# Supplementary material for: Nitrogen-embedded buckybowl and its assembly with C60
Source: Nat Commun. 2015 Sep 4;6:8215. doi: 10.1038/ncomms9215 (PMC4569845; doi:10.1038/ncomms9215)
Supplement: Supplementary Data 1 — Crystal data for compound 3 [file ncomms9215-s2.cif]

data_global
_audit_creation_method                  'APEX2 v2014.11-0'

_publ_requested_journal                 ?

_publ_contact_author_name               ?
_publ_contact_author_address            
;
;
_publ_contact_author_email              ?
_publ_contact_author_fax                ?
_publ_contact_author_phone              ?

_publ_section_title                     
;
;
_publ_section_abstract                  
;
;
_publ_section_references                
;
;
_publ_section_comment                   
;
;

data_I
_chemical_name_systematic               ?
_chemical_name_common                   ?
_chemical_formula_moiety                'C50 H51 N'
_chemical_formula_sum                   'C50 H51 N'
_chemical_formula_iupac                 ?
_chemical_formula_weight                665.91

_chemical_melting_point                 ?

_space_group_crystal_system             triclinic
_space_group_name_H-M_alt               'P -1'
_space_group_name_Hall                  '-P 1'
loop_
    _space_group_symop_operation_xyz
    'x, y, z'
    '-x, -y, -z'

_cell_length_a                          9.9215(5)
_cell_length_b                          11.5220(5)
_cell_length_c                          17.8122(9)
_cell_angle_alpha                       104.4750(10)
_cell_angle_beta                        93.8730(10)
_cell_angle_gamma                       108.0950(10)
_cell_volume                            1850.60(16)
_cell_formula_units_Z                   2
_cell_measurement_reflns_used           9919
_cell_measurement_theta_min             2.3211
_cell_measurement_theta_max             25.0836
_cell_measurement_temperature           93.(2)

_exptl_crystal_description              prism
_exptl_crystal_colour                   yellow
_exptl_crystal_size_max                 0.260
_exptl_crystal_size_mid                 0.260
_exptl_crystal_size_min                 0.150
_exptl_crystal_density_diffrn           1.195
_exptl_crystal_density_meas             ?
_exptl_crystal_density_method           'not measured'
_exptl_crystal_F_000                    716

_exptl_absorpt_coefficient_mu           0.068
_exptl_absorpt_correction_type          multi-scan
_exptl_absorpt_process_details          'SADABS V2014/5 (Bruker AXS Inc.)'
_exptl_absorpt_correction_T_min         0.93
_exptl_absorpt_correction_T_max         0.99

_exptl_special_details                  
;
; 

_diffrn_ambient_temperature             93.(2)

_diffrn_source                          ?
_diffrn_source_type                     ?

_diffrn_radiation_type                  MoK\a
_diffrn_radiation_wavelength            0.71073
_diffrn_radiation_monochromator         ?

_diffrn_measurement_device_type         'Bruker D8 QUEST' 
_diffrn_measurement_method              '\f and \w scans'

_diffrn_detector_area_resol_mean        10.4167

_diffrn_reflns_number                   12793
_diffrn_reflns_av_R_equivalents         0.0177
_diffrn_reflns_av_unetI/netI            0.0242
_diffrn_reflns_theta_min                2.32
_diffrn_reflns_theta_max                25.08
_diffrn_reflns_theta_full               25.08
_diffrn_measured_fraction_theta_max     0.957
_diffrn_measured_fraction_theta_full    0.957
_diffrn_reflns_limit_h_min              -11
_diffrn_reflns_limit_h_max              11
_diffrn_reflns_limit_k_min              -13
_diffrn_reflns_limit_k_max              11
_diffrn_reflns_limit_l_min              -20
_diffrn_reflns_limit_l_max              20

_refine_special_details                 
;
;

_reflns_number_total                    6295
_reflns_number_gt                       5792
_reflns_threshold_expression            'I > 2\s(I)'

_refine_ls_structure_factor_coef        Fsqd
_refine_ls_matrix_type                  full
_refine_ls_R_factor_all                 0.0464
_refine_ls_R_factor_gt                  0.0433
_refine_ls_wR_factor_gt                 0.1189
_refine_ls_wR_factor_ref                0.1231
_refine_ls_goodness_of_fit_ref          1.017
_refine_ls_restrained_S_all             1.017
_refine_ls_number_reflns                6295
_refine_ls_number_parameters            472
_refine_ls_number_restraints            0
_refine_ls_number_constraints           ?
_refine_ls_hydrogen_treatment           constr
_refine_ls_weighting_scheme             calc
_refine_ls_weighting_details            
    'w=1/[\s^2^(Fo^2^)+(0.0681P)^2^+0.9420P] where P=(Fo^2^+2Fc^2^)/3'

_atom_sites_solution_hydrogens          geom
_atom_sites_solution_primary            ?
_atom_sites_solution_secondary          ?

_refine_ls_shift/su_max                 0.001
_refine_ls_shift/su_mean                0.000
_refine_diff_density_max                0.435
_refine_diff_density_min                -0.367
_refine_ls_extinction_method            none
_refine_ls_extinction_coef              ?

loop_
    _atom_type_symbol
    _atom_type_description
    _atom_type_scat_dispersion_real
    _atom_type_scat_dispersion_imag
    _atom_type_scat_source
    C C 0.0033 0.0016 'International Tables Vol C Tables 4.2.6.8 and 6.1.1.4'
    H H 0.0000 0.0000 'International Tables Vol C Tables 4.2.6.8 and 6.1.1.4'
    N N 0.0061 0.0033 'International Tables Vol C Tables 4.2.6.8 and 6.1.1.4'

_computing_data_collection              ?
_computing_cell_refinement              'SAINT V8.34A (Bruker AXS Inc., 2013)'
_computing_data_reduction               'SAINT V8.34A (Bruker AXS Inc., 2013)'
_computing_structure_solution           ?
_computing_structure_refinement         'SHELXL-2014/7 (Sheldrick, 2014)'
_computing_molecular_graphics           ?
_computing_publication_material         ?

loop_
    _atom_site_type_symbol
    _atom_site_label
    _atom_site_fract_x
    _atom_site_fract_y
    _atom_site_fract_z
    _atom_site_U_iso_or_equiv
    _atom_site_adp_type
    _atom_site_calc_flag
    _atom_site_refinement_flags_adp
    _atom_site_refinement_flags_occupancy
    _atom_site_refinement_flags_posn
    _atom_site_occupancy
    _atom_site_disorder_assembly
    _atom_site_disorder_group
    C C1 0.47983(14) 0.06822(13) 0.70968(8) 0.0191(3) Uani d . . . 1 . .
    H H1 0.4253 -0.0201 0.6913 0.023 Uiso calc U . R 1 . .
    C C2 0.52355(14) 0.12679(13) 0.79113(8) 0.0179(3) Uani d . . . 1 . .
    C C3 0.61677(14) 0.25094(13) 0.81413(8) 0.0171(3) Uani d . . . 1 . .
    H H3 0.6549 0.2895 0.8683 0.021 Uiso calc U . R 1 . .
    C C4 0.65814(14) 0.32343(12) 0.76119(8) 0.0159(3) Uani d . . . 1 . .
    C C5 0.59601(14) 0.26800(13) 0.68097(8) 0.0162(3) Uani d . . . 1 . .
    C C6 0.51491(14) 0.13690(13) 0.65660(8) 0.0180(3) Uani d . . . 1 . .
    H H6 0.4837 0.095 0.6021 0.022 Uiso calc U . R 1 . .
    C C7 0.75673(14) 0.45542(13) 0.78788(8) 0.0165(3) Uani d . . . 1 . .
    C C8 0.80657(14) 0.52001(13) 0.86836(8) 0.0182(3) Uani d . . . 1 . .
    H H8 0.7855 0.4726 0.9053 0.022 Uiso calc U . R 1 . .
    C C9 0.88434(14) 0.64851(13) 0.89600(8) 0.0192(3) Uani d . . . 1 . .
    C C10 0.91421(14) 0.71634(13) 0.83980(8) 0.0197(3) Uani d . . . 1 . .
    H H10 0.9645 0.8055 0.8569 0.024 Uiso calc U . R 1 . .
    C C11 0.87223(14) 0.65637(13) 0.76116(8) 0.0184(3) Uani d . . . 1 . .
    H H11 0.8941 0.705 0.7249 0.022 Uiso calc U . R 1 . .
    C C12 0.79737(14) 0.52432(13) 0.73247(8) 0.0160(3) Uani d . . . 1 . .
    C C13 0.62656(14) 0.34471(12) 0.62670(8) 0.0154(3) Uani d . . . 1 . .
    C C14 0.74215(14) 0.45962(12) 0.65071(8) 0.0155(3) Uani d . . . 1 . .
    C C15 0.56566(14) 0.32968(12) 0.54748(8) 0.0151(3) Uani d . . . 1 . .
    C C16 0.65709(13) 0.42881(12) 0.52514(8) 0.0151(3) Uani d . . . 1 . .
    C C17 0.43817(14) 0.24683(12) 0.49164(8) 0.0157(3) Uani d . . . 1 . .
    C C18 0.32266(14) 0.15729(13) 0.51101(8) 0.0179(3) Uani d . . . 1 . .
    H H18 0.3245 0.1543 0.5639 0.022 Uiso calc U . R 1 . .
    C C19 0.20775(14) 0.07440(13) 0.45560(8) 0.0188(3) Uani d . . . 1 . .
    H H19 0.1334 0.0141 0.4708 0.023 Uiso calc U . R 1 . .
    C C20 0.19781(14) 0.07687(12) 0.37682(8) 0.0159(3) Uani d . . . 1 . .
    C C21 0.30362(14) 0.17210(12) 0.35882(8) 0.0155(3) Uani d . . . 1 . .
    H H21 0.2952 0.1793 0.3069 0.019 Uiso calc U . R 1 . .
    C C22 0.42376(14) 0.25930(12) 0.41410(8) 0.0151(3) Uani d . . . 1 . .
    C C23 0.75864(14) 0.54436(12) 0.43330(8) 0.0163(3) Uani d . . . 1 . .
    C C24 0.64769(14) 0.44709(12) 0.45018(8) 0.0151(3) Uani d . . . 1 . .
    C C25 0.53182(14) 0.36049(12) 0.39191(8) 0.0152(3) Uani d . . . 1 . .
    C C26 0.53009(14) 0.37513(12) 0.31591(8) 0.0161(3) Uani d . . . 1 . .
    H H26 0.4523 0.3197 0.276 0.019 Uiso calc U . R 1 . .
    C C27 0.63926(14) 0.46872(12) 0.29732(8) 0.0165(3) Uani d . . . 1 . .
    C C28 0.75149(14) 0.55332(12) 0.35723(8) 0.0173(3) Uani d . . . 1 . .
    H H28 0.8247 0.6186 0.3451 0.021 Uiso calc U . R 1 . .
    C C29 1.13542(15) 0.75464(13) 0.53262(9) 0.0204(3) Uani d . . . 1 . .
    H H29 1.2163 0.8148 0.5219 0.024 Uiso calc U . R 1 . .
    C C30 1.14375(14) 0.71823(13) 0.60102(8) 0.0195(3) Uani d . . . 1 . .
    H H30 1.2322 0.75 0.6359 0.023 Uiso calc U . R 1 . .
    C C31 1.02349(14) 0.63575(12) 0.61859(8) 0.0178(3) Uani d . . . 1 . .
    H H31 1.0303 0.6101 0.665 0.021 Uiso calc U . R 1 . .
    C C32 0.89197(14) 0.58999(12) 0.56834(8) 0.0157(3) Uani d . . . 1 . .
    C C33 0.88445(14) 0.61637(12) 0.49522(8) 0.0164(3) Uani d . . . 1 . .
    C C34 1.00831(15) 0.70240(13) 0.48038(8) 0.0194(3) Uani d . . . 1 . .
    H H34 1.0044 0.7253 0.4328 0.023 Uiso calc U . R 1 . .
    C C35 0.8617(2) 0.82457(19) 1.00284(11) 0.0424(5) Uani d . . . 1 . .
    H H35A 0.7569 0.7854 0.9916 0.064 Uiso calc U . R 1 . .
    H H35B 0.8934 0.8827 0.9707 0.064 Uiso calc U . R 1 . .
    H H35C 0.8912 0.8722 1.0586 0.064 Uiso calc U . R 1 . .
    C C36 1.09311(17) 0.78123(18) 1.00162(10) 0.0377(4) Uani d . . . 1 . .
    H H36A 1.1224 0.8252 1.0579 0.057 Uiso calc U . R 1 . .
    H H36B 1.1247 0.8427 0.9716 0.057 Uiso calc U . R 1 . .
    H H36C 1.137 0.7151 0.987 0.057 Uiso calc U . R 1 . .
    C C37 0.8825(2) 0.63374(18) 1.03623(10) 0.0448(5) Uani d . . . 1 . .
    H H37A 0.9252 0.5664 1.0248 0.067 Uiso calc U . R 1 . .
    H H37B 0.7776 0.5953 1.0263 0.067 Uiso calc U . R 1 . .
    H H37C 0.9142 0.684 1.0914 0.067 Uiso calc U . R 1 . .
    C C38 0.93003(16) 0.72012(14) 0.98356(8) 0.0238(3) Uani d . . . 1 . .
    C C39 0.50372(16) 0.13784(14) 0.93441(9) 0.0252(3) Uani d . . . 1 . .
    H H39A 0.4598 0.0875 0.9689 0.038 Uiso calc U . R 1 . .
    H H39B 0.4655 0.2076 0.9378 0.038 Uiso calc U . R 1 . .
    H H39C 0.6081 0.1731 0.9508 0.038 Uiso calc U . R 1 . .
    C C40 0.30425(18) -0.00861(19) 0.82950(10) 0.0398(4) Uani d . . . 1 . .
    H H40A 0.278 -0.0682 0.7766 0.06 Uiso calc U . R 1 . .
    H H40B 0.2617 0.0581 0.8316 0.06 Uiso calc U . R 1 . .
    H H40C 0.2683 -0.0546 0.8675 0.06 Uiso calc U . R 1 . .
    C C41 0.5353(2) -0.05150(17) 0.84438(11) 0.0402(4) Uani d . . . 1 . .
    H H41A 0.6399 -0.0126 0.8585 0.06 Uiso calc U . R 1 . .
    H H41B 0.5111 -0.1082 0.7906 0.06 Uiso calc U . R 1 . .
    H H41C 0.4976 -0.1007 0.8806 0.06 Uiso calc U . R 1 . .
    C C42 0.46899(15) 0.05243(13) 0.84965(9) 0.0216(3) Uani d . . . 1 . .
    C C43 -0.06815(15) -0.04793(14) 0.34624(9) 0.0231(3) Uani d . . . 1 . .
    H H43A -0.0657 -0.0831 0.3909 0.035 Uiso calc U . R 1 . .
    H H43B -0.1459 -0.1077 0.3044 0.035 Uiso calc U . R 1 . .
    H H43C -0.0848 0.0335 0.3631 0.035 Uiso calc U . R 1 . .
    C C44 0.05969(17) 0.00514(14) 0.23774(9) 0.0271(3) Uani d . . . 1 . .
    H H44A 0.0323 0.0816 0.2464 0.041 Uiso calc U . R 1 . .
    H H44B -0.0149 -0.0664 0.1997 0.041 Uiso calc U . R 1 . .
    H H44C 0.151 0.0207 0.2174 0.041 Uiso calc U . R 1 . .
    C C45 0.11241(15) -0.15042(13) 0.29866(9) 0.0233(3) Uani d . . . 1 . .
    H H45A 0.1999 -0.1388 0.2747 0.035 Uiso calc U . R 1 . .
    H H45B 0.0327 -0.2201 0.2627 0.035 Uiso calc U . R 1 . .
    H H45C 0.1276 -0.1711 0.348 0.035 Uiso calc U . R 1 . .
    C C46 0.07622(14) -0.02680(12) 0.31534(8) 0.0167(3) Uani d . . . 1 . .
    C C47 0.67681(15) 0.61481(13) 0.21039(8) 0.0214(3) Uani d . . . 1 . .
    H H47A 0.6047 0.6468 0.2346 0.032 Uiso calc U . R 1 . .
    H H47B 0.6717 0.6174 0.1557 0.032 Uiso calc U . R 1 . .
    H H47C 0.7727 0.6683 0.2393 0.032 Uiso calc U . R 1 . .
    C C48 0.77218(16) 0.43293(15) 0.18453(9) 0.0243(3) Uani d . . . 1 . .
    H H48A 0.7789 0.4369 0.1305 0.036 Uiso calc U . R 1 . .
    H H48B 0.7544 0.3452 0.1863 0.036 Uiso calc U . R 1 . .
    H H48C 0.8624 0.4889 0.2188 0.036 Uiso calc U . R 1 . .
    C C49 0.50896(15) 0.39204(14) 0.15609(8) 0.0220(3) Uani d . . . 1 . .
    H H49A 0.4278 0.4152 0.1752 0.033 Uiso calc U . R 1 . .
    H H49B 0.493 0.3025 0.1529 0.033 Uiso calc U . R 1 . .
    H H49C 0.5174 0.4043 0.1039 0.033 Uiso calc U . R 1 . .
    C C50 0.64765(14) 0.47666(13) 0.21279(8) 0.0179(3) Uani d . . . 1 . .
    N N1 0.76695(11) 0.50724(10) 0.58597(6) 0.0149(2) Uani d . . . 1 . .

loop_
    _atom_site_aniso_label
    _atom_site_aniso_U_11
    _atom_site_aniso_U_22
    _atom_site_aniso_U_33
    _atom_site_aniso_U_12
    _atom_site_aniso_U_13
    _atom_site_aniso_U_23
    C1 0.0177(7) 0.0172(7) 0.0200(7) 0.0034(5) 0.0013(5) 0.0045(5)
    C2 0.0158(6) 0.0213(7) 0.0185(7) 0.0078(5) 0.0029(5) 0.0072(6)
    C3 0.0172(6) 0.0200(7) 0.0148(7) 0.0078(5) 0.0020(5) 0.0041(5)
    C4 0.0145(6) 0.0175(7) 0.0158(7) 0.0065(5) 0.0023(5) 0.0039(5)
    C5 0.0142(6) 0.0180(7) 0.0167(7) 0.0063(5) 0.0028(5) 0.0047(5)
    C6 0.0177(7) 0.0185(7) 0.0153(7) 0.0041(5) 0.0005(5) 0.0036(5)
    C7 0.0151(6) 0.0188(7) 0.0161(7) 0.0074(5) 0.0019(5) 0.0040(5)
    C8 0.0183(7) 0.0215(7) 0.0147(7) 0.0063(5) 0.0022(5) 0.0057(5)
    C9 0.0174(7) 0.0222(7) 0.0165(7) 0.0067(5) 0.0017(5) 0.0031(6)
    C10 0.0188(7) 0.0169(7) 0.0191(7) 0.0029(5) 0.0012(5) 0.0020(5)
    C11 0.0190(7) 0.0190(7) 0.0163(7) 0.0053(5) 0.0023(5) 0.0052(5)
    C12 0.0146(6) 0.0180(7) 0.0157(7) 0.0063(5) 0.0023(5) 0.0044(5)
    C13 0.0154(6) 0.0172(6) 0.0133(7) 0.0063(5) 0.0029(5) 0.0028(5)
    C14 0.0161(6) 0.0160(6) 0.0151(7) 0.0065(5) 0.0021(5) 0.0046(5)
    C15 0.0147(6) 0.0156(6) 0.0148(7) 0.0055(5) 0.0030(5) 0.0034(5)
    C16 0.0140(6) 0.0162(6) 0.0139(7) 0.0055(5) 0.0011(5) 0.0023(5)
    C17 0.0147(6) 0.0167(6) 0.0145(7) 0.0053(5) 0.0013(5) 0.0029(5)
    C18 0.0181(7) 0.0213(7) 0.0146(7) 0.0052(5) 0.0032(5) 0.0072(5)
    C19 0.0166(7) 0.0193(7) 0.0195(7) 0.0030(5) 0.0036(5) 0.0075(6)
    C20 0.0148(6) 0.0159(6) 0.0166(7) 0.0053(5) 0.0014(5) 0.0038(5)
    C21 0.0161(6) 0.0170(6) 0.0136(7) 0.0058(5) 0.0023(5) 0.0045(5)
    C22 0.0151(6) 0.0151(6) 0.0156(7) 0.0057(5) 0.0032(5) 0.0040(5)
    C23 0.0164(7) 0.0143(6) 0.0173(7) 0.0051(5) 0.0026(5) 0.0033(5)
    C24 0.0143(6) 0.0152(6) 0.0160(7) 0.0057(5) 0.0028(5) 0.0037(5)
    C25 0.0148(6) 0.0152(6) 0.0157(7) 0.0059(5) 0.0025(5) 0.0037(5)
    C26 0.0148(6) 0.0164(6) 0.0158(7) 0.0047(5) 0.0010(5) 0.0032(5)
    C27 0.0185(7) 0.0163(6) 0.0164(7) 0.0074(5) 0.0035(5) 0.0051(5)
    C28 0.0166(6) 0.0158(6) 0.0191(7) 0.0035(5) 0.0045(5) 0.0066(5)
    C29 0.0169(7) 0.0165(6) 0.0239(8) 0.0020(5) 0.0049(5) 0.0030(6)
    C30 0.0150(6) 0.0178(7) 0.0216(8) 0.0052(5) 0.0001(5) -0.0004(5)
    C31 0.0192(7) 0.0169(7) 0.0156(7) 0.0063(5) 0.0013(5) 0.0018(5)
    C32 0.0158(6) 0.0127(6) 0.0175(7) 0.0044(5) 0.0041(5) 0.0024(5)
    C33 0.0165(7) 0.0144(6) 0.0175(7) 0.0053(5) 0.0028(5) 0.0028(5)
    C34 0.0203(7) 0.0178(7) 0.0183(7) 0.0044(5) 0.0037(5) 0.0047(5)
    C35 0.0471(11) 0.0492(11) 0.0252(9) 0.0222(9) 0.0017(8) -0.0059(8)
    C36 0.0278(9) 0.0485(10) 0.0221(9) 0.0020(8) -0.0031(7) 0.0002(7)
    C37 0.0575(12) 0.0408(10) 0.0190(9) -0.0020(9) 0.0022(8) 0.0036(7)
    C38 0.0237(7) 0.0247(7) 0.0155(8) 0.0025(6) 0.0015(6) 0.0006(6)
    C39 0.0291(8) 0.0273(8) 0.0197(8) 0.0074(6) 0.0056(6) 0.0097(6)
    C40 0.0281(9) 0.0519(11) 0.0264(9) -0.0065(8) 0.0048(7) 0.0138(8)
    C41 0.0704(13) 0.0350(9) 0.0326(10) 0.0306(9) 0.0207(9) 0.0204(8)
    C42 0.0240(7) 0.0213(7) 0.0199(8) 0.0057(6) 0.0046(6) 0.0088(6)
    C43 0.0159(7) 0.0244(7) 0.0229(8) 0.0044(6) 0.0014(6) -0.0007(6)
    C44 0.0269(8) 0.0230(7) 0.0207(8) -0.0033(6) -0.0069(6) 0.0053(6)
    C45 0.0198(7) 0.0195(7) 0.0271(8) 0.0048(6) 0.0034(6) 0.0028(6)
    C46 0.0151(6) 0.0153(6) 0.0168(7) 0.0025(5) 0.0012(5) 0.0030(5)
    C47 0.0227(7) 0.0227(7) 0.0199(8) 0.0065(6) 0.0030(6) 0.0097(6)
    C48 0.0266(8) 0.0300(8) 0.0201(8) 0.0123(6) 0.0084(6) 0.0092(6)
    C49 0.0246(7) 0.0234(7) 0.0159(7) 0.0041(6) 0.0020(6) 0.0073(6)
    C50 0.0187(7) 0.0191(7) 0.0159(7) 0.0052(5) 0.0034(5) 0.0065(5)
    N1 0.0145(5) 0.0149(5) 0.0133(6) 0.0029(4) 0.0008(4) 0.0033(4)

_geom_special_details                   
;
All esds (except the esd in the dihedral angle between two l.s. planes)
are estimated using the full covariance matrix.  The cell esds are taken
into account individually in the estimation of esds in distances, angles
and torsion angles; correlations between esds in cell parameters are only
used when they are defined by crystal symmetry.  An approximate (isotropic)
treatment of cell esds is used for estimating esds involving l.s. planes.
;

loop_
    _geom_bond_atom_site_label_1
    _geom_bond_atom_site_label_2
    _geom_bond_site_symmetry_2
    _geom_bond_distance
    _geom_bond_publ_flag
    C1 C6 . 1.374(2) ?
    C1 C2 . 1.411(2) ?
    C1 H1 . 0.95 ?
    C2 C3 . 1.380(2) ?
    C2 C42 . 1.5324(19) ?
    C3 C4 . 1.410(2) ?
    C3 H3 . 0.95 ?
    C4 C5 . 1.4176(19) ?
    C4 C7 . 1.4654(19) ?
    C5 C6 . 1.4099(19) ?
    C5 C13 . 1.4519(19) ?
    C6 H6 . 0.95 ?
    C7 C8 . 1.4127(19) ?
    C7 C12 . 1.4190(19) ?
    C8 C9 . 1.380(2) ?
    C8 H8 . 0.95 ?
    C9 C10 . 1.410(2) ?
    C9 C38 . 1.5322(19) ?
    C10 C11 . 1.368(2) ?
    C10 H10 . 0.95 ?
    C11 C12 . 1.4091(19) ?
    C11 H11 . 0.95 ?
    C12 C14 . 1.4396(19) ?
    C13 C14 . 1.3995(19) ?
    C13 C15 . 1.4436(19) ?
    C14 N1 . 1.4009(18) ?
    C15 C16 . 1.3849(19) ?
    C15 C17 . 1.4511(18) ?
    C16 N1 . 1.3848(17) ?
    C16 C24 . 1.404(2) ?
    C17 C18 . 1.4120(19) ?
    C17 C22 . 1.4262(19) ?
    C18 C19 . 1.3735(19) ?
    C18 H18 . 0.95 ?
    C19 C20 . 1.408(2) ?
    C19 H19 . 0.95 ?
    C20 C21 . 1.3837(19) ?
    C20 C46 . 1.5341(18) ?
    C21 C22 . 1.4151(18) ?
    C21 H21 . 0.95 ?
    C22 C25 . 1.4751(18) ?
    C23 C28 . 1.383(2) ?
    C23 C24 . 1.4159(18) ?
    C23 C33 . 1.4752(18) ?
    C24 C25 . 1.4153(18) ?
    C25 C26 . 1.405(2) ?
    C26 C27 . 1.3953(19) ?
    C26 H26 . 0.95 ?
    C27 C28 . 1.4050(19) ?
    C27 C50 . 1.5373(19) ?
    C28 H28 . 0.95 ?
    C29 C34 . 1.381(2) ?
    C29 C30 . 1.390(2) ?
    C29 H29 . 0.95 ?
    C30 C31 . 1.385(2) ?
    C30 H30 . 0.95 ?
    C31 C32 . 1.4003(19) ?
    C31 H31 . 0.95 ?
    C32 C33 . 1.412(2) ?
    C32 N1 . 1.4191(17) ?
    C33 C34 . 1.4074(19) ?
    C34 H34 . 0.95 ?
    C35 C38 . 1.536(2) ?
    C35 H35A . 0.98 ?
    C35 H35B . 0.98 ?
    C35 H35C . 0.98 ?
    C36 C38 . 1.525(2) ?
    C36 H36A . 0.98 ?
    C36 H36B . 0.98 ?
    C36 H36C . 0.98 ?
    C37 C38 . 1.526(2) ?
    C37 H37A . 0.98 ?
    C37 H37B . 0.98 ?
    C37 H37C . 0.98 ?
    C39 C42 . 1.531(2) ?
    C39 H39A . 0.98 ?
    C39 H39B . 0.98 ?
    C39 H39C . 0.98 ?
    C40 C42 . 1.541(2) ?
    C40 H40A . 0.98 ?
    C40 H40B . 0.98 ?
    C40 H40C . 0.98 ?
    C41 C42 . 1.522(2) ?
    C41 H41A . 0.98 ?
    C41 H41B . 0.98 ?
    C41 H41C . 0.98 ?
    C43 C46 . 1.5396(19) ?
    C43 H43A . 0.98 ?
    C43 H43B . 0.98 ?
    C43 H43C . 0.98 ?
    C44 C46 . 1.528(2) ?
    C44 H44A . 0.98 ?
    C44 H44B . 0.98 ?
    C44 H44C . 0.98 ?
    C45 C46 . 1.5383(19) ?
    C45 H45A . 0.98 ?
    C45 H45B . 0.98 ?
    C45 H45C . 0.98 ?
    C47 C50 . 1.5391(19) ?
    C47 H47A . 0.98 ?
    C47 H47B . 0.98 ?
    C47 H47C . 0.98 ?
    C48 C50 . 1.5420(19) ?
    C48 H48A . 0.98 ?
    C48 H48B . 0.98 ?
    C48 H48C . 0.98 ?
    C49 C50 . 1.5332(19) ?
    C49 H49A . 0.98 ?
    C49 H49B . 0.98 ?
    C49 H49C . 0.98 ?

loop_
    _geom_angle_atom_site_label_1
    _geom_angle_atom_site_label_2
    _geom_angle_atom_site_label_3
    _geom_angle_site_symmetry_1
    _geom_angle_site_symmetry_3
    _geom_angle
    _geom_angle_publ_flag
    C6 C1 C2 . . 121.04(13) ?
    C6 C1 H1 . . 119.5 ?
    C2 C1 H1 . . 119.5 ?
    C3 C2 C1 . . 116.99(13) ?
    C3 C2 C42 . . 122.87(13) ?
    C1 C2 C42 . . 120.13(12) ?
    C2 C3 C4 . . 123.19(13) ?
    C2 C3 H3 . . 118.4 ?
    C4 C3 H3 . . 118.4 ?
    C3 C4 C5 . . 118.39(12) ?
    C3 C4 C7 . . 121.64(12) ?
    C5 C4 C7 . . 119.89(12) ?
    C6 C5 C4 . . 117.66(12) ?
    C6 C5 C13 . . 122.80(12) ?
    C4 C5 C13 . . 119.38(12) ?
    C1 C6 C5 . . 121.63(13) ?
    C1 C6 H6 . . 119.2 ?
    C5 C6 H6 . . 119.2 ?
    C8 C7 C12 . . 118.18(12) ?
    C8 C7 C4 . . 121.88(12) ?
    C12 C7 C4 . . 119.82(12) ?
    C9 C8 C7 . . 123.29(13) ?
    C9 C8 H8 . . 118.4 ?
    C7 C8 H8 . . 118.4 ?
    C8 C9 C10 . . 117.08(13) ?
    C8 C9 C38 . . 123.21(13) ?
    C10 C9 C38 . . 119.59(12) ?
    C11 C10 C9 . . 121.37(13) ?
    C11 C10 H10 . . 119.3 ?
    C9 C10 H10 . . 119.3 ?
    C10 C11 C12 . . 121.76(13) ?
    C10 C11 H11 . . 119.1 ?
    C12 C11 H11 . . 119.1 ?
    C11 C12 C7 . . 118.00(12) ?
    C11 C12 C14 . . 123.29(12) ?
    C7 C12 C14 . . 118.07(12) ?
    C14 C13 C15 . . 107.38(12) ?
    C14 C13 C5 . . 118.08(12) ?
    C15 C13 C5 . . 134.52(12) ?
    C13 C14 N1 . . 108.56(11) ?
    C13 C14 C12 . . 121.65(12) ?
    N1 C14 C12 . . 128.39(12) ?
    C16 C15 C13 . . 105.51(11) ?
    C16 C15 C17 . . 116.87(12) ?
    C13 C15 C17 . . 137.52(12) ?
    N1 C16 C15 . . 111.15(12) ?
    N1 C16 C24 . . 122.80(12) ?
    C15 C16 C24 . . 125.98(12) ?
    C18 C17 C22 . . 117.43(12) ?
    C18 C17 C15 . . 123.29(12) ?
    C22 C17 C15 . . 119.21(12) ?
    C19 C18 C17 . . 121.87(13) ?
    C19 C18 H18 . . 119.1 ?
    C17 C18 H18 . . 119.1 ?
    C18 C19 C20 . . 121.44(13) ?
    C18 C19 H19 . . 119.3 ?
    C20 C19 H19 . . 119.3 ?
    C21 C20 C19 . . 117.06(12) ?
    C21 C20 C46 . . 123.43(12) ?
    C19 C20 C46 . . 119.47(12) ?
    C20 C21 C22 . . 123.15(13) ?
    C20 C21 H21 . . 118.4 ?
    C22 C21 H21 . . 118.4 ?
    C21 C22 C17 . . 118.47(12) ?
    C21 C22 C25 . . 120.74(12) ?
    C17 C22 C25 . . 120.79(12) ?
    C28 C23 C24 . . 118.06(12) ?
    C28 C23 C33 . . 124.20(12) ?
    C24 C23 C33 . . 117.08(12) ?
    C16 C24 C25 . . 118.24(12) ?
    C16 C24 C23 . . 119.62(12) ?
    C25 C24 C23 . . 121.96(12) ?
    C26 C25 C24 . . 117.27(12) ?
    C26 C25 C22 . . 124.43(12) ?
    C24 C25 C22 . . 118.28(12) ?
    C27 C26 C25 . . 121.97(12) ?
    C27 C26 H26 . . 119.0 ?
    C25 C26 H26 . . 119.0 ?
    C26 C27 C28 . . 118.75(12) ?
    C26 C27 C50 . . 122.55(12) ?
    C28 C27 C50 . . 118.54(12) ?
    C23 C28 C27 . . 121.96(12) ?
    C23 C28 H28 . . 119.0 ?
    C27 C28 H28 . . 119.0 ?
    C34 C29 C30 . . 119.31(13) ?
    C34 C29 H29 . . 120.3 ?
    C30 C29 H29 . . 120.3 ?
    C31 C30 C29 . . 120.22(12) ?
    C31 C30 H30 . . 119.9 ?
    C29 C30 H30 . . 119.9 ?
    C30 C31 C32 . . 120.39(13) ?
    C30 C31 H31 . . 119.8 ?
    C32 C31 H31 . . 119.8 ?
    C31 C32 C33 . . 120.08(12) ?
    C31 C32 N1 . . 121.27(12) ?
    C33 C32 N1 . . 118.40(12) ?
    C34 C33 C32 . . 117.27(12) ?
    C34 C33 C23 . . 121.22(12) ?
    C32 C33 C23 . . 121.05(12) ?
    C29 C34 C33 . . 122.23(13) ?
    C29 C34 H34 . . 118.9 ?
    C33 C34 H34 . . 118.9 ?
    C38 C35 H35A . . 109.5 ?
    C38 C35 H35B . . 109.5 ?
    H35A C35 H35B . . 109.5 ?
    C38 C35 H35C . . 109.5 ?
    H35A C35 H35C . . 109.5 ?
    H35B C35 H35C . . 109.5 ?
    C38 C36 H36A . . 109.5 ?
    C38 C36 H36B . . 109.5 ?
    H36A C36 H36B . . 109.5 ?
    C38 C36 H36C . . 109.5 ?
    H36A C36 H36C . . 109.5 ?
    H36B C36 H36C . . 109.5 ?
    C38 C37 H37A . . 109.5 ?
    C38 C37 H37B . . 109.5 ?
    H37A C37 H37B . . 109.5 ?
    C38 C37 H37C . . 109.5 ?
    H37A C37 H37C . . 109.5 ?
    H37B C37 H37C . . 109.5 ?
    C36 C38 C37 . . 108.43(14) ?
    C36 C38 C9 . . 109.53(12) ?
    C37 C38 C9 . . 112.77(12) ?
    C36 C38 C35 . . 109.35(14) ?
    C37 C38 C35 . . 108.22(15) ?
    C9 C38 C35 . . 108.50(12) ?
    C42 C39 H39A . . 109.5 ?
    C42 C39 H39B . . 109.5 ?
    H39A C39 H39B . . 109.5 ?
    C42 C39 H39C . . 109.5 ?
    H39A C39 H39C . . 109.5 ?
    H39B C39 H39C . . 109.5 ?
    C42 C40 H40A . . 109.5 ?
    C42 C40 H40B . . 109.5 ?
    H40A C40 H40B . . 109.5 ?
    C42 C40 H40C . . 109.5 ?
    H40A C40 H40C . . 109.5 ?
    H40B C40 H40C . . 109.5 ?
    C42 C41 H41A . . 109.5 ?
    C42 C41 H41B . . 109.5 ?
    H41A C41 H41B . . 109.5 ?
    C42 C41 H41C . . 109.5 ?
    H41A C41 H41C . . 109.5 ?
    H41B C41 H41C . . 109.5 ?
    C41 C42 C39 . . 108.94(13) ?
    C41 C42 C2 . . 109.75(12) ?
    C39 C42 C2 . . 112.54(12) ?
    C41 C42 C40 . . 109.46(14) ?
    C39 C42 C40 . . 107.09(13) ?
    C2 C42 C40 . . 108.99(12) ?
    C46 C43 H43A . . 109.5 ?
    C46 C43 H43B . . 109.5 ?
    H43A C43 H43B . . 109.5 ?
    C46 C43 H43C . . 109.5 ?
    H43A C43 H43C . . 109.5 ?
    H43B C43 H43C . . 109.5 ?
    C46 C44 H44A . . 109.5 ?
    C46 C44 H44B . . 109.5 ?
    H44A C44 H44B . . 109.5 ?
    C46 C44 H44C . . 109.5 ?
    H44A C44 H44C . . 109.5 ?
    H44B C44 H44C . . 109.5 ?
    C46 C45 H45A . . 109.5 ?
    C46 C45 H45B . . 109.5 ?
    H45A C45 H45B . . 109.5 ?
    C46 C45 H45C . . 109.5 ?
    H45A C45 H45C . . 109.5 ?
    H45B C45 H45C . . 109.5 ?
    C44 C46 C20 . . 112.90(11) ?
    C44 C46 C45 . . 107.84(12) ?
    C20 C46 C45 . . 107.68(11) ?
    C44 C46 C43 . . 108.00(11) ?
    C20 C46 C43 . . 110.57(11) ?
    C45 C46 C43 . . 109.79(11) ?
    C50 C47 H47A . . 109.5 ?
    C50 C47 H47B . . 109.5 ?
    H47A C47 H47B . . 109.5 ?
    C50 C47 H47C . . 109.5 ?
    H47A C47 H47C . . 109.5 ?
    H47B C47 H47C . . 109.5 ?
    C50 C48 H48A . . 109.5 ?
    C50 C48 H48B . . 109.5 ?
    H48A C48 H48B . . 109.5 ?
    C50 C48 H48C . . 109.5 ?
    H48A C48 H48C . . 109.5 ?
    H48B C48 H48C . . 109.5 ?
    C50 C49 H49A . . 109.5 ?
    C50 C49 H49B . . 109.5 ?
    H49A C49 H49B . . 109.5 ?
    C50 C49 H49C . . 109.5 ?
    H49A C49 H49C . . 109.5 ?
    H49B C49 H49C . . 109.5 ?
    C49 C50 C27 . . 112.53(11) ?
    C49 C50 C47 . . 108.06(11) ?
    C27 C50 C47 . . 110.13(11) ?
    C49 C50 C48 . . 108.60(12) ?
    C27 C50 C48 . . 108.27(11) ?
    C47 C50 C48 . . 109.20(11) ?
    C16 N1 C14 . . 106.83(10) ?
    C16 N1 C32 . . 118.83(11) ?
    C14 N1 C32 . . 131.83(11) ?

_shelx_res_file                         
;
150318_3hy_0m_a.res created by SHELXL-2014/7

TITL 150318_3hy_0m_a.res in P-1
CELL  0.71073   9.9215  11.5220  17.8122  104.475   93.873  108.095
ZERR    2.000   0.0005   0.0005   0.0009    0.001    0.001    0.001
LATT 1
SFAC C  H  N
UNIT 100  102  2
L.S. 10
ACTA
BOND $H
FMAP 2
PLAN 20
SIZE 0.26 0.26 0.15
TEMP -180
WGHT    0.068100    0.942000
FVAR       0.61570
C1    1    0.479834    0.068222    0.709675    11.00000    0.01770    0.01719 =
         0.01997    0.00454    0.00128    0.00336
AFIX  43
H1    2    0.425303   -0.020068    0.691254    11.00000   -1.20000
AFIX   0
C2    1    0.523552    0.126787    0.791125    11.00000    0.01579    0.02131 =
         0.01853    0.00725    0.00290    0.00780
C3    1    0.616765    0.250944    0.814128    11.00000    0.01719    0.01997 =
         0.01477    0.00411    0.00198    0.00780
AFIX  43
H3    2    0.654927    0.289468    0.868263    11.00000   -1.20000
AFIX   0
C4    1    0.658140    0.323431    0.761188    11.00000    0.01448    0.01754 =
         0.01583    0.00386    0.00235    0.00655
C5    1    0.596010    0.268002    0.680974    11.00000    0.01423    0.01804 =
         0.01672    0.00469    0.00280    0.00628
C6    1    0.514905    0.136899    0.656597    11.00000    0.01775    0.01851 =
         0.01527    0.00360    0.00047    0.00408
AFIX  43
H6    2    0.483728    0.094999    0.602131    11.00000   -1.20000
AFIX   0
C7    1    0.756731    0.455420    0.787880    11.00000    0.01505    0.01883 =
         0.01613    0.00401    0.00187    0.00742
C8    1    0.806567    0.520009    0.868359    11.00000    0.01828    0.02151 =
         0.01471    0.00570    0.00223    0.00628
AFIX  43
H8    2    0.785490    0.472607    0.905307    11.00000   -1.20000
AFIX   0
C9    1    0.884338    0.648515    0.896001    11.00000    0.01738    0.02223 =
         0.01651    0.00311    0.00175    0.00674
C10   1    0.914205    0.716337    0.839805    11.00000    0.01875    0.01691 =
         0.01913    0.00204    0.00117    0.00292
AFIX  43
H10   2    0.964526    0.805535    0.856903    11.00000   -1.20000
AFIX   0
C11   1    0.872228    0.656367    0.761163    11.00000    0.01897    0.01901 =
         0.01631    0.00516    0.00228    0.00527
AFIX  43
H11   2    0.894130    0.705043    0.724930    11.00000   -1.20000
AFIX   0
C12   1    0.797370    0.524322    0.732473    11.00000    0.01457    0.01797 =
         0.01575    0.00440    0.00226    0.00627
C13   1    0.626556    0.344713    0.626701    11.00000    0.01543    0.01723 =
         0.01332    0.00282    0.00288    0.00625
C14   1    0.742151    0.459622    0.650714    11.00000    0.01605    0.01600 =
         0.01512    0.00458    0.00211    0.00653
C15   1    0.565661    0.329679    0.547477    11.00000    0.01465    0.01559 =
         0.01479    0.00340    0.00300    0.00546
C16   1    0.657087    0.428806    0.525139    11.00000    0.01400    0.01622 =
         0.01387    0.00226    0.00110    0.00549
C17   1    0.438171    0.246831    0.491641    11.00000    0.01474    0.01673 =
         0.01448    0.00290    0.00130    0.00531
C18   1    0.322660    0.157294    0.511013    11.00000    0.01813    0.02135 =
         0.01457    0.00721    0.00320    0.00521
AFIX  43
H18   2    0.324472    0.154299    0.563876    11.00000   -1.20000
AFIX   0
C19   1    0.207750    0.074404    0.455596    11.00000    0.01657    0.01932 =
         0.01949    0.00751    0.00365    0.00305
AFIX  43
H19   2    0.133360    0.014099    0.470750    11.00000   -1.20000
AFIX   0
C20   1    0.197807    0.076866    0.376818    11.00000    0.01477    0.01587 =
         0.01656    0.00385    0.00137    0.00528
C21   1    0.303623    0.172099    0.358823    11.00000    0.01610    0.01699 =
         0.01362    0.00451    0.00232    0.00576
AFIX  43
H21   2    0.295217    0.179288    0.306865    11.00000   -1.20000
AFIX   0
C22   1    0.423763    0.259303    0.414097    11.00000    0.01508    0.01509 =
         0.01556    0.00403    0.00317    0.00573
C23   1    0.758640    0.544358    0.433296    11.00000    0.01643    0.01428 =
         0.01730    0.00330    0.00262    0.00508
C24   1    0.647695    0.447095    0.450180    11.00000    0.01428    0.01518 =
         0.01601    0.00371    0.00281    0.00567
C25   1    0.531823    0.360487    0.391915    11.00000    0.01476    0.01520 =
         0.01569    0.00371    0.00253    0.00589
C26   1    0.530088    0.375134    0.315908    11.00000    0.01476    0.01635 =
         0.01582    0.00319    0.00096    0.00473
AFIX  43
H26   2    0.452258    0.319661    0.275984    11.00000   -1.20000
AFIX   0
C27   1    0.639257    0.468717    0.297320    11.00000    0.01847    0.01626 =
         0.01636    0.00509    0.00348    0.00741
C28   1    0.751495    0.553324    0.357225    11.00000    0.01655    0.01583 =
         0.01909    0.00655    0.00450    0.00352
AFIX  43
H28   2    0.824654    0.618633    0.345123    11.00000   -1.20000
AFIX   0
C29   1    1.135419    0.754642    0.532622    11.00000    0.01685    0.01648 =
         0.02385    0.00301    0.00485    0.00204
AFIX  43
H29   2    1.216284    0.814832    0.521893    11.00000   -1.20000
AFIX   0
C30   1    1.143754    0.718229    0.601025    11.00000    0.01495    0.01781 =
         0.02164   -0.00038    0.00008    0.00518
AFIX  43
H30   2    1.232209    0.749995    0.635858    11.00000   -1.20000
AFIX   0
C31   1    1.023494    0.635752    0.618592    11.00000    0.01917    0.01691 =
         0.01563    0.00178    0.00126    0.00627
AFIX  43
H31   2    1.030299    0.610092    0.665006    11.00000   -1.20000
AFIX   0
C32   1    0.891971    0.589987    0.568342    11.00000    0.01575    0.01271 =
         0.01754    0.00237    0.00414    0.00443
C33   1    0.884450    0.616368    0.495215    11.00000    0.01651    0.01444 =
         0.01746    0.00285    0.00285    0.00534
C34   1    1.008311    0.702403    0.480381    11.00000    0.02033    0.01781 =
         0.01825    0.00465    0.00372    0.00443
AFIX  43
H34   2    1.004377    0.725331    0.432830    11.00000   -1.20000
AFIX   0
C35   1    0.861676    0.824568    1.002836    11.00000    0.04709    0.04922 =
         0.02516   -0.00593    0.00171    0.02217
AFIX 137
H35A  2    0.756856    0.785445    0.991550    11.00000   -1.50000
H35B  2    0.893351    0.882726    0.970711    11.00000   -1.50000
H35C  2    0.891199    0.872192    1.058551    11.00000   -1.50000
AFIX   0
C36   1    1.093110    0.781227    1.001622    11.00000    0.02782    0.04850 =
         0.02206    0.00018   -0.00307    0.00197
AFIX 137
H36A  2    1.122404    0.825170    1.057874    11.00000   -1.50000
H36B  2    1.124716    0.842687    0.971576    11.00000   -1.50000
H36C  2    1.137004    0.715088    0.987022    11.00000   -1.50000
AFIX   0
C37   1    0.882518    0.633736    1.036230    11.00000    0.05750    0.04084 =
         0.01897    0.00359    0.00223   -0.00198
AFIX 137
H37A  2    0.925200    0.566350    1.024840    11.00000   -1.50000
H37B  2    0.777607    0.595335    1.026292    11.00000   -1.50000
H37C  2    0.914235    0.684039    1.091385    11.00000   -1.50000
AFIX   0
C38   1    0.930027    0.720124    0.983560    11.00000    0.02374    0.02474 =
         0.01552    0.00059    0.00148    0.00254
C39   1    0.503722    0.137844    0.934413    11.00000    0.02915    0.02726 =
         0.01969    0.00971    0.00556    0.00742
AFIX 137
H39A  2    0.459833    0.087540    0.968905    11.00000   -1.50000
H39B  2    0.465515    0.207551    0.937797    11.00000   -1.50000
H39C  2    0.608052    0.173124    0.950805    11.00000   -1.50000
AFIX   0
C40   1    0.304246   -0.008612    0.829504    11.00000    0.02814    0.05193 =
         0.02636    0.01379    0.00477   -0.00655
AFIX 137
H40A  2    0.278011   -0.068178    0.776561    11.00000   -1.50000
H40B  2    0.261682    0.058131    0.831648    11.00000   -1.50000
H40C  2    0.268295   -0.054602    0.867495    11.00000   -1.50000
AFIX   0
C41   1    0.535273   -0.051504    0.844380    11.00000    0.07036    0.03500 =
         0.03265    0.02043    0.02075    0.03063
AFIX 137
H41A  2    0.639852   -0.012575    0.858549    11.00000   -1.50000
H41B  2    0.511066   -0.108193    0.790609    11.00000   -1.50000
H41C  2    0.497575   -0.100666    0.880592    11.00000   -1.50000
AFIX   0
C42   1    0.468994    0.052433    0.849648    11.00000    0.02397    0.02128 =
         0.01990    0.00882    0.00463    0.00575
C43   1   -0.068146   -0.047928    0.346244    11.00000    0.01590    0.02435 =
         0.02290   -0.00072    0.00139    0.00444
AFIX 137
H43A  2   -0.065693   -0.083055    0.390864    11.00000   -1.50000
H43B  2   -0.145858   -0.107711    0.304392    11.00000   -1.50000
H43C  2   -0.084774    0.033531    0.363142    11.00000   -1.50000
AFIX   0
C44   1    0.059694    0.005135    0.237740    11.00000    0.02689    0.02299 =
         0.02068    0.00530   -0.00690   -0.00330
AFIX 137
H44A  2    0.032311    0.081605    0.246357    11.00000   -1.50000
H44B  2   -0.014865   -0.066389    0.199668    11.00000   -1.50000
H44C  2    0.151039    0.020673    0.217415    11.00000   -1.50000
AFIX   0
C45   1    0.112407   -0.150415    0.298656    11.00000    0.01981    0.01951 =
         0.02711    0.00279    0.00338    0.00485
AFIX 137
H45A  2    0.199907   -0.138779    0.274681    11.00000   -1.50000
H45B  2    0.032747   -0.220127    0.262678    11.00000   -1.50000
H45C  2    0.127624   -0.171091    0.347978    11.00000   -1.50000
AFIX   0
C46   1    0.076215   -0.026798    0.315345    11.00000    0.01512    0.01527 =
         0.01684    0.00303    0.00118    0.00251
C47   1    0.676808    0.614806    0.210394    11.00000    0.02275    0.02269 =
         0.01987    0.00968    0.00302    0.00653
AFIX 137
H47A  2    0.604656    0.646752    0.234640    11.00000   -1.50000
H47B  2    0.671671    0.617351    0.155719    11.00000   -1.50000
H47C  2    0.772662    0.668281    0.239296    11.00000   -1.50000
AFIX   0
C48   1    0.772180    0.432926    0.184532    11.00000    0.02662    0.03000 =
         0.02005    0.00919    0.00837    0.01230
AFIX 137
H48A  2    0.778938    0.436928    0.130542    11.00000   -1.50000
H48B  2    0.754357    0.345160    0.186294    11.00000   -1.50000
H48C  2    0.862390    0.488899    0.218800    11.00000   -1.50000
AFIX   0
C49   1    0.508958    0.392038    0.156085    11.00000    0.02460    0.02341 =
         0.01591    0.00734    0.00199    0.00408
AFIX 137
H49A  2    0.427822    0.415217    0.175203    11.00000   -1.50000
H49B  2    0.493046    0.302529    0.152930    11.00000   -1.50000
H49C  2    0.517358    0.404283    0.103877    11.00000   -1.50000
AFIX   0
C50   1    0.647648    0.476656    0.212792    11.00000    0.01874    0.01911 =
         0.01586    0.00648    0.00338    0.00525
N1    3    0.766945    0.507239    0.585967    11.00000    0.01454    0.01487 =
         0.01330    0.00330    0.00076    0.00292
HKLF 4

REM  150318_3hy_0m_a.res in P-1
REM R1 =  0.0433 for    5792 Fo > 4sig(Fo)  and  0.0464 for all    6295 data
REM    472 parameters refined using      0 restraints

END

WGHT      0.0609      0.9425

REM Highest difference peak  0.435,  deepest hole -0.367,  1-sigma level  0.073
Q1    1   1.0044  0.6421  1.0250  11.00000  0.05    0.44
Q2    1   1.0492  0.8517  1.0055  11.00000  0.05    0.35
Q3    1   0.7990  0.7212  1.0186  11.00000  0.05    0.32
Q4    1   0.5158  0.5204  0.4498  11.00000  0.05    0.26
Q5    1   0.4527  0.4657  0.4248  11.00000  0.05    0.24
Q6    1   0.5075  0.4632  0.6140  11.00000  0.05    0.22
Q7    1   1.0940  0.6392  0.5935  11.00000  0.05    0.22
Q8    1   1.2560  0.7050  0.6399  11.00000  0.05    0.21
Q9    1   1.0494  0.5618  0.6476  11.00000  0.05    0.21
Q10   1   0.9103  0.6794  0.9400  11.00000  0.05    0.21
Q11   1   0.9282  0.4028  0.6679  11.00000  0.05    0.20
Q12   1   1.0321  0.5177  0.5578  11.00000  0.05    0.20
Q13   1   1.2552  0.7066  0.6087  11.00000  0.05    0.20
Q14   1   0.3381  0.3615  0.4721  11.00000  0.05    0.19
Q15   1   0.6155  0.6351  0.3946  11.00000  0.05    0.19
Q16   1   0.4460  0.4330  0.5801  11.00000  0.05    0.19
Q17   1   0.4020  0.3780  0.5376  11.00000  0.05    0.19
Q18   1   0.3440  0.3158  0.5212  11.00000  0.05    0.19
Q19   1   0.3035  0.2855  0.5857  11.00000  0.05    0.19
Q20   1   0.9748  0.4583  0.6316  11.00000  0.05    0.19
;
_shelx_res_checksum                     56364

_shelx_hkl_file                         
;
  -2   0   0  344.97    9.90
   2   0   0  356.26    9.90
  -3   0   0 1279.27   35.90
   3   0   0 1269.97   35.90
  -4   0   0    4.60    0.40
   4   0   0    4.00    0.40
  -5   0   0  717.63   20.30
   5   0   0  726.53   20.40
  -6   0   0    1.10    0.30
   6   0   0    1.00    0.20
  -7   0   0  424.46   12.00
   7   0   0  420.46   12.00
  -8   0   0  181.78    5.20
   8   0   0  176.88    5.20
   8   0   0  175.88    5.20
  -9   0   0  241.48    7.10
   9   0   0  242.48    7.00
 -10   0   0    0.90    0.40
  10   0   0    1.00    0.50
 -11   0   0    7.00    0.70
  11   0   0    7.20    1.00
  11  -1   0   29.50    1.30
 -11   1   0   27.80    1.30
  10  -1   0  310.67    9.00
 -10   1   0  316.57    9.10
   9  -1   0  963.80   28.20
   9  -1   0 1010.40   28.20
  -9   1   0 1034.30   28.20
   8  -1   0  453.95   12.70
   8  -1   0  445.96   12.70
  -8   1   0  450.15   12.80
   7  -1   0   13.40    0.70
   7  -1   0   14.20    0.60
  -7   1   0   13.80    0.70
   6  -1   0   20.60    0.80
   6  -1   0   20.20    0.80
  -6   1   0   21.00    0.80
   5  -1   0  266.97    7.50
   5  -1   0  258.67    7.50
  -5   1   0  263.17    7.50
   4  -1   0  337.37    9.60
   4  -1   0  345.17    9.60
  -4   1   0  344.57    9.60
   3  -1   0  506.35   14.50
   3  -1   0  513.85   14.50
  -3   1   0  518.55   14.60
   2  -1   0 5330.97  152.18
   2  -1   0 5442.36  152.28
  -2   1   0 5586.44  152.28
   1  -1   0   32.00    1.30
  -1   1   0   34.00    1.20
  -1   1   0   32.80    1.30
  -1  -1   0   59.29    1.70
   1   1   0   58.89    1.70
  -2  -1   0  510.95   14.80
   2   1   0  531.45   14.90
  -3  -1   0   68.69    2.00
   3   1   0   68.59    2.00
  -4  -1   0    4.00    0.40
   4   1   0    3.60    0.30
  -5  -1   0  546.95   15.30
   5   1   0  543.05   15.30
  -6  -1   0  222.28    6.50
   6   1   0  231.18    6.50
  -7  -1   0   12.30    0.70
   7   1   0   13.00    0.60
  -8  -1   0  286.67    8.00
   8   1   0  266.17    7.90
  -9  -1   0    0.00    0.30
   9   1   0    0.30    0.40
 -10  -1   0   20.60    1.10
  10   1   0   21.40    1.10
  11  -2   0    0.40    0.50
 -11   2   0   -0.50    0.50
  10  -2   0  113.09    3.50
 -10   2   0  116.19    3.50
   9  -2   0   68.29    2.20
   9  -2   0   68.39    2.20
  -9   2   0   70.79    2.20
   8  -2   0    0.20    0.20
   8  -2   0    0.50    0.30
  -8   2   0    0.30    0.30
   7  -2   0   44.60    1.40
   7  -2   0   42.40    1.40
  -7   2   0   42.70    1.40
   6  -2   0  215.78    6.20
   6  -2   0  219.28    6.20
  -6   2   0  214.78    6.20
   5  -2   0  114.59    3.40
   5  -2   0  115.49    3.30
  -5   2   0  113.99    3.30
   4  -2   0 1029.90   28.50
   4  -2   0  998.80   28.50
  -4   2   0 1000.90   28.50
   3  -2   0  171.58    4.80
   3  -2   0  167.58    4.80
  -3   2   0  166.78    4.80
  -3   2   0  166.78    4.80
   2  -2   0 7692.13  204.38
   2  -2   0 7142.69  204.08
  -2   2   0 7125.99  204.08
   1  -2   0   87.89    2.50
   1  -2   0   86.39    2.50
   0  -2   0  655.13   18.40
   0  -2   0  655.73   18.40
   0   2   0  655.43   18.50
   0   2   0  653.23   18.40
  -1  -2   0  399.26   11.30
  -1  -2   0  393.26   11.30
   1   2   0  397.36   11.30
   1   2   0  398.26   11.30
  -2  -2   0   30.60    1.00
   2   2   0   30.80    0.90
   2   2   0   31.40    0.90
  -3  -2   0   39.00    1.30
   3   2   0   41.80    1.30
  -4  -2   0 1602.14   46.10
   4   2   0 1669.93   46.20
  -5  -2   0    8.40    0.50
   5   2   0    8.40    0.50
  -6  -2   0  159.18    4.70
   6   2   0  160.08    4.60
  -7  -2   0 1948.11   53.39
   7   2   0 1844.52   52.99
  -8  -2   0    0.70    0.40
  -9  -2   0   29.90    1.20
 -10  -2   0    3.00    0.50
  10   2   0    3.40    0.60
  11  -3   0  179.08    5.30
 -11   3   0  177.88    5.30
  10  -3   0   30.00    1.20
 -10   3   0   28.60    1.20
   9  -3   0   27.10    1.10
   9  -3   0   26.20    1.00
  -9   3   0   26.00    1.10
   8  -3   0    9.30    0.50
   8  -3   0    8.80    0.60
  -8   3   0    9.50    0.60
   7  -3   0   13.70    0.60
   7  -3   0   13.50    0.70
  -7   3   0   12.50    0.60
   6  -3   0   62.79    2.00
   6  -3   0   70.29    2.00
  -6   3   0   64.19    2.00
   5  -3   0  435.26   12.10
   5  -3   0  426.16   12.20
  -5   3   0  434.66   12.10
   4  -3   0  843.72   23.90
   4  -3   0  845.22   23.90
  -4   3   0  838.42   23.90
  -4   3   0  865.11   23.90
   3  -3   0  100.09    2.80
   3  -3   0   97.79    2.80
  -3   3   0   96.69    2.80
  -3   3   0   96.39    2.80
   2  -3   0 6929.41  201.48
  -2   3   0 7768.22  201.98
  -2   3   0 6986.10  201.48
   1  -3   0 1427.76   40.70
   1  -3   0 1454.85   40.40
  -1   3   0 1453.95   40.70
   0  -3   0  208.38    5.90
   0  -3   0  205.18    5.90
   0   3   0  215.88    5.90
   0   3   0  209.68    5.90
  -1  -3   0   19.80    0.60
  -1  -3   0   19.80    0.60
   1   3   0   20.20    0.60
   1   3   0   19.60    0.60
  -2  -3   0  333.97    9.50
   2   3   0  332.77    9.50
   2   3   0  341.57    9.50
  -3  -3   0   11.00    0.50
   3   3   0   11.40    0.50
   3   3   0   11.30    0.50
  -4  -3   0   54.39    1.70
   4   3   0   56.29    1.70
   4   3   0   55.59    1.70
  -5  -3   0    6.90    0.50
   5   3   0    7.30    0.50
  -6  -3   0    5.60    0.60
   6   3   0    5.30    0.40
  -7  -3   0  177.78    5.10
   7   3   0  169.18    5.10
  -8  -3   0   71.69    2.40
  -9  -3   0    4.50    0.50
  11  -4   0   14.90    1.00
 -11   4   0   14.00    1.00
  10  -4   0  260.47    7.70
  10  -4   0  270.87    7.70
 -10   4   0  267.77    7.70
   9  -4   0    0.10    0.30
   9  -4   0    0.20    0.40
  -9   4   0   -0.60    0.30
   8  -4   0  676.33   19.20
   8  -4   0  673.43   19.30
  -8   4   0  705.53   19.30
   7  -4   0    6.80    0.60
   7  -4   0    6.20    0.40
  -7   4   0    6.30    0.50
   6  -4   0  524.75   15.10
   6  -4   0  542.15   15.00
  -6   4   0  539.45   15.00
   5  -4   0 1631.44   45.70
   5  -4   0 1592.74   45.80
  -5   4   0 1612.24   45.80
  -5   4   0 1663.03   45.70
   4  -4   0  158.98    4.50
   4  -4   0  160.18    4.50
  -4   4   0  152.38    4.50
  -4   4   0  159.28    4.50
   3  -4   0 1201.58   35.10
   3  -4   0 1247.98   34.80
  -3   4   0 1243.38   35.00
  -3   4   0 1277.17   34.80
   2  -4   0  216.88    6.20
   2  -4   0  218.78    6.10
  -2   4   0  221.88    6.20
   1  -4   0  646.14   17.50
   1  -4   0  562.44   17.40
  -1   4   0  657.03   17.60
   0  -4   0    8.40    0.30
   0  -4   0    8.50    0.40
   0   4   0    8.90    0.30
   0   4   0    8.60    0.40
  -1  -4   0   65.59    1.90
  -1  -4   0   64.79    1.90
   1   4   0   64.69    1.90
   1   4   0   65.49    1.90
  -2  -4   0 1059.09   29.90
   2   4   0 1059.69   29.90
   2   4   0 1057.39   29.90
  -3  -4   0   41.20    1.30
   3   4   0   41.30    1.30
   3   4   0   42.10    1.30
  -4  -4   0   12.60    0.60
   4   4   0   12.50    0.50
   4   4   0   13.10    0.60
  -5  -4   0  258.17    7.40
   5   4   0  259.97    7.40
   5   4   0  260.87    7.40
  -6  -4   0  500.35   14.00
   6   4   0  488.75   13.90
   6   4   0  488.95   13.90
  -7  -4   0    0.10    0.30
   7   4   0    0.40    0.30
  -8  -4   0    7.50    0.70
   8   4   0   10.00    0.70
  -9  -4   0   58.89    2.10
  11  -5   0    4.80    0.60
 -11   5   0    3.50    0.60
  10  -5   0   69.59    2.30
  10  -5   0   72.39    2.40
 -10   5   0   71.79    2.30
   9  -5   0    1.40    0.40
   9  -5   0    1.50    0.30
  -9   5   0    0.90    0.40
   8  -5   0  164.48    4.70
   8  -5   0  162.58    4.80
  -8   5   0  162.58    4.70
   7  -5   0  697.93   19.60
   7  -5   0  695.63   19.70
  -7   5   0  703.83   19.60
   6  -5   0    1.00    0.20
   6  -5   0    1.20    0.30
  -6   5   0    0.80    0.20
   5  -5   0  310.37    8.90
   5  -5   0  310.57    8.80
  -5   5   0  316.27    8.90
  -5   5   0  314.87    8.80
   4  -5   0 1817.72   50.29
  -4   5   0 1781.72   50.29
  -4   5   0 1791.62   50.69
   3  -5   0  404.46   11.40
   3  -5   0  402.16   11.50
  -3   5   0  412.66   11.50
   2  -5   0   13.40    0.40
   2  -5   0   13.40    0.60
   2  -5   0   12.50    0.40
  -2   5   0   13.40    0.60
   1  -5   0   25.20    0.80
   1  -5   0   24.50    0.90
  -1   5   0   24.70    0.80
   0  -5   0  106.89    3.10
   0  -5   0  107.59    3.10
   0   5   0  106.39    3.10
   0   5   0  106.89    3.10
  -1  -5   0  293.37    8.40
  -1  -5   0  297.57    8.40
   1   5   0  296.17    8.40
   1   5   0  300.97    8.40
  -2  -5   0   20.50    0.70
   2   5   0   20.00    0.70
   2   5   0   20.20    0.70
  -3  -5   0    3.90    0.40
   3   5   0    3.70    0.30
   3   5   0    3.30    0.30
  -4  -5   0  182.48    5.20
   4   5   0  175.98    5.10
   4   5   0  182.08    5.20
  -5  -5   0 1986.30   53.49
   5   5   0 1733.93   53.09
   5   5   0 1965.10   52.99
  -6  -5   0    3.60    0.40
   6   5   0    4.80    0.50
   6   5   0    4.60    0.50
  -7  -5   0   50.19    1.70
   7   5   0   48.20    1.60
  -8  -5   0   26.90    1.20
  11  -6   0    0.50    0.50
  11  -6   0    0.50    0.40
 -11   6   0    0.00    0.50
  10  -6   0    8.30    0.70
  10  -6   0    6.90    0.80
 -10   6   0    7.30    0.80
   9  -6   0  188.98    5.60
   9  -6   0  194.58    5.50
  -9   6   0  187.28    5.50
   8  -6   0   16.10    0.80
   8  -6   0   16.00    0.70
  -8   6   0   14.30    0.70
   7  -6   0    0.40    0.30
   7  -6   0    1.10    0.20
  -7   6   0    0.80    0.20
   5  -6   0  597.34   16.90
   5  -6   0  616.04   16.90
  -5   6   0  606.94   17.00
  -5   6   0  587.14   16.80
   4  -6   0   33.70    1.00
   4  -6   0   34.10    1.10
  -4   6   0   34.30    1.20
  -4   6   0   32.40    1.00
   3  -6   0  340.17    9.40
   3  -6   0  327.67    9.50
  -3   6   0  344.07    9.60
   2  -6   0  333.17    9.50
   2  -6   0  340.37    9.40
   2  -6   0  336.27    9.40
  -2   6   0  333.57    9.50
   1  -6   0  581.34   16.40
   1  -6   0  591.04   16.30
  -1   6   0  564.34   16.30
   0  -6   0   24.00    0.80
   0  -6   0   23.30    0.80
   0   6   0   23.20    0.80
   0   6   0   23.40    0.80
  -1  -6   0   42.20    1.30
  -1  -6   0   42.80    1.30
   1   6   0   43.40    1.30
   1   6   0   43.00    1.30
  -2  -6   0    0.90    0.20
   2   6   0    1.10    0.20
   2   6   0    1.30    0.20
  -3  -6   0   11.00    0.60
   3   6   0   10.40    0.50
   3   6   0   11.00    0.50
   4   6   0    4.20    0.50
   4   6   0    5.30    0.50
  -5  -6   0   25.60    1.00
   5   6   0   25.30    0.90
   5   6   0   25.30    1.00
  -6  -6   0  104.29    3.20
   6   6   0  101.59    3.00
  -7  -6   0    1.80    0.40
   7   6   0    1.60    0.40
  -8  -6   0    0.20    0.50
  11  -7   0   33.20    1.40
  11  -7   0   37.20    1.50
 -11   7   0   37.30    1.50
  10  -7   0   47.80    1.60
  10  -7   0   47.10    1.70
 -10   7   0   45.10    1.60
   9  -7   0    0.90    0.40
   9  -7   0    0.30    0.30
  -9   7   0    0.70    0.30
   8  -7   0   35.50    1.30
   8  -7   0   34.00    1.10
  -8   7   0   33.70    1.20
   7  -7   0   76.99    2.30
  -7   7   0   78.09    2.40
  -7   7   0   82.89    2.50
   6  -7   0   53.49    1.60
   6  -7   0   53.79    1.70
  -6   7   0   53.39    1.80
  -6   7   0   53.29    1.60
   5  -7   0   14.00    0.50
   5  -7   0   14.20    0.70
  -5   7   0   14.10    0.50
  -5   7   0   14.20    0.70
   4  -7   0  198.38    5.70
   4  -7   0  198.68    5.60
  -4   7   0  197.88    5.70
   3  -7   0   44.80    1.50
  -3   7   0   47.60    1.50
   2  -7   0   96.09    2.90
   2  -7   0   98.89    2.80
   2  -7   0   97.69    2.80
  -2   7   0   98.99    2.90
   1  -7   0    0.90    0.20
   1  -7   0    0.90    0.10
  -1   7   0    0.70    0.20
   0  -7   0    5.50    0.30
   0  -7   0    5.30    0.40
   0   7   0    5.40    0.40
  -1  -7   0   23.50    0.80
  -1  -7   0   23.50    0.80
   1   7   0   22.90    0.80
   1   7   0   23.50    0.80
  -2  -7   0   70.19    2.20
   2   7   0   71.49    2.20
   2   7   0   72.79    2.20
  -3  -7   0  250.37    7.30
   3   7   0  258.07    7.30
   3   7   0  261.27    7.30
  -4  -7   0   20.40    0.90
   4   7   0   19.50    0.90
   4   7   0   21.20    0.80
  -5  -7   0  123.89    3.60
   5   7   0  107.89    3.70
   5   7   0  123.59    3.50
  -6  -7   0   -0.50    0.30
   6   7   0   -0.20    0.40
  -7  -7   0   10.40    0.90
  11  -8   0  126.99    4.00
 -11   8   0  128.89    3.90
  10  -8   0   10.00    0.80
  10  -8   0    9.60    0.70
 -10   8   0    9.80    0.80
   9  -8   0    4.70    0.60
   9  -8   0    3.80    0.40
  -9   8   0    3.70    0.40
   8  -8   0    6.30    0.50
  -8   8   0    6.70    0.50
   7  -8   0   48.10    1.60
   7  -8   0   44.10    1.40
  -7   8   0   42.80    1.40
  -7   8   0   43.90    1.60
   6  -8   0    1.30    0.20
   6  -8   0    1.30    0.30
  -6   8   0    1.30    0.30
  -6   8   0    0.80    0.20
   5  -8   0   24.20    1.00
  -5   8   0   25.90    1.00
   4  -8   0   99.29    2.90
  -4   8   0   95.79    3.00
   3  -8   0    0.30    0.10
   3  -8   0    0.20    0.20
  -3   8   0   -0.10    0.20
   2  -8   0    0.10    0.20
   2  -8   0    0.20    0.10
   2  -8   0    0.10    0.20
  -2   8   0    0.40    0.20
   1  -8   0    1.20    0.30
   1  -8   0    1.60    0.20
  -1   8   0    1.20    0.30
   0  -8   0   39.70    1.30
   0  -8   0   39.80    1.30
   0   8   0   40.20    1.30
  -1  -8   0   28.00    1.00
  -1  -8   0   28.10    1.00
   1   8   0   27.40    1.00
   1   8   0   27.10    1.00
  -2  -8   0  634.64   18.30
   2   8   0  662.93   18.30
   2   8   0  654.83   18.30
  -3  -8   0  183.68    5.90
   3   8   0  213.58    5.90
   3   8   0  215.88    5.90
  -4  -8   0  267.47    7.70
   4   8   0  264.87    7.70
   4   8   0  271.57    7.70
  -5  -8   0   21.10    1.00
   5   8   0   21.20    1.00
  -6  -8   0    1.00    0.40
  10  -9   0    0.30    0.40
 -10   9   0    1.30    0.50
   9  -9   0   50.69    1.70
   9  -9   0   61.29    2.00
  -9   9   0   58.29    1.80
   8  -9   0  114.09    3.30
   8  -9   0  115.89    3.50
  -8   9   0  113.79    3.30
   7  -9   0    4.80    0.30
   7  -9   0    5.10    0.60
   6  -9   0   58.89    1.90
  -6   9   0   55.59    1.90
   5  -9   0   21.40    0.90
  -5   9   0   21.00    1.00
   4  -9   0    1.40    0.30
  -4   9   0    1.90    0.40
   3  -9   0    5.50    0.30
   3  -9   0    5.70    0.50
  -3   9   0    4.90    0.50
   2  -9   0   56.69    1.70
   2  -9   0   56.99    1.80
   2  -9   0   55.39    1.70
  -2   9   0   56.29    1.80
   1  -9   0   54.19    1.60
   1  -9   0   55.29    1.80
  -1   9   0   53.99    1.80
   0  -9   0   76.49    2.30
   0  -9   0   75.59    2.30
   0   9   0   75.59    2.40
  -1  -9   0    1.50    0.30
  -1  -9   0    2.20    0.30
   1   9   0    1.70    0.40
  -2  -9   0   78.19    2.40
   2   9   0   76.09    2.40
   2   9   0   75.89    2.40
  -3  -9   0  130.79    3.90
   3   9   0  131.89    3.90
   3   9   0  129.09    3.90
  -4  -9   0    2.30    0.40
   4   9   0    1.70    0.50
  -5  -9   0   25.40    1.20
  10 -10   0   28.50    1.30
   9 -10   0   81.69    2.70
   7 -10   0   48.30    1.70
   6 -10   0   18.30    0.90
   5 -10   0    2.00    0.40
  -5  10   0    1.30    0.40
   4 -10   0    0.50    0.30
  -4  10   0    0.40    0.30
   3 -10   0   15.90    0.80
   3 -10   0   14.90    0.60
  -3  10   0   15.90    0.80
   2 -10   0   22.20    0.80
   2 -10   0   22.40    0.80
   2 -10   0   23.70    1.00
  -2  10   0   22.80    1.00
   1 -10   0    2.10    0.40
   1 -10   0    1.80    0.30
  -1  10   0    2.10    0.40
   0 -10   0  389.16   10.90
   0 -10   0  386.16   10.90
   0  10   0  377.56   11.00
  -1 -10   0  556.74   15.60
  -1 -10   0  558.24   15.60
   1  10   0  544.25   15.60
  -2 -10   0    9.40    0.70
   2  10   0    8.90    0.80
  -3 -10   0    5.90    0.60
   3  10   0    7.10    0.80
   3  10   0    6.30    0.80
  -4 -10   0    4.20    0.60
   9 -11   0   19.10    1.00
   8 -11   0    7.20    0.70
   7 -11   0    6.30    0.70
   6 -11   0    9.60    0.80
   5 -11   0   -0.40    0.30
   4 -11   0    0.00    0.40
   3 -11   0   21.70    1.00
   2 -11   0   56.49    1.90
   2 -11   0   55.99    1.70
   2 -11   0   55.29    1.70
  -2  11   0   53.69    1.90
   1 -11   0   32.60    1.10
   1 -11   0   33.10    1.30
  -1  11   0   31.00    1.30
   0 -11   0   80.19    2.40
   0 -11   0   80.39    2.50
   0  11   0   76.19    2.60
  -1 -11   0   15.90    0.90
  -1 -11   0   14.60    0.80
   1  11   0   14.00    1.00
  -2 -11   0   74.79    2.30
   2  11   0   68.89    2.40
   8 -12   0    9.30    0.90
   7 -12   0    0.70    0.40
   6 -12   0   48.90    1.80
   5 -12   0   13.70    0.90
   4 -12   0   37.80    1.50
   3 -12   0   22.00    1.10
   1 -12   0   21.10    0.90
   0 -12   0    4.20    0.60
   0 -12   0    4.50    0.50
  -1 -12   0    6.40    0.90
  -1 -12   0    7.50    0.90
   6 -13   0    9.00    0.90
   5 -13   0    0.30    0.50
   4 -13   0    3.60    0.50
   3 -13   0    9.70    0.90
   2 -13   0   20.90    1.10
   1 -13   1   49.40    1.80
   2 -13   1    8.00    0.90
   3 -13   1   -0.20    0.50
   4 -13   1    1.10    0.50
   5 -13   1   20.30    1.10
   6 -13   1    0.40    0.40
  -1 -12   1   36.20    1.40
   0 -12   1   10.10    0.80
   0 -12   1    9.80    0.70
   1 -12   1    7.50    0.60
   3 -12   1    6.70    0.70
   4 -12   1   45.30    1.60
   5 -12   1   37.20    1.40
   6 -12   1    9.00    0.70
   7 -12   1    9.50    0.80
   8 -12   1   19.20    1.10
  -3 -11   1   10.20    0.90
   2  11  -1   30.60    1.40
  -2 -11   1   33.50    1.30
   1  11  -1   -0.10    0.50
  -1 -11   1    0.30    0.40
  -1 -11   1    0.10    0.40
   0  11  -1    3.70    0.50
   0 -11   1    4.70    0.60
   0 -11   1    3.60    0.40
  -1  11  -1   21.40    1.10
   1 -11   1   22.90    1.00
   1 -11   1   23.10    0.90
  -2  11  -1    0.10    0.40
   2 -11   1   -0.30    0.20
   2 -11   1    0.20    0.40
   2 -11   1    0.20    0.20
   3 -11   1    4.30    0.60
   4 -11   1  185.18    5.40
   5 -11   1   15.00    0.80
   6 -11   1    0.20    0.30
   7 -11   1   20.60    1.00
   8 -11   1    4.80    0.70
   9 -11   1    0.50    0.40
   4  10  -1    7.00    0.90
  -4 -10   1    4.70    0.60
   3  10  -1   51.49    1.80
   3  10  -1   52.69    1.80
  -3 -10   1   52.39    1.80
   2  10  -1   27.50    1.10
   2  10  -1   26.20    1.10
  -2 -10   1   25.50    1.10
   1  10  -1   76.39    2.50
  -1 -10   1   77.99    2.40
  -1 -10   1   78.19    2.40
   0  10  -1   17.80    0.90
   0 -10   1   19.40    0.90
   0 -10   1   19.00    0.80
  -1  10  -1    0.00    0.40
   1 -10   1    0.20    0.30
   1 -10   1    0.10    0.20
  -2  10  -1  210.18    6.10
   2 -10   1  210.28    6.10
   2 -10   1  208.48    5.90
   2 -10   1  212.38    5.90
  -3  10  -1   20.90    1.00
   3 -10   1   21.70    1.00
  -4  10  -1   27.80    1.10
   4 -10   1   29.90    1.10
  -5  10  -1   52.29    1.80
   5 -10   1   56.79    1.80
   6 -10   1  138.09    4.10
   8 -10   1   -0.60    0.30
  10 -10   1    0.60    0.40
   5   9  -1    9.50    1.00
  -5  -9   1    9.70    0.90
   4   9  -1    0.70    0.40
  -4  -9   1    0.10    0.40
   3   9  -1   31.40    1.20
   3   9  -1   33.30    1.20
  -3  -9   1   31.70    1.20
   2   9  -1  104.09    3.20
   2   9  -1  110.09    3.20
  -2  -9   1  105.99    3.20
   1   9  -1    1.10    0.30
   1   9  -1    1.60    0.30
  -1  -9   1    1.30    0.30
  -1  -9   1    1.50    0.30
   0   9  -1    1.00    0.30
   0  -9   1    1.50    0.30
   0  -9   1    1.10    0.30
  -1   9  -1  111.29    3.40
   1  -9   1  112.19    3.20
   1  -9   1  113.19    3.30
  -2   9  -1   86.29    2.70
   2  -9   1   87.59    2.60
   2  -9   1   85.19    2.50
   2  -9   1   86.49    2.50
  -3   9  -1   18.20    0.80
   3  -9   1   18.40    0.80
  -4   9  -1   46.40    1.60
   4  -9   1   47.50    1.60
  -5   9  -1    1.20    0.30
   5  -9   1    1.00    0.30
  -6   9  -1  144.69    4.40
   7  -9   1    3.40    0.40
  -8   9  -1   19.70    0.70
   8  -9   1   20.00    1.00
   8  -9   1   19.10    0.70
  -9   9  -1    0.60    0.30
   9  -9   1    1.70    0.40
   9  -9   1    1.20    0.30
 -10   9  -1   13.50    0.80
  10  -9   1   13.30    0.90
  -6  -8   1    0.00    0.40
   5   8  -1    0.00    0.40
  -5  -8   1   -0.30    0.40
   4   8  -1    9.40    0.70
   4   8  -1   10.80    0.70
  -4  -8   1    9.60    0.70
   3   8  -1  219.38    6.20
   3   8  -1  214.58    6.20
  -3  -8   1  211.68    6.20
   2   8  -1  141.69    4.10
   2   8  -1  139.29    4.10
  -2  -8   1  140.79    4.10
   1   8  -1    3.20    0.40
   1   8  -1    2.50    0.30
  -1  -8   1    2.80    0.30
  -1  -8   1    2.50    0.30
   0   8  -1   11.60    0.60
   0  -8   1   11.00    0.60
   0  -8   1   11.50    0.50
  -1   8  -1   14.70    0.60
   1  -8   1   13.70    0.50
   1  -8   1   14.40    0.60
  -2   8  -1   48.70    1.60
   2  -8   1   49.80    1.40
   2  -8   1   50.19    1.50
   2  -8   1   49.99    1.60
  -3   8  -1   18.50    0.80
   3  -8   1   17.40    0.80
  -4   8  -1  185.48    5.30
   4  -8   1  179.68    5.30
  -5   8  -1   31.30    1.20
  -6   8  -1    0.90    0.30
   6  -8   1    0.50    0.30
  -7   8  -1    8.60    0.70
  -7   8  -1    7.80    0.40
   7  -8   1    7.00    0.60
   7  -8   1    7.40    0.40
  -8   8  -1    1.70    0.40
  -8   8  -1    1.20    0.30
   8  -8   1    1.60    0.30
   8  -8   1    1.60    0.40
  -9   8  -1   27.50    1.10
   9  -8   1   28.60    1.00
   9  -8   1   29.80    1.20
 -10   8  -1    1.40    0.40
  10  -8   1    0.90    0.50
  10  -8   1    1.20    0.40
 -11   8  -1    8.90    0.90
  11  -8   1    8.40    0.90
  -7  -7   1   -0.90    0.40
   6   7  -1    1.10    0.40
  -6  -7   1    0.80    0.40
   5   7  -1  192.68    5.80
   5   7  -1  200.38    5.70
  -5  -7   1  200.48    5.80
   4   7  -1  169.68    5.00
   4   7  -1  172.58    5.00
  -4  -7   1  176.18    5.10
   3   7  -1    3.10    0.40
   3   7  -1    3.70    0.40
  -3  -7   1    3.40    0.40
   2   7  -1   16.50    0.70
   2   7  -1   15.90    0.60
  -2  -7   1   16.80    0.70
   1   7  -1  102.59    2.90
   1   7  -1  101.19    3.00
  -1  -7   1  100.09    3.00
  -1  -7   1  100.59    3.00
   0   7  -1    4.80    0.40
   0   7  -1    4.60    0.30
   0  -7   1    4.30    0.30
   0  -7   1    4.80    0.40
  -1   7  -1    6.90    0.40
   1  -7   1    6.80    0.30
   1  -7   1    6.20    0.40
  -2   7  -1    1.10    0.20
   2  -7   1    1.40    0.20
   2  -7   1    1.30    0.10
   2  -7   1    1.50    0.20
  -3   7  -1   32.50    1.10
   3  -7   1   32.90    1.10
  -4   7  -1  294.87    8.30
   4  -7   1  288.57    8.30
  -5   7  -1    8.10    0.60
   5  -7   1    8.10    0.50
  -6   7  -1  102.59    3.20
  -6   7  -1  104.49    3.00
   6  -7   1  105.89    3.00
  -7   7  -1  219.88    6.30
  -7   7  -1  222.18    6.50
   7  -7   1  227.78    6.40
   7  -7   1  219.68    6.30
  -8   7  -1   25.10    0.90
   8  -7   1   23.90    0.90
   8  -7   1   26.10    1.10
  -9   7  -1   97.89    3.00
   9  -7   1   99.59    2.90
   9  -7   1   98.59    3.10
 -10   7  -1  208.28    6.00
  10  -7   1  207.18    6.10
  10  -7   1  204.98    6.00
 -11   7  -1    3.20    0.60
  11  -7   1    2.70    0.50
  11  -7   1    2.50    0.50
  -8  -6   1   18.20    1.10
   7   6  -1   71.29    2.20
  -7  -6   1   70.39    2.40
   6   6  -1    0.00    0.30
  -6  -6   1    0.70    0.40
   5   6  -1   31.60    1.10
   5   6  -1   31.00    1.10
  -5  -6   1   32.70    1.20
   4   6  -1  166.78    4.90
   4   6  -1  172.68    4.90
  -4  -6   1  168.88    4.90
   3   6  -1  113.49    3.30
   3   6  -1  115.29    3.30
  -3  -6   1  113.19    3.40
   2   6  -1  330.27    9.40
  -2  -6   1  335.47    9.40
   1   6  -1  108.29    3.10
   1   6  -1  107.59    3.10
  -1  -6   1  104.99    3.10
  -1  -6   1  104.99    3.10
   0   6  -1  240.58    6.90
   0   6  -1  242.08    6.80
   0  -6   1  244.08    6.90
   0  -6   1  244.18    6.80
  -1   6  -1  278.17    7.70
   1  -6   1  272.97    7.70
   1  -6   1  267.57    7.70
  -2   6  -1  349.77    9.70
   2  -6   1  336.97    9.70
  -3   6  -1  941.21   26.30
   3  -6   1  929.61   26.30
  -4   6  -1   48.70    1.50
   4  -6   1   46.40    1.50
  -5   6  -1    6.00    0.30
   5  -6   1    8.00    0.50
   5  -6   1    6.50    0.30
  -6   6  -1    7.00    0.50
  -6   6  -1    6.50    0.40
   6  -6   1    7.10    0.50
   6  -6   1    6.80    0.30
  -7   6  -1  134.49    4.00
   7  -6   1  138.09    3.90
   7  -6   1  139.09    4.10
  -8   6  -1  381.86   10.70
   8  -6   1  374.96   10.80
   8  -6   1  379.36   10.70
  -9   6  -1   29.00    1.20
   9  -6   1   31.80    1.10
   9  -6   1   31.30    1.20
 -10   6  -1    0.10    0.40
  10  -6   1    0.20    0.40
  10  -6   1    0.50    0.40
 -11   6  -1    9.20    0.90
  11  -6   1    9.70    0.90
  11  -6   1    9.90    0.90
   8   5  -1    2.40    0.50
  -8  -5   1    2.20    0.50
   7   5  -1  115.09    3.40
  -7  -5   1  115.89    3.60
   6   5  -1   79.09    2.40
   6   5  -1   76.79    2.50
  -6  -5   1   82.19    2.50
   5   5  -1  408.86   11.00
   5   5  -1  410.56   11.10
  -5  -5   1  353.86   11.10
   4   5  -1   42.30    1.30
   4   5  -1   35.60    1.20
  -4  -5   1   41.20    1.30
   3   5  -1   21.80    0.80
   3   5  -1   22.10    0.80
  -3  -5   1   22.10    0.80
   2   5  -1    3.10    0.30
   2   5  -1    2.90    0.30
  -2  -5   1    3.00    0.30
   1   5  -1  211.68    6.00
   1   5  -1  214.28    6.00
  -1  -5   1  213.48    6.00
  -1  -5   1  205.68    6.00
   0   5  -1   96.69    2.70
   0   5  -1   96.39    2.80
   0  -5   1   96.59    2.80
   0  -5   1   94.69    2.80
   1  -5   1    1.50    0.20
   1  -5   1    1.50    0.30
  -2   5  -1  673.33   18.90
   2  -5   1  654.33   18.80
  -3   5  -1  372.76   10.50
  -5   5  -1  102.89    3.10
  -5   5  -1  105.79    3.20
   5  -5   1  108.99    3.10
   5  -5   1  108.39    3.00
  -6   5  -1  145.59    4.20
  -6   5  -1  145.49    4.20
   6  -5   1  138.79    4.20
   6  -5   1  149.19    4.10
  -7   5  -1   65.99    2.00
   7  -5   1   56.79    1.90
   7  -5   1   69.29    2.00
  -8   5  -1   53.29    1.80
   8  -5   1   55.79    1.80
   8  -5   1   56.39    1.70
  -9   5  -1   21.70    1.00
   9  -5   1   22.90    0.90
   9  -5   1   22.60    1.00
 -10   5  -1    1.80    0.40
  10  -5   1    1.80    0.40
  10  -5   1    1.30    0.40
 -11   5  -1   -0.90    0.50
  11  -5   1    0.20    0.50
  -9  -4   1   16.60    1.00
   8   4  -1   -0.30    0.40
  -8  -4   1   -0.30    0.30
   7   4  -1   68.59    2.10
  -7  -4   1   68.49    2.20
   6   4  -1  197.28    5.70
   6   4  -1  197.58    5.70
  -6  -4   1  198.58    5.80
   5   4  -1    3.20    0.40
   5   4  -1    3.30    0.40
  -5  -4   1    3.50    0.40
   4   4  -1   22.40    0.80
   4   4  -1   22.10    0.80
  -4  -4   1   22.30    0.80
   3   4  -1  111.99    3.30
   3   4  -1  113.39    3.20
  -3  -4   1  112.09    3.30
   2   4  -1  111.69    3.10
   2   4  -1  107.49    3.10
  -2  -4   1  106.79    3.10
   1   4  -1  238.28    6.70
   1   4  -1  238.78    6.70
  -1  -4   1  233.18    6.70
  -1  -4   1  237.48    6.70
   0   4  -1   70.89    2.00
   0   4  -1   70.89    2.10
   0  -4   1   70.19    2.10
   0  -4   1   70.69    2.00
  -1   4  -1  409.36   11.70
   1  -4   1  407.16   11.80
   1  -4   1  422.36   11.60
  -2   4  -1    7.20    0.40
   2  -4   1    7.40    0.40
  -3   4  -1   87.89    2.50
  -3   4  -1   90.39    2.60
   3  -4   1   90.09    2.50
   3  -4   1   86.99    2.60
  -4   4  -1  178.08    5.00
  -4   4  -1  172.38    5.00
   4  -4   1  178.58    5.00
   4  -4   1  174.28    5.00
  -5   4  -1  185.58    5.30
  -5   4  -1  186.68    5.40
   5  -4   1  187.18    5.30
   5  -4   1  185.18    5.30
  -6   4  -1  716.23   20.40
   6  -4   1  727.63   20.30
   6  -4   1  728.73   20.30
  -7   4  -1   45.50    1.50
   7  -4   1   46.30    1.40
   7  -4   1   46.00    1.50
  -8   4  -1   11.20    0.70
   8  -4   1   12.60    0.60
   8  -4   1   13.00    0.70
  -9   4  -1   68.99    2.10
   9  -4   1   57.39    2.10
   9  -4   1   68.59    2.10
 -10   4  -1   52.79    1.80
  10  -4   1   52.49    1.80
  10  -4   1   53.79    1.80
 -11   4  -1   50.19    1.90
  11  -4   1   52.39    1.90
  -9  -3   1    7.60    0.80
  -8  -3   1    1.30    0.40
   7   3  -1  401.36   11.70
  -7  -3   1  421.36   11.70
   6   3  -1  183.18    5.00
  -6  -3   1  157.18    5.00
   5   3  -1   40.20    1.30
  -5  -3   1   39.10    1.30
   4   3  -1   29.70    1.00
  -4  -3   1   28.60    1.00
   3   3  -1  472.95   13.40
   3   3  -1  482.15   13.40
  -3  -3   1  479.65   13.40
   2   3  -1    0.70    0.20
   2   3  -1    0.50    0.10
  -2  -3   1    0.50    0.20
   1   3  -1   61.29    1.80
   1   3  -1   61.99    1.80
  -1  -3   1   60.59    1.80
  -1  -3   1   59.89    1.80
   0   3  -1    0.80    0.10
   0   3  -1    0.70    0.20
   0  -3   1    0.90    0.10
   0  -3   1    0.90    0.20
  -1   3  -1  516.05   14.70
   1  -3   1  526.05   14.90
  -2   3  -1 4908.01  134.29
   2  -3   1 4694.33  134.29
  -3   3  -1  139.99    3.90
  -3   3  -1  135.49    3.90
   3  -3   1  139.19    3.90
   3  -3   1  134.69    3.90
  -4   3  -1  272.07    7.70
  -4   3  -1  274.27    7.80
   4  -3   1  284.17    7.70
   4  -3   1  268.97    7.80
  -5   3  -1  602.04   17.00
   5  -3   1  605.84   17.20
   5  -3   1  611.34   17.00
  -6   3  -1  117.89    3.50
   6  -3   1  119.19    3.50
   6  -3   1  120.69    3.50
  -7   3  -1  107.89    3.20
   7  -3   1  109.49    3.20
   7  -3   1  107.99    3.20
  -8   3  -1    0.80    0.30
   8  -3   1    1.50    0.30
   8  -3   1    1.30    0.40
  -9   3  -1   20.30    1.00
   9  -3   1   21.40    0.90
   9  -3   1   21.60    1.00
 -10   3  -1   -0.60    0.40
  10  -3   1   -0.10    0.40
 -11   3  -1   13.80    1.00
  11  -3   1   15.90    1.00
 -10  -2   1    0.70    0.40
  -9  -2   1   12.90    0.90
  -8  -2   1  179.08    5.30
   7   2  -1 1326.47   36.90
  -7  -2   1 1308.17   36.90
   6   2  -1  170.18    5.00
  -6  -2   1  171.98    5.00
   5   2  -1  817.12   22.60
  -5  -2   1  789.52   22.50
   4   2  -1   46.60    1.50
  -4  -2   1   46.60    1.50
   3   2  -1  432.66   12.20
  -3  -2   1  433.86   12.30
   2   2  -1   75.59    2.20
  -2  -2   1   74.99    2.20
   1   2  -1  336.87    9.50
   1   2  -1  333.77    9.50
  -1  -2   1  331.17    9.50
   0   2  -1 1896.41   53.29
   0  -2   1 1906.41   53.29
   0  -2   1 1921.61   53.39
  -1   2  -1 1486.75   41.50
   1  -2   1 1466.95   41.40
  -2   2  -1 3105.69   87.69
  -2   2  -1 3118.99   87.39
   2  -2   1 3042.80   87.39
   2  -2   1 3260.27   87.69
  -3   2  -1 3010.70   84.19
  -3   2  -1 2937.61   84.39
   3  -2   1 3044.60   84.19
   3  -2   1 3041.10   84.29
  -4   2  -1    1.50    0.20
   4  -2   1    2.10    0.20
   4  -2   1    1.40    0.20
  -5   2  -1  495.95   13.80
   5  -2   1  478.65   13.70
   5  -2   1  490.75   13.70
  -6   2  -1   14.90    0.70
   6  -2   1   15.20    0.60
   6  -2   1   16.10    0.70
  -7   2  -1  157.38    4.60
   7  -2   1  154.08    4.50
   7  -2   1  158.88    4.50
  -8   2  -1  177.58    5.20
   8  -2   1  175.78    5.10
   8  -2   1  176.38    5.10
  -9   2  -1   51.89    1.70
   9  -2   1   49.00    1.70
   9  -2   1   50.39    1.70
 -10   2  -1    4.90    0.50
  10  -2   1    5.20    0.70
 -11   2  -1    6.70    0.90
  11  -2   1    7.80    0.90
  10   1  -1   63.99    2.10
 -10  -1   1   60.99    2.20
  -9  -1   1    4.60    0.50
   8   1  -1    1.30    0.30
  -8  -1   1    1.30    0.30
   7   1  -1  211.78    5.60
  -7  -1   1  172.78    5.60
   6   1  -1    5.80    0.40
  -6  -1   1    5.40    0.50
   5   1  -1   11.80    0.50
  -5  -1   1   12.50    0.60
   4   1  -1  173.08    4.90
  -4  -1   1  170.98    4.90
   3   1  -1  144.59    4.10
  -3  -1   1  145.99    4.20
   2   1  -1  411.46   11.80
  -2  -1   1  419.36   11.80
  -1  -1   1    1.60    0.20
  -1   1  -1   39.90    1.10
  -1   1  -1   39.90    1.10
   1  -1   1   38.80    1.10
  -2   1  -1 1309.77   36.40
  -2   1  -1 1263.67   36.40
   2  -1   1 1311.37   36.40
   2  -1   1 1297.47   36.40
  -3   1  -1    1.00    0.10
   3  -1   1    1.90    0.20
   3  -1   1    1.60    0.10
  -4   1  -1   14.50    0.60
   4  -1   1   14.10    0.60
   4  -1   1   14.00    0.50
  -5   1  -1  108.69    3.20
   5  -1   1  109.29    3.20
   5  -1   1  111.89    3.20
  -6   1  -1   49.99    1.60
   6  -1   1   48.80    1.60
   6  -1   1   51.59    1.60
  -7   1  -1   17.90    0.80
   7  -1   1   18.70    0.70
   7  -1   1   18.40    0.80
  -8   1  -1  239.38    6.90
   8  -1   1  237.38    6.80
   8  -1   1  239.38    6.90
  -9   1  -1  171.18    5.00
   9  -1   1  166.68    5.00
   9  -1   1  169.18    4.90
 -10   1  -1   65.19    2.20
  10  -1   1   65.39    2.10
 -11   1  -1    5.20    0.60
  11  -1   1    4.90    0.60
  11   0  -1   19.80    1.20
 -11   0   1   16.40    1.10
  10   0  -1   58.79    2.00
 -10   0   1   58.39    2.10
   9   0  -1  507.25   14.70
  -9   0   1  531.15   14.80
   8   0  -1    1.10    0.20
  -8   0   1    0.70    0.30
   7   0  -1  353.46   10.00
  -7   0   1  350.16   10.00
   6   0  -1   53.59    1.70
  -6   0   1   51.79    1.70
   5   0  -1  236.98    6.70
  -5   0   1  236.58    6.70
   4   0  -1  112.49    3.30
  -4   0   1  113.19    3.30
   3   0  -1    7.10    0.30
  -3   0   1    7.10    0.30
   2   0  -1 1557.04   43.20
  -2   0   1 1516.75   43.20
   1   0  -1 1558.64   43.70
  -1   0  -1   93.69    2.70
  -2   0  -1   52.99    1.60
   2   0   1   53.99    1.60
  -3   0  -1 1234.58   34.70
   3   0   1 1228.58   34.70
  -4   0  -1   14.70    0.60
   4   0   1   15.20    0.60
  -5   0  -1  352.96   10.00
   5   0   1  355.66   10.00
  -6   0  -1   23.70    0.90
   6   0   1   25.30    0.90
  -7   0  -1   29.80    1.10
   7   0   1   29.80    1.10
   7   0   1   30.70    1.10
  -8   0  -1    1.70    0.40
   8   0   1    1.40    0.40
   8   0   1    1.70    0.30
   9   0   1    0.70    0.40
 -10   0  -1   26.00    1.20
  10   0   1   26.90    1.20
 -11   0  -1    2.20    0.50
  11  -1  -1    2.70    0.60
 -11   1   1    2.50    0.50
  10  -1  -1  165.08    4.90
 -10   1   1  164.78    4.90
   9  -1  -1  243.68    7.00
   9  -1  -1  233.78    7.00
  -9   1   1  245.88    7.00
   8  -1  -1  216.28    6.20
   8  -1  -1  212.68    6.20
  -8   1   1  215.18    6.20
   7  -1  -1   27.70    1.00
   7  -1  -1   27.00    1.00
  -7   1   1   28.50    1.00
   6  -1  -1    0.10    0.20
  -6   1   1   -0.30    0.20
   5  -1  -1    7.80    0.40
  -5   1   1    7.20    0.50
   4  -1  -1   51.69    1.50
  -4   1   1   50.09    1.60
   3  -1  -1 3660.13  102.39
  -3   1   1 3660.73  102.49
   2  -1  -1  347.77    9.90
  -2   1   1  351.36    9.90
   1  -1  -1 1416.56   39.10
  -1   1   1 1329.17   39.10
  -1   1   1 1417.86   39.10
   0  -1  -1  980.90   28.00
   0   1   1 1011.20   28.00
  -1  -1  -1 2805.72   77.09
   1   1   1 2709.63   77.09
  -2  -1  -1   21.30    0.70
   2   1   1   21.00    0.70
  -3  -1  -1   64.89    1.90
   3   1   1   64.49    1.90
  -4  -1  -1   34.80    1.10
  -5  -1  -1   60.69    1.90
   5   1   1   62.39    1.90
  -6  -1  -1    5.70    0.50
   6   1   1    4.80    0.40
  -7  -1  -1   74.59    2.40
   7   1   1   76.09    2.30
  -8  -1  -1  290.97    8.10
   8   1   1  281.77    8.00
   8   1   1  268.77    8.00
  -9  -1  -1  175.58    5.30
   9   1   1  178.18    5.20
 -10  -1  -1   15.30    0.90
  10   1   1   15.60    1.00
  11  -2  -1   21.50    1.20
 -11   2   1   20.60    1.20
  10  -2  -1   40.20    1.50
 -10   2   1   40.10    1.50
   9  -2  -1    0.10    0.30
   9  -2  -1   -0.30    0.40
  -9   2   1    0.00    0.30
   8  -2  -1   51.59    1.70
   8  -2  -1   52.19    1.70
  -8   2   1   53.39    1.70
   7  -2  -1   33.70    1.10
   7  -2  -1   33.50    1.20
  -7   2   1   33.60    1.20
   6  -2  -1  263.67    7.60
   6  -2  -1  265.27    7.50
  -6   2   1  266.57    7.50
   5  -2  -1   18.80    0.70
   5  -2  -1   18.40    0.80
  -5   2   1   19.60    0.70
   4  -2  -1  118.39    3.40
   4  -2  -1  119.29    3.50
  -4   2   1  124.09    3.50
   3  -2  -1 6774.32  186.68
   3  -2  -1 6359.26  186.88
  -3   2   1 6924.71  186.78
   2  -2  -1 9203.38  262.47
   2  -2  -1 9258.37  262.27
  -2   2   1 9151.98  262.47
  -2   2   1 9999.00  262.27
   1  -2  -1 3969.40  120.19
   1  -2  -1 4504.55  120.39
  -1   2   1 4447.96  120.39
   0  -2  -1  798.02   23.00
   0  -2  -1  836.82   23.00
   0   2   1  821.32   23.00
  -1  -2  -1  108.29    3.10
   1   2   1  108.99    3.10
   1   2   1  107.59    3.10
  -2  -2  -1   72.49    2.10
   2   2   1   75.39    2.10
   2   2   1   73.59    2.10
  -3  -2  -1   28.30    0.90
   3   2   1   28.50    0.90
  -4  -2  -1  607.64   16.80
   4   2   1  581.64   16.70
  -5  -2  -1  294.47    8.40
   5   2   1  297.37    8.40
  -6  -2  -1  213.38    6.10
   6   2   1  211.78    6.10
  -7  -2  -1  403.86   11.40
   7   2   1  396.86   11.40
  -8  -2  -1    0.80    0.30
  -9  -2  -1    0.20    0.40
   9   2   1    0.70    0.40
 -10  -2  -1    5.80    0.70
  10   2   1    4.00    0.60
  11  -3  -1  348.67   10.00
 -11   3   1  343.27   10.00
  10  -3  -1   79.19    2.50
 -10   3   1   78.79    2.50
   9  -3  -1   10.90    0.70
   9  -3  -1    9.20    0.60
  -9   3   1   10.30    0.70
   8  -3  -1    1.30    0.30
   8  -3  -1    1.80    0.30
  -8   3   1    1.80    0.30
   7  -3  -1   31.80    1.10
   7  -3  -1   29.80    1.10
  -7   3   1   32.10    1.10
   6  -3  -1    3.40    0.40
   6  -3  -1    2.70    0.30
  -6   3   1    3.60    0.40
   5  -3  -1 3135.19   87.59
   5  -3  -1 3079.29   87.79
  -5   3   1 3155.18   87.69
   4  -3  -1  707.53   19.50
   4  -3  -1  683.93   19.70
  -4   3   1  689.23   19.60
   3  -3  -1 2666.33   74.39
   3  -3  -1 2699.53   74.09
  -3   3   1 2641.84   74.09
  -3   3   1 2577.24   74.39
   2  -3  -1 5736.13  154.08
   2  -3  -1 5380.76  153.78
  -2   3   1 5522.15  153.78
  -2   3   1 5401.06  154.08
   1  -3  -1  368.96   10.70
  -1   3   1  380.86   10.60
   0  -3  -1    1.90    0.20
   0  -3  -1    1.90    0.20
   0   3   1    2.00    0.20
  -1  -3  -1  305.47    8.60
  -1  -3  -1  294.67    8.50
   1   3   1  309.47    8.60
   1   3   1  306.17    8.50
  -2  -3  -1  138.29    4.00
   2   3   1  143.09    4.00
   2   3   1  139.69    4.00
  -3  -3  -1  577.44   16.50
   3   3   1  589.14   16.40
  -4  -3  -1    2.40    0.30
   4   3   1    2.40    0.30
   4   3   1    2.40    0.30
  -5  -3  -1  104.69    3.10
   5   3   1  103.39    3.00
   5   3   1   99.39    3.00
  -6  -3  -1  159.08    4.60
   6   3   1  155.58    4.60
  -7  -3  -1    0.40    0.30
   7   3   1    0.50    0.30
  -8  -3  -1    0.70    0.40
  -9  -3  -1   -0.20    0.30
  11  -4  -1   80.89    2.70
 -11   4   1   80.49    2.70
  10  -4  -1   72.59    2.30
  10  -4  -1   67.69    2.20
 -10   4   1   71.29    2.30
   9  -4  -1   55.09    1.80
   9  -4  -1   55.19    1.80
  -9   4   1   52.49    1.80
   8  -4  -1  116.19    3.40
   8  -4  -1  117.39    3.50
  -8   4   1  116.19    3.50
   7  -4  -1  491.85   14.00
   7  -4  -1  491.45   14.00
  -7   4   1  504.65   14.00
   6  -4  -1  208.88    5.90
   6  -4  -1  202.08    6.00
  -6   4   1  216.68    6.00
   5  -4  -1 1222.98   34.10
   5  -4  -1 1208.78   33.80
  -5   4   1 1171.18   33.80
   4  -4  -1  124.49    3.80
   4  -4  -1  128.79    3.70
  -4   4   1  127.69    3.80
  -4   4   1  142.49    3.70
   3  -4  -1 1703.73   45.80
   3  -4  -1 1632.94   46.10
  -3   4   1 1604.94   45.80
  -3   4   1 1594.14   46.20
   2  -4  -1  179.58    5.20
   2  -4  -1  185.98    5.10
  -2   4   1  182.88    5.20
   1  -4  -1    2.00    0.20
   1  -4  -1    2.20    0.20
  -1   4   1    1.90    0.30
   0  -4  -1    4.20    0.30
   0  -4  -1    3.90    0.30
   0   4   1    4.30    0.30
  -1  -4  -1  528.15   15.10
  -1  -4  -1  529.35   15.10
   1   4   1  531.35   15.10
   1   4   1  548.15   15.10
  -2  -4  -1   26.60    0.90
   2   4   1   27.00    0.90
   2   4   1   27.40    0.90
  -3  -4  -1   67.39    2.10
   3   4   1   67.69    2.00
   3   4   1   68.69    2.00
  -4  -4  -1   22.20    0.90
   4   4   1   22.70    0.80
   4   4   1   23.00    0.80
  -5  -4  -1  533.55   14.90
   5   4   1  528.75   14.80
   5   4   1  524.65   14.90
  -6  -4  -1   83.19    2.60
   6   4   1   79.39    2.50
   6   4   1   82.59    2.40
  -7  -4  -1  103.49    3.20
   7   4   1  103.99    3.10
  -8  -4  -1  110.49    3.40
   8   4   1  109.79    3.30
  -9  -4  -1    3.60    0.60
  11  -5  -1  148.59    4.60
 -11   5   1  152.78    4.60
  10  -5  -1   71.59    2.40
  10  -5  -1   70.49    2.30
 -10   5   1   72.29    2.30
   9  -5  -1   11.70    0.70
   9  -5  -1   11.60    0.80
  -9   5   1   11.30    0.70
   8  -5  -1  248.58    7.20
   8  -5  -1  251.67    7.10
  -8   5   1  248.98    7.20
   7  -5  -1  219.88    6.40
   7  -5  -1  221.78    6.30
  -7   5   1  225.98    6.40
   6  -5  -1  216.18    6.30
   6  -5  -1  217.18    6.20
  -6   5   1  219.88    6.20
   5  -5  -1  261.77    7.50
   5  -5  -1  276.27    7.60
  -5   5   1  261.27    7.50
  -5   5   1  269.57    7.60
   4  -5  -1 2880.81   83.49
   4  -5  -1 2998.40   82.99
  -4   5   1 3022.50   83.49
   3  -5  -1    4.50    0.30
   3  -5  -1    4.50    0.40
  -3   5   1    5.00    0.50
   2  -5  -1    1.20    0.20
   2  -5  -1    1.20    0.20
  -2   5   1    1.90    0.30
   1  -5  -1  318.07    8.90
   1  -5  -1  316.37    8.90
  -1   5   1  316.17    8.90
   0  -5  -1    6.00    0.40
   0  -5  -1    6.50    0.30
   0   5   1    6.20    0.40
  -1  -5  -1  443.26   12.40
  -1  -5  -1  436.36   12.40
   1   5   1  432.86   12.40
   1   5   1  449.16   12.40
  -2  -5  -1    3.60    0.30
   2   5   1    3.50    0.30
   2   5   1    3.60    0.30
  -3  -5  -1   19.40    0.80
   3   5   1   19.50    0.70
   3   5   1   19.30    0.70
  -4  -5  -1    9.20    0.60
   4   5   1    9.40    0.50
   4   5   1    8.70    0.50
  -5  -5  -1  420.66   11.90
   5   5   1  421.66   11.90
   5   5   1  418.36   11.80
  -6  -5  -1   51.89    1.70
   6   5   1   44.40    1.50
   6   5   1   48.20    1.80
  -7  -5  -1   39.10    1.50
   7   5   1   38.10    1.30
  -8  -5  -1    0.20    0.40
  11  -6  -1   17.40    1.10
  11  -6  -1   18.30    1.10
 -11   6   1   16.20    1.10
  10  -6  -1   17.00    0.90
  10  -6  -1   16.70    1.00
 -10   6   1   16.90    1.00
   9  -6  -1  227.48    6.50
   9  -6  -1  224.18    6.60
  -9   6   1  223.98    6.50
   8  -6  -1  286.37    8.30
   8  -6  -1  287.77    8.20
  -8   6   1  293.47    8.20
   6  -6  -1   33.60    1.00
   6  -6  -1   33.20    1.20
  -6   6   1   31.60    1.20
  -6   6   1   31.80    1.10
   5  -6  -1  333.47    9.30
   5  -6  -1  333.17    9.20
  -5   6   1  321.47    9.20
  -5   6   1  324.87    9.40
   4  -6  -1 1467.15   41.80
   4  -6  -1 1478.95   41.70
  -4   6   1 1517.65   42.20
   3  -6  -1  149.19    4.20
   3  -6  -1  150.28    4.30
  -3   6   1  149.79    4.30
   2  -6  -1   15.50    0.50
   2  -6  -1   14.80    0.50
   2  -6  -1   15.60    0.60
  -2   6   1   16.10    0.70
   1  -6  -1  785.62   22.20
   1  -6  -1  788.02   22.30
  -1   6   1  798.72   22.20
   0  -6  -1    3.00    0.30
   0  -6  -1    2.90    0.30
   0   6   1    2.60    0.30
  -1  -6  -1   36.50    1.20
  -1  -6  -1   36.80    1.20
   1   6   1   37.40    1.20
   1   6   1   37.40    1.20
  -2  -6  -1  116.09    3.40
   2   6   1  116.99    3.40
   2   6   1  116.69    3.40
  -3  -6  -1   26.10    1.00
   3   6   1   27.70    1.00
   3   6   1   27.40    0.90
  -4  -6  -1  283.17    9.30
   4   6   1  346.77    9.30
   4   6   1  352.26    9.30
  -5  -6  -1    8.50    0.70
   5   6   1    7.80    0.60
   5   6   1    7.60    0.50
  -6  -6  -1   49.70    1.70
   6   6   1   47.50    1.60
  -7  -6  -1   17.40    1.00
  11  -7  -1    9.40    0.90
  11  -7  -1    7.70    0.90
 -11   7   1    7.80    1.00
  10  -7  -1  188.38    5.50
  10  -7  -1  189.88    5.60
 -10   7   1  192.18    5.60
   9  -7  -1    4.90    0.60
   9  -7  -1    4.00    0.50
  -9   7   1    5.00    0.60
   8  -7  -1   57.29    1.80
   8  -7  -1   56.49    1.90
  -8   7   1   56.39    1.80
   7  -7  -1   11.00    0.70
   7  -7  -1    9.80    0.50
  -7   7   1    9.60    0.60
   6  -7  -1  622.54   17.60
   6  -7  -1  640.14   17.80
  -6   7   1  622.64   17.80
  -6   7   1  637.04   17.70
   5  -7  -1  109.29    3.20
   5  -7  -1  113.89    3.30
  -5   7   1  109.49    3.20
  -5   7   1  112.59    3.40
   4  -7  -1  389.26   11.20
   4  -7  -1  396.56   11.10
  -4   7   1  404.56   11.30
   3  -7  -1  466.15   13.20
   3  -7  -1  460.75   13.30
   3  -7  -1  490.25   13.20
  -3   7   1  472.85   13.40
   2  -7  -1    1.40    0.30
   2  -7  -1    1.30    0.20
   2  -7  -1    0.90    0.10
  -2   7   1    1.10    0.30
   1  -7  -1    3.70    0.30
   1  -7  -1    3.10    0.40
  -1   7   1    3.20    0.40
   0  -7  -1    2.90    0.30
   0  -7  -1    2.80    0.40
   0   7   1    2.70    0.40
  -1  -7  -1   18.50    0.70
  -1  -7  -1   18.20    0.70
   1   7   1   19.20    0.70
   1   7   1   18.90    0.70
  -2  -7  -1  116.19    3.40
   2   7   1  118.69    3.40
   2   7   1  116.89    3.40
  -3  -7  -1 1193.88   33.90
   3   7   1 1225.18   33.90
   3   7   1 1210.98   33.90
  -4  -7  -1  278.07    8.20
   4   7   1  289.47    8.10
   4   7   1  289.07    8.20
  -5  -7  -1   36.70    1.40
   5   7   1   36.00    1.30
  -6  -7  -1   12.50    0.90
   6   7   1   14.90    0.90
  -7  -7  -1   64.49    2.20
  11  -8  -1    2.00    0.50
 -11   8   1    2.30    0.60
  10  -8  -1    3.00    0.40
  10  -8  -1    1.90    0.40
 -10   8   1    2.10    0.50
   9  -8  -1    0.80    0.40
   9  -8  -1    0.80    0.30
  -9   8   1    0.80    0.40
   8  -8  -1   29.80    1.20
   8  -8  -1   27.40    1.00
  -8   8   1   27.80    1.00
   7  -8  -1  512.95   14.20
   7  -8  -1  501.55   14.00
  -7   8   1  485.75   14.20
  -7   8   1  496.85   14.00
   6  -8  -1  548.25   15.20
   6  -8  -1  531.05   15.10
  -6   8   1  534.85   15.30
   5  -8  -1  215.08    7.00
   5  -8  -1  258.97    6.80
  -5   8   1  252.57    7.00
   4  -8  -1  213.08    6.00
   4  -8  -1  207.88    6.00
   4  -8  -1  212.58    6.10
  -4   8   1  217.38    6.20
   3  -8  -1   50.89    1.60
   3  -8  -1   49.60    1.50
   3  -8  -1   52.09    1.50
  -3   8   1   48.30    1.60
   2  -8  -1   35.20    1.10
   2  -8  -1   34.20    1.20
   2  -8  -1   35.40    1.10
  -2   8   1   35.50    1.20
   1  -8  -1   11.20    0.50
   1  -8  -1   11.40    0.60
  -1   8   1   11.50    0.60
   0  -8  -1   58.99    1.80
   0  -8  -1   58.19    1.80
   0   8   1   59.69    1.90
  -1  -8  -1    9.20    0.50
  -1  -8  -1    8.50    0.50
   1   8   1    8.10    0.60
  -2  -8  -1  183.78    5.30
   2   8   1  181.28    5.30
   2   8   1  185.28    5.30
  -3  -8  -1   23.90    1.00
   3   8   1   24.50    1.00
   3   8   1   24.70    1.00
  -4  -8  -1    1.00    0.40
   4   8   1    0.80    0.40
   4   8   1    1.10    0.40
  -5  -8  -1   47.40    1.70
   5   8   1   47.50    1.60
  -6  -8  -1    0.00    0.40
  10  -9  -1   31.80    1.30
 -10   9   1   30.50    1.30
   9  -9  -1   62.29    1.90
   9  -9  -1   63.69    2.10
  -9   9   1   63.59    2.00
   8  -9  -1   11.10    0.60
   8  -9  -1   11.80    0.80
  -8   9   1   11.10    0.60
   7  -9  -1   66.39    2.00
   7  -9  -1   68.19    2.20
   6  -9  -1  214.78    6.20
   6  -9  -1  214.38    6.00
  -6   9   1  210.28    6.30
   5  -9  -1   82.39    2.60
  -5   9   1   81.69    2.60
   4  -9  -1   18.50    0.80
   4  -9  -1   19.20    0.60
   4  -9  -1   19.50    0.60
  -4   9   1   18.40    0.90
   3  -9  -1   17.40    0.80
   3  -9  -1   18.10    0.70
   3  -9  -1   18.20    0.60
  -3   9   1   17.00    0.80
   2  -9  -1   29.70    1.10
   2  -9  -1   29.00    0.90
   2  -9  -1   29.00    1.00
  -2   9   1   29.10    1.10
   1  -9  -1  137.69    3.90
   1  -9  -1  135.89    4.00
  -1   9   1  138.09    4.10
   0  -9  -1    4.40    0.40
   0  -9  -1    4.10    0.50
   0   9   1    3.90    0.60
  -1  -9  -1   37.80    1.30
  -1  -9  -1   37.20    1.30
   1   9   1   39.00    1.40
  -2  -9  -1   98.89    3.00
   2   9   1   98.69    3.00
  -3  -9  -1  115.09    3.50
   3   9   1  113.29    3.40
   3   9   1  113.99    3.40
  -4  -9  -1    0.40    0.40
   4   9   1    0.30    0.50
  -5  -9  -1    4.50    0.60
  10 -10  -1   11.90    0.90
   9 -10  -1   25.10    1.20
   8 -10  -1  199.68    5.80
   8 -10  -1  208.28    6.00
   7 -10  -1   24.10    1.10
   5 -10  -1   14.60    0.80
  -5  10   1   15.00    1.00
   4 -10  -1   -0.40    0.30
  -4  10   1   -0.30    0.30
   3 -10  -1   18.50    0.60
   3 -10  -1   18.20    0.90
   3 -10  -1   18.90    0.70
  -3  10   1   16.70    0.90
   2 -10  -1    2.30    0.20
   2 -10  -1    2.80    0.40
   2 -10  -1    1.70    0.30
  -2  10   1    1.90    0.40
   1 -10  -1   78.99    2.40
   1 -10  -1   77.59    2.30
  -1  10   1   76.59    2.50
   0 -10  -1  441.16   12.30
   0 -10  -1  430.56   12.30
   0  10   1  432.86   12.40
  -1 -10  -1   77.69    2.60
  -1 -10  -1   85.99    2.60
   1  10   1   88.09    2.70
  -2 -10  -1   12.60    0.80
   2  10   1   14.50    0.90
  -3 -10  -1   45.10    1.60
   3  10   1   42.20    1.60
  -4 -10  -1    0.50    0.50
   8 -11  -1    1.70    0.40
   7 -11  -1   52.79    1.90
   6 -11  -1    0.40    0.40
   5 -11  -1    4.70    0.60
   4 -11  -1   11.10    0.80
   3 -11  -1   19.50    0.70
   3 -11  -1   20.30    1.00
   3 -11  -1   18.70    0.80
   2 -11  -1    0.70    0.30
   2 -11  -1    0.40    0.40
   2 -11  -1   -0.70    0.30
  -2  11   1    0.30    0.40
   1 -11  -1  186.08    5.30
   1 -11  -1  181.08    5.20
  -1  11   1  175.38    5.40
   0 -11  -1   90.29    2.80
   0 -11  -1   92.99    2.80
   0  11   1   88.99    2.90
  -1 -11  -1  121.19    3.70
  -1 -11  -1  125.69    3.70
   1  11   1  117.79    3.70
  -2 -11  -1    7.10    0.80
   2  11   1    6.00    0.80
   8 -12  -1    3.60    0.70
   7 -12  -1    8.60    0.80
   6 -12  -1    9.40    0.80
   5 -12  -1    2.40    0.50
   4 -12  -1   53.09    1.90
   1 -12  -1  252.67    6.60
   1 -12  -1  196.08    6.40
   0 -12  -1   50.79    1.80
   0 -12  -1   49.70    1.70
   5 -13  -1   25.10    1.20
   4 -13  -1   90.39    2.90
   3 -13  -1   27.70    1.30
   1 -13   2    6.30    0.80
   2 -13   2   24.50    1.20
   3 -13   2    0.20    0.40
   4 -13   2   38.10    1.50
   5 -13   2    6.10    0.80
   6 -13   2    9.40    0.80
  -1 -12   2   95.09    2.90
   0 -12   2   29.90    1.20
   0 -12   2   29.70    1.30
   1 -12   2    3.50    0.50
   2 -12   2   10.50    0.80
   3 -12   2    0.60    0.40
   4 -12   2   51.89    1.80
   5 -12   2  210.38    6.20
   6 -12   2   42.90    1.60
   7 -12   2    5.80    0.60
   8 -12   2    5.70    0.70
  -3 -11   2    8.70    0.90
   2  11  -2   25.10    1.10
  -2 -11   2   25.90    1.10
   1  11  -2   22.70    1.20
  -1 -11   2   22.90    1.10
  -1 -11   2   23.20    1.00
   0  11  -2    0.50    0.50
   0 -11   2    0.60    0.40
   0 -11   2    0.30    0.30
  -1  11  -2    1.80    0.50
   1 -11   2    2.00    0.40
   1 -11   2    2.20    0.30
  -2  11  -2    5.70    0.60
   2 -11   2    5.20    0.60
   3 -11   2    0.20    0.30
   4 -11   2    6.40    0.70
   5 -11   2   26.90    1.10
   6 -11   2    8.60    0.70
   7 -11   2    1.80    0.40
   8 -11   2    7.20    0.70
   9 -11   2    9.80    0.80
   4  10  -2    0.30    0.60
  -4 -10   2    0.60    0.50
   3  10  -2   23.90    1.10
   3  10  -2   24.00    1.10
  -3 -10   2   25.10    1.10
   2  10  -2   14.60    0.80
   2  10  -2   14.00    0.80
  -2 -10   2   13.20    0.80
   1  10  -2   24.70    1.10
   1  10  -2   26.10    1.00
  -1 -10   2   27.10    1.10
  -1 -10   2   28.10    1.00
   0  10  -2   92.29    2.90
   0 -10   2   92.79    2.70
   0 -10   2   93.49    2.90
  -1  10  -2   13.10    0.70
   1 -10   2   14.00    0.60
   1 -10   2   13.90    0.70
  -2  10  -2    0.30    0.30
   2 -10   2    0.20    0.30
  -3  10  -2  106.49    3.30
   3 -10   2  110.89    3.30
  -4  10  -2   52.29    1.80
   4 -10   2   54.79    1.80
  -5  10  -2   98.89    3.10
   5 -10   2  103.39    3.10
   6 -10   2    7.80    0.70
   7 -10   2   38.10    1.40
   8 -10   2   -0.10    0.30
   9 -10   2   31.70    1.30
  10 -10   2   -0.10    0.40
   5   9  -2   10.10    0.90
  -5  -9   2    8.80    0.80
   4   9  -2   55.99    1.90
   4   9  -2   58.59    1.90
  -4  -9   2   57.09    1.90
   3   9  -2  145.69    4.30
   3   9  -2  145.59    4.30
  -3  -9   2  143.29    4.30
   2   9  -2    3.10    0.40
   2   9  -2    3.90    0.50
  -2  -9   2    3.60    0.40
   1   9  -2    7.70    0.60
   1   9  -2    6.90    0.50
  -1  -9   2    8.00    0.60
  -1  -9   2    7.70    0.50
   0   9  -2    5.30    0.40
   0   9  -2    5.70    0.50
   0  -9   2    6.20    0.50
   0  -9   2    5.90    0.40
  -1   9  -2    3.20    0.40
   1  -9   2    3.40    0.50
   1  -9   2    3.00    0.30
  -2   9  -2  163.38    4.80
   2  -9   2  163.48    4.80
  -3   9  -2  188.28    5.40
   3  -9   2  181.98    5.40
  -4   9  -2   17.40    0.80
   4  -9   2   16.90    0.80
  -5   9  -2    0.50    0.30
   5  -9   2    0.50    0.30
  -6   9  -2   11.40    0.80
   6  -9   2   12.30    0.70
  -7   9  -2    2.10    0.50
   7  -9   2    2.80    0.40
  -8   9  -2   48.80    1.50
   8  -9   2   47.20    1.40
   8  -9   2   49.10    1.70
  -9   9  -2    1.90    0.30
   9  -9   2    1.80    0.30
   9  -9   2    1.70    0.40
 -10   9  -2    6.00    0.80
  10  -9   2    6.20    0.80
   6   8  -2    0.60    0.50
  -6  -8   2    0.20    0.40
   5   8  -2   23.00    1.00
  -5  -8   2   24.00    1.10
   4   8  -2    0.90    0.30
   4   8  -2    0.40    0.30
  -4  -8   2    0.20    0.30
   3   8  -2  183.08    5.30
   3   8  -2  186.48    5.30
  -3  -8   2  183.68    5.40
   2   8  -2    1.80    0.30
   2   8  -2    1.90    0.30
  -2  -8   2    1.80    0.30
   1   8  -2    7.40    0.50
   1   8  -2    6.00    0.40
  -1  -8   2    6.40    0.50
  -1  -8   2    7.30    0.50
   0   8  -2    5.30    0.40
   0   8  -2    5.20    0.30
   0  -8   2    5.00    0.40
   0  -8   2    5.00    0.40
  -1   8  -2   34.50    1.20
   1  -8   2   35.10    1.20
   1  -8   2   35.30    1.10
  -2   8  -2  202.18    5.80
   2  -8   2  196.88    5.80
  -3   8  -2    4.40    0.40
   3  -8   2    4.30    0.50
  -4   8  -2   87.29    2.70
   4  -8   2   87.59    2.70
  -5   8  -2    1.80    0.30
   5  -8   2    2.90    0.40
  -6   8  -2  170.68    5.10
   6  -8   2  173.78    5.00
  -7   8  -2  144.99    4.10
  -7   8  -2  141.79    4.30
   7  -8   2  149.29    4.30
   7  -8   2  141.29    4.10
  -8   8  -2    2.50    0.30
  -8   8  -2    2.20    0.40
   8  -8   2    2.70    0.30
   8  -8   2    2.40    0.40
  -9   8  -2   34.70    1.20
   9  -8   2   34.50    1.30
   9  -8   2   32.70    1.20
 -10   8  -2   17.50    0.90
  10  -8   2   16.60    1.00
  10  -8   2   16.70    0.90
 -11   8  -2   26.80    1.30
  11  -8   2   24.80    1.30
   7   7  -2    7.10    0.80
  -7  -7   2    6.00    0.60
   6   7  -2   67.69    2.20
  -6  -7   2   69.59    2.30
   5   7  -2   37.40    1.30
   5   7  -2   34.30    1.30
  -5  -7   2   35.70    1.40
   4   7  -2  195.18    5.30
   4   7  -2  190.48    5.30
  -4  -7   2  165.38    5.30
   3   7  -2   75.19    2.20
   3   7  -2   71.49    2.20
  -3  -7   2   72.69    2.30
   2   7  -2    7.10    0.50
   2   7  -2    7.50    0.40
  -2  -7   2    7.00    0.50
   1   7  -2    0.50    0.20
   1   7  -2    0.10    0.20
  -1  -7   2    0.00    0.20
  -1  -7   2   -0.10    0.20
   0   7  -2  397.36   11.30
   0   7  -2  404.06   11.30
   0  -7   2  399.06   11.30
   0  -7   2  404.06   11.30
  -1   7  -2    2.20    0.20
   1  -7   2    2.80    0.30
   1  -7   2    2.40    0.20
  -2   7  -2   14.00    0.60
   2  -7   2   13.40    0.60
  -4   7  -2  193.38    5.50
   4  -7   2  184.18    5.40
  -5   7  -2   32.90    1.20
   5  -7   2   33.00    1.10
  -6   7  -2    6.30    0.50
  -6   7  -2    5.40    0.30
   6  -7   2    5.30    0.30
   6  -7   2    6.00    0.50
  -7   7  -2   11.80    0.60
  -7   7  -2   13.20    0.80
   7  -7   2   11.60    0.50
   7  -7   2   13.20    0.70
  -8   7  -2    0.80    0.30
   8  -7   2    1.00    0.40
   8  -7   2    1.00    0.20
  -9   7  -2   48.50    1.60
   9  -7   2   49.20    1.60
   9  -7   2   51.09    1.70
 -10   7  -2   13.60    0.90
  10  -7   2   16.20    0.90
  10  -7   2   15.00    0.80
 -11   7  -2    5.10    0.60
  11  -7   2    3.60    0.60
  11  -7   2    4.80    0.60
  -8  -6   2    5.90    0.60
   7   6  -2   11.60    0.80
  -7  -6   2   10.50    0.80
   6   6  -2   30.30    1.10
  -6  -6   2   30.60    1.20
   5   6  -2   34.00    1.20
   5   6  -2   35.80    1.20
  -5  -6   2   35.90    1.30
   4   6  -2   12.00    0.60
   4   6  -2   12.70    0.60
  -4  -6   2   12.70    0.70
   3   6  -2    0.90    0.20
   3   6  -2    0.60    0.20
  -3  -6   2    0.70    0.20
   2   6  -2    1.50    0.20
   2   6  -2    2.40    0.30
  -2  -6   2    1.60    0.20
   1   6  -2   36.90    1.20
   1   6  -2   38.60    1.20
  -1  -6   2   38.80    1.20
  -1  -6   2   38.40    1.20
   0   6  -2  556.34   18.40
   0   6  -2  691.53   18.40
   0  -6   2  678.23   18.50
   0  -6   2  690.83   18.40
  -1   6  -2  241.88    6.80
   1  -6   2  247.78    6.90
   1  -6   2  243.48    6.90
   2  -6   2  180.08    5.20
  -3   6  -2    0.20    0.20
   3  -6   2    0.30    0.20
  -4   6  -2   48.30    1.50
   4  -6   2   47.90    1.50
  -5   6  -2   28.40    1.00
  -5   6  -2   27.10    0.80
   5  -6   2   27.10    0.80
   5  -6   2   26.50    1.00
  -6   6  -2    1.00    0.30
  -6   6  -2    1.00    0.20
   6  -6   2    0.90    0.30
   6  -6   2    1.10    0.20
  -7   6  -2    8.30    0.60
  -7   6  -2    7.10    0.50
   7  -6   2    7.60    0.40
   7  -6   2    8.20    0.60
  -8   6  -2   67.29    2.20
   8  -6   2   73.19    2.20
   8  -6   2   70.69    2.10
  -9   6  -2   86.59    2.70
   9  -6   2   90.09    2.80
   9  -6   2   88.39    2.70
 -10   6  -2   -0.30    0.40
  10  -6   2    0.40    0.40
  10  -6   2    0.10    0.40
 -11   6  -2   22.80    1.20
  11  -6   2   24.00    1.20
  11  -6   2   25.10    1.20
  -9  -5   2   62.09    2.30
   8   5  -2    1.50    0.50
  -8  -5   2    1.00    0.40
   7   5  -2    2.50    0.40
  -7  -5   2    1.80    0.40
   6   5  -2    4.00    0.50
   6   5  -2    3.60    0.50
  -6  -5   2    2.30    0.40
   5   5  -2  214.48    6.20
   5   5  -2  213.48    6.10
  -5  -5   2  215.18    6.20
   4   5  -2    0.50    0.20
   4   5  -2    0.20    0.20
  -4  -5   2    0.30    0.20
   3   5  -2    2.70    0.30
   3   5  -2    2.30    0.30
  -3  -5   2    3.20    0.40
   2   5  -2    4.50    0.30
   2   5  -2    4.30    0.30
  -2  -5   2    4.20    0.40
   1   5  -2   79.89    2.40
   1   5  -2   80.39    2.30
  -1  -5   2   78.69    2.40
  -1  -5   2   81.19    2.30
   0   5  -2  207.48    5.80
   0   5  -2  205.58    5.90
   0  -5   2  204.68    5.90
   0  -5   2  207.68    5.80
  -1   5  -2   33.90    1.10
  -1   5  -2   33.90    1.00
   1  -5   2   34.40    1.00
   1  -5   2   33.70    1.10
  -2   5  -2  108.89    3.10
   2  -5   2  106.09    3.10
  -3   5  -2   12.80    0.60
   3  -5   2   12.50    0.60
  -4   5  -2   94.79    2.70
   4  -5   2   98.19    2.70
   4  -5   2   96.29    2.80
  -5   5  -2   78.19    2.30
  -5   5  -2   79.09    2.20
   5  -5   2   74.99    2.30
   5  -5   2   77.09    2.20
  -6   5  -2    7.30    0.50
  -6   5  -2    6.90    0.40
   6  -5   2    6.40    0.50
   6  -5   2    6.40    0.40
  -7   5  -2  212.88    6.00
   7  -5   2  198.58    6.00
   7  -5   2  216.78    6.00
  -8   5  -2   88.99    2.70
   8  -5   2   87.59    2.70
   8  -5   2   88.29    2.60
  -9   5  -2   52.19    1.70
   9  -5   2   53.09    1.80
   9  -5   2   52.49    1.70
 -10   5  -2    5.80    0.70
  10  -5   2    6.10    0.70
  10  -5   2    5.40    0.70
 -11   5  -2    7.00    0.80
  11  -5   2    8.50    0.90
   9   4  -2   43.60    1.60
  -9  -4   2   43.80    1.70
   8   4  -2    4.40    0.50
  -8  -4   2    3.00    0.50
  -7  -4   2    1.00    0.40
   6   4  -2   15.00    0.70
   6   4  -2   16.40    0.70
  -6  -4   2   15.40    0.80
   5   4  -2  204.28    5.80
   5   4  -2  199.28    5.80
  -5  -4   2  203.68    5.90
   4   4  -2   63.89    2.00
   4   4  -2   64.59    1.90
  -4  -4   2   64.29    2.00
   3   4  -2   27.40    0.90
   3   4  -2   29.50    0.90
  -3  -4   2   27.90    1.00
   2   4  -2 1471.15   41.50
   2   4  -2 1476.95   41.50
  -2  -4   2 1472.75   41.50
   1   4  -2   44.00    1.30
   1   4  -2   44.40    1.30
  -1  -4   2   43.90    1.30
  -1  -4   2   43.70    1.30
   0   4  -2   22.40    0.80
   0   4  -2   23.10    0.70
   0  -4   2   23.80    0.70
   0  -4   2   22.50    0.80
  -1   4  -2  695.23   19.80
  -1   4  -2  703.03   19.50
   1  -4   2  705.23   19.50
   1  -4   2  684.03   19.80
  -2   4  -2  102.19    3.00
  -3   4  -2    0.80    0.20
  -3   4  -2    0.80    0.10
   3  -4   2    0.70    0.20
   3  -4   2    0.90    0.10
  -4   4  -2    1.90    0.20
  -4   4  -2    2.90    0.40
   4  -4   2    2.40    0.30
   4  -4   2    1.70    0.20
  -5   4  -2   96.69    2.80
  -5   4  -2   93.19    2.80
   5  -4   2   97.19    2.80
   5  -4   2   95.59    2.80
  -6   4  -2   45.70    1.40
   6  -4   2   44.40    1.40
   6  -4   2   45.80    1.40
  -7   4  -2  250.67    7.20
   7  -4   2  256.67    7.20
   7  -4   2  250.27    7.20
  -8   4  -2    4.90    0.50
   8  -4   2    5.60    0.50
   8  -4   2    6.50    0.60
  -9   4  -2   40.60    1.60
   9  -4   2   49.80    1.60
   9  -4   2   49.20    1.60
 -10   4  -2    0.20    0.40
  10  -4   2    0.50    0.40
  10  -4   2    1.10    0.40
 -11   4  -2    1.50    0.50
  11  -4   2    1.90    0.50
 -10  -3   2    7.80    0.90
  -9  -3   2    1.60    0.40
  -8  -3   2  117.89    3.60
   7   3  -2  240.78    7.00
  -7  -3   2  245.28    7.10
   6   3  -2   68.69    2.20
  -6  -3   2   71.49    2.20
   5   3  -2  107.49    3.10
  -5  -3   2  104.99    3.20
   4   3  -2   45.00    1.40
  -4  -3   2   45.20    1.40
   3   3  -2   -0.20    0.20
  -3  -3   2    0.40    0.20
   2   3  -2  557.14   15.70
   2   3  -2  547.75   15.50
  -2  -3   2  557.04   15.70
   1   3  -2  184.88    5.20
   1   3  -2  180.58    5.20
  -1  -3   2  186.48    5.20
   0   3  -2    2.30    0.10
   0   3  -2    2.30    0.20
   0  -3   2    2.40    0.20
  -1   3  -2   66.39    2.00
   1  -3   2   68.39    2.00
  -2   3  -2  214.48    5.70
   2  -3   2  203.28    5.70
   2  -3   2  196.18    5.80
  -3   3  -2  969.30   27.40
  -3   3  -2  984.20   27.30
   3  -3   2  971.70   27.30
   3  -3   2  957.10   27.50
  -4   3  -2    5.00    0.40
  -4   3  -2    5.00    0.30
   4  -3   2    5.20    0.40
   4  -3   2    4.70    0.30
  -5   3  -2   16.50    0.70
  -5   3  -2   15.10    0.60
   5  -3   2   16.20    0.60
   5  -3   2   15.40    0.60
  -6   3  -2   35.60    1.10
   6  -3   2   36.00    1.10
   6  -3   2   29.60    1.10
  -7   3  -2   34.60    1.20
   7  -3   2   33.70    1.10
   7  -3   2   32.80    1.20
  -8   3  -2   48.60    1.60
   8  -3   2   48.80    1.60
   8  -3   2   48.70    1.60
  -9   3  -2    3.40    0.40
   9  -3   2    2.50    0.40
   9  -3   2    4.00    0.50
 -10   3  -2    4.10    0.50
  10  -3   2    4.60    0.50
 -11   3  -2   11.40    0.90
  11  -3   2   12.90    0.90
 -10  -2   2   11.80    0.90
  -9  -2   2    3.10    0.50
  -8  -2   2   39.30    1.50
   7   2  -2   43.10    1.50
  -7  -2   2   46.50    1.60
   6   2  -2   96.29    2.90
  -6  -2   2   98.69    2.90
   5   2  -2   60.89    1.90
  -5  -2   2   59.79    1.90
   4   2  -2  194.48    5.50
  -4  -2   2  190.28    5.50
   3   2  -2  413.46   11.50
  -3  -2   2  402.66   11.50
   2   2  -2    3.90    0.20
  -2  -2   2    3.90    0.20
   1   2  -2  389.66   11.10
   1   2  -2  391.36   11.10
  -1  -2   2  388.06   11.00
   0   2  -2 3518.55   99.59
   0   2  -2 3261.47   99.79
   0  -2   2 3842.72   99.79
   0  -2   2 3656.23   99.69
  -1   2  -2  209.88    5.80
  -1   2  -2  210.08    6.00
   1  -2   2  201.28    5.90
  -2   2  -2  377.76   10.70
   2  -2   2  366.76   10.60
   2  -2   2  379.36   10.70
  -3   2  -2   34.40    1.00
  -3   2  -2   33.60    1.00
   3  -2   2   33.40    1.00
   3  -2   2   33.30    1.00
  -4   2  -2   36.40    1.20
  -4   2  -2   36.60    1.10
   4  -2   2   37.10    1.10
   4  -2   2   36.30    1.10
  -5   2  -2  283.57    8.00
   5  -2   2  287.17    8.00
   5  -2   2  282.37    8.00
  -6   2  -2   12.70    0.60
   6  -2   2   12.80    0.50
   6  -2   2   13.00    0.60
  -7   2  -2   61.79    1.90
   7  -2   2   61.19    1.90
   7  -2   2   59.99    1.90
  -8   2  -2   -0.30    0.30
   8  -2   2    0.40    0.30
   8  -2   2    0.20    0.20
  -9   2  -2   -0.30    0.30
   9  -2   2    0.30    0.40
   9  -2   2    0.20    0.30
 -10   2  -2    9.10    0.80
  10  -2   2    9.50    0.80
 -11   2  -2    1.10    0.50
  11  -2   2    0.10    0.50
 -10  -1   2    8.50    0.80
  -9  -1   2    1.70    0.40
   8   1  -2   67.99    2.20
  -8  -1   2   74.59    2.30
   7   1  -2  122.69    3.50
  -7  -1   2  113.49    3.50
   6   1  -2    9.00    0.50
  -6  -1   2    9.00    0.50
   5   1  -2   47.40    1.50
  -5  -1   2   46.70    1.50
   4   1  -2   33.70    1.10
  -4  -1   2   33.60    1.10
   3   1  -2    0.70    0.10
  -3  -1   2    1.20    0.20
   2   1  -2  690.53   19.50
   1   1  -2 1610.24   44.00
  -1  -1   2 1524.65   44.00
   0   1  -2  269.97    7.70
   0   1  -2  272.67    7.70
   0  -1   2  262.17    7.70
  -1   1  -2  740.63   20.90
  -1   1  -2  739.43   20.90
   1  -1   2  751.72   20.90
  -2   1  -2 1025.30   28.00
  -2   1  -2  997.00   28.00
   2  -1   2  958.50   27.90
   2  -1   2  997.40   28.00
  -3   1  -2    0.30    0.10
   3  -1   2    0.30    0.10
   3  -1   2    0.50    0.10
  -4   1  -2   65.59    2.00
   4  -1   2   66.49    1.90
   4  -1   2   65.89    1.90
  -5   1  -2  236.08    6.30
   5  -1   2  191.58    6.30
   5  -1   2  235.58    6.30
  -6   1  -2   11.00    0.50
   6  -1   2   10.90    0.50
   6  -1   2    9.60    0.50
  -7   1  -2   24.10    1.00
   7  -1   2   26.40    0.90
   7  -1   2   24.80    0.90
  -8   1  -2    0.70    0.30
   8  -1   2    0.90    0.30
   8  -1   2    0.20    0.30
  -9   1  -2    1.20    0.40
   9  -1   2    2.50    0.40
 -10   1  -2   -0.40    0.40
  10  -1   2   -0.10    0.40
 -11   1  -2   30.50    1.40
  11  -1   2   33.30    1.40
  11   0  -2    7.60    1.00
 -11   0   2    6.10    0.80
  10   0  -2   30.00    1.30
 -10   0   2   30.00    1.30
  -9   0   2  542.05   15.40
   8   0  -2    1.10    0.30
  -8   0   2    1.50    0.30
   7   0  -2  320.87    9.20
  -7   0   2  327.97    9.30
   6   0  -2   10.50    0.50
  -6   0   2    9.80    0.60
   5   0  -2    2.10    0.20
  -5   0   2    2.00    0.30
   4   0  -2  156.48    4.40
  -4   0   2  153.58    4.40
   3   0  -2   71.99    2.10
  -3   0   2   69.99    2.10
   2   0  -2  635.34   18.20
  -2   0   2  653.13   18.20
   1   0  -2  411.96   11.80
  -1   0   2  423.06   11.80
   0   0  -2  100.89    2.90
  -1   0  -2 2413.36   66.09
   1   0   2 2309.27   65.99
  -2   0  -2  334.47    9.60
   2   0   2  337.77    9.60
  -3   0  -2  614.24   17.60
   3   0   2  618.84   17.60
   3   0   2  629.84   17.50
  -4   0  -2  299.07    8.60
   4   0   2  307.07    8.60
   4   0   2  303.17    8.50
  -5   0  -2    6.20    0.40
   5   0   2    6.20    0.40
   5   0   2    6.80    0.40
  -6   0  -2   25.10    0.90
   6   0   2   25.10    0.90
   6   0   2   24.80    0.90
  -7   0  -2  118.99    3.50
   7   0   2  119.59    3.50
   7   0   2  118.09    3.50
  -8   0  -2   -0.50    0.30
   8   0   2   -0.50    0.30
   8   0   2   -0.20    0.30
  -9   0  -2    0.00    0.30
   9   0   2    0.40    0.40
 -10   0  -2   22.70    1.10
  10   0   2   25.20    1.10
  11  -1  -2   54.99    2.00
 -11   1   2   53.59    2.00
  10  -1  -2    0.10    0.50
 -10   1   2   -0.20    0.40
   9  -1  -2    5.70    0.70
   9  -1  -2    6.50    0.60
  -9   1   2    5.50    0.60
   8  -1  -2   47.00    1.60
   8  -1  -2   47.40    1.60
  -8   1   2   45.80    1.60
   7  -1  -2   30.50    1.10
  -7   1   2   30.90    1.10
   6  -1  -2  357.96    9.90
  -6   1   2  345.07   10.00
   5  -1  -2  516.65   14.30
  -5   1   2  497.75   14.30
   4  -1  -2    4.60    0.40
  -4   1   2    4.50    0.40
   3  -1  -2  265.97    7.60
  -3   1   2  271.37    7.60
   2  -1  -2 3292.27   91.39
  -2   1   2 3244.78   91.39
   1  -1  -2  322.57    9.50
  -1   1   2  348.47    9.50
   0  -1  -2   22.50    0.70
  -1  -1  -2  567.64   16.20
   1   1   2  580.44   16.30
  -2  -1  -2  322.07    9.20
   2   1   2  331.97    9.30
  -3  -1  -2  205.48    5.90
   3   1   2  212.08    5.90
  -4  -1  -2    0.30    0.20
   4   1   2    0.30    0.20
  -5  -1  -2  104.39    3.10
   5   1   2  105.79    3.10
  -6  -1  -2  118.29    3.50
   6   1   2  117.99    3.50
  -7  -1  -2  147.39    4.30
   7   1   2  142.39    4.20
   7   1   2  140.99    4.20
  -8  -1  -2   -0.80    0.30
   8   1   2    0.20    0.30
   8   1   2   -0.20    0.30
  -9  -1  -2    8.00    0.70
   9   1   2    8.50    0.70
 -10  -1  -2    5.30    0.60
  10   1   2    6.10    0.80
  11  -2  -2   36.00    1.50
 -11   2   2   33.90    1.50
  10  -2  -2  121.19    3.70
 -10   2   2  123.79    3.80
   9  -2  -2   71.09    2.20
   9  -2  -2   67.19    2.20
  -9   2   2   67.89    2.20
   8  -2  -2  180.88    5.20
   8  -2  -2  178.48    5.20
  -8   2   2  177.28    5.20
   7  -2  -2   41.80    1.40
   7  -2  -2   42.50    1.40
  -7   2   2   41.60    1.40
   6  -2  -2    1.80    0.30
   6  -2  -2    1.80    0.20
  -6   2   2    1.90    0.30
   5  -2  -2  105.19    3.00
   5  -2  -2  102.59    3.10
  -5   2   2  105.39    3.10
   4  -2  -2  123.89    3.60
  -4   2   2  126.69    3.60
   3  -2  -2   79.49    2.40
   3  -2  -2   83.99    2.30
  -3   2   2   80.49    2.30
   2  -2  -2 4974.40  139.49
   2  -2  -2 5073.19  139.69
  -2   2   2 4935.81  139.49
   1  -2  -2  729.83   20.60
   1  -2  -2  731.73   20.60
  -1   2   2  727.93   20.70
   0  -2  -2 2019.10   58.79
   0  -2  -2 2214.78   58.79
   0   2   2 2065.89   58.79
  -1  -2  -2  241.68    7.00
   1   2   2  248.88    6.90
  -2  -2  -2   77.49    2.30
   2   2   2   80.19    2.30
  -3  -2  -2   16.50    0.60
   3   2   2   15.90    0.60
  -4  -2  -2   50.19    1.60
   4   2   2   49.20    1.50
  -5  -2  -2  189.98    5.50
   5   2   2  191.68    5.50
  -6  -2  -2   15.30    0.70
   6   2   2   15.40    0.70
  -7  -2  -2  139.59    4.10
   7   2   2  131.49    4.00
  -8  -2  -2    2.10    0.40
   8   2   2    1.50    0.40
  -9  -2  -2    8.50    0.70
   9   2   2    8.60    0.70
 -10  -2  -2    2.60    0.50
  11  -3  -2  370.96   10.70
 -11   3   2  369.26   10.70
  10  -3  -2  185.88    5.50
 -10   3   2  187.78    5.50
   9  -3  -2  254.37    7.30
   9  -3  -2  254.97    7.40
  -9   3   2  257.07    7.40
   8  -3  -2   66.69    2.00
   8  -3  -2   62.39    2.10
  -8   3   2   64.49    2.10
   7  -3  -2   60.39    1.80
   7  -3  -2   59.89    1.90
  -7   3   2   59.59    1.90
   6  -3  -2  189.88    5.50
   6  -3  -2  193.18    5.50
  -6   3   2  191.18    5.50
   5  -3  -2  546.05   15.60
   5  -3  -2  574.74   15.60
  -5   3   2  540.15   15.50
   4  -3  -2  101.69    2.90
   4  -3  -2  100.89    3.00
  -4   3   2   99.79    2.90
   3  -3  -2    5.60    0.40
   3  -3  -2    4.60    0.30
   2  -3  -2 4213.28  119.49
   2  -3  -2 4302.57  119.69
  -2   3   2 4274.87  119.49
  -2   3   2 4314.87  119.79
   1  -3  -2  736.03   21.10
  -1   3   2  756.72   21.10
   0  -3  -2  612.34   17.20
   0  -3  -2  611.04   17.20
   0   3   2  605.24   17.20
  -1  -3  -2    1.30    0.20
  -1  -3  -2    1.50    0.20
   1   3   2    1.30    0.20
   1   3   2    1.40    0.20
  -2  -3  -2 1151.28   33.10
   2   3   2 1196.98   33.10
  -3  -3  -2    0.80    0.20
   3   3   2    0.80    0.20
  -4  -3  -2    7.40    0.40
   4   3   2    6.30    0.40
   4   3   2    6.50    0.30
  -5  -3  -2   56.99    1.80
   5   3   2   55.49    1.80
   5   3   2   54.59    1.70
  -6  -3  -2  198.28    5.70
   6   3   2  196.88    5.70
  -7  -3  -2   76.59    2.40
  -8  -3  -2   23.10    1.00
  -9  -3  -2    0.40    0.40
  11  -4  -2   38.80    1.60
 -11   4   2   38.60    1.60
  10  -4  -2  170.28    5.10
  10  -4  -2  167.18    5.00
 -10   4   2  178.68    5.10
   9  -4  -2   44.50    1.50
   9  -4  -2   44.10    1.40
  -9   4   2   37.50    1.50
   8  -4  -2    0.30    0.20
   8  -4  -2    0.10    0.40
  -8   4   2    0.20    0.30
   7  -4  -2   62.39    1.90
   7  -4  -2   61.79    2.00
  -7   4   2   61.69    1.90
   6  -4  -2  552.14   15.30
   6  -4  -2  538.95   15.40
  -6   4   2  544.05   15.30
   5  -4  -2  261.07    7.30
   5  -4  -2  257.17    7.30
  -5   4   2  253.37    7.30
   4  -4  -2 1777.12   49.50
   4  -4  -2 1728.73   49.80
  -4   4   2 1780.42   49.60
   3  -4  -2  962.30   27.70
   3  -4  -2 1006.90   27.50
  -3   4   2  967.70   27.60
  -3   4   2  967.60   27.50
   2  -4  -2  149.99    4.30
   2  -4  -2  148.59    4.30
  -2   4   2  151.78    4.30
   1  -4  -2   13.40    0.50
   1  -4  -2   13.50    0.50
  -1   4   2   14.10    0.60
   0  -4  -2   36.10    1.10
   0  -4  -2   36.50    1.10
   0   4   2   38.20    1.10
  -1  -4  -2   69.19    2.00
  -1  -4  -2   70.59    2.10
   1   4   2   71.29    2.10
   1   4   2   70.89    2.00
  -2  -4  -2   52.09    1.60
   2   4   2   52.69    1.50
   2   4   2   52.49    1.60
  -3  -4  -2  285.67    8.20
   3   4   2  292.67    8.20
   3   4   2  291.57    8.20
  -4  -4  -2  114.89    3.40
   4   4   2  113.19    3.40
  -5  -4  -2  374.26   12.00
   5   4   2  450.15   12.00
   5   4   2  445.56   11.90
  -6  -4  -2   40.90    1.40
   6   4   2   39.00    1.40
  -7  -4  -2   33.10    1.30
  -8  -4  -2   43.20    1.60
  -9  -4  -2  168.28    5.30
  11  -5  -2    5.70    0.70
 -11   5   2    3.80    0.60
  10  -5  -2   34.10    1.40
  10  -5  -2   30.70    1.20
 -10   5   2   32.60    1.30
   9  -5  -2   37.40    1.40
   9  -5  -2   38.40    1.30
  -9   5   2   36.90    1.40
   8  -5  -2  523.55   14.80
   8  -5  -2  526.05   14.70
  -8   5   2  519.35   14.80
   7  -5  -2  117.69    3.50
   7  -5  -2  120.09    3.60
  -7   5   2  119.19    3.50
   6  -5  -2  743.53   20.40
   6  -5  -2  729.63   20.50
  -6   5   2  709.43   20.40
   5  -5  -2  610.44   17.10
   5  -5  -2  612.74   17.10
  -5   5   2  597.74   17.00
   4  -5  -2 4360.56  118.79
   4  -5  -2 4150.28  119.19
  -4   5   2 4129.69  118.69
  -4   5   2 4339.97  119.29
   3  -5  -2  512.35   14.10
   3  -5  -2  515.95   14.20
  -3   5   2  477.75   14.10
   2  -5  -2  634.24   18.00
   2  -5  -2  644.54   18.10
  -2   5   2  650.73   18.20
   1  -5  -2   90.89    2.70
   1  -5  -2   90.99    2.70
  -1   5   2   99.89    2.80
   0  -5  -2    0.40    0.20
   0  -5  -2    0.10    0.10
   0   5   2    0.40    0.20
  -1  -5  -2   29.60    0.90
  -1  -5  -2   28.50    1.00
   1   5   2   29.70    1.00
   1   5   2   28.80    0.90
  -2  -5  -2   88.99    2.60
  -2  -5  -2   87.89    2.60
   2   5   2   90.99    2.60
   2   5   2   87.59    2.60
  -3  -5  -2    7.80    0.50
   3   5   2    7.80    0.40
   3   5   2    7.60    0.50
  -4  -5  -2  180.48    5.30
   4   5   2  184.68    5.30
   4   5   2  180.48    5.20
  -5  -5  -2  204.18    5.90
   5   5   2  205.38    5.90
   5   5   2  198.98    5.80
  -6  -5  -2   62.29    2.00
  -7  -5  -2   47.60    1.70
  -8  -5  -2    4.60    0.50
  11  -6  -2   22.30    1.70
  11  -6  -2   27.40    1.30
 -11   6   2   27.40    1.30
  10  -6  -2  102.29    3.20
  10  -6  -2   98.09    3.10
 -10   6   2  105.69    3.20
   9  -6  -2   88.39    2.80
   9  -6  -2   89.79    2.70
  -9   6   2   91.79    2.80
   8  -6  -2   19.20    0.80
   8  -6  -2   20.70    1.00
  -8   6   2   19.30    0.90
   7  -6  -2  120.49    3.70
   7  -6  -2  130.09    3.80
  -7   6   2  133.49    3.70
   6  -6  -2    2.40    0.30
  -6   6   2    2.30    0.30
   5  -6  -2    2.90    0.40
   5  -6  -2    4.10    0.30
  -5   6   2    2.90    0.40
  -5   6   2    3.10    0.30
   4  -6  -2  194.28    5.50
   4  -6  -2  185.28    5.40
  -4   6   2  190.98    5.50
   3  -6  -2    2.10    0.30
   3  -6  -2    1.90    0.30
  -3   6   2    1.80    0.30
   2  -6  -2  196.88    5.50
   2  -6  -2  194.58    5.50
   2  -6  -2  193.88    5.60
  -2   6   2  193.98    5.60
   1  -6  -2  336.67    9.50
   1  -6  -2  337.77    9.60
  -1   6   2  344.77    9.60
   0  -6  -2    7.90    0.40
   0  -6  -2    7.60    0.50
   0   6   2    8.30    0.40
  -1  -6  -2    0.90    0.20
  -1  -6  -2    0.80    0.20
   1   6   2    0.80    0.20
  -2  -6  -2  126.59    3.70
  -2  -6  -2  127.29    3.70
   2   6   2  127.99    3.70
   2   6   2  130.39    3.70
  -3  -6  -2   11.80    0.60
   3   6   2   11.40    0.60
   3   6   2   11.40    0.50
  -4  -6  -2  735.73   21.00
   4   6   2  740.73   21.00
   4   6   2  763.72   20.90
  -5  -6  -2   64.49    2.00
   5   6   2   59.79    2.00
   5   6   2   62.39    1.90
  -6  -6  -2    5.80    0.70
  -7  -6  -2   -0.10    0.40
  11  -7  -2  230.98    7.00
  11  -7  -2  244.18    7.10
 -11   7   2  249.48    7.10
  10  -7  -2    0.60    0.40
  10  -7  -2    0.30    0.40
 -10   7   2   -0.30    0.40
   9  -7  -2   12.10    0.70
   9  -7  -2   10.60    0.80
  -9   7   2   11.60    0.80
   8  -7  -2    2.30    0.40
   8  -7  -2    2.30    0.30
  -8   7   2    2.70    0.40
   7  -7  -2   66.99    2.10
   7  -7  -2   63.49    2.00
  -7   7   2   64.49    2.00
   6  -7  -2 1275.77   33.50
   6  -7  -2 1026.50   33.60
  -6   7   2 1229.98   33.60
  -6   7   2 1258.87   33.50
   5  -7  -2  350.26   10.20
   5  -7  -2  366.56   10.10
  -5   7   2  356.26   10.20
   4  -7  -2  119.19    3.40
   4  -7  -2  117.69    3.50
  -4   7   2  117.19    3.50
   3  -7  -2  116.79    3.40
   3  -7  -2  118.49    3.50
   3  -7  -2  117.79    3.40
  -3   7   2  122.39    3.50
   2  -7  -2    5.70    0.40
   2  -7  -2    5.80    0.30
   2  -7  -2    6.00    0.40
  -2   7   2    6.10    0.50
   1  -7  -2    9.00    0.40
   1  -7  -2    7.90    0.50
  -1   7   2    8.70    0.50
   0  -7  -2  176.48    5.00
   0  -7  -2  171.28    5.00
   0   7   2  178.08    5.00
  -1  -7  -2  271.17    7.70
  -1  -7  -2  270.37    7.70
   1   7   2  268.67    7.70
  -2  -7  -2    9.50    0.50
  -2  -7  -2    9.50    0.60
   2   7   2   10.30    0.60
   2   7   2    9.60    0.60
  -3  -7  -2  542.95   15.40
   3   7   2  545.15   15.40
   3   7   2  550.84   15.40
  -4  -7  -2   41.10    1.40
   4   7   2   39.20    1.40
   4   7   2   42.20    1.30
  -5  -7  -2   59.79    2.00
   5   7   2   59.19    1.90
  -6  -7  -2   52.19    1.80
  11  -8  -2  114.49    3.60
 -11   8   2  113.99    3.50
  10  -8  -2   20.30    1.10
  10  -8  -2   21.30    1.00
 -10   8   2   20.90    1.00
   9  -8  -2    7.60    0.60
   9  -8  -2    8.60    0.80
  -9   8   2    8.50    0.70
   8  -8  -2   57.09    1.80
   8  -8  -2   59.59    2.00
  -8   8   2   55.49    1.80
   7  -8  -2  323.77    9.20
   7  -8  -2  316.87    9.00
  -7   8   2  319.97    9.00
   6  -8  -2  204.68    5.90
   6  -8  -2  204.58    6.00
  -6   8   2  210.48    6.10
   5  -8  -2   37.50    1.20
   5  -8  -2   37.10    1.30
  -5   8   2   40.10    1.40
   4  -8  -2   65.79    2.10
   4  -8  -2   62.99    1.90
  -4   8   2   66.69    2.10
   3  -8  -2    4.70    0.30
   3  -8  -2    4.90    0.40
   3  -8  -2    4.70    0.40
  -3   8   2    5.40    0.50
   2  -8  -2   12.60    0.50
   2  -8  -2   12.00    0.60
   2  -8  -2   12.20    0.50
  -2   8   2   12.00    0.60
   1  -8  -2    1.80    0.20
   1  -8  -2    1.80    0.30
  -1   8   2    2.40    0.30
   0  -8  -2   12.10    0.60
   0  -8  -2   12.70    0.60
   0   8   2   12.90    0.70
  -1  -8  -2    2.80    0.30
  -1  -8  -2    2.50    0.30
   1   8   2    1.90    0.40
  -2  -8  -2  276.17    7.80
   2   8   2  272.47    7.80
  -3  -8  -2  252.67    7.30
   3   8   2  255.97    7.20
   3   8   2  251.57    7.30
  -4  -8  -2    4.10    0.50
   4   8   2    3.50    0.40
  -5  -8  -2    4.20    0.50
  -6  -8  -2    0.30    0.50
  10  -9  -2    0.50    0.50
 -10   9   2    0.50    0.40
   9  -9  -2   20.10    0.90
   9  -9  -2   22.40    1.10
  -9   9   2   21.40    1.00
   8  -9  -2   35.40    1.40
   8  -9  -2   32.70    1.10
  -8   9   2   32.90    1.20
   7  -9  -2   21.00    0.80
   7  -9  -2   20.10    1.00
   6  -9  -2    5.10    0.60
   6  -9  -2    3.70    0.40
  -6   9   2    2.70    0.50
   5  -9  -2   27.60    1.10
   5  -9  -2   27.40    0.90
  -5   9   2   28.10    1.20
   4  -9  -2   36.20    1.30
   4  -9  -2   36.20    1.10
   4  -9  -2   37.10    1.10
  -4   9   2   35.60    1.40
   3  -9  -2    8.50    0.40
   3  -9  -2    7.50    0.60
   3  -9  -2    8.50    0.50
  -3   9   2    9.20    0.70
   2  -9  -2    4.30    0.40
   2  -9  -2    4.70    0.40
   2  -9  -2    5.30    0.50
  -2   9   2    4.90    0.50
   1  -9  -2   62.29    1.90
   1  -9  -2   60.99    1.90
  -1   9   2   60.99    2.00
   0  -9  -2    9.80    0.60
   0  -9  -2   10.20    0.60
   0   9   2    9.80    0.70
  -1  -9  -2  584.64   16.60
  -1  -9  -2  599.14   16.70
   1   9   2  589.04   16.70
  -2  -9  -2  513.35   14.50
   2   9   2  515.75   14.50
  -3  -9  -2    0.00    0.30
   3   9   2    0.00    0.40
  -4  -9  -2    9.40    0.80
  10 -10  -2    0.20    0.50
   9 -10  -2  141.09    4.30
   8 -10  -2  226.88    6.50
   8 -10  -2  214.78    6.30
   7 -10  -2   22.50    1.00
   7 -10  -2   21.20    0.80
   6 -10  -2   44.50    1.40
   6 -10  -2   45.20    1.60
   6 -10  -2   44.80    1.30
   5 -10  -2    0.90    0.30
   5 -10  -2    1.10    0.20
   5 -10  -2    0.90    0.20
   4 -10  -2   11.10    0.50
   4 -10  -2   10.70    0.70
   4 -10  -2   11.10    0.50
  -4  10   2   11.20    0.80
   3 -10  -2   43.30    1.40
   3 -10  -2   43.80    1.50
   3 -10  -2   45.20    1.40
  -3  10   2   46.00    1.60
   2 -10  -2    0.80    0.20
   2 -10  -2    0.80    0.40
   2 -10  -2    0.70    0.30
  -2  10   2    0.80    0.40
   1 -10  -2   10.40    0.60
   1 -10  -2    9.20    0.70
  -1  10   2   10.20    0.80
   0 -10  -2   50.09    1.80
   0 -10  -2   56.69    1.80
   0  10   2   57.49    1.90
  -1 -10  -2  227.18    6.50
  -1 -10  -2  215.08    6.40
   1  10   2  227.18    6.50
  -2 -10  -2   11.30    0.80
   2  10   2   11.50    0.90
  -3 -10  -2    0.00    0.50
   8 -11  -2   15.50    0.90
   7 -11  -2    9.00    0.80
   6 -11  -2    7.20    0.70
   5 -11  -2    2.40    0.40
   4 -11  -2    1.60    0.20
   4 -11  -2    1.20    0.30
   4 -11  -2    1.20    0.40
   3 -11  -2   36.20    1.30
   3 -11  -2   34.80    1.10
   3 -11  -2   34.40    1.20
   2 -11  -2   22.40    0.90
   2 -11  -2   22.90    1.00
   2 -11  -2   22.30    1.00
  -2  11   2   22.50    1.10
   1 -11  -2    4.80    0.70
   1 -11  -2    4.20    0.40
  -1  11   2    3.40    0.60
   0 -11  -2    3.20    0.50
   0 -11  -2    2.90    0.40
   0  11   2    3.50    0.60
  -1 -11  -2   11.70    0.80
  -1 -11  -2   12.70    0.90
   1  11   2   12.70    1.10
  -2 -11  -2    8.40    0.90
   7 -12  -2   10.70    0.90
   6 -12  -2   25.20    1.20
   5 -12  -2    0.60    0.40
   4 -12  -2    7.20    0.80
   1 -12  -2  329.17   10.00
   1 -12  -2  380.46   10.20
   0 -12  -2   10.90    0.90
   0 -12  -2   11.20    0.90
   1 -13   3    1.70    0.50
   2 -13   3   10.80    0.90
   3 -13   3    3.50    0.50
   4 -13   3   11.70    0.80
   5 -13   3    3.70    0.50
   6 -13   3   51.19    1.80
  -1 -12   3   -0.10    0.40
   0 -12   3   17.70    1.00
   0 -12   3   15.40    0.80
   2 -12   3    8.60    0.70
   3 -12   3    2.20    0.40
   4 -12   3   76.09    2.50
   5 -12   3   57.49    2.00
   6 -12   3    0.00    0.40
   7 -12   3   31.30    1.30
   8 -12   3    0.30    0.40
   3  11  -3    0.80    0.50
  -3 -11   3   -0.10    0.50
   2  11  -3    0.60    0.40
  -2 -11   3    0.40    0.40
   1  11  -3    7.70    0.70
  -1 -11   3    7.50    0.70
  -1 -11   3    7.50    0.70
   0  11  -3   12.60    1.00
   0 -11   3   13.50    0.80
   0 -11   3   14.70    0.70
  -1  11  -3   63.99    2.20
   1 -11   3   66.49    2.10
   1 -11   3   63.39    1.90
   2 -11   3    3.60    0.40
   3 -11   3    9.50    0.70
   4 -11   3    0.60    0.40
   5 -11   3   42.40    1.50
   6 -11   3    0.80    0.40
   8 -11   3    5.20    0.70
   9 -11   3   15.00    0.90
   4  10  -3   14.00    1.20
  -4 -10   3   13.80    1.00
   3  10  -3   -0.20    0.40
   3  10  -3    0.00    0.50
  -3 -10   3    0.00    0.40
   2  10  -3   16.00    0.80
   2  10  -3   14.60    0.90
  -2 -10   3   15.60    0.80
   1  10  -3    4.50    0.50
   1  10  -3    3.70    0.50
  -1 -10   3    4.60    0.50
  -1 -10   3    4.00    0.40
   0  10  -3  117.39    3.60
   0  10  -3  121.29    3.40
   0 -10   3  117.79    3.50
   0 -10   3  118.89    3.60
  -1  10  -3   41.40    1.40
   1 -10   3   41.90    1.40
   1 -10   3   39.70    1.30
  -2  10  -3  207.88    6.20
   2 -10   3  218.38    6.20
  -3  10  -3   49.99    1.70
   3 -10   3   52.09    1.70
  -4  10  -3  177.98    5.40
   4 -10   3  188.58    5.40
  -5  10  -3    1.10    0.40
   5 -10   3    1.00    0.30
   6 -10   3   -0.40    0.30
   7 -10   3    6.90    0.70
   8 -10   3    0.50    0.40
   9 -10   3   15.90    0.90
  10 -10   3   56.09    2.00
   5   9  -3    0.70    0.50
  -5  -9   3    0.10    0.50
   4   9  -3    0.30    0.30
   4   9  -3    0.10    0.40
  -4  -9   3   -0.20    0.40
   3   9  -3   62.79    1.90
   3   9  -3   61.19    1.90
  -3  -9   3   51.69    1.90
   2   9  -3    9.80    0.60
   2   9  -3    9.30    0.70
  -2  -9   3    8.80    0.60
   1   9  -3    1.50    0.30
   1   9  -3    1.50    0.30
  -1  -9   3    1.40    0.30
  -1  -9   3    1.40    0.30
   0   9  -3   21.30    0.80
   0   9  -3   21.50    0.90
   0  -9   3   22.00    0.80
   0  -9   3   21.90    0.90
  -1   9  -3    0.70    0.30
   1  -9   3    0.90    0.20
   1  -9   3    0.70    0.30
  -2   9  -3  121.49    3.70
   2  -9   3  123.99    3.60
   3  -9   3   51.69    1.70
  -4   9  -3   83.79    2.70
   4  -9   3   88.19    2.70
  -5   9  -3    3.30    0.50
   5  -9   3    2.30    0.40
  -6   9  -3   15.00    0.80
  -7   9  -3    4.90    0.60
   7  -9   3    4.00    0.60
  -8   9  -3   -0.20    0.20
   8  -9   3    0.20    0.30
   8  -9   3   -0.10    0.20
  -9   9  -3    9.50    0.60
   9  -9   3    8.80    0.60
   9  -9   3    9.30    0.80
  10  -9   3    7.40    0.80
   6   8  -3   27.80    1.20
  -6  -8   3   28.20    1.30
   5   8  -3    0.40    0.40
  -5  -8   3   -0.70    0.40
   4   8  -3   13.70    0.70
   4   8  -3   12.50    0.70
  -4  -8   3   13.10    0.80
   3   8  -3    0.70    0.30
   3   8  -3    0.40    0.30
  -3  -8   3    0.40    0.30
   2   8  -3    0.80    0.30
   2   8  -3    1.30    0.30
  -2  -8   3    1.00    0.30
   1   8  -3    7.90    0.50
   1   8  -3    5.60    0.40
  -1  -8   3    7.00    0.50
  -1  -8   3    7.20    0.50
   0   8  -3   58.59    1.70
   0   8  -3   58.49    1.80
   0  -8   3   57.59    1.70
   0  -8   3   57.39    1.80
  -1   8  -3   46.70    1.40
  -1   8  -3   48.40    1.50
   1  -8   3   49.10    1.60
   1  -8   3   46.90    1.40
  -2   8  -3  139.99    4.10
   2  -8   3  142.29    4.10
  -3   8  -3    0.10    0.20
   3  -8   3   -0.30    0.30
  -4   8  -3    4.60    0.50
  -5   8  -3   40.30    1.40
   5  -8   3   43.00    1.40
  -6   8  -3    1.10    0.30
   6  -8   3    0.80    0.30
  -7   8  -3   21.70    1.00
  -7   8  -3   21.40    0.80
   7  -8   3   23.10    1.00
   7  -8   3   21.40    0.70
  -8   8  -3   92.49    2.70
  -8   8  -3   90.59    2.90
   8  -8   3   91.69    2.70
   8  -8   3   93.09    2.90
  -9   8  -3   47.10    1.50
   9  -8   3   46.70    1.70
   9  -8   3   46.60    1.50
 -10   8  -3   81.89    2.50
  10  -8   3   79.69    2.50
  10  -8   3   82.09    2.60
 -11   8  -3  130.79    4.00
  11  -8   3  136.19    4.10
   7   7  -3    0.10    0.50
  -7  -7   3    0.20    0.40
   6   7  -3    9.20    0.70
  -6  -7   3    8.20    0.80
   5   7  -3   27.20    1.10
   5   7  -3   25.90    1.00
  -5  -7   3   27.00    1.10
   4   7  -3    7.40    0.50
   4   7  -3    8.10    0.60
  -4  -7   3    6.30    0.60
   3   7  -3    2.90    0.30
   3   7  -3    2.00    0.30
  -3  -7   3    2.40    0.30
   2   7  -3    0.30    0.20
   2   7  -3    0.00    0.20
  -2  -7   3    0.00    0.20
   1   7  -3  156.98    4.60
   1   7  -3  158.18    4.50
  -1  -7   3  161.18    4.50
  -1  -7   3  156.98    4.60
   0   7  -3  558.14   15.40
   0   7  -3  558.64   15.50
   0  -7   3  545.95   15.50
   0  -7   3  539.35   15.40
  -1   7  -3  378.46   10.40
   1  -7   3  375.86   10.50
   1  -7   3  363.06   10.40
  -2   7  -3   35.30    1.20
   2  -7   3   36.90    1.20
  -3   7  -3  227.68    6.50
   3  -7   3  222.58    6.40
  -4   7  -3    0.80    0.20
  -5   7  -3   10.20    0.60
   5  -7   3    9.90    0.60
  -6   7  -3    0.00    0.30
  -6   7  -3   -0.10    0.20
   6  -7   3    0.20    0.10
   6  -7   3    0.20    0.30
  -7   7  -3    0.20    0.30
  -7   7  -3    0.40    0.20
   7  -7   3    0.50    0.30
   7  -7   3    0.40    0.20
  -8   7  -3   14.20    0.90
  -8   7  -3   15.20    0.70
   8  -7   3   15.30    0.80
   8  -7   3   12.80    0.60
  -9   7  -3   54.39    1.80
   9  -7   3   56.19    1.90
   9  -7   3   55.09    1.70
 -10   7  -3   65.19    2.10
  10  -7   3   65.09    2.20
  10  -7   3   64.29    2.10
 -11   7  -3   44.20    1.70
  11  -7   3   42.30    1.60
  11  -7   3   44.60    1.70
   8   6  -3   23.20    1.20
  -8  -6   3   23.00    1.20
   7   6  -3   36.80    1.40
  -7  -6   3   38.60    1.50
   6   6  -3   20.10    0.90
  -6  -6   3   20.10    1.00
   5   6  -3    1.10    0.30
   5   6  -3    1.00    0.30
  -5  -6   3    1.00    0.30
   4   6  -3   10.70    0.60
   4   6  -3   10.20    0.60
  -4  -6   3   10.40    0.60
   3   6  -3    1.10    0.20
   3   6  -3    1.00    0.20
  -3  -6   3    0.80    0.20
   2   6  -3   23.60    0.90
   2   6  -3   30.80    1.00
  -2  -6   3   30.00    1.00
   1   6  -3    7.40    0.40
   1   6  -3    7.50    0.40
  -1  -6   3    7.60    0.50
  -1  -6   3    8.20    0.40
   0   6  -3  593.64   16.70
   0   6  -3  604.34   16.70
   0  -6   3  586.44   16.70
   0  -6   3  594.14   16.70
  -1   6  -3  143.99    4.00
  -1   6  -3  141.79    4.10
   1  -6   3  143.59    4.00
   1  -6   3  144.89    4.10
  -2   6  -3  303.87    8.70
   2  -6   3  306.97    8.70
   3  -6   3   17.80    0.70
  -4   6  -3   69.29    2.10
   4  -6   3   69.49    2.10
  -5   6  -3  102.69    2.90
  -5   6  -3  102.89    3.00
   5  -6   3   99.79    2.90
   5  -6   3  102.29    3.00
  -6   6  -3   21.80    0.80
  -6   6  -3   22.30    0.90
   6  -6   3   22.40    0.70
   6  -6   3   23.20    0.90
  -7   6  -3   16.10    0.80
  -7   6  -3   14.70    0.60
   7  -6   3   15.40    0.60
   7  -6   3   16.00    0.70
  -8   6  -3  178.88    5.00
   8  -6   3  156.18    5.00
   8  -6   3  183.88    5.00
  -9   6  -3   53.99    1.80
   9  -6   3   53.49    1.80
   9  -6   3   53.09    1.70
 -10   6  -3    3.80    0.50
  10  -6   3    4.70    0.50
  10  -6   3    4.30    0.50
 -11   6  -3    1.90    0.50
  11  -6   3    2.00    0.50
  11  -6   3    1.30    0.60
  -9  -5   3   49.40    1.90
   8   5  -3    9.70    0.90
  -8  -5   3    7.30    0.80
   7   5  -3   14.80    0.80
  -7  -5   3   12.40    0.80
   6   5  -3  249.28    7.40
   6   5  -3  260.27    7.30
  -6  -5   3  256.97    7.40
   5   5  -3   16.90    0.70
   5   5  -3   17.90    0.80
  -5  -5   3   17.20    0.80
   4   5  -3   93.89    2.80
   4   5  -3   93.99    2.80
  -4  -5   3   92.69    2.80
   3   5  -3   61.59    1.90
   3   5  -3   61.29    1.90
  -3  -5   3   61.59    1.90
   2   5  -3   92.69    2.70
   2   5  -3   91.99    2.70
  -2  -5   3   93.29    2.70
   1   5  -3   77.89    2.30
   1   5  -3   75.59    2.30
  -1  -5   3   78.09    2.30
  -1  -5   3   78.89    2.30
   0   5  -3   38.00    1.20
   0   5  -3   37.30    1.10
   0  -5   3   37.40    1.20
   0  -5   3   37.80    1.10
  -1   5  -3  462.35   12.90
  -1   5  -3  469.95   13.10
   1  -5   3  455.55   12.90
   1  -5   3  456.95   13.10
  -2   5  -3  270.47    7.60
   2  -5   3  262.67    7.60
  -3   5  -3  281.37    8.00
  -4   5  -3   10.40    0.50
  -4   5  -3   10.00    0.40
   4  -5   3    9.90    0.50
   4  -5   3    9.60    0.40
  -5   5  -3   76.59    2.30
  -5   5  -3   77.79    2.20
   5  -5   3   76.09    2.20
   5  -5   3   76.59    2.30
  -6   5  -3  192.48    5.40
  -6   5  -3  187.58    5.40
   6  -5   3  186.68    5.40
   6  -5   3  185.98    5.30
  -7   5  -3   50.99    1.60
   7  -5   3   52.09    1.70
   7  -5   3   52.19    1.60
  -8   5  -3   71.59    2.20
   8  -5   3   70.79    2.20
   8  -5   3   69.69    2.20
  -9   5  -3   45.80    1.50
   9  -5   3   44.60    1.50
   9  -5   3   44.40    1.60
 -10   5  -3    3.40    0.50
  10  -5   3    3.40    0.50
  10  -5   3    3.60    0.50
 -11   5  -3   23.60    1.20
  11  -5   3   24.80    1.20
  -9  -4   3   55.29    2.00
  -8  -4   3   39.50    1.50
   7   4  -3  106.29    3.40
  -7  -4   3  109.69    3.30
   6   4  -3   17.90    0.80
  -6  -4   3   18.00    0.90
   5   4  -3    3.80    0.40
  -5  -4   3    3.80    0.50
   4   4  -3   38.80    1.20
   4   4  -3   37.80    1.20
  -4  -4   3   38.60    1.30
   3   4  -3   14.20    0.50
   3   4  -3   11.40    0.50
  -3  -4   3   13.40    0.60
   2   4  -3  866.01   24.20
   2   4  -3  853.61   24.20
  -2  -4   3  851.01   24.10
   1   4  -3   50.19    1.50
   1   4  -3   50.19    1.50
  -1  -4   3   49.80    1.50
  -1  -4   3   49.80    1.50
   0   4  -3    1.40    0.20
   0   4  -3    1.30    0.20
   0  -4   3    1.00    0.10
   0  -4   3    1.00    0.20
  -1   4  -3  105.99    3.00
  -1   4  -3  103.39    3.00
   1  -4   3  105.89    3.00
   1  -4   3  105.39    3.00
  -2   4  -3   21.10    0.70
   2  -4   3   20.50    0.70
  -3   4  -3   46.40    1.40
   3  -4   3   44.30    1.40
  -4   4  -3  208.18    6.00
  -4   4  -3  212.48    5.90
   4  -4   3  207.78    6.00
   4  -4   3  210.58    5.90
  -5   4  -3   28.30    1.00
  -5   4  -3   28.20    0.90
   5  -4   3   27.30    0.90
   5  -4   3   28.50    0.90
  -6   4  -3   10.90    0.50
  -6   4  -3   11.70    0.60
   6  -4   3   11.50    0.50
   6  -4   3   11.00    0.50
  -7   4  -3  210.08    5.90
   7  -4   3  208.38    5.90
   7  -4   3  202.88    5.90
  -8   4  -3    4.10    0.50
   8  -4   3    4.70    0.50
   8  -4   3    4.30    0.50
  -9   4  -3   75.29    2.30
   9  -4   3   72.89    2.30
   9  -4   3   73.09    2.30
 -10   4  -3    6.30    0.80
  10  -4   3    6.20    0.70
  10  -4   3    7.90    0.70
 -11   4  -3   21.50    1.10
  11  -4   3   20.20    1.10
 -10  -3   3    0.60    0.40
  -9  -3   3    0.40    0.40
  -8  -3   3   20.70    1.00
   7   3  -3  187.28    5.60
  -7  -3   3  200.08    5.70
   6   3  -3    3.30    0.40
  -6  -3   3    2.60    0.30
   5   3  -3   73.09    2.20
  -5  -3   3   72.89    2.20
   4   3  -3    0.40    0.20
  -4  -3   3    0.00    0.20
   3   3  -3   13.90    0.60
  -3  -3   3   13.30    0.60
   2   3  -3   -1.00    0.20
   2   3  -3   -0.90    0.10
  -2  -3   3   -1.00    0.20
   1   3  -3    5.30    0.30
   1   3  -3    6.20    0.30
  -1  -3   3    5.50    0.30
   0   3  -3  648.34   18.30
   0   3  -3  647.64   18.40
   0  -3   3  647.34   18.40
   0  -3   3  650.73   18.30
  -1   3  -3  226.08    6.30
  -1   3  -3  227.38    6.20
   1  -3   3  220.88    6.20
   1  -3   3  214.78    6.30
  -2   3  -3  167.88    4.70
  -2   3  -3  166.28    4.70
   2  -3   3  163.88    4.70
  -3   3  -3    4.30    0.30
  -3   3  -3    4.00    0.20
   3  -3   3    4.10    0.20
   3  -3   3    4.10    0.30
  -4   3  -3  185.28    5.20
  -4   3  -3  184.78    5.20
   4  -3   3  181.88    5.20
   4  -3   3  179.28    5.20
  -5   3  -3  137.09    4.00
  -5   3  -3  136.39    3.90
   5  -3   3  137.59    3.90
   5  -3   3  136.19    3.90
  -6   3  -3  186.38    5.30
   6  -3   3  183.88    5.30
   6  -3   3  183.58    5.30
  -7   3  -3  162.48    4.70
   7  -3   3  161.08    4.70
   7  -3   3  164.38    4.70
  -8   3  -3  100.59    3.00
   8  -3   3   99.69    3.00
   8  -3   3   98.39    3.00
  -9   3  -3    0.20    0.30
   9  -3   3    0.00    0.30
   9  -3   3   -0.30    0.30
 -10   3  -3    2.40    0.40
  10  -3   3    1.10    0.40
 -11   3  -3   18.10    1.10
  11  -3   3   19.50    1.10
 -10  -2   3    1.90    0.40
  -9  -2   3   22.00    1.10
  -8  -2   3   45.90    1.60
   7   2  -3    6.70    0.60
  -7  -2   3    7.20    0.60
   6   2  -3   69.29    2.20
  -6  -2   3   69.89    2.20
   5   2  -3    0.10    0.20
  -5  -2   3    0.20    0.20
   4   2  -3   11.60    0.50
  -4  -2   3   11.90    0.60
   3   2  -3  186.78    5.30
  -3  -2   3  185.48    5.30
   2   2  -3    0.70    0.10
  -2  -2   3    0.30    0.10
   1   2  -3  782.82   22.20
  -1  -2   3  787.02   22.20
   0   2  -3  216.88    6.10
   0   2  -3  214.28    6.10
   0  -2   3  210.78    6.00
  -1   2  -3    0.10    0.10
  -1   2  -3    0.20    0.10
   1  -2   3    0.00    0.10
  -2   2  -3    0.00    0.10
  -2   2  -3   -0.10    0.10
   2  -2   3    0.10    0.10
  -3   2  -3   79.09    2.30
  -3   2  -3   79.49    2.30
   3  -2   3   78.49    2.30
   3  -2   3   79.99    2.30
  -4   2  -3   69.79    2.10
  -4   2  -3   69.29    2.10
   4  -2   3   69.09    2.00
   4  -2   3   71.09    2.10
  -5   2  -3  980.60   27.80
   5  -2   3  984.00   27.70
   5  -2   3  984.20   27.60
  -6   2  -3  245.18    6.90
   6  -2   3  244.08    6.90
   6  -2   3  241.88    6.90
  -7   2  -3    8.40    0.50
   7  -2   3    9.10    0.50
   7  -2   3    8.00    0.50
  -8   2  -3   61.89    2.10
   8  -2   3   66.99    2.10
   8  -2   3   67.29    2.00
  -9   2  -3   36.00    1.30
   9  -2   3   36.00    1.30
   9  -2   3   33.90    1.30
 -10   2  -3   49.60    1.70
  10  -2   3   46.90    1.60
 -11   2  -3   55.19    2.00
  11  -2   3   57.19    1.90
 -10  -1   3   29.70    1.30
  -9  -1   3   29.80    1.30
   8   1  -3   28.60    1.10
  -8  -1   3   30.10    1.20
   7   1  -3   40.70    1.30
  -7  -1   3   35.40    1.30
   6   1  -3   30.10    1.00
  -6  -1   3   30.10    1.10
   5   1  -3    2.00    0.20
  -5  -1   3    2.30    0.30
   4   1  -3 1268.07   35.30
  -4  -1   3 1221.78   35.10
   3   1  -3   91.69    2.70
  -3  -1   3   91.29    2.70
   2   1  -3    1.90    0.20
  -2  -1   3    1.70    0.20
   1   1  -3  475.65   13.40
  -1  -1   3  465.95   13.40
   0   1  -3 2398.26   69.89
   0  -1   3 2600.34   69.89
  -1   1  -3  610.24   16.90
   1  -1   3  587.24   16.90
  -2   1  -3    0.10    0.10
  -2   1  -3    0.20    0.10
   2  -1   3    0.00    0.10
   2  -1   3    0.10    0.10
  -3   1  -3  136.19    4.00
  -3   1  -3  142.09    3.90
   3  -1   3  139.49    4.00
   3  -1   3  138.89    3.90
  -4   1  -3   56.19    1.70
   4  -1   3   55.89    1.70
   4  -1   3   56.79    1.70
  -5   1  -3  187.08    5.40
   5  -1   3  187.48    5.30
   5  -1   3  187.48    5.30
  -6   1  -3   45.70    1.50
   6  -1   3   45.50    1.40
   6  -1   3   46.20    1.40
  -7   1  -3   62.99    2.00
   7  -1   3   63.69    1.90
   7  -1   3   64.09    2.00
  -8   1  -3    0.10    0.30
   8  -1   3    0.10    0.30
   8  -1   3    0.40    0.30
  -9   1  -3   41.50    1.50
   9  -1   3   41.00    1.40
 -10   1  -3    3.60    0.50
  10  -1   3    2.70    0.50
  11  -1   3   46.60    1.90
  11   0  -3   18.90    1.20
 -11   0   3   17.10    1.10
  10   0  -3    7.10    0.90
 -10   0   3    6.20    0.80
  -9   0   3  622.24   17.60
   8   0  -3    2.30    0.30
  -8   0   3    2.40    0.40
   7   0  -3   10.60    0.60
  -7   0   3    9.60    0.60
   6   0  -3   86.79    2.60
  -6   0   3   87.79    2.60
   5   0  -3   43.40    1.40
  -5   0   3   44.60    1.40
   4   0  -3  136.59    3.90
  -4   0   3  135.69    3.90
   3   0  -3  307.37    8.70
  -3   0   3  309.97    8.70
   2   0  -3  161.78    4.50
  -2   0   3  158.68    4.50
   1   0  -3 1194.38   34.00
  -1   0   3 1225.88   34.10
   0   0  -3  185.18    5.30
  -1   0  -3  927.61   26.20
  -2   0  -3 1395.76   39.40
   2   0   3 1400.86   39.30
  -3   0  -3   20.20    0.70
   3   0   3   20.20    0.70
  -4   0  -3   54.89    1.70
   4   0   3   55.79    1.70
   4   0   3   56.69    1.60
  -5   0  -3   13.00    0.60
   5   0   3   12.40    0.50
   5   0   3   13.60    0.60
  -6   0  -3  270.37    7.80
   6   0   3  278.67    7.70
   6   0   3  266.17    7.70
  -7   0  -3    1.50    0.30
   7   0   3    1.60    0.30
   7   0   3    1.20    0.30
  -8   0  -3   20.90    0.90
   8   0   3   19.30    0.90
   8   0   3   21.40    0.80
  -9   0  -3   16.50    0.90
   9   0   3   16.90    0.80
 -10   0  -3   -0.50    0.30
  10   0   3   -0.60    0.40
  11  -1  -3   -0.90    0.60
 -11   1   3   -0.20    0.40
  10  -1  -3    9.10    0.90
 -10   1   3    9.90    0.80
   9  -1  -3   27.80    1.20
   9  -1  -3   27.10    1.10
  -9   1   3   28.30    1.20
   8  -1  -3   72.39    2.30
  -8   1   3   71.59    2.30
   7  -1  -3   35.70    1.20
  -7   1   3   35.70    1.30
   6  -1  -3   29.10    1.00
  -6   1   3   28.40    1.00
   5  -1  -3   37.20    1.20
  -5   1   3   39.20    1.30
   4  -1  -3  475.05   13.30
  -4   1   3  468.25   13.30
   3  -1  -3 1812.62   50.69
  -3   1   3 1787.42   50.69
   2  -1  -3   25.10    0.80
  -2   1   3   24.20    0.80
   1  -1  -3  165.68    4.70
  -1   1   3  164.28    4.70
  -1  -1  -3  306.97    8.60
  -2  -1  -3   -0.20    0.10
   2   1   3    0.10    0.10
  -3  -1  -3  971.80   27.70
   3   1   3  979.80   27.60
  -4  -1  -3   21.90    0.80
   4   1   3   23.40    0.80
  -5  -1  -3    3.30    0.40
   5   1   3    3.90    0.40
  -6  -1  -3   37.00    1.30
   6   1   3   36.70    1.20
  -7  -1  -3  181.18    5.20
   7   1   3  173.98    5.20
   7   1   3  179.68    5.10
  -8  -1  -3   25.10    1.10
   8   1   3   25.30    0.90
  -9  -1  -3    8.70    0.70
   9   1   3    9.00    0.70
 -10  -1  -3    2.70    0.50
  11  -2  -3  168.98    5.10
 -11   2   3  171.08    5.10
  10  -2  -3   27.30    1.30
 -10   2   3   27.10    1.20
   9  -2  -3   31.70    1.20
   9  -2  -3   32.40    1.30
  -9   2   3   31.60    1.30
   8  -2  -3   12.20    0.60
   8  -2  -3   11.50    0.70
  -8   2   3   11.80    0.70
   7  -2  -3   11.00    0.60
   7  -2  -3   11.00    0.70
  -7   2   3   11.10    0.60
   6  -2  -3   79.79    2.40
  -6   2   3   79.89    2.40
   5  -2  -3  872.21   24.50
  -5   2   3  861.91   24.30
   4  -2  -3    1.80    0.20
  -4   2   3    2.10    0.30
   3  -2  -3  309.27    8.60
   3  -2  -3  304.97    8.70
  -3   2   3  306.87    8.60
   2  -2  -3 1225.28   33.70
   2  -2  -3 1182.28   33.60
  -2   2   3 1174.28   33.60
   1  -2  -3  359.16   10.10
   1  -2  -3  353.06   10.10
   0  -2  -3  224.68    6.40
   0   2   3  234.68    6.50
  -1  -2  -3   31.30    1.00
  -2  -2  -3  230.98    6.60
   2   2   3  237.68    6.60
  -3  -2  -3   75.29    2.00
   3   2   3   60.59    2.00
  -4  -2  -3   16.30    0.70
   4   2   3   17.50    0.70
  -5  -2  -3  151.68    4.40
   5   2   3  150.98    4.40
  -6  -2  -3   19.60    0.90
   6   2   3   21.00    0.80
  -7  -2  -3   -0.30    0.30
   7   2   3    0.00    0.30
  -8  -2  -3    1.20    0.30
  -9  -2  -3   50.49    1.80
  11  -3  -3   65.99    2.30
 -11   3   3   64.89    2.30
  10  -3  -3   82.59    2.70
 -10   3   3   84.79    2.70
   9  -3  -3  271.97    7.70
   9  -3  -3  269.97    7.80
  -9   3   3  267.27    7.80
   8  -3  -3   62.19    1.90
   8  -3  -3   62.69    2.00
  -8   3   3   60.89    2.00
   7  -3  -3  182.18    5.30
   7  -3  -3  184.78    5.40
  -7   3   3  189.28    5.40
   6  -3  -3   13.00    0.60
   6  -3  -3   12.90    0.70
  -6   3   3   13.20    0.60
   5  -3  -3  658.53   18.50
   5  -3  -3  649.54   18.40
  -5   3   3  658.33   18.40
   4  -3  -3  441.96   12.60
   4  -3  -3  451.25   12.70
  -4   3   3  454.45   12.60
  -3   3   3    9.60    0.50
   2  -3  -3   72.69    2.10
   2  -3  -3   74.39    2.10
  -2   3   3   71.49    2.10
  -2   3   3   69.89    2.10
   1  -3  -3   25.20    0.80
   1  -3  -3   24.00    0.80
  -1   3   3   24.20    0.80
   0  -3  -3  125.49    3.60
   0  -3  -3  125.29    3.60
   0   3   3  127.49    3.60
  -1  -3  -3   10.80    0.40
  -1  -3  -3   10.60    0.50
   1   3   3   11.40    0.40
  -2  -3  -3   50.99    1.60
   2   3   3   52.19    1.60
  -3  -3  -3  230.68    6.70
   3   3   3  241.28    6.70
  -4  -3  -3    0.30    0.20
   4   3   3    0.10    0.20
  -5  -3  -3   42.10    1.40
   5   3   3   40.90    1.40
  -6  -3  -3   44.70    1.50
   6   3   3   41.50    1.50
  -7  -3  -3    2.90    0.40
  -8  -3  -3   -0.10    0.30
  -9  -3  -3    3.50    0.50
  11  -4  -3    7.80    0.90
 -11   4   3    9.00    0.90
  10  -4  -3    6.70    0.70
  10  -4  -3    6.90    0.80
 -10   4   3    7.20    0.80
   9  -4  -3    5.00    0.70
   9  -4  -3    5.30    0.60
  -9   4   3    7.10    0.70
   8  -4  -3    1.10    0.40
   8  -4  -3    1.80    0.30
  -8   4   3    2.20    0.30
   7  -4  -3   81.49    2.50
   7  -4  -3   80.99    2.40
  -7   4   3   79.29    2.40
   6  -4  -3  192.78    6.40
   6  -4  -3  237.98    6.50
  -6   4   3  245.48    6.40
   5  -4  -3    9.60    0.50
   5  -4  -3    8.70    0.60
  -5   4   3    9.80    0.50
   4  -4  -3   32.70    1.00
   4  -4  -3   27.40    1.00
  -4   4   3   28.10    1.00
   3  -4  -3  351.66    9.90
   3  -4  -3  350.06    9.90
  -3   4   3  349.87    9.90
  -3   4   3  355.96   10.00
   2  -4  -3    2.10    0.30
   2  -4  -3    1.40    0.20
  -2   4   3    1.40    0.20
   1  -4  -3    4.10    0.30
  -1   4   3    4.20    0.40
   0  -4  -3  474.15   13.60
   0  -4  -3  481.95   13.60
   0   4   3  494.85   13.60
  -1  -4  -3  427.86   12.30
  -1  -4  -3  443.06   12.30
   1   4   3  447.26   12.40
  -2  -4  -3   15.70    0.60
   2   4   3   14.80    0.60
  -3  -4  -3   15.80    0.60
   3   4   3   16.20    0.70
  -4  -4  -3   58.49    1.90
   4   4   3   60.29    1.90
  -5  -4  -3   97.39    2.90
   5   4   3   96.59    2.90
  -6  -4  -3   45.00    1.50
   6   4   3   42.40    1.50
  -7  -4  -3    1.10    0.40
  -8  -4  -3    3.80    0.50
  11  -5  -3  166.18    5.10
 -11   5   3  168.28    5.00
  10  -5  -3    5.10    0.70
  10  -5  -3    3.50    0.50
 -10   5   3    4.30    0.50
   9  -5  -3  178.98    5.40
   9  -5  -3  183.18    5.30
  -9   5   3  183.48    5.30
   8  -5  -3   49.00    1.70
   8  -5  -3   48.80    1.60
  -8   5   3   47.00    1.60
   7  -5  -3    6.70    0.50
   7  -5  -3    6.30    0.60
  -7   5   3    8.00    0.60
   6  -5  -3    1.40    0.30
   6  -5  -3    1.40    0.20
  -6   5   3    1.30    0.20
   5  -5  -3  410.76   11.20
   5  -5  -3  394.26   11.30
  -5   5   3  388.66   11.20
   4  -5  -3  833.22   23.30
   4  -5  -3  817.22   23.00
  -4   5   3  800.02   23.00
  -4   5   3  832.22   23.00
   3  -5  -3  117.79    3.50
   3  -5  -3  124.69    3.60
  -3   5   3  128.39    3.60
   2  -5  -3    0.20    0.20
   2  -5  -3    1.30    0.20
  -2   5   3    0.60    0.20
   1  -5  -3  444.56   12.60
   1  -5  -3  451.05   12.60
  -1   5   3  450.65   12.60
   0  -5  -3   53.29    1.60
   0  -5  -3   54.19    1.60
   0   5   3   55.79    1.60
  -1  -5  -3   49.70    1.50
  -1  -5  -3   50.59    1.50
   1   5   3   51.39    1.50
  -2  -5  -3    5.50    0.40
  -2  -5  -3    5.70    0.30
   2   5   3    5.70    0.30
   2   5   3    5.40    0.40
  -3  -5  -3   89.49    2.70
   3   5   3   90.79    2.70
  -4  -5  -3    2.30    0.30
   4   5   3    2.30    0.30
  -5  -5  -3  169.48    4.90
   5   5   3  165.48    4.90
  -6  -5  -3    4.30    0.50
  -7  -5  -3    0.90    0.40
  -8  -5  -3    5.10    0.60
  11  -6  -3   18.90    1.10
 -11   6   3   19.50    1.10
  10  -6  -3   75.39    2.50
  10  -6  -3   73.69    2.40
 -10   6   3   77.99    2.50
   8  -6  -3  417.46   11.80
   8  -6  -3  414.66   11.90
  -8   6   3  418.06   11.80
   7  -6  -3   79.69    2.40
   7  -6  -3   81.09    2.50
  -7   6   3   80.79    2.40
   5  -6  -3  173.38    4.90
   5  -6  -3  170.78    5.00
  -5   6   3  172.68    4.90
   4  -6  -3  357.76   10.10
   4  -6  -3  361.76   10.10
  -4   6   3  352.36   10.20
   3  -6  -3  428.66   12.10
   3  -6  -3  435.06   12.00
  -3   6   3  419.86   12.10
   2  -6  -3    4.40    0.30
   2  -6  -3    4.10    0.40
   2  -6  -3    4.10    0.30
  -2   6   3    5.10    0.40
   1  -6  -3   68.49    2.00
   1  -6  -3   67.69    2.00
  -1   6   3   68.09    2.10
   0  -6  -3   32.10    1.00
   0  -6  -3   31.30    1.00
   0   6   3   32.40    1.10
  -1  -6  -3   16.20    0.60
  -1  -6  -3   16.10    0.60
   1   6   3   16.60    0.60
  -2  -6  -3   29.30    1.00
  -2  -6  -3   29.70    1.00
   2   6   3   29.40    1.00
  -3  -6  -3    8.80    0.60
   3   6   3    8.20    0.50
   3   6   3    8.90    0.50
  -4  -6  -3   79.09    2.50
   4   6   3   78.79    2.40
  -5  -6  -3    7.60    0.70
  -6  -6  -3    5.60    0.60
  -7  -6  -3   69.89    2.30
  11  -7  -3   32.40    1.40
  11  -7  -3   28.40    1.40
 -11   7   3   31.60    1.40
  10  -7  -3   81.39    2.60
  10  -7  -3   80.69    2.50
 -10   7   3   79.49    2.60
   9  -7  -3   52.69    1.80
   9  -7  -3   51.89    1.70
  -9   7   3   50.79    1.70
   8  -7  -3   47.40    1.70
   8  -7  -3   49.10    1.60
  -8   7   3   49.60    1.60
   7  -7  -3  197.68    5.70
   7  -7  -3  202.58    5.80
  -7   7   3  197.08    5.70
   6  -7  -3  303.97    8.70
   6  -7  -3  306.67    8.60
  -6   7   3  301.67    8.60
   5  -7  -3   48.50    1.60
   5  -7  -3   45.90    1.40
  -5   7   3   46.90    1.60
   4  -7  -3    0.20    0.20
   4  -7  -3   -0.10    0.20
  -4   7   3    0.40    0.30
   3  -7  -3   82.59    2.50
   3  -7  -3   84.89    2.50
  -3   7   3   85.09    2.60
   2  -7  -3    2.90    0.40
   2  -7  -3    2.80    0.30
   2  -7  -3    2.60    0.30
  -2   7   3    3.10    0.40
   1  -7  -3  117.99    3.40
   1  -7  -3  120.29    3.50
  -1   7   3  118.89    3.50
   0  -7  -3   65.29    2.00
   0  -7  -3   62.89    2.00
   0   7   3   65.99    2.00
  -1  -7  -3   14.30    0.60
  -1  -7  -3   14.80    0.60
   1   7   3   13.40    0.70
  -2  -7  -3   16.00    0.70
  -2  -7  -3   16.70    0.70
   2   7   3   15.70    0.70
  -3  -7  -3  156.58    4.60
   3   7   3  154.88    4.60
   3   7   3  155.28    4.50
  -4  -7  -3   50.09    1.70
   4   7   3   49.50    1.70
   4   7   3   51.39    1.60
  -5  -7  -3    0.20    0.30
  -6  -7  -3    1.20    0.40
  11  -8  -3   32.60    1.50
 -11   8   3   34.50    1.50
  10  -8  -3   -0.20    0.40
  10  -8  -3    0.10    0.40
 -10   8   3    0.60    0.50
   9  -8  -3   62.19    2.10
   9  -8  -3   62.79    2.00
  -9   8   3   63.79    2.00
   8  -8  -3    0.80    0.40
   8  -8  -3    0.50    0.30
  -8   8   3    1.00    0.30
   7  -8  -3  149.69    4.50
   7  -8  -3  149.49    4.30
  -7   8   3  149.79    4.30
   6  -8  -3  217.18    6.40
   6  -8  -3  225.18    6.30
   5  -8  -3   38.30    1.20
  -5   8   3   39.80    1.40
   4  -8  -3  509.35   14.30
   4  -8  -3  507.85   14.40
  -4   8   3  506.75   14.40
   3  -8  -3   82.19    2.50
   3  -8  -3   85.49    2.50
   3  -8  -3   83.69    2.60
  -3   8   3   86.59    2.60
   2  -8  -3    0.40    0.20
   2  -8  -3    0.30    0.20
   2  -8  -3    0.20    0.20
  -2   8   3    0.60    0.30
   1  -8  -3    7.40    0.40
   1  -8  -3    7.90    0.50
  -1   8   3    7.30    0.60
   0  -8  -3   39.50    1.30
   0  -8  -3   39.50    1.30
   0   8   3   40.40    1.40
  -1  -8  -3   12.30    0.60
  -1  -8  -3   12.90    0.70
   1   8   3   12.20    0.70
  -2  -8  -3  147.29    4.60
   2   8   3  171.58    4.60
  -3  -8  -3   81.89    2.60
   3   8   3   82.89    2.50
  -4  -8  -3   93.89    2.90
   4   8   3   94.49    2.80
  -5  -8  -3   30.80    1.30
  10  -9  -3    5.80    0.80
 -10   9   3    7.60    0.80
   9  -9  -3   28.60    1.10
   9  -9  -3   28.80    1.30
  -9   9   3   29.20    1.20
   8  -9  -3  229.48    6.50
   8  -9  -3  228.28    6.70
  -8   9   3  224.48    6.50
   7  -9  -3  285.57    8.30
   7  -9  -3  300.87    8.50
   6  -9  -3   43.70    1.50
   6  -9  -3   38.60    1.30
  -6   9   3   38.00    1.60
   5  -9  -3  199.98    5.70
   5  -9  -3  203.08    5.80
  -5   9   3  197.38    5.90
   4  -9  -3    1.30    0.20
   4  -9  -3    1.30    0.30
   4  -9  -3    1.70    0.40
  -4   9   3    1.00    0.40
   3  -9  -3    1.60    0.30
   3  -9  -3    1.20    0.30
   3  -9  -3    1.90    0.20
  -3   9   3    2.00    0.40
   2  -9  -3    0.10    0.30
   2  -9  -3    0.30    0.20
   2  -9  -3    0.10    0.30
  -2   9   3    0.40    0.40
   1  -9  -3  236.68    6.60
   1  -9  -3  234.98    6.70
  -1   9   3  228.28    6.70
   0  -9  -3    1.20    0.30
   0  -9  -3    1.00    0.30
   0   9   3    0.90    0.40
  -1  -9  -3  136.89    4.00
  -1  -9  -3  137.49    4.00
   1   9   3  137.79    4.10
  -2  -9  -3   60.59    2.00
   2   9   3   62.39    2.00
  -3  -9  -3    5.00    0.70
   3   9   3    4.80    0.50
  -4  -9  -3    3.50    0.50
   9 -10  -3  133.89    4.10
   8 -10  -3  188.28    5.60
   7 -10  -3   10.00    0.60
   7 -10  -3   12.00    0.80
   6 -10  -3    1.60    0.30
   6 -10  -3    1.60    0.40
   5 -10  -3   51.99    1.60
   5 -10  -3   51.79    1.60
   5 -10  -3   52.39    1.80
   4 -10  -3    0.50    0.30
   4 -10  -3    0.50    0.30
   4 -10  -3    0.60    0.20
  -4  10   3    0.40    0.40
   3 -10  -3  118.19    3.50
   3 -10  -3  118.09    3.50
   3 -10  -3  118.39    3.40
  -3  10   3  116.09    3.60
   2 -10  -3    7.60    0.60
   2 -10  -3    8.50    0.70
   2 -10  -3    8.20    0.50
  -2  10   3    7.40    0.80
   1 -10  -3   22.00    0.90
   1 -10  -3   22.40    1.00
  -1  10   3   21.30    1.00
   0 -10  -3    3.30    0.40
   0 -10  -3    2.50    0.40
   0  10   3    3.40    0.50
  -1 -10  -3  243.88    7.00
  -1 -10  -3  243.88    7.00
   1  10   3  243.68    7.10
  -2 -10  -3    0.50    0.40
   2  10   3    1.00    0.50
  -3 -10  -3    1.60    0.50
   8 -11  -3    6.80    0.70
   7 -11  -3   92.79    3.00
   6 -11  -3    2.40    0.40
   5 -11  -3    0.60    0.20
   5 -11  -3    1.10    0.40
   5 -11  -3    0.60    0.30
   4 -11  -3   -0.50    0.40
   4 -11  -3    0.30    0.20
   4 -11  -3    0.00    0.30
   3 -11  -3    2.60    0.40
   3 -11  -3    3.00    0.30
   3 -11  -3    2.50    0.40
   2 -11  -3   12.90    0.70
   2 -11  -3   13.20    0.80
   2 -11  -3   12.20    0.80
  -2  11   3   13.30    1.10
   1 -11  -3  237.58    6.90
   1 -11  -3  248.18    7.00
  -1  11   3  238.08    7.10
   0 -11  -3  106.69    3.30
   0 -11  -3  117.69    3.40
   0  11   3  108.49    3.50
  -1 -11  -3    9.70    0.90
  -1 -11  -3   10.50    0.80
   1  11   3   10.50    1.00
   7 -12  -3    0.70    0.40
   6 -12  -3   -0.10    0.40
   5 -12  -3   13.20    0.90
   4 -12  -3   13.10    1.00
   3 -12  -3   48.40    1.80
   1 -12  -3  189.18    5.40
   1 -12  -3  172.68    5.30
   1 -13   4   40.00    1.60
   2 -13   4   14.90    1.00
   3 -13   4   10.90    0.90
   4 -13   4   72.39    2.40
   5 -13   4   26.20    1.20
   6 -13   4   18.90    1.00
  -2 -12   4   23.40    1.20
  -1 -12   4   57.89    1.90
   0 -12   4   10.10    0.80
   0 -12   4    7.90    0.70
   2 -12   4   32.10    1.30
   3 -12   4    5.80    0.70
   4 -12   4    1.20    0.40
   5 -12   4   97.09    3.00
   6 -12   4   87.09    2.80
   7 -12   4    0.40    0.30
   8 -12   4   16.60    0.90
   3  11  -4   42.40    1.60
  -3 -11   4   44.10    1.60
   2  11  -4    8.20    0.80
  -2 -11   4    7.00    0.80
   1  11  -4    2.30    0.40
  -1 -11   4    2.30    0.40
   0 -11   4    0.00    0.30
   0 -11   4   -0.10    0.40
   1 -11   4    6.30    0.50
   1 -11   4    6.50    0.70
   2 -11   4  110.59    3.40
   3 -11   4   88.59    2.80
   4 -11   4   25.90    1.10
   5 -11   4   -0.40    0.40
   6 -11   4    8.20    0.70
   7 -11   4   15.20    0.90
   8 -11   4    0.20    0.30
   9 -11   4    0.40    0.40
  -4 -10   4   14.10    1.00
   3  10  -4   28.00    1.20
   3  10  -4   30.00    1.20
  -3 -10   4   28.40    1.20
   2  10  -4   10.20    0.80
   2  10  -4   10.60    0.70
  -2 -10   4   10.50    0.70
   1  10  -4    8.00    0.60
   1  10  -4    8.30    0.70
  -1 -10   4    8.50    0.60
  -1 -10   4    8.30    0.60
   0  10  -4   25.60    0.90
   0  10  -4   26.40    1.00
   0 -10   4   26.50    1.10
   0 -10   4   26.30    0.90
  -1  10  -4    5.40    0.50
   1 -10   4    5.60    0.40
   1 -10   4    5.20    0.60
  -2  10  -4  161.48    4.80
   2 -10   4  161.58    4.80
  -3  10  -4   30.10    1.20
   3 -10   4   30.10    1.20
  -4  10  -4    4.50    0.50
   4 -10   4    4.70    0.60
  -5  10  -4   50.49    1.80
   5 -10   4   57.19    1.80
   6 -10   4   -0.10    0.30
   7 -10   4    9.70    0.70
   8 -10   4    0.80    0.40
   9 -10   4   19.70    1.00
  10 -10   4    2.70    0.50
  -6  -9   4   10.70    1.00
   5   9  -4    9.60    0.90
  -5  -9   4   10.00    0.90
   4   9  -4    0.70    0.40
   4   9  -4    0.00    0.40
  -4  -9   4   -0.80    0.40
   3   9  -4  105.99    3.20
   3   9  -4  105.69    3.20
  -3  -9   4  108.49    3.20
   2   9  -4   46.00    1.50
   2   9  -4   44.50    1.50
  -2  -9   4   45.70    1.50
   1   9  -4   37.40    1.20
   1   9  -4   40.20    1.30
  -1  -9   4   39.40    1.30
  -1  -9   4   31.60    1.30
   0   9  -4   22.90    0.80
   0   9  -4   23.90    0.90
   0  -9   4   24.50    1.00
   0  -9   4   23.90    0.90
  -1   9  -4    1.90    0.30
  -1   9  -4    2.60    0.30
   1  -9   4    3.10    0.40
   1  -9   4    2.70    0.20
  -2   9  -4   75.09    2.30
   2  -9   4   75.49    2.30
  -3   9  -4    0.40    0.30
   3  -9   4    0.60    0.30
  -4   9  -4   37.00    1.30
   4  -9   4   37.40    1.30
  -5   9  -4    0.00    0.30
   5  -9   4    0.00    0.30
  -6   9  -4    4.50    0.50
   6  -9   4    4.70    0.50
  -7   9  -4    1.30    0.40
   7  -9   4    0.70    0.30
  -8   9  -4    1.60    0.30
   8  -9   4    1.80    0.40
  -9   9  -4    0.90    0.30
   9  -9   4    0.60    0.40
  10  -9   4    5.80    0.80
   6   8  -4    2.50    0.50
  -6  -8   4    3.10    0.50
   5   8  -4    0.20    0.40
  -5  -8   4   -0.90    0.30
   4   8  -4    4.30    0.60
   4   8  -4    4.40    0.50
  -4  -8   4    3.50    0.40
   3   8  -4   34.50    1.20
   3   8  -4   32.00    1.20
  -3  -8   4   30.90    1.20
   2   8  -4   59.49    1.90
   2   8  -4   60.69    1.90
  -2  -8   4   62.59    1.90
   1   8  -4    2.90    0.40
   1   8  -4    2.60    0.30
  -1  -8   4    3.20    0.40
  -1  -8   4    2.50    0.30
   0   8  -4   92.09    2.80
   0   8  -4   89.69    2.70
   0  -8   4   92.29    2.80
   0  -8   4   93.79    2.70
  -1   8  -4   67.29    2.10
  -1   8  -4   67.39    2.00
   1  -8   4   67.69    2.10
   1  -8   4   69.49    2.00
  -2   8  -4   66.49    2.10
   2  -8   4   65.49    2.00
  -3   8  -4    1.00    0.20
   3  -8   4    1.60    0.30
  -4   8  -4    0.80    0.30
   4  -8   4    1.10    0.30
  -5   8  -4   22.70    0.90
   5  -8   4   21.80    0.90
   6  -8   4   36.70    1.30
  -7   8  -4    0.80    0.40
  -7   8  -4    0.10    0.20
   7  -8   4    0.00    0.30
  -8   8  -4   88.09    2.80
  -8   8  -4   87.49    2.60
   8  -8   4   90.99    2.80
   8  -8   4   86.29    2.60
  -9   8  -4    0.70    0.30
   9  -8   4    0.50    0.30
   9  -8   4    1.00    0.40
 -10   8  -4    8.10    0.80
  10  -8   4    8.60    0.80
  10  -8   4    7.40    0.70
 -11   8  -4    7.50    0.70
  11  -8   4    7.90    0.90
   7   7  -4   16.00    1.00
  -7  -7   4   16.80    1.00
   6   7  -4    1.20    0.40
  -6  -7   4    1.40    0.40
   5   7  -4  194.58    5.80
   5   7  -4  199.28    5.80
  -5  -7   4  203.48    5.80
   4   7  -4    5.90    0.60
   4   7  -4    6.00    0.50
  -4  -7   4    6.10    0.60
   3   7  -4    0.70    0.30
   3   7  -4    0.00    0.20
  -3  -7   4   -0.10    0.30
   2   7  -4    0.00    0.20
   2   7  -4    0.00    0.20
  -2  -7   4   -0.10    0.20
   1   7  -4  204.48    5.70
   1   7  -4  203.08    5.80
  -1  -7   4  200.98    5.70
  -1  -7   4  195.68    5.80
   0   7  -4  137.99    3.90
   0   7  -4  138.29    4.00
   0  -7   4  134.99    4.00
   0  -7   4  135.09    3.90
  -1   7  -4  342.37    9.70
  -1   7  -4  347.67    9.60
   1  -7   4  345.57    9.70
   1  -7   4  336.87    9.60
  -2   7  -4  220.48    6.20
   2  -7   4  210.88    6.20
  -3   7  -4    0.60    0.20
   3  -7   4    0.40    0.20
   4  -7   4   96.39    2.90
  -5   7  -4    2.80    0.30
   5  -7   4    2.70    0.30
  -6   7  -4    4.20    0.30
  -6   7  -4    4.20    0.50
   6  -7   4    5.10    0.50
  -7   7  -4    9.30    0.50
  -7   7  -4    9.40    0.70
   7  -7   4    7.80    0.60
   7  -7   4    8.40    0.40
  -8   7  -4   37.80    1.40
  -8   7  -4   37.90    1.30
   8  -7   4   37.80    1.20
   8  -7   4   38.20    1.40
  -9   7  -4    6.30    0.60
   9  -7   4    6.00    0.60
   9  -7   4    6.40    0.70
 -10   7  -4    1.30    0.40
  10  -7   4    1.20    0.40
  10  -7   4    0.90    0.40
 -11   7  -4    0.10    0.50
  11  -7   4    0.00    0.50
  11  -7   4    0.90    0.50
   8   6  -4    1.70    0.60
  -8  -6   4    0.70    0.50
   7   6  -4    5.70    0.70
  -7  -6   4    3.60    0.50
   6   6  -4    2.10    0.40
   6   6  -4    1.90    0.30
  -6  -6   4    1.90    0.40
   5   6  -4    1.30    0.30
   5   6  -4    0.90    0.30
  -5  -6   4    0.70    0.30
   4   6  -4    7.20    0.50
   4   6  -4    7.20    0.50
  -4  -6   4    6.70    0.60
   3   6  -4    0.10    0.20
   3   6  -4    0.40    0.20
  -3  -6   4   -0.10    0.20
   2   6  -4    3.60    0.30
   2   6  -4    2.30    0.30
  -2  -6   4    2.50    0.30
   1   6  -4   41.00    1.30
   1   6  -4   41.70    1.30
  -1  -6   4   41.00    1.30
  -1  -6   4   40.40    1.30
   0   6  -4    4.80    0.40
   0   6  -4    5.00    0.30
   0  -6   4    5.10    0.30
   0  -6   4    4.90    0.40
  -1   6  -4   18.20    0.70
  -1   6  -4   18.60    0.60
   1  -6   4   18.50    0.60
   1  -6   4   17.40    0.70
  -2   6  -4   83.69    2.50
   2  -6   4   81.79    2.50
   3  -6   4   89.49    2.70
  -4   6  -4  145.89    4.20
   4  -6   4  144.09    4.20
  -5   6  -4   10.70    0.40
  -5   6  -4   10.60    0.50
   5  -6   4   10.20    0.50
  -6   6  -4   76.69    2.30
  -6   6  -4   77.59    2.40
   6  -6   4   77.09    2.40
  -7   6  -4    1.80    0.30
  -7   6  -4    2.70    0.40
   7  -6   4    1.60    0.30
   7  -6   4    1.80    0.20
  -8   6  -4    2.40    0.30
   8  -6   4    3.40    0.40
   8  -6   4    2.70    0.30
  -9   6  -4  150.28    4.40
   9  -6   4  150.68    4.50
   9  -6   4  151.38    4.40
 -10   6  -4   45.00    1.60
  10  -6   4   43.60    1.60
  10  -6   4   46.30    1.60
 -11   6  -4   67.79    2.30
  11  -6   4   70.79    2.30
  -9  -5   4    1.70    0.50
   8   5  -4    0.30    0.50
  -8  -5   4   -0.60    0.40
   7   5  -4    0.60    0.40
  -7  -5   4    0.30    0.40
   6   5  -4   -0.30    0.20
   6   5  -4    0.10    0.30
  -6  -5   4   -0.80    0.30
   5   5  -4    0.60    0.30
   5   5  -4    0.80    0.30
  -5  -5   4    0.20    0.30
   4   5  -4   11.90    0.60
   4   5  -4   12.10    0.60
  -4  -5   4   10.90    0.60
   3   5  -4   57.89    1.80
   3   5  -4   57.79    1.80
  -3  -5   4   56.79    1.80
   2   5  -4  180.58    5.10
   2   5  -4  181.98    5.20
  -2  -5   4  178.78    5.20
   1   5  -4 1393.26   39.00
   1   5  -4 1384.36   39.00
  -1  -5   4 1383.96   38.90
  -1  -5   4 1373.56   39.10
   0   5  -4  236.88    6.70
   0   5  -4  240.58    6.70
   0  -5   4  241.08    6.70
   0  -5   4  230.08    6.70
  -1   5  -4   85.59    2.50
  -1   5  -4   87.19    2.40
   1  -5   4   81.09    2.50
  -2   5  -4    9.70    0.50
  -3   5  -4  211.18    5.90
   3  -5   4  205.18    5.90
  -4   5  -4  105.09    2.90
  -4   5  -4   98.19    3.00
   4  -5   4  101.39    3.00
  -5   5  -4    5.00    0.40
  -5   5  -4    5.20    0.30
   5  -5   4    4.80    0.30
   5  -5   4    4.80    0.40
  -6   5  -4   22.30    0.80
  -6   5  -4   21.50    0.80
   6  -5   4   19.90    0.70
   6  -5   4   22.00    0.80
  -7   5  -4   81.09    2.40
  -7   5  -4   78.49    2.50
   7  -5   4   79.19    2.40
   7  -5   4   78.99    2.40
  -8   5  -4  372.46   10.60
   8  -5   4  376.46   10.60
   8  -5   4  369.56   10.50
  -9   5  -4   96.99    2.90
   9  -5   4   96.19    2.90
   9  -5   4   91.39    2.90
 -10   5  -4   -0.80    0.40
  10  -5   4   -0.10    0.40
  10  -5   4    0.10    0.40
 -11   5  -4    4.50    0.60
  11  -5   4    5.40    0.60
  -9  -4   4    9.00    0.80
  -8  -4   4   24.00    1.10
   7   4  -4   26.30    1.10
  -7  -4   4   28.00    1.20
   6   4  -4   15.30    0.70
  -6  -4   4   15.00    0.80
   5   4  -4   21.70    0.80
  -5  -4   4   22.40    0.90
   4   4  -4    1.40    0.20
  -4  -4   4    0.60    0.20
   3   4  -4   18.40    0.70
   3   4  -4   17.90    0.70
  -3  -4   4   18.90    0.70
   2   4  -4 1334.77   37.50
   2   4  -4 1334.57   37.50
  -2  -4   4 1322.07   37.40
   1   4  -4   68.39    2.00
   1   4  -4   70.49    2.10
  -1  -4   4   68.79    2.00
   0   4  -4    5.20    0.30
   0   4  -4    4.90    0.30
   0  -4   4    5.10    0.30
   0  -4   4    5.40    0.30
  -1   4  -4   39.50    1.20
  -1   4  -4   40.20    1.20
   1  -4   4   38.60    1.20
   1  -4   4   43.20    1.30
  -2   4  -4  322.97    9.10
  -2   4  -4  333.27    9.10
   2  -4   4  319.27    9.20
  -3   4  -4   11.60    0.40
  -3   4  -4   11.60    0.50
   3  -4   4   11.40    0.50
  -4   4  -4  221.08    6.20
  -4   4  -4  226.48    6.30
   4  -4   4  217.48    6.20
   4  -4   4  219.88    6.30
  -5   4  -4    8.20    0.50
  -5   4  -4    7.40    0.40
   5  -4   4    7.50    0.40
   5  -4   4    7.60    0.40
  -6   4  -4  179.88    5.10
  -6   4  -4  177.18    5.20
   6  -4   4  178.58    5.10
   6  -4   4  179.88    5.10
  -7   4  -4   87.19    2.60
   7  -4   4   87.49    2.60
   7  -4   4   87.19    2.60
  -8   4  -4   35.70    1.20
   8  -4   4   34.50    1.20
   8  -4   4   34.70    1.20
  -9   4  -4   11.90    0.70
   9  -4   4   13.00    0.70
   9  -4   4   11.60    0.70
 -10   4  -4   -0.30    0.40
  10  -4   4    0.10    0.40
  10  -4   4    0.10    0.40
 -11   4  -4   36.20    1.50
  11  -4   4   37.00    1.50
 -10  -3   4   77.79    2.60
  -9  -3   4    0.80    0.40
  -8  -3   4   19.50    1.00
   7   3  -4  182.68    5.40
  -7  -3   4  191.28    5.50
   6   3  -4    3.30    0.30
  -6  -3   4    3.90    0.50
   5   3  -4   36.40    1.20
  -5  -3   4   36.20    1.20
   4   3  -4    0.10    0.20
  -4  -3   4    0.70    0.20
   3   3  -4   54.99    1.70
  -3  -3   4   56.39    1.70
   2   3  -4  461.85   13.10
  -2  -3   4  464.95   13.10
   1   3  -4    0.60    0.10
   1   3  -4    0.50    0.10
  -1  -3   4    0.80    0.10
   0   3  -4  657.03   19.10
   0   3  -4  679.53   19.00
   0  -3   4  690.33   19.00
   0  -3   4  669.83   19.20
  -1   3  -4   23.50    0.70
  -1   3  -4   22.40    0.70
   1  -3   4   22.30    0.70
  -2   3  -4    2.30    0.20
  -2   3  -4    2.50    0.20
   2  -3   4    2.80    0.30
  -3   3  -4  506.75   14.20
  -3   3  -4  496.25   14.20
   3  -3   4  510.55   14.30
  -4   3  -4   66.19    2.00
  -4   3  -4   65.39    1.90
   4  -3   4   66.29    1.90
   4  -3   4   64.39    1.90
  -5   3  -4   12.80    0.50
  -5   3  -4   12.90    0.50
   5  -3   4   12.60    0.50
   5  -3   4   12.40    0.50
  -6   3  -4  218.68    6.20
   6  -3   4  215.58    6.20
   6  -3   4  214.58    6.20
  -7   3  -4  210.18    6.00
   7  -3   4  211.88    6.00
   7  -3   4  208.58    6.00
  -8   3  -4   42.50    1.40
   8  -3   4   41.30    1.40
   8  -3   4   42.30    1.40
  -9   3  -4    1.90    0.40
   9  -3   4    2.10    0.40
   9  -3   4    2.60    0.40
 -10   3  -4    0.30    0.40
  10  -3   4   -0.20    0.40
 -11   3  -4    1.10    0.50
  11  -3   4    1.40    0.50
 -10  -2   4   23.10    1.10
  -9  -2   4   49.50    1.80
  -8  -2   4    9.00    0.70
   7   2  -4    7.40    0.60
  -7  -2   4    6.90    0.60
   6   2  -4    0.40    0.20
  -6  -2   4    0.30    0.20
   5   2  -4  160.58    4.60
  -5  -2   4  159.88    4.70
   4   2  -4  191.88    5.50
  -4  -2   4  190.68    5.50
   3   2  -4  711.43   20.10
  -3  -2   4  703.73   19.80
   2   2  -4  144.39    4.10
  -2  -2   4  143.99    4.10
   1   2  -4   90.09    2.60
  -1  -2   4   90.89    2.60
   0   2  -4 2022.70   56.09
   0   2  -4 1996.60   55.99
   0  -2   4 1972.50   55.99
  -1   2  -4   40.70    1.20
  -1   2  -4   39.40    1.20
   1  -2   4   39.50    1.20
  -2   2  -4   37.20    1.10
  -2   2  -4   36.70    1.10
   2  -2   4   37.30    1.10
  -3   2  -4   23.80    0.80
  -3   2  -4   24.60    0.80
   3  -2   4   24.10    0.80
   3  -2   4   24.00    0.80
  -4   2  -4  263.67    7.40
  -4   2  -4  264.07    7.40
   4  -2   4  259.27    7.40
   4  -2   4  263.67    7.40
  -5   2  -4   48.20    1.50
   5  -2   4   48.30    1.40
   5  -2   4   45.50    1.50
  -6   2  -4   15.70    0.70
   6  -2   4   16.70    0.60
   6  -2   4   16.40    0.60
  -7   2  -4    5.70    0.50
   7  -2   4    5.00    0.40
   7  -2   4    5.00    0.40
  -8   2  -4    6.50    0.60
   8  -2   4    5.30    0.50
   8  -2   4    6.50    0.50
  -9   2  -4    5.40    0.60
   9  -2   4    6.20    0.60
   9  -2   4    5.70    0.60
 -10   2  -4   25.20    1.10
  10  -2   4   25.50    1.10
 -11   2  -4   51.59    1.90
  11  -2   4   51.39    1.80
 -10  -1   4    5.30    0.60
  -9  -1   4  109.99    3.40
   8   1  -4    1.40    0.30
  -8  -1   4    2.00    0.40
   7   1  -4   14.60    0.70
  -7  -1   4   11.80    0.70
   6   1  -4   35.00    1.20
  -6  -1   4   35.70    1.20
   5   1  -4   85.09    2.50
  -5  -1   4   84.69    2.60
   4   1  -4 1394.96   39.60
  -4  -1   4 1404.86   39.40
   3   1  -4  356.76    9.90
  -3  -1   4  347.77    9.90
   2   1  -4   24.70    0.80
  -2  -1   4   24.00    0.80
   1   1  -4    3.10    0.20
  -1  -1   4    2.80    0.20
   0   1  -4  756.92   21.50
   0  -1   4  759.02   21.50
  -1   1  -4    9.70    0.30
   1  -1   4    9.80    0.30
  -2   1  -4   95.79    2.70
  -2   1  -4   93.59    2.70
   2  -1   4   95.49    2.70
  -3   1  -4  242.78    6.90
  -3   1  -4  245.58    6.90
   3  -1   4  251.67    6.90
   3  -1   4  239.48    6.90
  -4   1  -4   27.60    0.90
   4  -1   4   26.30    0.80
   4  -1   4   26.40    0.90
  -5   1  -4   72.79    2.20
   5  -1   4   73.59    2.10
   5  -1   4   73.39    2.20
  -6   1  -4    8.50    0.50
   6  -1   4    8.90    0.50
   6  -1   4    8.20    0.40
  -7   1  -4   77.99    2.40
   7  -1   4   78.59    2.30
   7  -1   4   76.39    2.40
  -8   1  -4    5.30    0.60
   8  -1   4    5.60    0.50
   8  -1   4    5.00    0.50
  -9   1  -4   22.70    1.00
   9  -1   4   22.70    0.90
 -10   1  -4   23.70    1.10
  10  -1   4   23.90    1.00
  11   0  -4    1.40    0.70
 -11   0   4   -0.80    0.50
 -10   0   4    5.90    0.60
  -9   0   4  130.89    4.00
   8   0  -4    5.50    0.50
  -8   0   4    4.90    0.60
   7   0  -4    3.10    0.40
  -7   0   4    3.40    0.40
   6   0  -4    3.30    0.40
  -6   0   4    4.90    0.50
   5   0  -4  291.37    8.20
  -5   0   4  286.67    8.20
   4   0  -4  177.68    5.00
  -4   0   4  173.38    5.00
   3   0  -4   11.50    0.50
  -3   0   4   11.40    0.50
   2   0  -4    0.30    0.10
  -2   0   4    0.30    0.10
   1   0  -4 1263.17   35.50
  -1   0   4 1253.87   35.50
   0   0  -4   75.59    2.20
  -2   0  -4    0.80    0.10
  -3   0  -4  858.61   24.40
   3   0   4  863.81   24.30
  -4   0  -4 2122.19   60.29
   4   0   4 2162.08   60.29
  -5   0  -4   41.70    1.30
   5   0   4   42.00    1.30
  -6   0  -4   57.19    1.80
   6   0   4   56.79    1.80
  -7   0  -4    1.40    0.30
   7   0   4    1.30    0.30
   7   0   4    1.10    0.20
  -8   0  -4   27.30    1.10
   8   0   4   26.90    1.10
   8   0   4   27.00    1.00
  -9   0  -4  157.38    4.70
   9   0   4  156.78    4.50
 -10   0  -4   38.40    1.50
  11  -1  -4    8.30    1.10
 -11   1   4   10.30    0.90
  10  -1  -4   10.50    0.90
 -10   1   4    9.70    0.90
   9  -1  -4    3.00    0.40
  -9   1   4    3.80    0.50
   8  -1  -4  201.08    5.90
  -8   1   4  203.48    5.90
   7  -1  -4    0.60    0.20
  -7   1   4    0.40    0.30
   6  -1  -4  564.34   15.80
  -6   1   4  556.24   15.80
   5  -1  -4    2.80    0.40
  -5   1   4    3.70    0.40
   4  -1  -4   89.29    2.60
  -4   1   4   89.49    2.60
   3  -1  -4  581.74   16.00
  -3   1   4  555.54   15.90
   2  -1  -4  203.38    5.70
  -2   1   4  199.38    5.70
   1  -1  -4  555.24   15.70
  -1   1   4  548.65   15.70
  -1  -1  -4  136.79    3.90
  -2  -1  -4   16.10    0.60
   2   1   4   16.80    0.60
  -3  -1  -4 1812.02   51.69
   3   1   4 1850.51   51.59
  -4  -1  -4   27.20    1.00
   4   1   4   29.80    1.00
  -5  -1  -4    3.40    0.40
   5   1   4    3.60    0.40
  -6  -1  -4    1.40    0.30
   6   1   4    1.50    0.30
  -7  -1  -4   15.10    0.80
   7   1   4   13.70    0.70
  -8  -1  -4   24.60    1.10
  -9  -1  -4   75.59    2.50
 -10  -1  -4    0.50    0.40
  11  -2  -4  196.88    5.90
 -11   2   4  197.58    5.90
  10  -2  -4   10.80    0.90
 -10   2   4   11.60    0.80
   9  -2  -4   44.60    1.50
   9  -2  -4   43.70    1.60
  -9   2   4   46.70    1.60
   8  -2  -4    9.70    0.70
   8  -2  -4    9.70    0.60
  -8   2   4    9.10    0.70
   7  -2  -4   52.89    1.70
  -7   2   4   52.79    1.70
   6  -2  -4  230.28    6.60
  -6   2   4  229.28    6.60
   5  -2  -4   23.70    0.80
  -5   2   4   22.50    0.80
   4  -2  -4    3.40    0.40
  -4   2   4    3.30    0.40
   3  -2  -4   29.90    1.00
  -3   2   4   30.10    1.00
   2  -2  -4  280.87    7.80
  -2   2   4  275.07    7.80
   1  -2  -4  599.24   16.80
   1  -2  -4  594.54   16.90
   0  -2  -4   49.99    1.50
  -1  -2  -4   55.09    1.60
  -2  -2  -4  973.10   27.70
   2   2   4  977.50   27.60
  -3  -2  -4  183.28    5.30
   3   2   4  186.88    5.30
  -4  -2  -4  111.49    3.30
   4   2   4  115.39    3.30
  -5  -2  -4   20.70    0.80
   5   2   4   20.70    0.80
  -6  -2  -4    6.10    0.50
   6   2   4    6.10    0.50
  -7  -2  -4   46.40    1.60
   7   2   4   45.40    1.60
  -8  -2  -4    1.60    0.40
  -9  -2  -4    3.50    0.50
  11  -3  -4   46.70    1.80
 -11   3   4   45.70    1.80
  10  -3  -4   36.80    1.50
 -10   3   4   37.10    1.40
   9  -3  -4    3.00    0.50
   9  -3  -4    3.00    0.40
  -9   3   4    3.40    0.40
   8  -3  -4   56.29    1.90
   8  -3  -4   56.89    1.90
  -8   3   4   60.29    1.90
   7  -3  -4  114.89    3.50
   7  -3  -4  115.49    3.40
  -7   3   4  114.59    3.40
   6  -3  -4   33.00    1.10
   6  -3  -4   32.00    1.20
  -6   3   4   32.20    1.10
   5  -3  -4    3.60    0.40
  -5   3   4    3.00    0.40
   4  -3  -4  686.13   19.60
   4  -3  -4  706.63   19.70
  -4   3   4  695.43   19.60
   3  -3  -4   54.49    1.70
  -3   3   4   55.69    1.70
   2  -3  -4    3.10    0.30
   2  -3  -4    3.10    0.40
  -2   3   4    3.70    0.30
   1  -3  -4   16.70    0.60
   1  -3  -4   16.50    0.60
   0  -3  -4    2.10    0.30
   0  -3  -4    2.20    0.30
   0   3   4    3.50    0.30
  -1  -3  -4  620.54   17.60
  -2  -3  -4  122.79    3.60
   2   3   4  124.99    3.60
  -3  -3  -4    2.20    0.20
   3   3   4    2.50    0.30
  -4  -3  -4   34.00    1.20
   4   3   4   36.40    1.20
  -5  -3  -4    1.30    0.30
   5   3   4    1.40    0.30
  -6  -3  -4    0.40    0.30
   6   3   4    0.70    0.30
  -7  -3  -4   14.30    0.80
  -8  -3  -4    2.50    0.40
  -9  -3  -4    1.80    0.40
  11  -4  -4    3.00    0.60
 -11   4   4    4.90    0.60
  10  -4  -4    3.30    0.50
  10  -4  -4    5.30    0.70
 -10   4   4    3.90    0.50
   9  -4  -4    9.30    0.70
   9  -4  -4    7.60    0.80
  -9   4   4    9.30    0.70
   8  -4  -4   10.00    0.60
   8  -4  -4    9.20    0.70
  -8   4   4   10.00    0.70
   7  -4  -4  160.88    4.70
   7  -4  -4  165.98    4.70
  -7   4   4  155.48    4.70
   6  -4  -4    2.00    0.40
   6  -4  -4    2.50    0.30
  -6   4   4    2.50    0.30
   5  -4  -4   22.80    0.80
   5  -4  -4   21.60    0.90
  -5   4   4   21.50    0.80
   4  -4  -4  157.48    4.40
   4  -4  -4  152.98    4.40
  -4   4   4  149.09    4.40
   3  -4  -4   30.10    1.00
   3  -4  -4   30.00    1.00
  -3   4   4   29.70    1.00
   2  -4  -4  391.26   11.10
   2  -4  -4  393.96   11.10
  -2   4   4  396.76   11.10
   1  -4  -4   24.30    0.80
  -1   4   4   25.10    0.90
   0  -4  -4   45.90    1.40
   0  -4  -4   46.10    1.40
   0   4   4   46.70    1.40
  -1  -4  -4   46.60    1.50
   1   4   4   48.70    1.40
  -2  -4  -4   43.10    1.40
  -3  -4  -4    0.10    0.20
   3   4   4    0.30    0.20
  -4  -4  -4   10.20    0.60
   4   4   4   10.50    0.60
  -5  -4  -4   27.90    1.10
   5   4   4   28.40    1.10
  -6  -4  -4   16.80    0.80
  -7  -4  -4   26.90    1.10
  -8  -4  -4   26.10    1.20
  11  -5  -4   19.30    1.10
 -11   5   4   19.70    1.20
  10  -5  -4    0.30    0.40
  10  -5  -4    0.30    0.40
 -10   5   4   -0.20    0.40
   9  -5  -4   62.89    2.00
   9  -5  -4   64.59    2.10
  -9   5   4   53.99    2.00
   8  -5  -4   95.89    2.90
   8  -5  -4   94.89    3.00
  -8   5   4   93.89    2.90
   7  -5  -4   26.10    0.90
   7  -5  -4   20.40    1.00
  -7   5   4   25.40    0.90
   6  -5  -4  114.09    3.40
   6  -5  -4  115.19    3.30
  -6   5   4  112.99    3.40
   5  -5  -4   34.00    1.10
   5  -5  -4   32.80    1.20
  -5   5   4   33.20    1.10
   4  -5  -4  164.38    4.70
   4  -5  -4  163.58    4.60
  -4   5   4  158.98    4.60
   3  -5  -4  598.34   16.60
   3  -5  -4  598.94   16.70
  -3   5   4  578.44   16.70
   2  -5  -4  148.69    4.20
   2  -5  -4  141.69    4.20
  -2   5   4  148.69    4.20
   1  -5  -4    0.80    0.20
   1  -5  -4    0.80    0.20
  -1   5   4    0.60    0.20
   0  -5  -4  320.97    9.10
   0  -5  -4  321.77    9.10
   0   5   4  324.57    9.10
  -1  -5  -4   87.39    2.60
  -1  -5  -4   86.49    2.50
   1   5   4   87.89    2.50
  -2  -5  -4    7.60    0.50
  -2  -5  -4    7.60    0.40
   2   5   4    7.60    0.40
  -3  -5  -4   24.90    0.90
   3   5   4   24.20    0.90
  -4  -5  -4   98.39    3.00
   4   5   4   99.09    3.00
  -5  -5  -4   63.19    2.00
   5   5   4   59.19    2.00
  -6  -5  -4   59.69    2.00
  -7  -5  -4    0.30    0.40
  11  -6  -4   49.20    1.90
 -11   6   4   52.09    1.90
  10  -6  -4    6.10    0.80
  10  -6  -4    4.50    0.50
 -10   6   4    3.80    0.50
   9  -6  -4   12.90    0.80
   9  -6  -4   13.70    0.90
  -9   6   4   12.60    0.80
   8  -6  -4   82.29    2.60
   8  -6  -4   86.59    2.70
  -8   6   4   86.19    2.60
   7  -6  -4    6.70    0.50
   7  -6  -4    7.00    0.60
  -7   6   4    6.90    0.60
   6  -6  -4    4.40    0.50
   6  -6  -4    4.60    0.40
  -6   6   4    5.60    0.50
   5  -6  -4    0.30    0.20
   5  -6  -4    0.30    0.30
  -5   6   4    0.60    0.20
   4  -6  -4   50.89    1.50
   4  -6  -4   47.50    1.60
  -4   6   4   47.40    1.60
   3  -6  -4   19.20    0.70
   3  -6  -4   19.30    0.80
  -3   6   4   19.30    0.80
   2  -6  -4   17.50    0.70
   2  -6  -4   18.30    0.70
  -2   6   4   17.90    0.70
   1  -6  -4  449.76   12.70
   1  -6  -4  446.56   12.80
  -1   6   4  464.25   12.80
   0  -6  -4    1.90    0.20
   0  -6  -4    1.70    0.20
   0   6   4    1.60    0.20
  -1  -6  -4    0.10    0.20
  -1  -6  -4    0.00    0.20
   1   6   4    0.50    0.20
  -2  -6  -4   37.30    1.20
  -2  -6  -4   37.20    1.20
   2   6   4   37.20    1.20
  -3  -6  -4   24.10    1.00
  -4  -6  -4    8.40    0.60
   4   6   4    8.90    0.60
  -5  -6  -4   19.00    0.90
  -6  -6  -4    0.60    0.40
  -7  -6  -4   18.10    1.10
  11  -7  -4   98.99    3.20
 -11   7   4   99.89    3.20
  10  -7  -4    7.50    0.80
  10  -7  -4    7.80    0.80
 -10   7   4    8.90    0.90
   9  -7  -4   14.60    0.80
   9  -7  -4   14.90    0.90
  -9   7   4   15.30    0.90
   8  -7  -4    0.80    0.30
   8  -7  -4    0.40    0.30
  -8   7   4    0.90    0.40
   7  -7  -4  326.97    9.20
   7  -7  -4  329.57    9.40
  -7   7   4  321.17    9.20
   6  -7  -4   80.19    2.60
   6  -7  -4   85.39    2.50
  -6   7   4   80.39    2.50
   5  -7  -4    0.00    0.30
   5  -7  -4    0.10    0.20
   4  -7  -4   17.60    0.70
   4  -7  -4   17.20    0.80
  -4   7   4   17.80    0.80
   3  -7  -4   45.80    1.50
   3  -7  -4   47.10    1.50
  -3   7   4   46.60    1.60
   2  -7  -4  151.48    4.40
   2  -7  -4  151.48    4.40
   2  -7  -4  153.78    4.40
  -2   7   4  154.38    4.50
   1  -7  -4   41.00    1.30
   1  -7  -4   41.50    1.30
  -1   7   4   43.80    1.40
   0  -7  -4   18.30    0.70
   0  -7  -4   18.30    0.70
   0   7   4   18.20    0.80
  -1  -7  -4    3.60    0.40
  -1  -7  -4    3.70    0.40
   1   7   4    3.10    0.40
  -2  -7  -4    3.50    0.40
  -2  -7  -4    2.90    0.30
   2   7   4    3.10    0.30
  -3  -7  -4  224.58    6.50
  -4  -7  -4   76.79    2.40
  -5  -7  -4    4.70    0.60
  -6  -7  -4   15.00    0.90
  10  -8  -4   41.30    1.60
  10  -8  -4   43.70    1.60
 -10   8   4   43.00    1.60
   9  -8  -4   26.00    1.10
   9  -8  -4   24.80    1.20
  -9   8   4   26.90    1.10
   8  -8  -4   19.60    0.90
   8  -8  -4   21.80    1.00
  -8   8   4   21.20    0.90
   7  -8  -4   18.40    0.80
   7  -8  -4   18.90    0.90
  -7   8   4   19.30    0.80
   6  -8  -4  391.46   11.30
   6  -8  -4  396.96   11.10
   5  -8  -4  317.47    8.80
   5  -8  -4  305.67    8.90
  -5   8   4  310.37    9.00
   4  -8  -4    1.70    0.30
   4  -8  -4    3.00    0.40
  -4   8   4    2.30    0.40
   3  -8  -4   80.89    2.50
   3  -8  -4   80.59    2.40
   3  -8  -4   81.69    2.40
  -3   8   4   80.79    2.50
   2  -8  -4   98.59    2.90
   2  -8  -4   96.89    2.90
   2  -8  -4   97.79    2.90
  -2   8   4   99.29    3.00
   1  -8  -4  106.39    3.10
   1  -8  -4  104.09    3.10
  -1   8   4  104.79    3.20
   0  -8  -4   88.69    2.60
   0  -8  -4   85.99    2.60
   0   8   4   86.49    2.60
  -1  -8  -4    1.50    0.30
  -1  -8  -4    1.50    0.30
   1   8   4    1.00    0.30
  -2  -8  -4    6.40    0.60
   2   8   4    6.40    0.60
  -3  -8  -4   88.49    2.80
   3   8   4   89.69    2.70
  -4  -8  -4  108.29    3.30
  -5  -8  -4    0.90    0.40
  10  -9  -4   19.00    1.10
 -10   9   4   19.90    1.10
   9  -9  -4   -0.60    0.30
   9  -9  -4   -0.10    0.40
  -9   9   4    0.10    0.40
   8  -9  -4  169.98    5.10
   8  -9  -4  173.48    4.90
  -8   9   4  169.38    5.00
   7  -9  -4   22.00    0.90
   7  -9  -4   21.40    1.00
   6  -9  -4   39.80    1.30
   6  -9  -4   39.90    1.50
   5  -9  -4   12.60    0.60
   5  -9  -4   12.50    0.80
  -5   9   4   12.70    0.90
   4  -9  -4    0.30    0.20
   4  -9  -4    0.60    0.30
   4  -9  -4   -0.10    0.30
  -4   9   4    0.30    0.40
   3  -9  -4    7.20    0.60
   3  -9  -4    8.80    0.50
   3  -9  -4    8.50    0.60
  -3   9   4    9.10    0.80
   2  -9  -4   92.99    2.80
   2  -9  -4   96.89    2.90
   2  -9  -4   95.49    2.90
  -2   9   4   95.29    2.90
   1  -9  -4   11.60    0.70
   1  -9  -4   12.20    0.60
  -1   9   4   12.20    0.80
   0  -9  -4   90.89    2.80
   0  -9  -4   91.29    2.80
   0   9   4   92.29    2.80
  -1  -9  -4   21.60    1.00
  -1  -9  -4   22.20    0.90
   1   9   4   22.50    1.00
  -2  -9  -4   48.50    1.70
   2   9   4   47.80    1.70
  -3  -9  -4    0.70    0.40
  -4  -9  -4    7.20    0.80
   8 -10  -4   74.49    2.50
   7 -10  -4    9.20    0.60
   7 -10  -4    8.80    0.80
   6 -10  -4   10.40    0.80
   6 -10  -4    9.10    0.60
   5 -10  -4    9.90    0.70
   5 -10  -4   10.30    0.50
   5 -10  -4   10.50    0.60
   4 -10  -4   10.10    0.50
   4 -10  -4    9.40    0.70
   4 -10  -4    9.80    0.60
  -4  10   4    9.70    0.90
   3 -10  -4    3.40    0.40
   3 -10  -4    3.90    0.40
   3 -10  -4    2.90    0.40
  -3  10   4    2.90    0.50
   2 -10  -4   16.00    0.70
   2 -10  -4   14.80    0.80
   2 -10  -4   15.90    0.80
  -2  10   4   15.00    1.00
   1 -10  -4    2.50    0.40
   1 -10  -4    1.90    0.40
  -1  10   4    2.30    0.50
   0 -10  -4   12.90    0.80
   0 -10  -4   13.20    0.80
   0  10   4   13.00    1.00
  -1 -10  -4  114.79    3.40
  -1 -10  -4  113.39    3.40
   1  10   4  113.29    3.50
  -2 -10  -4  117.99    3.60
   8 -11  -4    6.60    0.80
   7 -11  -4   45.60    1.70
   5 -11  -4    1.70    0.40
   5 -11  -4    2.70    0.30
   4 -11  -4   -0.10    0.40
   4 -11  -4   -0.10    0.30
   4 -11  -4    0.10    0.40
   3 -11  -4    0.50    0.40
   3 -11  -4    0.40    0.30
   3 -11  -4    0.20    0.40
   2 -11  -4    9.60    0.80
   2 -11  -4    8.60    0.80
   2 -11  -4   11.20    0.70
  -2  11   4   10.60    1.30
   1 -11  -4   80.19    2.60
   1 -11  -4   82.39    2.60
   1 -11  -4   81.49    2.50
  -1  11   4   78.69    2.70
   0 -11  -4   51.59    1.80
   0 -11  -4   51.99    1.70
   0  11   4   50.09    2.00
  -1 -11  -4   15.50    1.00
  -1 -11  -4   15.20    1.00
   6 -12  -4    5.90    0.80
   5 -12  -4   -0.40    0.40
   4 -12  -4    1.40    0.50
   3 -12  -4   35.90    1.50
   2 -12  -4   51.09    1.90
   0 -13   5   13.80    1.00
   1 -13   5  119.39    3.70
   2 -13   5   24.20    1.20
   3 -13   5    1.90    0.40
   4 -13   5    1.10    0.50
   5 -13   5   16.50    0.90
   6 -13   5  130.29    4.00
  -2 -12   5   15.00    1.00
  -1 -12   5    1.10    0.40
   0 -12   5    3.30    0.50
   0 -12   5    2.10    0.40
   2 -12   5    0.10    0.40
   3 -12   5   10.30    0.80
   4 -12   5   17.60    0.90
   5 -12   5   20.40    1.00
   6 -12   5    8.80    0.70
   7 -12   5    9.00    0.70
   8 -12   5   56.49    2.00
   3  11  -5    0.30    0.50
  -3 -11   5    0.20    0.50
   2  11  -5   33.80    1.30
  -2 -11   5   31.90    1.30
   1  11  -5   11.60    0.70
  -1 -11   5   12.70    0.80
   0  11  -5    4.30    0.50
   0 -11   5    5.90    0.70
   0 -11   5    4.30    0.50
   1 -11   5   87.69    2.70
   1 -11   5   83.39    2.50
   2 -11   5  182.98    5.40
   3 -11   5   35.00    1.30
   4 -11   5  137.89    4.10
   5 -11   5    7.10    0.70
   6 -11   5    8.60    0.70
   7 -11   5    2.10    0.40
   8 -11   5  195.98    5.80
   9 -11   5   -0.40    0.40
  -5 -10   5  216.58    6.40
  -4 -10   5    7.80    0.90
   3  10  -5   20.80    1.00
  -3 -10   5   19.70    1.00
   2  10  -5   13.80    0.90
   2  10  -5   12.30    0.70
  -2 -10   5   12.50    0.80
   1  10  -5  142.39    4.30
   1  10  -5  142.99    4.10
  -1 -10   5  144.59    4.20
   0  10  -5   23.40    0.80
   0  10  -5   23.40    1.00
   0 -10   5   23.90    1.00
   0 -10   5   24.20    0.90
  -1  10  -5    0.90    0.20
  -1  10  -5    1.20    0.30
   1 -10   5    1.20    0.20
   1 -10   5    1.30    0.30
  -2  10  -5  132.09    3.90
   2 -10   5  131.19    3.90
  -3  10  -5   41.70    1.50
   3 -10   5   43.40    1.50
   4 -10   5   52.19    1.70
  -5  10  -5  291.37    8.70
   5 -10   5  310.37    8.70
   6 -10   5    0.40    0.30
   7 -10   5   14.70    0.80
   8 -10   5    1.90    0.40
   9 -10   5    1.80    0.40
  10 -10   5   54.09    2.00
  -6  -9   5    9.50    1.00
  -5  -9   5    2.50    0.50
   4   9  -5    8.90    0.80
   4   9  -5    9.50    0.70
  -4  -9   5    8.70    0.80
   3   9  -5    5.60    0.60
   3   9  -5    7.40    0.60
  -3  -9   5    5.80    0.70
   2   9  -5    2.40    0.40
   2   9  -5    3.20    0.30
  -2  -9   5    3.10    0.40
   1   9  -5    2.60    0.30
   1   9  -5    4.30    0.50
  -1  -9   5    2.50    0.30
   0   9  -5  157.38    4.60
   0   9  -5  161.68    4.50
   0  -9   5  153.48    4.60
   0  -9   5  156.28    4.50
  -1   9  -5  213.38    6.00
  -1   9  -5  220.88    5.80
   1  -9   5  180.08    6.00
   1  -9   5  211.38    5.80
  -2   9  -5   28.40    1.00
   2  -9   5   25.00    1.00
  -3   9  -5    0.00    0.20
   3  -9   5    0.60    0.30
  -4   9  -5   -0.30    0.30
   4  -9   5    0.50    0.30
   5  -9   5   13.70    0.80
  -6   9  -5    1.10    0.30
   6  -9   5    0.90    0.30
  -7   9  -5  140.79    4.40
   7  -9   5  153.18    4.40
  -8   9  -5   23.30    0.80
   8  -9   5   24.40    1.10
  -9   9  -5    7.10    0.60
   9  -9   5    6.70    0.70
  10  -9   5   20.50    1.10
   6   8  -5    1.10    0.60
  -6  -8   5    0.60    0.40
   5   8  -5    2.90    0.40
  -5  -8   5    3.10    0.50
   4   8  -5    1.60    0.40
   4   8  -5    2.10    0.30
  -4  -8   5    1.60    0.40
   3   8  -5   50.99    1.60
   3   8  -5   49.80    1.70
  -3  -8   5   50.59    1.70
   2   8  -5   47.70    1.60
   2   8  -5   48.50    1.50
  -2  -8   5   46.30    1.60
   1   8  -5  114.89    3.40
   1   8  -5  114.69    3.30
  -1  -8   5  114.19    3.30
  -1  -8   5  113.29    3.40
   0   8  -5    7.80    0.50
   0   8  -5    7.60    0.40
   0  -8   5    7.20    0.40
   0  -8   5    7.30    0.50
  -1   8  -5   36.70    1.10
  -1   8  -5   36.90    1.20
   1  -8   5   36.20    1.10
   1  -8   5   36.20    1.20
  -2   8  -5  302.17    8.70
   2  -8   5  308.27    8.70
  -3   8  -5  512.75   14.60
   3  -8   5  518.35   14.60
  -4   8  -5   34.20    1.20
   4  -8   5   34.00    1.20
  -5   8  -5    7.70    0.50
   5  -8   5    8.70    0.60
  -6   8  -5    5.30    0.60
   6  -8   5    5.00    0.50
  -7   8  -5   76.39    2.40
  -7   8  -5   75.99    2.20
   7  -8   5   76.29    2.40
  -8   8  -5  157.58    4.80
  -8   8  -5  161.98    4.60
   8  -8   5  163.58    4.80
  -9   8  -5   24.90    1.00
   9  -8   5   26.20    1.00
   9  -8   5   26.30    1.10
 -10   8  -5   -0.60    0.40
  10  -8   5    0.00    0.40
  10  -8   5    0.00    0.50
  -7  -7   5   20.60    1.10
   6   7  -5    2.00    0.40
  -6  -7   5    1.10    0.40
   5   7  -5  137.89    4.10
   5   7  -5  139.59    4.10
  -5  -7   5  138.39    4.20
   4   7  -5   65.99    2.10
   4   7  -5   69.19    2.10
  -4  -7   5   67.59    2.20
   3   7  -5  261.97    7.40
   3   7  -5  254.77    7.40
  -3  -7   5  256.17    7.40
   2   7  -5    2.00    0.20
   2   7  -5    1.90    0.30
  -2  -7   5    3.30    0.40
   1   7  -5   54.69    1.60
   1   7  -5   56.09    1.70
  -1  -7   5   54.39    1.70
  -1  -7   5   53.59    1.70
   0   7  -5   22.50    0.80
   0   7  -5   22.30    0.70
   0  -7   5   22.70    0.80
   0  -7   5   21.90    0.80
  -1   7  -5    2.10    0.20
  -1   7  -5    1.70    0.20
   1  -7   5    2.30    0.20
   1  -7   5    1.70    0.20
  -2   7  -5   44.90    1.40
   2  -7   5   44.70    1.40
  -3   7  -5   95.59    2.90
   3  -7   5   95.79    2.90
  -4   7  -5   17.90    0.70
   4  -7   5   19.20    0.80
  -5   7  -5   13.70    0.70
   5  -7   5   13.40    0.70
  -6   7  -5   45.60    1.50
  -6   7  -5   45.00    1.40
   6  -7   5   45.00    1.50
  -7   7  -5  106.59    3.10
  -7   7  -5  105.39    3.20
   7  -7   5  103.79    3.20
  -8   7  -5   10.70    0.60
  -8   7  -5   11.50    0.80
   8  -7   5   11.10    0.70
   8  -7   5   10.50    0.60
  -9   7  -5   12.10    0.70
   9  -7   5   12.70    0.80
 -10   7  -5   47.40    1.60
  10  -7   5   45.50    1.70
 -11   7  -5    9.10    0.90
  11  -7   5    9.20    0.90
  -8  -6   5    4.20    0.50
   7   6  -5   18.30    1.00
  -7  -6   5   17.80    1.00
   6   6  -5    1.00    0.40
   6   6  -5    1.40    0.30
  -6  -6   5    0.20    0.30
   5   6  -5    9.10    0.60
   5   6  -5    7.40    0.60
  -5  -6   5    7.60    0.70
   4   6  -5    4.60    0.50
   4   6  -5    3.50    0.40
  -4  -6   5    3.30    0.40
   3   6  -5  201.28    5.80
   3   6  -5  202.78    5.80
  -3  -6   5  200.98    5.80
   2   6  -5   10.50    0.50
   2   6  -5   13.20    0.60
  -2  -6   5   13.20    0.60
   1   6  -5    0.60    0.20
   1   6  -5    0.30    0.20
  -1  -6   5    0.70    0.20
   0   6  -5   56.19    1.70
   0   6  -5   55.39    1.60
   0  -6   5   53.79    1.60
   0  -6   5   54.59    1.70
  -1   6  -5   35.00    1.00
  -1   6  -5   35.20    1.10
   1  -6   5   36.20    1.10
   1  -6   5   33.50    1.10
  -2   6  -5    2.20    0.30
   2  -6   5    2.60    0.30
  -3   6  -5  296.77    8.40
   3  -6   5  297.67    8.40
  -4   6  -5    3.50    0.40
  -4   6  -5    3.70    0.20
   4  -6   5    4.30    0.40
  -5   6  -5    3.20    0.40
  -5   6  -5    3.00    0.20
   5  -6   5    2.80    0.40
  -6   6  -5    0.20    0.20
  -6   6  -5    0.40    0.20
   6  -6   5    0.40    0.20
  -7   6  -5   52.59    1.60
  -7   6  -5   51.39    1.70
   7  -6   5   53.59    1.70
   7  -6   5   51.99    1.60
  -8   6  -5   22.40    1.00
  -8   6  -5   23.20    0.90
   8  -6   5   22.90    1.00
   8  -6   5   22.70    0.90
  -9   6  -5    2.00    0.40
   9  -6   5    1.90    0.40
   9  -6   5    3.50    0.50
 -10   6  -5   92.99    2.80
  10  -6   5   87.79    2.80
  10  -6   5   92.09    2.90
 -11   6  -5    5.80    0.70
  11  -6   5    7.00    0.90
  -9  -5   5    3.60    0.60
   8   5  -5   12.70    1.00
  -8  -5   5   14.00    0.90
   7   5  -5    4.60    0.70
  -7  -5   5    3.80    0.50
   6   5  -5    2.80    0.40
   6   5  -5    1.90    0.30
  -6  -5   5    2.70    0.40
   5   5  -5    0.60    0.30
   5   5  -5    0.50    0.20
  -5  -5   5    0.40    0.30
   4   5  -5    4.40    0.40
   4   5  -5    4.50    0.40
  -4  -5   5    3.70    0.50
   3   5  -5   30.60    1.00
   3   5  -5   31.60    1.10
  -3  -5   5   31.30    1.10
   2   5  -5  162.38    4.70
   2   5  -5  162.28    4.60
  -2  -5   5  162.38    4.70
   1   5  -5   26.00    0.80
   1   5  -5   25.20    0.90
  -1  -5   5   26.00    0.90
   0   5  -5  738.03   20.80
   0   5  -5  741.23   20.90
   0  -5   5  744.43   20.70
   0  -5   5  728.33   20.80
  -1   5  -5    4.10    0.30
  -1   5  -5    4.70    0.40
   1  -5   5    4.50    0.40
   1  -5   5    3.90    0.30
  -2   5  -5   12.30    0.40
  -2   5  -5   11.70    0.50
   2  -5   5   11.60    0.50
  -3   5  -5  281.17    7.80
  -3   5  -5  282.07    7.90
  -3   5  -5  279.67    7.80
   3  -5   5  275.57    7.90
  -4   5  -5   38.50    1.20
   4  -5   5   36.90    1.20
  -5   5  -5    1.70    0.20
  -5   5  -5    2.50    0.30
   5  -5   5    2.40    0.30
  -6   5  -5   23.70    0.90
  -6   5  -5   23.90    0.80
   6  -5   5   25.00    0.90
   6  -5   5   23.60    0.80
  -7   5  -5   51.49    1.60
  -7   5  -5   50.49    1.70
   7  -5   5   50.29    1.60
   7  -5   5   52.19    1.60
  -8   5  -5    6.10    0.60
   8  -5   5    8.10    0.60
   8  -5   5    6.60    0.50
  -9   5  -5    1.80    0.40
   9  -5   5    2.30    0.40
   9  -5   5    2.10    0.40
 -10   5  -5   89.39    2.80
  10  -5   5   82.99    2.70
  10  -5   5   89.99    2.70
 -11   5  -5    6.20    0.70
  11  -5   5    6.40    0.90
  -9  -4   5    0.30    0.40
  -8  -4   5    2.30    0.50
   7   4  -5    1.70    0.40
  -7  -4   5    2.20    0.40
   6   4  -5  141.59    4.20
  -6  -4   5  144.79    4.30
   5   4  -5  193.48    5.60
  -5  -4   5  193.88    5.60
   4   4  -5    4.20    0.40
  -4  -4   5    4.70    0.40
   3   4  -5   34.20    1.10
   3   4  -5   33.20    1.10
  -3  -4   5   33.10    1.10
   2   4  -5  180.78    5.10
   2   4  -5  178.08    5.20
  -2  -4   5  182.78    5.20
   1   4  -5  142.39    4.00
   1   4  -5  140.19    4.10
  -1  -4   5  140.19    4.00
   0   4  -5   30.60    1.00
   0   4  -5   32.00    1.00
   0  -4   5   30.40    1.00
   0  -4   5   29.70    1.00
  -1   4  -5  127.99    3.60
  -1   4  -5  127.89    3.60
   1  -4   5  121.39    3.60
   1  -4   5  125.59    3.60
  -2   4  -5   55.29    1.70
  -2   4  -5   55.29    1.60
   2  -4   5   55.89    1.70
  -3   4  -5    2.20    0.20
  -3   4  -5    1.90    0.20
   3  -4   5    1.80    0.20
  -4   4  -5  151.78    4.30
  -4   4  -5  148.89    4.30
   4  -4   5  149.39    4.30
  -5   4  -5   23.80    0.90
  -5   4  -5   25.00    0.80
   5  -4   5   25.20    0.80
   5  -4   5   24.30    0.80
  -6   4  -5    5.20    0.40
  -6   4  -5    4.20    0.40
   6  -4   5    4.60    0.40
   6  -4   5    4.80    0.40
  -7   4  -5   46.40    1.50
   7  -4   5   47.50    1.50
   7  -4   5   47.50    1.50
  -8   4  -5    1.50    0.30
   8  -4   5    1.70    0.30
   8  -4   5    1.50    0.30
  -9   4  -5   42.70    1.50
   9  -4   5   42.40    1.50
   9  -4   5   40.90    1.50
 -10   4  -5    0.70    0.40
  10  -4   5    1.80    0.40
 -11   4  -5  104.29    3.30
  11  -4   5  107.59    3.30
 -10  -3   5    7.90    0.90
  -9  -3   5    3.80    0.50
  -8  -3   5   14.90    0.90
   7   3  -5   30.20    1.20
  -7  -3   5   32.20    1.20
   6   3  -5    0.40    0.20
  -6  -3   5    0.30    0.30
   5   3  -5   55.99    1.80
  -5  -3   5   56.19    1.80
   4   3  -5    5.00    0.40
  -4  -3   5    5.10    0.50
   3   3  -5  454.65   12.90
  -3  -3   5  460.15   12.90
   2   3  -5  112.69    3.20
  -2  -3   5  111.19    3.20
   1   3  -5  622.64   17.60
   1   3  -5  642.64   17.70
  -1  -3   5  609.74   17.60
   0   3  -5    0.20    0.10
   0   3  -5    0.20    0.10
   0  -3   5    0.30    0.10
  -1   3  -5    0.50    0.10
  -1   3  -5    0.40    0.10
   1  -3   5    0.20    0.10
  -2   3  -5   37.00    1.10
   2  -3   5   35.60    1.10
  -3   3  -5  246.98    6.90
  -3   3  -5  244.38    6.90
   3  -3   5  245.48    6.90
  -4   3  -5  132.29    3.80
  -4   3  -5  131.29    3.80
   4  -3   5  132.99    3.80
   4  -3   5  129.19    3.80
  -5   3  -5  148.79    4.40
  -5   3  -5  153.18    4.30
   5  -3   5  152.38    4.30
   5  -3   5  152.28    4.30
  -6   3  -5  204.08    5.80
   6  -3   5  202.18    5.80
   6  -3   5  203.38    5.80
  -7   3  -5  265.67    7.50
   7  -3   5  258.17    7.50
   7  -3   5  265.77    7.50
  -8   3  -5  100.89    3.20
   8  -3   5  108.29    3.20
   8  -3   5  110.19    3.20
  -9   3  -5   21.70    1.00
   9  -3   5   19.80    0.90
   9  -3   5   20.40    0.90
 -10   3  -5    6.70    0.80
  10  -3   5    5.90    0.70
 -11   3  -5   20.20    1.20
  11  -3   5   21.10    1.10
 -10  -2   5   31.60    1.40
  -9  -2   5   23.20    1.10
  -8  -2   5    3.00    0.40
   7   2  -5   42.60    1.50
  -7  -2   5   41.70    1.50
   6   2  -5   16.20    0.70
  -6  -2   5   15.80    0.80
   5   2  -5   83.49    2.50
  -5  -2   5   83.09    2.50
  -4  -2   5 1615.14   45.50
   3   2  -5   15.70    0.60
  -3  -2   5   14.40    0.60
   2   2  -5   54.99    1.60
  -2  -2   5   54.89    1.70
   1   2  -5   22.90    0.70
  -1  -2   5   22.60    0.70
   0   2  -5  130.49    3.70
   0   2  -5  130.29    3.70
   0  -2   5  127.19    3.70
  -1   2  -5   45.90    1.40
  -1   2  -5   48.00    1.40
   1  -2   5   45.70    1.40
  -2   2  -5  195.38    5.50
  -2   2  -5  188.08    5.50
   2  -2   5  196.48    5.40
  -3   2  -5   -0.10    0.10
  -3   2  -5    0.10    0.10
   3  -2   5    0.10    0.20
  -4   2  -5  257.57    7.30
  -4   2  -5  259.47    7.30
   4  -2   5  261.47    7.30
   4  -2   5  259.77    7.30
  -5   2  -5    3.60    0.30
   5  -2   5    4.30    0.30
   5  -2   5    3.70    0.30
  -6   2  -5    1.50    0.20
   6  -2   5    1.30    0.20
   6  -2   5    1.70    0.20
  -7   2  -5   12.90    0.60
   7  -2   5   12.20    0.60
   7  -2   5   11.60    0.60
  -8   2  -5   16.00    0.80
   8  -2   5   15.00    0.70
   8  -2   5   15.20    0.70
  -9   2  -5  233.18    6.80
   9  -2   5  232.58    6.70
 -10   2  -5   -0.40    0.40
  10  -2   5    0.40    0.40
 -10  -1   5   19.60    1.10
  -9  -1   5    6.50    0.70
   8   1  -5    4.80    0.50
  -8  -1   5    5.40    0.70
   7   1  -5   29.50    1.10
  -7  -1   5   28.70    1.10
   6   1  -5   16.70    0.70
  -6  -1   5   16.60    0.80
   5   1  -5   33.90    1.10
  -5  -1   5   33.60    1.20
   4   1  -5  272.37    8.00
  -4  -1   5  293.67    8.00
   3   1  -5   30.00    1.00
  -3  -1   5   29.60    1.00
   2   1  -5   16.30    0.60
  -2  -1   5   16.40    0.60
   1   1  -5  132.19    3.70
  -1  -1   5  128.19    3.70
   0   1  -5 1163.08   32.60
   0  -1   5 1149.29   32.60
  -1   1  -5    3.60    0.20
  -2   1  -5    7.30    0.30
  -2   1  -5    7.70    0.30
   2  -1   5    7.70    0.30
  -3   1  -5  152.58    4.40
  -4   1  -5  986.10   28.00
   4  -1   5 1000.40   28.10
  -5   1  -5  147.89    4.30
   5  -1   5  150.78    4.30
  -6   1  -5   16.80    0.70
   6  -1   5   17.90    0.70
   6  -1   5   17.10    0.60
  -7   1  -5   25.20    1.10
   7  -1   5   29.80    1.10
   7  -1   5   30.40    1.00
  -8   1  -5    0.00    0.30
   8  -1   5    0.20    0.20
   8  -1   5    0.40    0.30
  -9   1  -5  120.29    3.70
   9  -1   5  120.79    3.50
 -10   1  -5   76.49    2.50
  11   0  -5   31.10    1.50
 -11   0   5   31.00    1.40
 -10   0   5   -0.70    0.40
  -9   0   5    2.70    0.40
   8   0  -5    1.00    0.30
  -8   0   5    1.60    0.40
   7   0  -5   10.70    0.60
  -7   0   5   11.00    0.70
   6   0  -5   42.10    1.40
  -6   0   5   42.50    1.40
   5   0  -5  530.05   14.80
  -5   0   5  524.05   14.90
   4   0  -5   25.30    0.90
  -4   0   5   23.90    0.90
   3   0  -5   54.89    1.70
  -3   0   5   55.49    1.70
   2   0  -5   71.19    2.10
  -2   0   5   69.29    2.10
   1   0  -5   77.89    2.30
  -1   0   5   77.09    2.30
   0   0  -5  852.31   24.10
  -2   0  -5  778.52   22.00
  -3   0  -5    0.50    0.20
   3   0   5    0.40    0.20
  -4   0  -5  104.09    3.10
   4   0   5  104.69    3.10
  -5   0  -5  181.78    5.30
   5   0   5  183.98    5.30
  -6   0  -5   50.29    1.60
   6   0   5   50.39    1.60
  -7   0  -5   84.79    2.60
   7   0   5   83.19    2.60
  -8   0  -5   41.70    1.50
  -9   0  -5    6.30    0.70
 -10   0  -5  116.59    3.60
  11  -1  -5   -0.40    0.60
 -11   1   5    0.10    0.40
  10  -1  -5   15.60    1.00
 -10   1   5   16.20    1.00
   9  -1  -5   34.60    1.40
  -9   1   5   32.00    1.30
   8  -1  -5   18.20    0.80
  -8   1   5   19.00    0.90
   7  -1  -5    1.20    0.30
  -7   1   5    1.00    0.30
   6  -1  -5  671.03   18.80
  -6   1   5  667.93   18.80
   5  -1  -5   19.70    0.80
  -5   1   5   20.60    0.80
   4  -1  -5  348.67    9.90
  -4   1   5  351.36    9.90
   3  -1  -5   37.90    1.20
  -3   1   5   37.60    1.20
   2  -1  -5  415.16   11.60
  -2   1   5  409.66   11.70
   1  -1  -5    3.00    0.30
  -1   1   5    2.80    0.20
  -2  -1  -5   40.20    1.30
  -3  -1  -5    0.60    0.20
   3   1   5    0.60    0.20
  -4  -1  -5   25.90    0.90
   4   1   5   26.80    0.90
  -5  -1  -5    3.30    0.30
   5   1   5    3.10    0.40
  -6  -1  -5   46.80    1.50
   6   1   5   46.30    1.50
  -7  -1  -5   25.30    1.00
   7   1   5   24.20    1.00
  -8  -1  -5  184.58    5.40
  -9  -1  -5   71.39    2.40
  11  -2  -5   23.80    1.30
 -11   2   5   26.20    1.30
  10  -2  -5    5.00    0.60
 -10   2   5    5.70    0.70
   9  -2  -5   10.40    0.70
   9  -2  -5   10.90    0.80
  -9   2   5   10.70    0.80
   8  -2  -5   66.99    2.10
  -8   2   5   66.49    2.20
   7  -2  -5    1.80    0.30
  -7   2   5    1.90    0.30
   6  -2  -5    4.30    0.40
   5  -2  -5    2.70    0.30
  -5   2   5    2.80    0.30
   4  -2  -5   63.09    1.90
  -4   2   5   63.49    1.90
   3  -2  -5  125.19    3.60
  -3   2   5  121.89    3.60
   2  -2  -5   48.10    1.50
  -2   2   5   48.30    1.50
   1  -2  -5  163.38    4.60
   1  -2  -5  158.58    4.60
   0  -2  -5  136.29    3.90
  -1  -2  -5  435.66   12.20
  -2  -2  -5 2588.04   72.69
  -3  -2  -5   22.30    0.80
   3   2   5   22.70    0.80
  -4  -2  -5   21.90    0.80
   4   2   5   22.90    0.80
  -5  -2  -5    3.50    0.40
   5   2   5    3.60    0.40
  -6  -2  -5   25.50    1.00
   6   2   5   26.00    1.00
  -7  -2  -5  252.47    7.30
  -8  -2  -5    7.90    0.70
  -9  -2  -5   14.60    0.90
  11  -3  -5  104.59    3.40
 -11   3   5  106.39    3.40
  10  -3  -5    5.40    0.60
 -10   3   5    6.90    0.80
   9  -3  -5    6.80    0.60
   9  -3  -5    5.10    0.70
  -9   3   5    6.50    0.70
   8  -3  -5   72.59    2.30
   8  -3  -5   72.69    2.40
  -8   3   5   74.29    2.30
   7  -3  -5  231.48    6.70
   7  -3  -5  234.98    6.80
  -7   3   5  233.38    6.70
   6  -3  -5   66.69    2.00
  -6   3   5   65.99    2.10
   5  -3  -5    5.90    0.40
   5  -3  -5    5.70    0.50
  -5   3   5    5.70    0.40
   4  -3  -5   46.30    1.40
   4  -3  -5   45.10    1.50
  -4   3   5   45.30    1.40
   3  -3  -5   64.99    2.00
   3  -3  -5   66.69    2.00
  -3   3   5   66.89    2.00
   2  -3  -5   19.60    0.70
   2  -3  -5   19.10    0.70
   1  -3  -5    3.40    0.40
   1  -3  -5    3.20    0.30
   0  -3  -5   54.29    1.60
  -1  -3  -5 1178.68   33.20
  -2  -3  -5  124.79    3.60
  -3  -3  -5   41.70    1.30
   3   3   5   42.30    1.40
  -4  -3  -5  211.08    6.10
   4   3   5  214.38    6.10
  -5  -3  -5   31.90    1.20
   5   3   5   30.90    1.10
  -6  -3  -5  281.27    7.90
   6   3   5  268.57    7.90
  -7  -3  -5   39.10    1.40
  -8  -3  -5    7.10    0.70
  11  -4  -5   -0.10    0.50
 -11   4   5   -0.40    0.50
  10  -4  -5    5.60    0.80
 -10   4   5    6.10    0.80
   9  -4  -5   84.69    2.70
   9  -4  -5   83.29    2.60
  -9   4   5   86.09    2.70
   8  -4  -5  116.09    3.50
   8  -4  -5  110.99    3.40
  -8   4   5  115.49    3.40
   7  -4  -5   14.30    0.80
   7  -4  -5   15.00    0.70
  -7   4   5   15.20    0.70
   6  -4  -5   10.70    0.50
   6  -4  -5   11.00    0.70
  -6   4   5   10.30    0.60
   5  -4  -5   51.69    1.60
   5  -4  -5   52.89    1.70
  -5   4   5   53.79    1.70
   4  -4  -5    0.50    0.30
   4  -4  -5    0.70    0.20
  -4   4   5    0.80    0.20
   3  -4  -5  150.58    4.30
   3  -4  -5  150.18    4.30
  -3   4   5  147.29    4.30
   2  -4  -5   20.50    0.70
   2  -4  -5   20.30    0.80
   1  -4  -5    0.40    0.20
   1  -4  -5    0.40    0.20
   0  -4  -5   15.40    0.60
   0  -4  -5   15.80    0.60
   0   4   5   16.30    0.60
  -1  -4  -5   26.60    0.80
  -1  -4  -5   25.60    0.90
   1   4   5   25.70    0.80
  -2  -4  -5   43.00    1.40
  -3  -4  -5   26.90    1.00
  -4  -4  -5   54.39    1.90
   4   4   5   67.09    1.90
  -5  -4  -5  238.68    6.80
   5   4   5  230.58    6.80
  -6  -4  -5  138.39    4.10
  -7  -4  -5    0.60    0.40
  -8  -4  -5   36.80    1.50
  11  -5  -5    3.30    0.50
 -11   5   5    3.60    0.60
  10  -5  -5   11.80    0.80
  10  -5  -5   10.50    0.90
 -10   5   5   10.00    0.90
   9  -5  -5   -0.10    0.40
   9  -5  -5   -0.40    0.30
  -9   5   5    0.30    0.40
   8  -5  -5    0.40    0.30
   8  -5  -5    0.30    0.40
  -8   5   5    0.40    0.30
   7  -5  -5   11.40    0.60
   7  -5  -5   11.20    0.70
  -7   5   5   10.60    0.70
   6  -5  -5  103.19    3.30
   6  -5  -5  114.19    3.20
  -6   5   5  108.49    3.20
   5  -5  -5   79.29    2.50
   5  -5  -5   80.49    2.40
  -5   5   5   79.79    2.40
   4  -5  -5  184.28    5.10
   4  -5  -5  177.08    5.20
  -4   5   5  172.88    5.10
   3  -5  -5  121.69    3.60
   3  -5  -5  127.99    3.60
   2  -5  -5   17.50    0.70
   2  -5  -5   19.90    0.70
   1  -5  -5   54.39    1.70
  -1   5   5   56.19    1.70
   0  -5  -5  614.24   17.00
   0  -5  -5  595.84   17.00
   0   5   5  604.14   17.00
  -1  -5  -5    0.90    0.20
  -1  -5  -5    1.20    0.20
   1   5   5    1.00    0.20
  -2  -5  -5    0.40    0.20
  -3  -5  -5   63.29    2.00
  -4  -5  -5   15.70    0.80
   4   5   5   16.30    0.80
  -5  -5  -5    2.20    0.30
  -6  -5  -5    1.20    0.40
  -7  -5  -5    1.90    0.40
  11  -6  -5   41.80    1.70
 -11   6   5   43.40    1.70
  10  -6  -5   44.00    1.60
  10  -6  -5   40.20    1.50
 -10   6   5   41.60    1.60
   9  -6  -5    1.10    0.40
   9  -6  -5    0.70    0.30
  -9   6   5    1.20    0.40
   8  -6  -5   81.39    2.60
   8  -6  -5   79.39    2.50
  -8   6   5   79.29    2.50
   7  -6  -5  160.08    4.80
   7  -6  -5  164.68    4.70
  -7   6   5  162.58    4.70
   6  -6  -5   25.60    0.90
   6  -6  -5   21.00    1.00
  -6   6   5   25.80    0.90
   5  -6  -5   30.00    1.00
   5  -6  -5   31.20    1.10
  -5   6   5   31.30    1.10
   4  -6  -5   10.00    0.60
   4  -6  -5   10.10    0.50
   3  -6  -5   11.50    0.60
   3  -6  -5   12.30    0.60
   2  -6  -5    4.30    0.40
   2  -6  -5    4.40    0.40
  -2   6   5    4.10    0.50
   1  -6  -5  240.98    6.70
   1  -6  -5  238.38    6.70
  -1   6   5  232.28    6.80
   0  -6  -5    2.20    0.20
   0  -6  -5    2.80    0.30
   0   6   5    2.80    0.30
  -1  -6  -5  207.28    5.90
  -1  -6  -5  205.18    5.90
   1   6   5  209.28    5.90
  -2  -6  -5    0.20    0.20
  -3  -6  -5   25.20    1.00
  -4  -6  -5   79.59    2.50
  -5  -6  -5    6.20    0.60
  -6  -6  -5   34.10    1.40
  11  -7  -5   14.30    1.10
 -11   7   5   18.70    1.20
  10  -7  -5    5.20    0.60
  10  -7  -5    5.20    0.60
 -10   7   5    5.50    0.60
   9  -7  -5   46.50    1.70
   9  -7  -5   46.60    1.60
  -9   7   5   48.40    1.70
   8  -7  -5    7.30    0.60
   8  -7  -5    6.80    0.70
  -8   7   5    6.40    0.70
   7  -7  -5   30.10    1.10
   7  -7  -5   30.80    1.20
  -7   7   5   29.10    1.10
   6  -7  -5   38.80    1.30
   6  -7  -5   36.30    1.40
  -6   7   5   38.90    1.30
   5  -7  -5    7.40    0.50
   5  -7  -5    7.20    0.60
   4  -7  -5    9.50    0.50
   4  -7  -5    9.10    0.60
   3  -7  -5   21.00    0.80
   3  -7  -5   23.40    0.90
  -3   7   5   23.40    0.90
   2  -7  -5   10.90    0.50
   2  -7  -5   10.60    0.60
   2  -7  -5   10.60    0.60
  -2   7   5   11.30    0.70
   1  -7  -5    5.70    0.40
   1  -7  -5    5.70    0.50
  -1   7   5    6.70    0.50
   0  -7  -5    4.50    0.40
   0  -7  -5    5.20    0.40
   0   7   5    5.50    0.50
  -1  -7  -5    0.40    0.20
  -1  -7  -5   -0.20    0.20
   1   7   5    0.20    0.30
  -2  -7  -5   50.59    1.70
  -2  -7  -5   51.49    1.60
   2   7   5   50.89    1.60
  -3  -7  -5   85.39    2.60
  -4  -7  -5   24.90    1.10
  -5  -7  -5    0.10    0.40
  -6  -7  -5   13.30    0.90
  10  -8  -5    8.10    0.90
  10  -8  -5   10.20    0.90
 -10   8   5    9.80    0.90
   9  -8  -5   25.90    1.20
   9  -8  -5   26.40    1.10
  -9   8   5   27.60    1.20
   8  -8  -5    2.40    0.50
   8  -8  -5    3.10    0.40
  -8   8   5    3.30    0.40
   7  -8  -5    1.80    0.30
   7  -8  -5    1.40    0.40
  -7   8   5    1.60    0.30
   6  -8  -5  103.19    3.10
   6  -8  -5   99.79    3.00
   5  -8  -5   65.49    2.00
   5  -8  -5   65.39    2.10
   4  -8  -5   53.39    1.90
   4  -8  -5   63.09    1.90
  -4   8   5   63.39    2.00
   3  -8  -5  439.76   12.40
   3  -8  -5  438.66   12.30
   3  -8  -5  429.86   12.30
  -3   8   5  437.26   12.40
   2  -8  -5   -0.10    0.30
   2  -8  -5    0.10    0.30
   2  -8  -5    0.20    0.20
  -2   8   5    0.40    0.30
   1  -8  -5   18.50    0.80
   1  -8  -5   19.70    0.80
  -1   8   5   18.50    0.90
   0  -8  -5   15.60    0.70
   0  -8  -5   16.40    0.70
   0   8   5   15.80    0.80
  -1  -8  -5   87.19    2.50
  -1  -8  -5   76.59    2.60
   1   8   5   89.29    2.60
  -2  -8  -5    1.50    0.30
   2   8   5    1.50    0.40
  -3  -8  -5   14.50    0.80
  -4  -8  -5    0.70    0.40
  -5  -8  -5   66.49    2.30
  10  -9  -5  125.69    4.00
 -10   9   5  117.89    3.70
   9  -9  -5   15.00    1.00
   9  -9  -5   15.80    1.00
  -9   9   5   16.20    0.90
   8  -9  -5   31.10    1.20
   8  -9  -5   31.40    1.30
   7  -9  -5   18.10    0.90
   7  -9  -5   18.30    1.00
   6  -9  -5   85.19    2.70
   6  -9  -5   82.89    2.50
   5  -9  -5    8.80    0.60
   5  -9  -5    8.00    0.70
   4  -9  -5  107.39    3.10
   4  -9  -5  103.79    3.20
   4  -9  -5  105.59    3.20
  -4   9   5  108.09    3.30
   3  -9  -5   14.30    0.70
   3  -9  -5   14.50    0.60
   3  -9  -5   13.30    0.70
  -3   9   5   13.80    0.90
   2  -9  -5    3.60    0.40
   2  -9  -5    2.70    0.40
   2  -9  -5    2.40    0.40
  -2   9   5    3.40    0.50
   1  -9  -5    0.30    0.30
   1  -9  -5    0.20    0.30
  -1   9   5   -0.10    0.40
   0  -9  -5   18.50    0.90
   0  -9  -5   20.20    0.90
   0   9   5   20.30    1.00
  -1  -9  -5    0.40    0.30
  -1  -9  -5    0.50    0.30
   1   9   5    0.90    0.50
  -2  -9  -5    0.60    0.40
   2   9   5    0.60    0.50
  -3  -9  -5   20.40    1.00
   9 -10  -5  123.89    3.90
   8 -10  -5   30.60    1.30
   7 -10  -5    7.30    0.80
   7 -10  -5    6.10    0.70
   6 -10  -5    0.40    0.40
   6 -10  -5    0.60    0.40
   5 -10  -5   69.19    2.20
   5 -10  -5   65.19    2.10
   5 -10  -5   68.99    2.10
   4 -10  -5    2.80    0.30
   4 -10  -5    1.90    0.40
   4 -10  -5    2.80    0.40
  -4  10   5    2.30    0.70
   3 -10  -5    0.50    0.30
   3 -10  -5    1.30    0.40
   3 -10  -5    0.10    0.30
  -3  10   5    0.40    0.50
   2 -10  -5    4.50    0.50
   2 -10  -5    5.10    0.50
   2 -10  -5    4.70    0.70
  -2  10   5    5.40    0.60
   1 -10  -5    1.90    0.40
   1 -10  -5    2.20    0.40
   1 -10  -5    2.30    0.40
  -1  10   5    1.80    0.60
   0 -10  -5    0.00    0.40
   0 -10  -5    0.60    0.30
   0  10   5    0.40    0.50
  -1 -10  -5   41.70    1.50
  -1 -10  -5   44.80    1.60
   1  10   5   41.70    1.70
  -2 -10  -5   28.10    1.20
   8 -11  -5   22.40    1.20
   7 -11  -5   81.59    2.70
   5 -11  -5   52.99    1.70
   5 -11  -5   57.79    1.90
   4 -11  -5   -0.30    0.40
   4 -11  -5    0.70    0.60
   4 -11  -5    0.20    0.30
   3 -11  -5   25.50    1.00
   3 -11  -5   26.00    1.10
   3 -11  -5   25.30    1.20
   2 -11  -5   -0.30    0.30
   2 -11  -5   -0.70    0.40
   2 -11  -5   -0.20    0.50
   1 -11  -5    4.20    0.50
   1 -11  -5    2.60    0.50
   1 -11  -5    4.30    0.60
  -1  11   5    3.90    0.80
   0 -11  -5   87.19    2.80
   0 -11  -5   90.59    2.80
   5 -12  -5   19.50    1.10
   4 -12  -5    0.10    0.50
   3 -12  -5   16.90    1.10
   1 -13   6   92.49    3.00
   2 -13   6   36.70    1.50
   3 -13   6   48.00    1.70
   4 -13   6    0.70    0.40
   5 -13   6  238.08    7.00
   6 -13   6    8.80    0.80
  -2 -12   6   53.79    1.90
  -1 -12   6    2.00    0.50
   1 -12   6   36.40    1.40
   2 -12   6   18.90    1.00
   3 -12   6   17.50    0.90
   4 -12   6   14.00    0.80
   5 -12   6  155.38    4.70
   6 -12   6   39.30    1.50
   7 -12   6    0.70    0.40
   8 -12   6  139.19    4.30
   3  11  -6    6.90    0.80
  -3 -11   6    7.50    0.90
   2  11  -6  127.19    3.80
  -2 -11   6  128.89    3.80
   1  11  -6   93.99    2.90
  -1 -11   6   98.29    2.90
   0  11  -6   15.70    0.70
   0 -11   6   16.00    0.70
   0 -11   6   16.60    0.90
   1 -11   6   13.10    0.80
   1 -11   6   11.60    0.60
   2 -11   6   -0.10    0.40
   3 -11   6  249.68    7.20
   4 -11   6  133.79    4.00
   5 -11   6   17.90    0.90
   6 -11   6   92.79    2.90
   7 -11   6    6.90    0.70
   8 -11   6  162.58    4.90
   9 -11   6    1.50    0.40
  -5 -10   6   22.40    1.30
  -4 -10   6   24.40    1.20
   3  10  -6   43.90    1.50
  -3 -10   6   45.10    1.60
   2  10  -6  128.49    3.80
  -2 -10   6  131.09    3.90
   1  10  -6   13.70    0.60
   1  10  -6   12.70    0.80
  -1 -10   6   13.70    0.70
   0  10  -6   45.50    1.60
   0  10  -6   45.50    1.40
   0 -10   6   46.80    1.50
   0 -10   6   46.10    1.60
  -1  10  -6   71.69    2.10
  -1  10  -6   68.89    2.30
   1 -10   6   71.39    2.30
   1 -10   6   71.79    2.10
  -2  10  -6  436.06   12.90
   2 -10   6  469.75   12.90
  -3  10  -6   76.29    2.50
   3 -10   6   83.49    2.50
  -4  10  -6  118.49    3.70
   4 -10   6  129.49    3.70
  -5  10  -6    0.50    0.30
   5 -10   6    0.40    0.30
   6 -10   6   52.19    1.80
   7 -10   6    0.70    0.30
   8 -10   6    0.70    0.40
   9 -10   6  107.09    3.30
  10 -10   6    4.00    0.60
  -6  -9   6   -0.70    0.50
  -5  -9   6   -0.90    0.40
   4   9  -6   20.00    1.00
   4   9  -6   20.60    1.10
  -4  -9   6   20.70    1.00
   3   9  -6   55.59    1.80
   3   9  -6   54.39    1.90
  -3  -9   6   56.89    1.90
   2   9  -6   35.80    1.30
   2   9  -6   37.00    1.20
  -2  -9   6   35.50    1.30
   1   9  -6  300.27    8.70
   1   9  -6  311.07    8.60
  -1  -9   6  303.77    8.70
   0   9  -6  539.75   15.20
   0   9  -6  544.05   15.30
   0  -9   6  552.54   15.20
   0  -9   6  531.75   15.30
  -1   9  -6   29.20    1.10
  -1   9  -6   30.00    0.90
   1  -9   6   30.50    1.00
   1  -9   6   31.00    1.10
  -2   9  -6  153.28    4.50
   2  -9   6  152.28    4.50
  -3   9  -6    6.20    0.50
   3  -9   6    6.70    0.50
  -4   9  -6    2.20    0.30
   4  -9   6    2.50    0.30
  -5   9  -6  177.68    5.30
   5  -9   6  186.78    5.30
  -6   9  -6  222.78    6.80
   6  -9   6  242.88    6.80
  -7   9  -6  209.38    6.30
   7  -9   6  220.88    6.30
  -8   9  -6   11.50    0.60
   8  -9   6   11.40    0.80
  -9   9  -6    2.30    0.40
   9  -9   6    3.00    0.50
  10  -9   6    0.00    0.50
  -6  -8   6   10.20    0.90
   5   8  -6    7.80    0.80
   5   8  -6    7.50    0.80
  -5  -8   6    7.90    0.80
   4   8  -6  286.97    8.20
   4   8  -6  278.27    8.20
  -4  -8   6  291.57    8.20
   3   8  -6   42.20    1.40
   3   8  -6   39.70    1.40
  -3  -8   6   42.20    1.40
   2   8  -6  174.88    4.90
   2   8  -6  168.38    5.00
  -2  -8   6  171.18    5.00
   1   8  -6  126.99    3.60
   1   8  -6  121.29    3.70
  -1  -8   6  124.89    3.60
   0   8  -6   74.79    2.30
   0   8  -6   75.19    2.20
   0  -8   6   73.99    2.30
   0  -8   6   72.59    2.20
  -1   8  -6  162.08    4.70
  -1   8  -6  162.48    4.60
   1  -8   6  162.68    4.70
   1  -8   6  160.48    4.60
  -2   8  -6    0.90    0.20
   2  -8   6    1.60    0.30
  -3   8  -6    1.80    0.30
   3  -8   6    1.00    0.20
  -4   8  -6  112.19    3.40
   4  -8   6  114.29    3.40
  -5   8  -6   13.90    0.70
   5  -8   6   14.20    0.70
  -6   8  -6    3.50    0.50
   6  -8   6    4.00    0.50
  -7   8  -6    2.10    0.30
  -7   8  -6    1.90    0.40
   7  -8   6    1.90    0.30
  -8   8  -6    3.10    0.30
  -8   8  -6    3.00    0.50
   8  -8   6    2.90    0.40
  -9   8  -6    1.80    0.40
   9  -8   6    2.00    0.40
 -10   8  -6   21.90    1.00
  10  -8   6   21.50    1.10
  -7  -7   6   15.30    1.00
   6   7  -6   26.30    1.20
  -6  -7   6   27.20    1.20
   5   7  -6    1.30    0.40
   5   7  -6    1.60    0.30
  -5  -7   6    0.90    0.40
   4   7  -6    8.20    0.60
   4   7  -6    8.00    0.60
  -4  -7   6    7.40    0.60
   3   7  -6   21.20    0.90
   3   7  -6   21.50    0.80
  -3  -7   6   20.60    0.90
   2   7  -6  121.99    3.60
   2   7  -6  122.29    3.60
  -2  -7   6  124.89    3.60
   1   7  -6    8.00    0.50
   1   7  -6    8.70    0.40
  -1  -7   6    8.30    0.50
   0   7  -6  293.87    8.40
   0   7  -6  300.07    8.30
   0  -7   6  288.67    8.30
   0  -7   6  298.47    8.40
  -1   7  -6    3.10    0.20
  -1   7  -6    3.50    0.40
   1  -7   6    3.60    0.40
   1  -7   6    2.80    0.30
  -2   7  -6   86.89    2.60
   2  -7   6   85.89    2.60
  -3   7  -6  138.99    4.00
   3  -7   6  138.09    4.00
  -4   7  -6    0.40    0.20
   4  -7   6    0.80    0.30
  -5   7  -6  436.86   12.40
  -5   7  -6  439.96   12.30
   5  -7   6  439.06   12.40
  -6   7  -6    1.00    0.20
  -6   7  -6    1.10    0.30
   6  -7   6    0.60    0.30
  -7   7  -6    3.00    0.40
  -7   7  -6    2.40    0.30
   7  -7   6    2.20    0.40
  -8   7  -6    0.40    0.30
  -8   7  -6    0.30    0.40
   8  -7   6    0.40    0.30
  -9   7  -6   81.19    2.50
   9  -7   6   76.39    2.40
   9  -7   6   79.99    2.50
 -10   7  -6    7.20    0.70
  10  -7   6    6.10    0.80
  10  -7   6    7.00    0.80
  -8  -6   6   12.90    1.00
   7   6  -6    0.10    0.50
  -7  -6   6    0.30    0.40
   6   6  -6   47.90    1.60
   6   6  -6   45.20    1.70
  -6  -6   6   47.10    1.70
   5   6  -6   88.39    2.80
   5   6  -6   89.69    2.70
  -5  -6   6   90.59    2.80
   4   6  -6  677.23   18.90
   4   6  -6  656.13   18.90
  -4  -6   6  677.83   18.90
   3   6  -6    2.00    0.30
   3   6  -6    1.70    0.30
  -3  -6   6    2.00    0.30
   2   6  -6   23.90    0.80
   2   6  -6   23.90    0.90
  -2  -6   6   22.90    0.90
   1   6  -6   45.70    1.40
   1   6  -6   47.00    1.50
  -1  -6   6   46.00    1.40
   0   6  -6  191.48    5.50
   0   6  -6  188.18    5.50
   0  -6   6  199.98    5.60
   0  -6   6  192.98    5.50
  -1   6  -6    5.20    0.40
  -1   6  -6    4.90    0.30
   1  -6   6    4.50    0.30
   1  -6   6    4.50    0.40
  -2   6  -6    0.00    0.10
  -2   6  -6    0.30    0.20
   2  -6   6    0.30    0.20
  -3   6  -6    4.20    0.20
  -3   6  -6    4.70    0.20
  -3   6  -6    3.60    0.40
   3  -6   6    4.20    0.40
  -4   6  -6   47.00    1.50
  -4   6  -6   48.00    1.40
   4  -6   6   47.50    1.50
  -5   6  -6   28.10    1.00
  -5   6  -6   29.40    0.90
   5  -6   6   27.80    1.00
  -6   6  -6   24.60    0.90
  -6   6  -6   24.70    0.80
   6  -6   6   25.30    0.90
  -7   6  -6    8.50    0.60
  -7   6  -6    9.10    0.50
   7  -6   6    9.10    0.60
  -8   6  -6    0.30    0.30
  -8   6  -6    0.50    0.40
   8  -6   6    0.30    0.30
   8  -6   6    0.50    0.30
  -9   6  -6    1.30    0.40
   9  -6   6    1.20    0.40
   9  -6   6    1.20    0.30
 -10   6  -6   11.40    0.80
  10  -6   6   12.70    0.80
 -11   6  -6  109.89    3.50
  11  -6   6  110.19    3.40
  -9  -5   6   42.20    1.70
  -8  -5   6   63.39    2.20
   7   5  -6   80.29    2.60
  -7  -5   6   80.79    2.60
   6   5  -6  264.37    7.70
   6   5  -6  263.07    7.70
  -6  -5   6  273.37    7.70
   5   5  -6  169.28    5.00
   5   5  -6  168.28    5.00
  -5  -5   6  175.88    5.00
   4   5  -6    6.90    0.50
   4   5  -6    7.00    0.50
  -4  -5   6    6.30    0.50
   3   5  -6  342.17    9.60
   3   5  -6  343.07    9.70
  -3  -5   6  335.57    9.70
   2   5  -6   91.89    2.60
   2   5  -6   89.29    2.70
  -2  -5   6   88.39    2.70
   1   5  -6   16.00    0.60
   1   5  -6   16.80    0.60
  -1  -5   6   16.40    0.60
   0   5  -6  233.28    6.50
   0   5  -6  232.68    6.50
   0  -5   6  230.88    6.50
   0  -5   6  222.38    6.50
  -1   5  -6  921.41   26.00
  -1   5  -6  906.41   25.80
   1  -5   6  917.51   26.00
   1  -5   6  922.31   25.70
  -2   5  -6   36.00    1.10
  -2   5  -6   38.60    1.20
   2  -5   6   37.30    1.20
  -3   5  -6    9.50    0.50
  -3   5  -6   11.20    0.40
   3  -5   6   10.40    0.50
  -4   5  -6   24.30    0.80
  -4   5  -6   24.70    0.90
   4  -5   6   23.60    0.90
  -5   5  -6   24.90    0.90
  -5   5  -6   24.60    0.80
   5  -5   6   23.70    0.90
  -6   5  -6    1.40    0.20
  -6   5  -6    1.30    0.30
   6  -5   6    1.50    0.30
  -7   5  -6   19.40    0.90
  -7   5  -6   19.10    0.80
   7  -5   6   18.70    0.80
   7  -5   6   19.80    0.80
  -8   5  -6   14.60    0.70
   8  -5   6   14.80    0.70
  -9   5  -6   89.99    2.80
   9  -5   6   89.99    2.80
 -10   5  -6   33.00    1.30
  10  -5   6   32.80    1.30
 -11   5  -6   35.10    1.50
  11  -5   6   37.40    1.50
  -9  -4   6    4.30    0.60
  -8  -4   6  123.89    3.80
  -7  -4   6    7.20    0.70
   6   4  -6   81.09    2.50
  -6  -4   6   79.19    2.50
   5   4  -6   68.99    2.20
  -5  -4   6   70.69    2.20
   4   4  -6   49.50    1.60
  -4  -4   6   49.90    1.60
   3   4  -6    1.20    0.20
  -3  -4   6    1.20    0.30
   2   4  -6  412.16   11.60
   2   4  -6  415.46   11.60
  -2  -4   6  404.46   11.60
   1   4  -6    5.40    0.40
   1   4  -6    5.90    0.40
  -1  -4   6    5.60    0.40
   0   4  -6  711.13   20.10
   0   4  -6  730.23   20.10
   0  -4   6  699.63   20.20
   0  -4   6  700.73   20.00
  -1   4  -6    9.10    0.50
  -1   4  -6    9.20    0.40
   1  -4   6    9.00    0.50
   1  -4   6    9.50    0.40
  -2   4  -6  163.08    4.60
  -2   4  -6  164.98    4.70
   2  -4   6  161.08    4.70
  -3   4  -6   36.50    1.20
  -3   4  -6   36.00    1.10
   3  -4   6   36.30    1.20
  -4   4  -6  114.19    3.30
  -4   4  -6  114.49    3.30
   4  -4   6  113.89    3.30
  -5   4  -6   74.19    2.20
  -5   4  -6   74.39    2.20
   5  -4   6   74.79    2.20
  -6   4  -6    8.90    0.50
  -6   4  -6    8.90    0.50
   6  -4   6    7.90    0.50
   6  -4   6    8.40    0.50
  -7   4  -6  133.09    3.90
   7  -4   6  130.89    3.80
   7  -4   6  131.69    3.80
  -8   4  -6  126.99    3.70
   8  -4   6  124.29    3.70
  -9   4  -6   23.50    1.00
   9  -4   6   24.70    1.00
 -10   4  -6  114.09    3.50
  10  -4   6  116.19    3.50
 -11   4  -6   52.89    2.00
  11  -4   6   54.39    1.90
 -10  -3   6    0.50    0.50
  -9  -3   6    3.60    0.50
  -8  -3   6   89.29    2.90
   7   3  -6   15.10    0.80
  -7  -3   6   16.00    0.90
   6   3  -6   19.90    0.80
  -6  -3   6   17.60    0.90
   5   3  -6    0.00    0.20
  -5  -3   6    0.20    0.30
   4   3  -6   64.69    2.00
  -4  -3   6   65.09    2.00
   3   3  -6  199.48    6.40
  -3  -3   6  252.67    6.50
   2   3  -6  666.03   18.50
  -2  -3   6  638.64   18.30
   1   3  -6   30.20    1.00
   1   3  -6   31.20    1.00
  -1  -3   6   28.70    1.00
   0   3  -6  257.87    7.20
   0   3  -6  255.97    7.20
   0  -3   6  251.77    7.20
  -1   3  -6    2.50    0.30
  -1   3  -6    2.90    0.30
   1  -3   6    2.30    0.30
  -2   3  -6   90.79    2.60
   2  -3   6   88.49    2.60
  -3   3  -6   62.29    1.90
  -3   3  -6   63.39    1.90
   3  -3   6   63.39    1.90
  -4   3  -6   87.19    2.50
  -4   3  -6   86.89    2.60
   4  -3   6   87.79    2.50
  -5   3  -6  174.28    4.90
  -5   3  -6  171.28    4.90
   5  -3   6  171.98    4.80
   5  -3   6  163.08    4.90
  -6   3  -6  124.09    3.60
   6  -3   6  122.49    3.60
   6  -3   6  123.49    3.60
  -7   3  -6   39.60    1.30
   7  -3   6   39.80    1.30
   7  -3   6   40.60    1.30
  -8   3  -6   19.50    0.90
   8  -3   6   19.10    0.80
  -9   3  -6    1.30    0.40
   9  -3   6    1.30    0.40
   9  -3   6    1.50    0.40
 -10   3  -6   40.20    1.50
  10  -3   6   39.90    1.40
 -10  -2   6   11.70    1.00
  -9  -2   6   15.90    1.00
  -8  -2   6   10.80    0.80
   7   2  -6    0.30    0.30
  -7  -2   6    0.30    0.30
   6   2  -6   22.00    0.90
  -6  -2   6   23.10    1.00
   5   2  -6   87.79    2.60
  -5  -2   6   84.09    2.60
   4   2  -6  251.77    7.10
  -4  -2   6  249.08    7.20
   3   2  -6   40.50    1.30
  -3  -2   6   39.80    1.30
   2   2  -6  573.84   16.00
  -2  -2   6  563.84   16.10
   1   2  -6 1064.29   29.70
  -1  -2   6 1045.00   29.80
   0   2  -6   21.80    0.70
   0   2  -6   22.40    0.70
   0  -2   6   22.10    0.70
  -1   2  -6   50.29    1.50
  -1   2  -6   51.39    1.50
  -2   2  -6  235.38    6.60
   2  -2   6  233.28    6.60
  -3   2  -6    4.00    0.30
  -3   2  -6    3.80    0.30
   3  -2   6    3.90    0.30
  -4   2  -6   57.59    1.70
  -4   2  -6   55.69    1.70
   4  -2   6   57.89    1.70
  -5   2  -6  561.04   15.70
  -5   2  -6  561.04   15.80
   5  -2   6  564.54   15.70
   5  -2   6  555.14   15.70
  -6   2  -6   58.39    1.80
   6  -2   6   58.69    1.70
   6  -2   6   57.29    1.80
  -7   2  -6   12.60    0.70
   7  -2   6   13.00    0.70
   7  -2   6   12.50    0.60
  -8   2  -6    1.40    0.30
   8  -2   6    1.20    0.30
   8  -2   6    1.40    0.30
  -9   2  -6   18.10    1.00
   9  -2   6   20.50    0.80
 -10   2  -6    0.60    0.40
  10  -2   6    0.30    0.40
 -10  -1   6   25.70    1.20
  -9  -1   6   48.90    1.80
   8   1  -6  103.49    3.30
  -8  -1   6  114.79    3.40
   7   1  -6  108.39    3.30
  -7  -1   6  110.69    3.30
   6   1  -6   12.90    0.60
  -6  -1   6   13.00    0.70
   5   1  -6    0.10    0.20
  -5  -1   6    0.30    0.20
   4   1  -6  258.57    7.40
  -4  -1   6  259.47    7.40
   3   1  -6  115.69    3.40
  -3  -1   6  115.59    3.40
   2   1  -6    2.30    0.20
  -2  -1   6    2.50    0.30
   1   1  -6  463.55   12.90
  -1  -1   6  454.85   12.90
   0   1  -6  305.47    8.60
   0  -1   6  302.17    8.60
  -1   1  -6   13.40    0.50
  -2   1  -6   15.80    0.60
  -2   1  -6   16.20    0.50
  -3   1  -6    1.00    0.20
  -4   1  -6  328.37    9.20
   4  -1   6  325.47    9.20
  -5   1  -6    5.90    0.40
   5  -1   6    6.30    0.40
  -6   1  -6   -0.20    0.20
   6  -1   6    0.10    0.20
  -7   1  -6   17.40    0.80
   7  -1   6   18.60    0.80
  -8   1  -6   65.59    2.10
   8  -1   6   61.89    2.10
  -9   1  -6   66.89    2.20
 -10   1  -6    0.60    0.40
 -11   0   6   23.30    1.30
 -10   0   6   43.20    1.70
  -9   0   6   32.90    1.40
   8   0  -6    8.90    0.60
  -8   0   6    9.40    0.70
   7   0  -6    3.00    0.30
  -7   0   6    2.30    0.40
   6   0  -6   12.10    0.60
  -6   0   6   12.60    0.70
   5   0  -6  356.46   10.00
  -5   0   6  347.47   10.00
   4   0  -6    1.70    0.30
  -4   0   6    1.30    0.30
   3   0  -6   15.60    0.70
  -3   0   6   16.00    0.70
   2   0  -6   82.19    2.40
  -2   0   6   84.09    2.50
   1   0  -6  263.17    7.60
  -1   0   6  271.07    7.60
   0   0  -6 1928.51   54.29
  -2   0  -6 1360.86   38.40
  -3   0  -6  168.48    4.80
  -4   0  -6    0.90    0.20
   4   0   6    0.80    0.20
  -5   0  -6  151.88    4.40
   5   0   6  154.08    4.40
  -6   0  -6    4.80    0.50
   6   0   6    4.10    0.40
  -7   0  -6    2.30    0.30
   7   0   6    2.20    0.40
  -8   0  -6    2.20    0.40
  -9   0  -6  196.48    5.80
 -10   0  -6  235.68    6.90
  11  -1  -6    0.80    0.60
 -11   1   6    1.60    0.50
 -10   1   6    3.20    0.50
  -9   1   6   -0.10    0.40
   8  -1  -6   -0.10    0.20
  -8   1   6    0.40    0.30
   7  -1  -6  228.28    6.70
  -7   1   6  234.98    6.70
   6  -1  -6  101.29    3.00
  -6   1   6   96.39    3.00
   5  -1  -6  197.08    5.60
  -5   1   6  194.08    5.60
   4  -1  -6  106.59    3.20
  -4   1   6  113.49    3.20
   3  -1  -6  179.78    5.10
  -3   1   6  173.18    5.10
   2  -1  -6    3.90    0.40
  -2   1   6    4.00    0.40
   1  -1  -6    1.20    0.20
   0  -1  -6  880.11   24.80
  -2  -1  -6  114.59    3.30
  -3  -1  -6   62.59    1.90
  -4  -1  -6   83.99    2.50
   4   1   6   84.79    2.50
  -5  -1  -6   44.00    1.40
   5   1   6   43.10    1.40
  -6  -1  -6   46.30    1.50
   6   1   6   42.90    1.50
  -7  -1  -6  638.34   18.40
   7   1   6  662.23   18.40
  -8  -1  -6   44.10    1.60
  -9  -1  -6   29.80    1.30
  11  -2  -6    1.20    0.70
 -11   2   6    2.20    0.50
  10  -2  -6   14.60    1.00
 -10   2   6   13.10    0.90
   9  -2  -6   31.60    1.30
   9  -2  -6   30.90    1.20
  -9   2   6   32.70    1.30
   8  -2  -6    0.60    0.30
  -8   2   6    1.20    0.30
   7  -2  -6   44.50    1.40
  -7   2   6   41.50    1.50
   6  -2  -6    5.80    0.50
  -6   2   6    6.50    0.50
   5  -2  -6  152.68    4.50
  -5   2   6  154.98    4.50
   4  -2  -6   65.59    2.00
  -4   2   6   64.59    2.00
   3  -2  -6   51.99    1.60
  -3   2   6   51.19    1.60
   2  -2  -6  182.18    5.10
  -2   2   6  175.58    5.10
   1  -2  -6  109.79    3.20
   0  -2  -6  425.46   12.00
  -1  -2  -6  285.07    8.10
  -2  -2  -6  549.95   15.50
  -3  -2  -6    0.50    0.20
  -4  -2  -6  380.96   10.80
   4   2   6  378.26   10.80
  -5  -2  -6   25.90    1.00
   5   2   6   25.50    1.00
  -6  -2  -6  192.98    5.50
   6   2   6  184.28    5.50
  -7  -2  -6   65.19    2.10
  -8  -2  -6   19.10    1.00
  -9  -2  -6   99.89    3.20
  11  -3  -6   41.60    1.70
 -11   3   6   41.20    1.70
  10  -3  -6    0.30    0.50
 -10   3   6    0.70    0.40
   9  -3  -6   44.10    1.60
   9  -3  -6   45.50    1.70
  -9   3   6   47.00    1.60
   8  -3  -6   30.10    1.10
   8  -3  -6   29.80    1.20
  -8   3   6   24.60    1.10
   7  -3  -6  223.58    6.20
   7  -3  -6  208.38    6.20
  -7   3   6  211.88    6.20
  -6   3   6   12.60    0.60
   5  -3  -6   41.10    1.30
   5  -3  -6   39.90    1.40
  -5   3   6   40.90    1.30
   4  -3  -6   83.59    2.50
   4  -3  -6   82.19    2.50
  -4   3   6   80.89    2.50
   3  -3  -6    9.90    0.60
   3  -3  -6    9.60    0.50
  -3   3   6    9.60    0.50
   2  -3  -6    9.00    0.50
   2  -3  -6    9.10    0.50
   1  -3  -6  275.17    7.70
   1  -3  -6  269.07    7.70
   0  -3  -6  120.09    3.40
  -1  -3  -6   78.09    2.30
  -2  -3  -6   26.30    0.90
  -3  -3  -6   11.60    0.60
  -4  -3  -6  374.46   10.60
  -5  -3  -6  112.59    3.30
   5   3   6  109.59    3.30
  -6  -3  -6  160.28    4.70
  -7  -3  -6   23.80    1.00
  -8  -3  -6    6.10    0.70
  11  -4  -6    0.50    0.50
 -11   4   6    1.20    0.50
  10  -4  -6   51.19    1.90
 -10   4   6   50.29    1.80
   9  -4  -6   43.20    1.50
   9  -4  -6   44.60    1.70
  -9   4   6   44.70    1.60
   8  -4  -6  171.78    5.10
   8  -4  -6  168.58    5.00
  -8   4   6  175.78    5.10
   7  -4  -6   40.50    1.50
   7  -4  -6   41.80    1.40
  -7   4   6   40.00    1.40
   6  -4  -6   57.29    1.90
   6  -4  -6   58.89    1.80
  -6   4   6   58.79    1.90
   5  -4  -6    6.60    0.40
   5  -4  -6    6.10    0.50
  -5   4   6    6.40    0.50
   4  -4  -6  122.09    3.70
   4  -4  -6  128.69    3.70
  -4   4   6  126.29    3.70
   3  -4  -6  455.25   13.00
   3  -4  -6  464.95   13.00
   2  -4  -6   91.19    2.70
   2  -4  -6   93.59    2.70
   1  -4  -6  153.58    4.40
   1  -4  -6  152.48    4.40
   0  -4  -6  107.89    3.10
   0  -4  -6  106.69    3.10
  -1  -4  -6   13.00    0.60
  -2  -4  -6   48.30    1.50
  -3  -4  -6   44.10    1.40
  -4  -4  -6  385.86   11.00
  -5  -4  -6   85.79    2.60
   5   4   6   81.59    2.60
  -6  -4  -6   15.40    0.80
  -7  -4  -6   46.50    1.70
  -8  -4  -6    4.60    0.60
  11  -5  -6    5.50    0.70
 -11   5   6    4.50    0.60
  10  -5  -6   89.09    2.90
 -10   5   6   88.29    2.90
   9  -5  -6   87.49    2.80
   9  -5  -6   84.99    2.70
  -9   5   6   88.09    2.80
   8  -5  -6    3.60    0.50
   8  -5  -6    4.10    0.40
  -8   5   6    4.70    0.60
   7  -5  -6  119.09    3.50
   7  -5  -6  114.49    3.50
  -7   5   6  114.59    3.50
   6  -5  -6   70.19    2.20
   6  -5  -6   70.69    2.20
  -6   5   6   70.19    2.20
   5  -5  -6   37.00    1.30
   5  -5  -6   36.70    1.20
  -5   5   6   37.80    1.20
   4  -5  -6   86.79    2.70
   4  -5  -6   86.59    2.60
  -4   5   6   89.29    2.60
   3  -5  -6    7.30    0.50
   3  -5  -6    8.20    0.50
   2  -5  -6  109.79    3.00
   2  -5  -6   90.49    2.90
   1  -5  -6  104.09    3.10
   1  -5  -6  103.29    3.00
   0  -5  -6  428.76   12.10
   0  -5  -6  430.86   12.10
  -1  -5  -6  128.79    3.80
  -1  -5  -6  129.69    3.70
  -2  -5  -6  519.65   14.70
  -3  -5  -6   36.80    1.30
  -4  -5  -6   45.50    1.60
  -5  -5  -6    1.10    0.30
  -6  -5  -6    7.60    0.70
  -7  -5  -6    1.10    0.40
  11  -6  -6   11.80    1.00
 -11   6   6   14.20    1.10
  10  -6  -6   86.89    2.90
  10  -6  -6   94.49    3.00
 -10   6   6   95.29    3.00
   9  -6  -6   20.40    1.00
   9  -6  -6   21.00    1.10
  -9   6   6   21.30    1.00
   8  -6  -6   19.30    0.90
   8  -6  -6   21.00    1.00
  -8   6   6   19.60    1.00
   7  -6  -6  179.98    5.30
   7  -6  -6  181.28    5.20
  -7   6   6  178.68    5.20
   6  -6  -6   82.59    2.50
   6  -6  -6   75.89    2.40
  -6   6   6   82.19    2.50
   5  -6  -6   -0.30    0.20
   5  -6  -6   -0.10    0.30
  -5   6   6    0.00    0.20
   4  -6  -6  194.08    5.60
   4  -6  -6  195.08    5.60
   3  -6  -6    7.70    0.50
   3  -6  -6    9.20    0.50
   2  -6  -6  278.57    7.80
   2  -6  -6  272.07    7.80
   1  -6  -6  140.19    4.00
   1  -6  -6  144.29    4.00
  -1   6   6  129.29    4.00
   0  -6  -6  193.48    5.50
   0  -6  -6  190.08    5.50
   0   6   6  191.78    5.50
  -1  -6  -6   32.70    1.00
  -1  -6  -6   32.90    1.10
   1   6   6   32.80    1.10
  -2  -6  -6   55.79    1.80
  -3  -6  -6  217.28    6.30
  -4  -6  -6   85.19    2.70
  -5  -6  -6   36.60    1.40
  -6  -6  -6    0.20    0.40
  10  -7  -6    4.30    0.60
  10  -7  -6    3.50    0.50
 -10   7   6    5.20    0.60
   9  -7  -6    0.20    0.40
  -9   7   6    0.10    0.40
   8  -7  -6    5.70    0.70
   8  -7  -6    7.20    0.70
  -8   7   6    7.20    0.70
   7  -7  -6   18.00    0.90
   7  -7  -6   19.30    0.80
  -7   7   6   17.90    0.80
   6  -7  -6   23.00    0.90
   6  -7  -6   20.60    1.00
  -6   7   6   23.90    0.90
   5  -7  -6  186.78    5.40
   5  -7  -6  183.48    5.30
   4  -7  -6   20.30    0.90
   4  -7  -6   21.00    0.90
   3  -7  -6  211.98    6.00
   3  -7  -6  208.18    6.10
   2  -7  -6  591.94   16.70
   2  -7  -6  594.54   16.60
   2  -7  -6  582.84   16.60
  -2   7   6  596.44   16.70
   1  -7  -6   32.20    1.10
   1  -7  -6   33.00    1.10
  -1   7   6   31.10    1.20
   0  -7  -6   25.60    0.90
   0  -7  -6   25.40    0.90
   0   7   6   24.90    1.00
  -1  -7  -6    8.80    0.60
  -1  -7  -6    9.00    0.50
   1   7   6    8.90    0.60
  -2  -7  -6   14.10    0.70
  -3  -7  -6    4.20    0.40
  -4  -7  -6    4.00    0.40
  -5  -7  -6   58.29    2.00
  10  -8  -6    2.20    0.50
  10  -8  -6    2.30    0.60
 -10   8   6    2.80    0.60
   9  -8  -6    0.80    0.50
   9  -8  -6    0.60    0.40
  -9   8   6    1.90    0.50
   8  -8  -6    6.90    0.70
   8  -8  -6    7.40    0.70
  -8   8   6    6.50    0.70
   7  -8  -6    2.30    0.40
   7  -8  -6    1.90    0.40
   6  -8  -6   -0.30    0.30
   6  -8  -6    0.20    0.30
   5  -8  -6    5.40    0.60
   5  -8  -6    5.90    0.60
   4  -8  -6    5.10    0.60
   4  -8  -6    4.90    0.60
   3  -8  -6    9.60    0.60
   3  -8  -6    9.40    0.60
   3  -8  -6    9.10    0.60
   2  -8  -6  382.46   10.80
   2  -8  -6  369.36   10.80
   2  -8  -6  390.26   10.80
  -2   8   6  384.26   10.90
   1  -8  -6   26.80    1.00
   1  -8  -6   25.20    1.00
   1  -8  -6   25.10    1.00
  -1   8   6   25.40    1.10
   0  -8  -6  133.09    4.00
   0  -8  -6  136.19    3.90
   0   8   6  134.29    4.00
  -1  -8  -6  136.19    4.00
  -1  -8  -6  141.69    4.10
   1   8   6  140.29    4.10
  -2  -8  -6    2.50    0.40
  -3  -8  -6   22.70    1.10
  -4  -8  -6    1.20    0.40
   9  -9  -6    4.00    0.50
  -9   9   6    4.40    0.50
   8  -9  -6    4.00    0.50
   8  -9  -6    4.30    0.60
   7  -9  -6    0.50    0.40
   7  -9  -6    1.20    0.50
   6  -9  -6   30.70    1.20
   6  -9  -6   33.90    1.30
   5  -9  -6   19.60    1.00
   5  -9  -6   18.00    0.90
   4  -9  -6   65.39    2.00
   4  -9  -6   67.29    2.10
   4  -9  -6   63.99    2.10
   3  -9  -6   10.00    0.60
   3  -9  -6    9.40    0.70
   3  -9  -6    9.80    0.70
  -3   9   6    8.80    0.90
   2  -9  -6   95.49    2.90
   2  -9  -6   98.89    3.00
   2  -9  -6   96.89    2.90
  -2   9   6   97.69    3.00
   1  -9  -6   28.00    1.10
   1  -9  -6   28.60    1.10
   1  -9  -6   28.30    1.10
  -1   9   6   26.60    1.20
   0  -9  -6    2.80    0.40
   0  -9  -6    2.80    0.40
   0   9   6    2.60    0.50
  -1  -9  -6   29.00    1.20
  -1  -9  -6   29.00    1.10
   1   9   6   29.70    1.30
  -2  -9  -6  131.09    4.00
  -3  -9  -6   17.40    1.00
   8 -10  -6   70.79    2.40
   7 -10  -6   34.70    1.40
   6 -10  -6  110.29    3.40
   6 -10  -6  114.59    3.50
   5 -10  -6   20.20    0.90
   5 -10  -6   20.90    1.00
   5 -10  -6   19.90    1.00
   4 -10  -6   55.39    1.90
   4 -10  -6   55.99    1.90
   4 -10  -6   55.39    1.80
   3 -10  -6   15.80    0.90
   3 -10  -6   17.90    0.90
   3 -10  -6   16.30    0.80
  -3  10   6   15.30    1.10
   2 -10  -6    9.70    0.70
   2 -10  -6   10.40    0.80
   2 -10  -6   11.00    0.70
  -2  10   6    9.50    1.10
   1 -10  -6   57.59    2.00
   1 -10  -6   57.19    1.90
   1 -10  -6   57.99    1.90
  -1  10   6   56.39    2.10
   0 -10  -6    5.80    0.70
   0 -10  -6    6.60    0.70
   0  10   6    5.80    0.70
  -1 -10  -6   50.79    1.80
  -1 -10  -6   54.09    1.80
   7 -11  -6  131.39    4.10
   5 -11  -6   68.09    2.20
   5 -11  -6   61.49    2.00
   4 -11  -6   26.90    1.00
   4 -11  -6   27.30    1.30
   3 -11  -6    0.70    0.50
   3 -11  -6    1.20    0.40
   2 -11  -6   15.90    1.30
   2 -11  -6   16.20    1.00
   2 -11  -6   17.00    0.90
   1 -11  -6    0.90    0.70
   1 -11  -6    0.30    0.40
   1 -11  -6    0.20    0.50
  -1  11   6    1.20    0.70
   1 -13   7    6.50    0.80
   2 -13   7   34.40    1.40
   3 -13   7    0.30    0.40
   4 -13   7    0.80    0.40
   5 -13   7  166.48    5.00
   6 -13   7  264.37    7.70
  -2 -12   7   83.39    2.70
  -1 -12   7    0.10    0.40
   0 -12   7    2.50    0.40
   1 -12   7   15.10    0.90
   2 -12   7   10.80    0.80
   3 -12   7   -0.40    0.30
   4 -12   7  359.36   10.30
   5 -12   7    0.10    0.40
   6 -12   7   17.90    0.90
   7 -12   7   13.40    0.90
   8 -12   7   79.79    2.60
   3  11  -7   11.10    0.90
  -3 -11   7   13.20    1.00
   2  11  -7   43.90    1.50
  -2 -11   7   44.40    1.60
   1  11  -7  172.98    5.00
  -1 -11   7  172.48    5.00
   0  11  -7    4.50    0.50
   0 -11   7    4.50    0.50
   0 -11   7    6.20    0.70
  -1  11  -7   42.20    1.30
   1 -11   7   43.60    1.60
   1 -11   7   43.30    1.30
   2 -11   7  169.48    5.00
   3 -11   7    2.50    0.40
   4 -11   7   81.39    2.60
   5 -11   7    8.00    0.70
   6 -11   7   25.50    1.10
   7 -11   7    0.30    0.40
   8 -11   7   18.30    1.00
   9 -11   7   89.99    2.90
  -5 -10   7   12.90    1.10
  -4 -10   7   -0.20    0.50
   3  10  -7    0.00    0.40
  -3 -10   7    0.60    0.40
   2  10  -7    0.10    0.30
  -2 -10   7    1.10    0.40
   1  10  -7   30.00    1.30
   1  10  -7   29.60    1.00
  -1 -10   7   30.70    1.10
   0  10  -7  137.89    4.20
   0  10  -7  140.79    4.10
   0 -10   7  145.59    4.20
   0 -10   7  143.19    4.10
  -1  10  -7    2.60    0.40
  -1  10  -7    2.70    0.20
   1 -10   7    3.40    0.50
   1 -10   7    3.10    0.30
   2 -10   7  556.34   15.80
  -3  10  -7   10.50    0.70
   3 -10   7   13.00    0.70
  -4  10  -7   15.20    0.80
   4 -10   7   17.70    0.80
   5 -10   7   18.20    0.90
   6 -10   7   31.60    1.20
   7 -10   7   81.59    2.60
   8 -10   7   28.50    1.20
   9 -10   7    0.90    0.40
  -6  -9   7    2.20    0.60
  -5  -9   7    7.00    0.70
   4   9  -7   30.50    1.20
  -4  -9   7   31.70    1.30
   3   9  -7  306.27    9.10
   3   9  -7  320.57    9.00
  -3  -9   7  324.07    9.10
   2   9  -7   34.30    1.30
   2   9  -7   36.50    1.20
  -2  -9   7   37.40    1.30
   1   9  -7   44.00    1.50
   1   9  -7   44.70    1.40
  -1  -9   7   43.60    1.40
   0   9  -7  546.15   15.10
   0   9  -7  539.15   15.00
   0  -9   7  525.85   15.10
   0  -9   7  526.85   15.00
  -1   9  -7   95.69    2.70
  -1   9  -7   91.09    2.80
   1  -9   7   92.99    2.70
   1  -9   7   90.89    2.80
  -2   9  -7   36.80    1.30
   2  -9   7   37.50    1.30
  -3   9  -7  205.48    6.00
   3  -9   7  206.28    6.00
  -4   9  -7  148.19    4.50
   4  -9   7  154.88    4.50
  -5   9  -7    2.70    0.40
   5  -9   7    2.20    0.30
  -6   9  -7  381.36   11.20
   6  -9   7  405.36   11.20
  -7   9  -7   41.50    1.50
   7  -9   7   43.30    1.50
  -8   9  -7   31.80    1.10
   8  -9   7   33.00    1.30
  -9   9  -7   35.70    1.20
   9  -9   7   34.50    1.40
  10  -9   7   11.90    0.90
  -6  -8   7   -0.70    0.40
  -5  -8   7    9.60    0.80
   4   8  -7   70.69    2.30
   4   8  -7   70.89    2.30
  -4  -8   7   73.79    2.30
   3   8  -7  114.59    3.50
   3   8  -7  117.59    3.40
  -3  -8   7  114.59    3.50
   2   8  -7  531.55   15.10
   2   8  -7  538.25   15.20
  -2  -8   7  540.95   15.10
   1   8  -7  302.77    8.10
   1   8  -7  244.08    8.00
  -1  -8   7  305.37    8.10
   0   8  -7   47.10    1.40
   0   8  -7   44.60    1.50
   0  -8   7   46.60    1.40
   0  -8   7   47.40    1.60
  -1   8  -7   55.49    1.60
  -1   8  -7   55.39    1.80
   1  -8   7   53.59    1.60
   1  -8   7   53.79    1.80
  -2   8  -7   39.40    1.30
   2  -8   7   38.90    1.30
   3  -8   7  122.89    3.60
  -4   8  -7   54.09    1.80
   4  -8   7   55.99    1.80
  -5   8  -7   73.09    2.20
   5  -8   7   67.89    2.20
  -6   8  -7  486.75   13.90
  -6   8  -7  494.25   13.70
  -6   8  -7  491.25   13.70
   6  -8   7  482.85   13.80
  -7   8  -7    2.90    0.40
  -7   8  -7    3.70    0.50
   7  -8   7    2.70    0.40
  -8   8  -7   21.30    0.80
  -8   8  -7   20.00    1.10
   8  -8   7   20.70    1.00
  -9   8  -7   -0.10    0.30
   9  -8   7    0.00    0.40
 -10   8  -7   22.90    1.10
  10  -8   7   20.70    1.10
  -7  -7   7    8.40    0.90
  -6  -7   7   36.40    1.50
   5   7  -7    1.80    0.30
   5   7  -7    2.30    0.40
  -5  -7   7    2.90    0.50
   4   7  -7  284.57    8.10
   4   7  -7  279.67    8.20
  -4  -7   7  288.37    8.20
   3   7  -7 1010.80   27.80
   3   7  -7  986.70   27.90
  -3  -7   7  981.60   27.90
   2   7  -7   10.60    0.60
   2   7  -7   11.00    0.50
  -2  -7   7   10.40    0.60
   1   7  -7   21.70    0.80
   1   7  -7   21.10    0.80
  -1  -7   7   20.90    0.80
   0   7  -7   86.99    2.60
   0   7  -7   84.79    2.50
   0  -7   7   87.09    2.60
   0  -7   7   83.89    2.50
  -1   7  -7    7.10    0.30
  -1   7  -7    7.50    0.40
   1  -7   7    7.30    0.40
   1  -7   7    7.00    0.50
  -2   7  -7  219.28    6.10
  -2   7  -7  222.98    6.30
   2  -7   7  213.88    6.30
  -3   7  -7    6.20    0.30
  -3   7  -7    6.20    0.30
  -3   7  -7    6.00    0.40
   3  -7   7    7.10    0.50
  -4   7  -7 1576.14   43.40
  -4   7  -7 1541.35   42.80
  -4   7  -7 1505.65   42.90
   4  -7   7 1506.25   43.40
  -5   7  -7  325.27    9.40
  -5   7  -7  333.37    9.30
  -5   7  -7  333.47    9.30
   5  -7   7  328.77    9.40
  -6   7  -7    5.10    0.50
  -6   7  -7    4.50    0.40
   6  -7   7    4.80    0.50
  -7   7  -7   86.89    2.70
  -7   7  -7   88.79    2.60
   7  -7   7   86.09    2.70
  -8   7  -7   -0.10    0.30
  -8   7  -7    0.10    0.40
   8  -7   7   -0.40    0.30
  -9   7  -7   11.80    1.00
  -9   7  -7    9.90    0.70
   9  -7   7   11.10    0.80
 -10   7  -7    8.50    0.80
  10  -7   7    9.20    0.80
  -8  -6   7   12.80    1.00
  -7  -6   7   62.49    2.20
   6   6  -7   20.90    1.00
  -6  -6   7   20.00    1.00
   5   6  -7  769.22   21.60
   5   6  -7  760.22   21.60
  -5  -6   7  767.82   21.60
   4   6  -7   36.60    1.30
   4   6  -7   37.40    1.30
  -4  -6   7   38.10    1.40
   3   6  -7  111.39    3.30
   3   6  -7  109.49    3.20
  -3  -6   7  109.19    3.30
   2   6  -7    0.20    0.20
   2   6  -7    0.60    0.20
  -2  -6   7    0.30    0.20
   1   6  -7   20.80    0.80
   1   6  -7   21.50    0.70
  -1  -6   7   20.90    0.80
   0   6  -7   67.19    2.00
   0   6  -7   69.19    2.10
   0  -6   7   67.39    2.10
   0  -6   7   66.29    2.00
  -1   6  -7   57.69    1.80
  -1   6  -7   57.59    1.70
   1  -6   7   57.19    1.70
   1  -6   7   55.99    1.80
  -2   6  -7  905.71   24.90
  -2   6  -7  885.21   25.10
   2  -6   7  873.71   25.10
  -3   6  -7   82.19    2.40
  -3   6  -7   83.79    2.50
  -3   6  -7   83.19    2.40
   3  -6   7   83.49    2.50
  -4   6  -7  177.78    5.10
  -4   6  -7  175.68    5.00
  -4   6  -7  174.68    5.00
   4  -6   7  176.18    5.10
  -5   6  -7    1.30    0.20
  -5   6  -7    1.30    0.20
   5  -6   7    1.50    0.30
  -6   6  -7   17.60    0.80
  -6   6  -7   18.00    0.70
   6  -6   7   18.50    0.80
  -7   6  -7   47.00    1.60
  -7   6  -7   49.10    1.50
   7  -6   7   48.10    1.60
  -8   6  -7   14.30    0.70
  -8   6  -7   13.70    0.80
   8  -6   7   14.30    0.70
  -9   6  -7   17.50    0.90
   9  -6   7   18.20    0.90
   9  -6   7   16.90    0.90
 -10   6  -7    1.00    0.40
  10  -6   7    0.50    0.50
  10  -6   7    0.90    0.40
  -9  -5   7   61.19    2.20
  -8  -5   7  111.89    3.50
  -7  -5   7   48.70    1.80
   6   5  -7  308.97    9.00
  -6  -5   7  318.77    9.00
   5   5  -7  441.86   11.90
   5   5  -7  443.76   11.90
  -5  -5   7  367.16   11.90
   4   5  -7    0.00    0.20
   4   5  -7   -0.10    0.20
  -4  -5   7    0.10    0.30
   3   5  -7   91.09    2.70
   3   5  -7   89.99    2.70
  -3  -5   7   91.79    2.70
   2   5  -7   67.29    2.00
   2   5  -7   60.89    2.00
  -2  -5   7   67.99    2.00
   1   5  -7  193.98    5.60
   1   5  -7  199.18    5.60
  -1  -5   7  192.08    5.60
   0   5  -7    1.30    0.20
   0   5  -7    1.10    0.20
   0  -5   7    1.00    0.20
  -1   5  -7  548.75   15.10
  -1   5  -7  532.85   15.00
   1  -5   7  531.65   15.10
   1  -5   7  533.05   15.00
  -2   5  -7  579.44   16.40
  -2   5  -7  575.54   16.40
   2  -5   7  595.64   16.50
  -3   5  -7  111.89    3.20
  -3   5  -7  113.89    3.20
  -3   5  -7  110.89    3.30
   3  -5   7  112.39    3.30
  -4   5  -7    0.80    0.20
  -4   5  -7    0.80    0.20
   4  -5   7    1.10    0.20
  -5   5  -7   27.70    0.90
  -5   5  -7   27.60    1.00
   5  -5   7   26.60    1.00
  -6   5  -7   26.20    1.00
  -6   5  -7   28.00    0.90
   6  -5   7   26.50    1.00
  -7   5  -7   14.50    0.70
  -7   5  -7   14.00    0.70
   7  -5   7   13.40    0.70
  -8   5  -7  122.39    3.60
   8  -5   7  119.99    3.60
   8  -5   7  123.79    3.60
  -9   5  -7   21.00    0.90
   9  -5   7   18.60    0.90
   9  -5   7   19.30    0.90
 -10   5  -7   31.50    1.30
  10  -5   7   31.80    1.30
  -9  -4   7   -0.60    0.40
  -8  -4   7    0.40    0.40
  -7  -4   7  686.23   19.40
   6   4  -7   85.69    2.70
  -6  -4   7   90.39    2.80
   5   4  -7  111.29    3.30
  -5  -4   7  113.39    3.40
   4   4  -7    2.90    0.40
  -4  -4   7    4.40    0.50
   3   4  -7   22.50    0.80
  -3  -4   7   21.70    0.80
   2   4  -7   32.00    1.10
   2   4  -7   32.60    1.10
  -2  -4   7   31.20    1.10
   1   4  -7    8.40    0.50
   1   4  -7   11.10    0.50
  -1  -4   7   10.40    0.50
   0   4  -7  349.77    9.90
   0   4  -7  354.56    9.90
   0  -4   7  350.76    9.90
  -1   4  -7  341.07    9.50
  -1   4  -7  329.27    9.50
   1  -4   7  341.97    9.50
  -2   4  -7 1190.28   33.60
  -2   4  -7 1195.58   33.40
   2  -4   7 1178.28   33.60
  -3   4  -7   12.50    0.50
  -3   4  -7   12.60    0.50
   3  -4   7   12.50    0.50
  -4   4  -7   26.50    0.90
  -4   4  -7   25.00    0.80
   4  -4   7   25.10    0.90
  -5   4  -7    0.20    0.20
  -5   4  -7    0.00    0.20
   5  -4   7    0.00    0.20
  -6   4  -7   43.50    1.40
  -6   4  -7   44.50    1.40
   6  -4   7   43.60    1.40
  -7   4  -7    2.90    0.30
   7  -4   7    3.00    0.30
   7  -4   7    3.30    0.40
  -8   4  -7   78.49    2.60
   8  -4   7   91.99    2.60
   8  -4   7   87.19    2.60
  -9   4  -7    3.90    0.50
   9  -4   7    3.30    0.40
   9  -4   7    3.30    0.50
 -10   4  -7   28.60    1.20
  10  -4   7   27.70    1.10
 -10  -3   7   16.60    1.40
  -9  -3   7  247.98    7.30
  -8  -3   7   40.00    1.50
   7   3  -7   11.80    0.70
  -7  -3   7   11.50    0.80
   6   3  -7  248.88    7.20
  -6  -3   7  251.67    7.20
   5   3  -7    3.80    0.40
  -5  -3   7    3.60    0.40
   4   3  -7  290.97    8.30
  -4  -3   7  294.87    8.40
   3   3  -7    0.30    0.20
  -3  -3   7    0.30    0.20
   2   3  -7  179.88    5.10
  -2  -3   7  178.88    5.10
   1   3  -7 2974.00   82.99
   1   3  -7 2964.50   83.09
  -1  -3   7 2930.61   82.99
   0   3  -7   29.90    1.00
   0   3  -7   30.50    1.00
   0  -3   7   29.60    1.00
  -1   3  -7 2824.32   79.19
  -1   3  -7 2822.12   79.19
  -2   3  -7   32.50    1.00
  -2   3  -7   31.80    1.00
   2  -3   7   31.80    1.00
  -3   3  -7    0.60    0.20
  -3   3  -7    0.70    0.20
   3  -3   7    0.50    0.20
  -4   3  -7  157.98    4.50
  -4   3  -7  157.68    4.50
   4  -3   7  157.48    4.50
  -5   3  -7    0.50    0.20
  -5   3  -7    0.50    0.20
   5  -3   7    0.30    0.20
  -6   3  -7  203.08    5.80
  -6   3  -7  203.58    5.80
   6  -3   7  203.48    5.80
  -7   3  -7    6.30    0.50
   7  -3   7    6.00    0.50
   7  -3   7    6.70    0.50
  -8   3  -7   12.80    0.70
   8  -3   7   12.30    0.60
   8  -3   7   13.60    0.70
  -9   3  -7    7.20    0.70
   9  -3   7    7.60    0.60
 -10   3  -7   -0.10    0.40
  10  -3   7    0.00    0.40
 -10  -2   7  102.09    3.30
  -9  -2   7   11.50    0.90
  -8  -2   7   14.70    0.90
   7   2  -7   12.10    0.70
  -7  -2   7   13.00    0.80
   6   2  -7  158.48    4.60
  -6  -2   7  156.88    4.60
   5   2  -7    1.80    0.20
  -5  -2   7    2.30    0.30
   4   2  -7  506.85   14.10
  -4  -2   7  491.55   14.10
   3   2  -7  348.67   10.30
  -3  -2   7  378.66   10.30
   2   2  -7   47.70    1.50
  -2  -2   7   47.30    1.50
   1   2  -7  229.98    6.50
  -1  -2   7  228.78    6.50
   0   2  -7   75.89    2.30
   0   2  -7   78.09    2.20
   0  -2   7   75.59    2.30
  -1   2  -7    0.20    0.20
  -1   2  -7    0.50    0.20
  -2   2  -7  122.19    3.50
   2  -2   7  121.99    3.50
  -3   2  -7    0.20    0.10
  -3   2  -7    0.30    0.20
   3  -2   7    0.30    0.20
  -4   2  -7  203.18    5.70
  -4   2  -7  199.58    5.70
   4  -2   7  201.98    5.70
  -5   2  -7  352.26    9.80
  -5   2  -7  348.77    9.90
   5  -2   7  347.47    9.80
  -6   2  -7   60.49    1.90
   6  -2   7   59.09    1.90
   6  -2   7   61.59    1.80
  -7   2  -7  259.17    7.30
   7  -2   7  251.37    7.30
  -8   2  -7    0.00    0.30
   8  -2   7   -0.10    0.30
  -9   2  -7  196.18    5.80
 -10   2  -7    1.90    0.50
 -10  -1   7   14.90    1.00
  -9  -1   7    2.00    0.50
  -8  -1   7   29.40    1.20
   7   1  -7   62.49    2.00
  -7  -1   7   63.09    2.10
   6   1  -7   29.30    1.10
  -6  -1   7   28.20    1.10
   5   1  -7  309.37    8.60
  -5  -1   7  296.67    8.60
   4   1  -7   -0.20    0.20
  -4  -1   7    0.10    0.20
   3   1  -7   73.69    2.20
  -3  -1   7   72.39    2.20
   2   1  -7   25.70    0.90
  -2  -1   7   26.20    0.90
   1   1  -7  166.18    4.70
  -1  -1   7  159.18    4.70
   0   1  -7  635.04   17.90
  -1   1  -7  332.77    9.30
  -2   1  -7  610.44   16.90
  -2   1  -7  594.14   16.90
  -3   1  -7  279.17    7.90
  -4   1  -7   18.90    0.70
  -5   1  -7    8.30    0.50
  -6   1  -7    4.10    0.40
   6  -1   7    4.10    0.50
  -7   1  -7   22.50    0.90
   7  -1   7   21.00    0.90
  -8   1  -7  114.99    3.50
  -9   1  -7   31.60    1.30
 -10   1  -7  223.18    6.60
 -11   0   7    3.40    0.60
 -10   0   7    0.50    0.40
  -9   0   7    1.60    0.40
   8   0  -7    6.90    0.60
  -8   0   7    7.40    0.70
   7   0  -7   24.30    1.00
  -7   0   7   24.90    1.00
   6   0  -7   72.89    2.20
  -6   0   7   70.29    2.20
   5   0  -7  236.98    6.80
  -5   0   7  238.98    6.80
   4   0  -7   67.89    2.00
  -4   0   7   65.59    2.10
   3   0  -7   97.49    2.90
  -3   0   7   96.69    2.90
   2   0  -7    3.20    0.40
  -2   0   7    3.00    0.40
   1   0  -7  255.27    7.10
  -1   0   7  245.28    7.10
   0   0  -7    9.00    0.50
  -2   0  -7  241.88    6.90
  -3   0  -7 1149.89   32.60
  -4   0  -7   12.00    0.60
  -5   0  -7   63.59    2.00
   5   0   7   61.79    1.90
  -6   0  -7   57.99    1.90
   6   0   7   57.29    1.80
  -7   0  -7    2.20    0.40
   7   0   7    1.10    0.30
  -8   0  -7   69.59    2.30
  -9   0  -7   16.50    0.90
  11  -1  -7    8.80    1.10
 -11   1   7    6.60    0.90
 -10   1   7   42.00    1.60
  -9   1   7  231.48    6.80
   8  -1  -7    0.30    0.30
  -8   1   7   -0.10    0.30
   7  -1  -7  136.89    4.10
  -7   1   7  138.59    4.10
   6  -1  -7   94.19    2.80
  -6   1   7   92.79    2.80
   5  -1  -7    3.20    0.40
  -5   1   7    4.30    0.50
   4  -1  -7  421.46   11.90
  -4   1   7  417.76   11.90
   3  -1  -7   15.60    0.70
  -3   1   7   15.30    0.70
   2  -1  -7  263.97    7.40
  -2   1   7  253.77    7.40
   1  -1  -7  127.89    3.70
   0  -1  -7  461.65   13.00
  -2  -1  -7    3.30    0.40
  -3  -1  -7   10.70    0.50
  -4  -1  -7   22.10    0.80
  -5  -1  -7    2.70    0.30
  -6  -1  -7   80.49    2.50
   6   1   7   78.49    2.50
  -7  -1  -7  462.05   13.10
  -8  -1  -7  353.76   10.20
  -9  -1  -7   10.00    0.80
  11  -2  -7    5.10    0.70
 -11   2   7    6.10    0.70
  10  -2  -7   17.20    1.00
 -10   2   7   14.80    1.00
  -9   2   7   73.99    2.40
   8  -2  -7    6.90    0.60
  -8   2   7    5.50    0.70
   7  -2  -7   92.39    2.70
  -7   2   7   86.49    2.80
   6  -2  -7   58.89    1.80
  -6   2   7   56.99    1.90
   5  -2  -7   34.00    1.20
  -5   2   7   33.90    1.20
   4  -2  -7    2.40    0.30
  -4   2   7    2.30    0.30
   3  -2  -7    1.60    0.30
  -3   2   7    1.30    0.30
   2  -2  -7    0.00    0.20
  -2   2   7    0.10    0.20
   1  -2  -7 3491.75   98.09
   0  -2  -7    4.70    0.30
  -1  -2  -7   94.39    2.80
  -2  -2  -7    0.40    0.20
  -3  -2  -7   10.60    0.50
  -4  -2  -7  314.57    9.00
  -5  -2  -7   52.69    1.70
  -6  -2  -7  753.82   21.40
   6   2   7  764.52   21.40
  -7  -2  -7  227.98    6.60
  -8  -2  -7    2.90    0.40
  11  -3  -7    0.10    0.50
 -11   3   7   -0.30    0.50
  10  -3  -7    8.60    0.90
 -10   3   7    8.50    0.90
   9  -3  -7    0.80    0.40
   9  -3  -7    0.80    0.30
  -9   3   7    1.20    0.40
   8  -3  -7  127.79    3.90
   8  -3  -7  126.69    3.80
  -8   3   7  125.29    3.80
   7  -3  -7   26.60    1.00
   7  -3  -7   25.70    1.10
  -7   3   7   25.80    1.00
   6  -3  -7   59.69    2.00
   6  -3  -7   60.19    1.90
  -6   3   7   60.79    1.90
   5  -3  -7  108.39    3.20
  -5   3   7  110.29    3.20
   4  -3  -7    9.50    0.50
   4  -3  -7    8.40    0.60
  -4   3   7    9.50    0.50
   3  -3  -7  305.57    8.30
   3  -3  -7  273.87    8.30
  -3   3   7  295.57    8.30
   2  -3  -7   53.09    1.60
   2  -3  -7   51.89    1.60
   1  -3  -7   65.29    1.80
   1  -3  -7   55.19    1.90
   0  -3  -7   35.60    1.10
  -1  -3  -7  158.08    4.60
  -2  -3  -7  123.09    3.60
  -3  -3  -7    6.10    0.50
  -4  -3  -7  643.24   18.10
  -5  -3  -7  946.71   26.60
  -6  -3  -7    1.60    0.30
  -7  -3  -7   21.30    1.00
  -8  -3  -7    4.00    0.50
  11  -4  -7    0.90    0.50
 -11   4   7    0.80    0.50
  10  -4  -7    2.70    0.60
 -10   4   7    2.30    0.50
   9  -4  -7    0.50    0.40
   9  -4  -7    0.50    0.40
  -9   4   7    0.90    0.40
   8  -4  -7    5.10    0.70
   8  -4  -7    6.20    0.60
  -8   4   7    5.70    0.70
   7  -4  -7    0.90    0.30
   7  -4  -7    1.00    0.40
  -7   4   7    0.80    0.30
   6  -4  -7   17.10    0.80
   6  -4  -7   17.80    0.80
  -6   4   7   17.30    0.80
   5  -4  -7   57.69    1.80
   5  -4  -7   57.39    1.90
  -5   4   7   55.39    1.80
   4  -4  -7  131.69    3.90
   4  -4  -7  135.79    3.90
  -4   4   7  128.79    3.90
   3  -4  -7  162.38    4.70
   3  -4  -7  160.88    4.70
   2  -4  -7    7.70    0.50
   2  -4  -7    7.20    0.50
   1  -4  -7    1.00    0.20
   1  -4  -7    1.10    0.20
   0  -4  -7  639.64   18.20
   0  -4  -7  655.73   18.20
  -1  -4  -7    8.50    0.50
  -2  -4  -7  217.48    6.20
  -3  -4  -7  308.37    8.80
  -4  -4  -7   31.70    1.20
  -5  -4  -7   29.30    1.10
  -6  -4  -7   68.09    2.20
  -7  -4  -7    6.10    0.70
  11  -5  -7   35.00    1.50
 -11   5   7   29.80    1.50
  10  -5  -7   65.19    2.30
 -10   5   7   66.09    2.30
   9  -5  -7  167.88    5.10
   9  -5  -7  176.18    5.20
  -9   5   7  175.58    5.10
   8  -5  -7   16.40    0.80
   8  -5  -7   17.50    0.90
  -8   5   7   15.10    0.90
   7  -5  -7   52.99    1.80
   7  -5  -7   55.19    1.80
  -7   5   7   52.69    1.80
   6  -5  -7    0.80    0.30
   6  -5  -7    0.80    0.30
  -6   5   7    0.80    0.30
   5  -5  -7   58.89    1.90
   5  -5  -7   58.49    1.90
  -5   5   7   60.29    1.90
   4  -5  -7    2.30    0.30
   4  -5  -7    2.00    0.30
   3  -5  -7   36.00    1.20
   3  -5  -7   35.00    1.20
   2  -5  -7    0.20    0.20
   2  -5  -7    0.70    0.20
   1  -5  -7    5.80    0.40
   1  -5  -7    5.30    0.40
   0  -5  -7  120.79    3.50
   0  -5  -7  122.29    3.60
  -1  -5  -7  295.57    8.40
  -2  -5  -7   16.80    0.80
  -3  -5  -7  214.78    6.20
  -4  -5  -7   22.30    0.90
  -5  -5  -7   29.80    1.20
  -6  -5  -7    1.80    0.40
  -7  -5  -7    6.70    0.80
  11  -6  -7   23.40    1.30
 -11   6   7   22.60    1.40
  10  -6  -7   30.10    1.30
 -10   6   7   30.50    1.40
   9  -6  -7   93.49    3.00
   9  -6  -7   91.19    2.90
  -9   6   7   93.99    2.90
   8  -6  -7    4.40    0.50
   8  -6  -7    5.50    0.70
  -8   6   7    5.30    0.70
   7  -6  -7    7.30    0.70
   7  -6  -7    6.30    0.60
  -7   6   7    7.20    0.60
   6  -6  -7  257.57    7.30
   6  -6  -7  252.97    7.30
  -6   6   7  249.58    7.30
   5  -6  -7   17.10    0.80
   5  -6  -7   18.20    0.90
   4  -6  -7  226.18    6.50
   4  -6  -7  224.08    6.50
   3  -6  -7    4.10    0.50
   3  -6  -7    4.00    0.50
   2  -6  -7  105.69    3.10
   2  -6  -7  107.09    3.20
   1  -6  -7   37.20    1.30
   1  -6  -7   40.10    1.30
   1  -6  -7   39.40    1.30
   0  -6  -7   19.00    0.80
   0  -6  -7   18.10    0.70
  -1  -6  -7  979.90   27.50
  -2  -6  -7    5.20    0.50
  -3  -6  -7    7.60    0.60
  -4  -6  -7    8.30    0.70
  -5  -6  -7   15.90    0.90
  -6  -6  -7   14.00    0.90
  10  -7  -7    0.10    0.40
  10  -7  -7    0.20    0.50
 -10   7   7   -0.40    0.50
   9  -7  -7  112.59    3.50
   9  -7  -7  118.29    3.70
  -9   7   7  119.79    3.60
   8  -7  -7  119.89    3.60
   8  -7  -7  117.59    3.70
  -8   7   7  122.69    3.60
   7  -7  -7    8.40    0.70
  -7   7   7    7.40    0.70
   6  -7  -7  159.38    4.70
   6  -7  -7  158.98    4.70
   5  -7  -7   65.49    2.20
   5  -7  -7   68.29    2.10
   4  -7  -7  404.26   11.40
   4  -7  -7  399.16   11.40
   3  -7  -7    0.40    0.30
   3  -7  -7    0.30    0.30
   2  -7  -7  135.89    4.00
   2  -7  -7  137.59    4.00
   2  -7  -7  132.59    4.00
   1  -7  -7 1034.20   29.20
   1  -7  -7 1034.40   29.10
   1  -7  -7 1050.39   29.10
   0  -7  -7    1.80    0.30
  -1  -7  -7   21.90    0.90
  -1  -7  -7   21.00    0.80
  -2  -7  -7   41.40    1.40
  -3  -7  -7   14.20    0.80
  -4  -7  -7    6.90    0.70
  -5  -7  -7   -0.20    0.40
  10  -8  -7   42.20    1.90
  10  -8  -7   41.60    1.70
 -10   8   7   44.10    1.70
   9  -8  -7    3.80    0.50
   9  -8  -7    4.10    0.60
  -9   8   7    4.20    0.60
   8  -8  -7    5.50    0.70
   8  -8  -7    5.80    0.70
  -8   8   7    5.50    0.70
   7  -8  -7    6.70    0.70
   7  -8  -7    6.40    0.70
   6  -8  -7    2.30    0.40
   6  -8  -7    1.90    0.40
   5  -8  -7   93.29    2.90
   5  -8  -7   93.49    2.80
   4  -8  -7   22.70    1.00
   4  -8  -7   22.50    1.00
   3  -8  -7  702.73   19.70
   3  -8  -7  690.23   19.70
   3  -8  -7  702.23   19.60
   2  -8  -7  204.98    5.90
   2  -8  -7  204.98    5.90
   2  -8  -7  203.08    5.90
   1  -8  -7   33.50    1.20
   1  -8  -7   32.10    1.20
   1  -8  -7   30.70    1.20
   0  -8  -7   11.90    0.70
   0  -8  -7   12.40    0.60
  -1  -8  -7  133.49    3.90
  -1  -8  -7  129.69    3.80
  -2  -8  -7   61.59    2.00
  -3  -8  -7    6.40    0.70
  -4  -8  -7    2.30    0.50
   9  -9  -7    4.40    0.60
  -9   9   7    3.90    0.60
   8  -9  -7   48.60    1.80
   8  -9  -7   50.29    1.80
   7  -9  -7   26.80    1.20
   7  -9  -7   28.40    1.20
   6  -9  -7    0.00    0.40
   6  -9  -7   -0.10    0.40
   5  -9  -7   82.89    2.70
   5  -9  -7   88.69    2.70
   4  -9  -7  244.08    7.10
   4  -9  -7  248.08    7.10
   4  -9  -7  242.78    7.00
   3  -9  -7   24.10    0.90
   3  -9  -7   23.00    1.00
   3  -9  -7   23.50    1.10
   2  -9  -7   59.99    2.10
   2  -9  -7   70.89    2.20
   2  -9  -7   69.69    2.10
   1  -9  -7   13.20    0.70
   1  -9  -7   13.90    0.80
   1  -9  -7   12.50    0.70
   0  -9  -7    1.70    0.40
   0  -9  -7    1.60    0.40
  -1  -9  -7   49.90    1.70
  -1  -9  -7   48.90    1.60
  -2  -9  -7   24.30    1.10
   8 -10  -7    1.50    0.60
   7 -10  -7   53.89    2.00
   6 -10  -7  143.89    4.30
   6 -10  -7  148.69    4.40
   5 -10  -7  487.35   13.60
   5 -10  -7  490.35   13.70
   5 -10  -7  464.45   13.60
   4 -10  -7   95.09    2.90
   4 -10  -7   96.39    3.00
   4 -10  -7   92.79    3.00
   3 -10  -7    0.60    0.40
   3 -10  -7    2.10    0.50
   3 -10  -7    1.00    0.40
   2 -10  -7    3.80    0.40
   2 -10  -7    3.60    0.50
   2 -10  -7    3.40    0.60
   1 -10  -7    0.50    0.40
   1 -10  -7    1.00    0.50
   1 -10  -7    1.10    0.40
   0 -10  -7   11.10    0.80
   0 -10  -7   11.00    0.80
  -1 -10  -7    0.20    0.40
   6 -11  -7   87.49    2.90
   5 -11  -7   61.39    2.10
   5 -11  -7   59.29    1.90
   4 -11  -7    0.60    0.40
   4 -11  -7   -0.30    0.50
   3 -11  -7   27.30    1.20
   3 -11  -7   27.80    1.10
   2 -11  -7   17.10    1.00
   2 -11  -7   16.50    0.90
   1 -13   8   17.00    1.00
   2 -13   8    3.20    0.50
   3 -13   8    1.20    0.40
   4 -13   8   16.50    0.90
   5 -13   8  270.57    7.90
   6 -13   8    1.30    0.50
  -2 -12   8    0.30    0.50
  -1 -12   8   26.20    1.10
   0 -12   8   -0.10    0.30
   1 -12   8   23.00    1.10
   2 -12   8    4.10    0.60
   3 -12   8   28.50    1.20
   4 -12   8   77.49    2.50
   5 -12   8    4.80    0.60
   6 -12   8    8.00    0.70
   7 -12   8   13.90    0.90
   8 -12   8   23.10    1.20
   3  11  -8   71.39    2.50
  -3 -11   8   80.19    2.50
   2  11  -8    3.00    0.40
  -2 -11   8    3.20    0.50
   1  11  -8   35.30    1.30
  -1 -11   8   37.50    1.30
   0  11  -8  221.28    6.30
   0 -11   8  222.98    6.30
  -1  11  -8  225.38    6.40
   1 -11   8  222.88    6.60
   1 -11   8  228.68    6.40
   2 -11   8  162.28    4.80
   3 -11   8  197.28    5.80
   4 -11   8   37.30    1.40
   5 -11   8   61.19    2.00
   6 -11   8   34.30    1.30
   7 -11   8    0.70    0.40
   8 -11   8   14.30    0.90
  -4 -10   8    0.30    0.50
   3  10  -8   -0.10    0.40
  -3 -10   8    0.20    0.40
   2  10  -8    4.80    0.60
  -2 -10   8    4.80    0.60
   1  10  -8    1.60    0.30
  -1 -10   8    1.60    0.30
   0  10  -8    1.10    0.20
   0 -10   8    1.60    0.40
   0 -10   8    1.20    0.30
  -1  10  -8  252.77    6.90
  -1  10  -8  237.48    7.10
   1 -10   8  247.48    6.90
   1 -10   8  245.28    7.10
   2 -10   8   16.70    0.80
  -3  10  -8    1.00    0.30
   3 -10   8    1.80    0.30
  -4  10  -8    9.90    0.70
   4 -10   8    9.30    0.70
   5 -10   8   32.60    1.20
   6 -10   8   18.40    0.90
   7 -10   8   26.60    1.20
   8 -10   8  110.39    3.40
   9 -10   8    2.90    0.50
  -6  -9   8    9.00    1.00
  -5  -9   8    1.40    0.50
   4   9  -8    2.10    0.40
  -4  -9   8    1.80    0.50
   3   9  -8  212.58    6.10
  -3  -9   8  211.18    6.20
   2   9  -8    2.00    0.30
   2   9  -8    1.70    0.30
  -2  -9   8    2.50    0.40
   1   9  -8  669.43   19.80
   1   9  -8  716.33   19.70
  -1  -9   8  726.23   19.80
   0   9  -8   15.20    0.70
   0   9  -8   14.30    0.60
   0  -9   8   13.40    0.60
   0  -9   8   14.20    0.80
  -1   9  -8   32.80    1.20
  -1   9  -8   32.90    1.00
   1  -9   8   33.20    1.10
   1  -9   8   32.80    1.20
  -2   9  -8   11.10    0.70
   2  -9   8   10.30    0.60
  -3   9  -8  112.49    3.50
   3  -9   8  121.99    3.50
  -4   9  -8  273.77    7.90
   4  -9   8  278.07    7.90
  -5   9  -8   11.70    0.70
   5  -9   8   12.10    0.70
  -6   9  -8   39.10    1.40
   6  -9   8   41.20    1.40
  -7   9  -8  106.79    3.40
  -7   9  -8  106.49    3.00
  -7   9  -8  104.29    3.10
   7  -9   8  106.99    3.30
  -8   9  -8  152.88    4.40
   8  -9   8  155.98    4.60
  -9   9  -8  134.49    4.10
   9  -9   8  127.89    4.00
  10  -9   8   12.90    1.00
  -6  -8   8    2.30    0.60
  -5  -8   8  130.09    4.00
   4   8  -8  226.78    6.50
   4   8  -8  219.88    6.50
  -4  -8   8  225.58    6.50
   3   8  -8  131.99    3.80
   3   8  -8  124.09    3.80
  -3  -8   8  131.39    3.90
   2   8  -8   93.99    2.80
   2   8  -8   89.19    2.80
  -2  -8   8   94.29    2.80
   1   8  -8  292.37    8.20
   1   8  -8  296.37    8.30
  -1  -8   8  279.07    8.20
   0   8  -8   48.00    1.40
   0   8  -8   46.00    1.50
   0  -8   8   46.50    1.60
   0  -8   8   44.80    1.40
  -1   8  -8    9.40    0.40
  -1   8  -8    9.30    0.50
   1  -8   8    9.00    0.60
   1  -8   8    9.10    0.40
  -2   8  -8  122.19    3.60
  -2   8  -8  126.39    3.50
   2  -8   8  120.49    3.70
  -3   8  -8   40.00    1.40
   3  -8   8   42.00    1.40
  -4   8  -8    5.90    0.50
   4  -8   8    7.10    0.50
  -5   8  -8   16.50    0.70
  -5   8  -8   15.40    0.60
  -5   8  -8   15.60    0.50
   5  -8   8   14.90    0.70
  -6   8  -8    9.30    0.40
  -6   8  -8    8.70    0.50
  -6   8  -8   10.00    0.60
   6  -8   8    9.50    0.70
  -7   8  -8    1.70    0.40
  -7   8  -8    2.10    0.30
   7  -8   8    2.10    0.40
  -8   8  -8    0.60    0.50
  -8   8  -8    0.70    0.30
   8  -8   8    0.80    0.40
  -9   8  -8   28.90    1.10
   9  -8   8   29.70    1.20
 -10   8  -8  104.59    3.20
  10  -8   8  104.19    3.20
  -7  -7   8   13.30    1.00
  -6  -7   8   44.40    1.70
   5   7  -8   74.19    2.30
   5   7  -8   68.69    2.40
  -5  -7   8   77.19    2.40
   4   7  -8    9.00    0.60
   4   7  -8    8.40    0.60
  -4  -7   8    8.10    0.70
   3   7  -8  197.38    5.60
   3   7  -8  188.58    5.60
  -3  -7   8  191.68    5.60
   2   7  -8  118.59    3.40
   2   7  -8  118.59    3.50
  -2  -7   8  113.19    3.40
   1   7  -8   15.50    0.70
   1   7  -8   15.40    0.60
  -1  -7   8   15.00    0.70
   0   7  -8   89.19    2.70
   0   7  -8   90.09    2.60
   0  -7   8   90.69    2.60
  -1   7  -8  212.48    6.00
  -1   7  -8  211.68    6.10
   1  -7   8  208.48    6.10
   1  -7   8  211.98    6.00
  -2   7  -8   60.39    1.90
  -2   7  -8   58.09    1.70
   2  -7   8   58.89    1.90
  -3   7  -8    4.80    0.30
  -3   7  -8    4.20    0.30
   3  -7   8    5.30    0.40
  -4   7  -8  242.98    6.90
  -4   7  -8  245.78    7.00
  -4   7  -8  247.38    6.90
   4  -7   8  246.18    7.00
  -5   7  -8    5.70    0.30
  -5   7  -8    5.20    0.50
  -5   7  -8    5.90    0.40
   5  -7   8    6.50    0.50
  -6   7  -8    1.90    0.20
  -6   7  -8    1.70    0.30
   6  -7   8    2.50    0.40
  -7   7  -8   91.69    2.60
  -7   7  -8   87.39    2.70
   7  -7   8   86.49    2.70
  -8   7  -8   12.90    0.70
  -8   7  -8   11.10    0.80
   8  -7   8   11.40    0.70
  -9   7  -8    4.00    0.60
  -9   7  -8    3.90    0.40
   9  -7   8    3.80    0.50
 -10   7  -8   81.89    2.60
  10  -7   8   80.59    2.60
  -8  -6   8   77.59    2.60
  -7  -6   8   -0.70    0.40
   6   6  -8  380.46   11.30
  -6  -6   8  409.96   11.30
   5   6  -8   13.10    0.70
   5   6  -8   12.30    0.70
  -5  -6   8   13.90    0.80
   4   6  -8  324.07    9.30
   4   6  -8  329.77    9.40
  -4  -6   8  330.37    9.40
   3   6  -8   10.30    0.50
   3   6  -8    9.80    0.60
  -3  -6   8    9.50    0.60
   2   6  -8   90.99    2.80
   2   6  -8   92.49    2.70
  -2  -6   8   91.19    2.70
   1   6  -8    0.20    0.20
   1   6  -8    0.20    0.20
  -1  -6   8    0.10    0.20
   0   6  -8   66.49    2.00
   0   6  -8   67.89    2.00
   0  -6   8   65.89    2.00
  -1   6  -8   40.40    1.20
  -1   6  -8   41.60    1.30
   1  -6   8   40.40    1.30
   1  -6   8   40.40    1.30
  -2   6  -8   98.99    2.90
  -2   6  -8  103.59    3.00
   2  -6   8  101.29    3.00
  -3   6  -8  810.82   22.40
  -3   6  -8  815.82   22.40
  -3   6  -8  782.82   22.30
   3  -6   8  777.12   22.40
  -4   6  -8   59.69    1.80
  -4   6  -8   59.39    1.80
  -4   6  -8   59.59    1.70
   4  -6   8   58.29    1.80
  -5   6  -8   16.30    0.60
  -5   6  -8   16.30    0.70
   5  -6   8   16.60    0.70
  -6   6  -8   68.29    2.00
  -6   6  -8   67.79    2.10
   6  -6   8   68.09    2.10
  -7   6  -8   34.50    1.30
  -7   6  -8   35.10    1.20
   7  -6   8   35.70    1.20
  -8   6  -8   34.90    1.30
  -8   6  -8   35.00    1.20
   8  -6   8   33.10    1.20
  -9   6  -8   10.40    0.70
   9  -6   8    8.70    0.70
 -10   6  -8   23.10    1.10
  10  -6   8   24.60    1.10
  -8  -5   8   35.00    1.50
  -7  -5   8   12.00    0.90
   6   5  -8 1232.18   35.90
  -6  -5   8 1328.87   36.00
   5   5  -8    3.70    0.50
   5   5  -8    4.70    0.50
  -5  -5   8    5.40    0.60
   4   5  -8   88.09    2.70
   4   5  -8   87.09    2.70
  -4  -5   8   87.89    2.70
   3   5  -8    8.00    0.50
   3   5  -8    8.20    0.50
  -3  -5   8    7.90    0.50
   2   5  -8    0.60    0.20
   2   5  -8    0.10    0.20
  -2  -5   8    0.50    0.20
   1   5  -8   31.00    1.10
   1   5  -8   31.20    1.00
  -1  -5   8   31.40    1.00
   0   5  -8   46.70    1.40
   0   5  -8   44.40    1.40
   0  -5   8   45.60    1.40
  -1   5  -8  718.03   19.90
  -1   5  -8  709.83   19.90
   1  -5   8  706.43   19.90
   1  -5   8  701.13   19.90
  -2   5  -8  434.56   12.10
  -2   5  -8  433.16   12.20
   2  -5   8  427.96   12.20
  -3   5  -8   62.79    1.90
  -3   5  -8   63.09    1.90
  -3   5  -8   65.59    1.90
   3  -5   8   62.19    1.90
  -4   5  -8    7.10    0.40
  -4   5  -8    7.30    0.40
   4  -5   8    7.20    0.40
  -5   5  -8    7.30    0.40
  -5   5  -8    7.20    0.50
   5  -5   8    7.30    0.50
  -6   5  -8   17.50    0.80
  -6   5  -8   17.80    0.70
   6  -5   8   17.80    0.70
  -7   5  -8   41.70    1.40
  -7   5  -8   40.40    1.40
   7  -5   8   41.10    1.40
  -8   5  -8    8.00    0.60
   8  -5   8    7.60    0.60
  -9   5  -8   29.00    1.20
   9  -5   8   26.70    1.10
 -10   5  -8   90.39    2.80
  10  -5   8   83.89    2.70
  -9  -4   8   68.19    2.40
  -8  -4   8  462.65   13.30
  -7  -4   8   36.70    1.50
   6   4  -8    4.70    0.50
  -6  -4   8    4.50    0.50
   5   4  -8   55.59    1.80
  -5  -4   8   56.19    1.80
   4   4  -8   42.70    1.40
  -4  -4   8   41.30    1.40
   3   4  -8   15.70    0.70
  -3  -4   8   16.20    0.70
   2   4  -8  294.37    7.90
   2   4  -8  243.78    7.80
  -2  -4   8  291.77    7.90
   1   4  -8  844.42   23.70
   1   4  -8  833.52   23.80
  -1  -4   8  847.92   23.70
   0   4  -8   81.79    2.20
   0   4  -8   63.69    2.20
   0  -4   8   79.09    2.20
  -1   4  -8   74.89    2.20
  -1   4  -8   74.89    2.20
  -2   4  -8  749.82   21.00
  -2   4  -8  746.83   21.30
   2  -4   8  758.42   21.30
  -3   4  -8   90.59    2.60
  -3   4  -8   89.59    2.60
   3  -4   8   88.39    2.60
  -4   4  -8   51.49    1.60
  -4   4  -8   50.69    1.60
   4  -4   8   52.39    1.60
  -5   4  -8    1.00    0.20
  -5   4  -8    1.00    0.20
   5  -4   8    1.20    0.20
  -6   4  -8    8.40    0.50
  -6   4  -8    7.50    0.50
   6  -4   8    8.30    0.50
  -7   4  -8    7.00    0.60
  -7   4  -8    6.90    0.60
   7  -4   8    6.90    0.50
  -8   4  -8   17.60    0.80
   8  -4   8   17.70    0.80
  -9   4  -8   99.79    3.10
   9  -4   8  100.59    3.00
 -10   4  -8    1.40    0.50
  10  -4   8    0.40    0.40
  -9  -3   8    5.20    0.60
  -8  -3   8  622.44   17.70
   7   3  -8  119.09    3.70
  -7  -3   8  128.89    3.80
   6   3  -8   34.20    1.20
  -6  -3   8   33.00    1.30
   5   3  -8   10.40    0.60
  -5  -3   8    9.70    0.60
   4   3  -8   62.39    1.90
  -4  -3   8   61.09    1.90
   3   3  -8   23.60    0.90
  -3  -3   8   23.40    0.90
   2   3  -8  267.47    7.60
  -2  -3   8  267.97    7.60
   1   3  -8  681.63   19.00
   1   3  -8  679.63   18.90
  -1  -3   8  659.83   18.90
   0   3  -8  361.86   10.00
   0   3  -8  344.97   10.00
   0  -3   8  355.56   10.00
  -1   3  -8  163.78    4.80
  -1   3  -8  169.18    4.80
  -2   3  -8  263.37    7.40
  -2   3  -8  259.07    7.40
   2  -3   8  265.27    7.40
  -3   3  -8   14.30    0.60
  -3   3  -8   13.90    0.50
   3  -3   8   14.90    0.60
  -4   3  -8    3.30    0.30
  -4   3  -8    3.00    0.30
   4  -3   8    3.20    0.30
  -5   3  -8  144.09    4.20
  -5   3  -8  144.19    4.10
   5  -3   8  144.69    4.10
  -6   3  -8   27.50    1.00
  -6   3  -8   27.40    1.00
   6  -3   8   26.70    0.90
  -7   3  -8   39.90    1.40
   7  -3   8   40.10    1.30
  -8   3  -8   62.19    2.00
   8  -3   8   61.79    1.90
  -9   3  -8    9.80    0.70
   9  -3   8   10.40    0.60
 -10   3  -8    7.30    0.90
 -10  -2   8   69.19    2.40
  -9  -2   8   93.09    3.00
  -8  -2   8    5.70    0.60
   7   2  -8    0.00    0.30
  -7  -2   8   -0.40    0.30
   6   2  -8    3.50    0.40
  -6  -2   8    2.90    0.40
   5   2  -8   44.80    1.50
  -5  -2   8   42.80    1.50
   4   2  -8  463.65   13.00
  -4  -2   8  454.85   13.00
   3   2  -8  259.87    7.30
  -3  -2   8  254.37    7.30
   2   2  -8  184.78    5.30
  -2  -2   8  185.28    5.30
   1   2  -8   29.20    1.00
  -1  -2   8   27.40    1.00
   0   2  -8 1966.60   55.39
   0   2  -8 2010.70   55.49
   0  -2   8 1927.81   55.39
  -1   2  -8   52.99    1.60
  -1   2  -8   51.29    1.60
  -2   2  -8   43.20    1.30
  -3   2  -8   13.30    0.50
  -3   2  -8   13.40    0.60
   3  -2   8   13.00    0.50
  -4   2  -8   98.89    2.80
  -4   2  -8   96.79    2.90
   4  -2   8   95.29    2.80
  -5   2  -8   83.89    2.50
  -6   2  -8    9.70    0.60
  -7   2  -8   38.50    1.30
  -8   2  -8    4.80    0.60
   8  -2   8    2.80    0.50
  -9   2  -8  106.99    3.30
 -10   2  -8    6.20    0.60
 -10  -1   8   36.40    1.50
  -9  -1   8   47.60    1.80
  -8  -1   8   -0.40    0.30
   7   1  -8  131.89    4.00
  -7  -1   8  136.89    4.00
   6   1  -8    0.60    0.30
  -6  -1   8    0.30    0.30
   5   1  -8    0.30    0.20
  -5  -1   8    0.60    0.30
   4   1  -8  461.45   12.90
  -4  -1   8  449.95   12.90
   3   1  -8   58.19    1.80
  -3  -1   8   57.89    1.80
   2   1  -8   92.69    2.70
  -2  -1   8   89.19    2.70
   1   1  -8 1181.08   33.10
  -1  -1   8 1167.38   33.10
   0   1  -8  527.95   14.80
  -1   1  -8    6.90    0.30
  -1   1  -8    7.30    0.50
  -2   1  -8    5.30    0.30
  -3   1  -8  177.88    5.10
  -4   1  -8   28.90    1.00
  -5   1  -8   30.30    1.10
  -6   1  -8   49.00    1.60
  -7   1  -8    1.10    0.30
   7  -1   8    0.60    0.30
  -8   1  -8   47.20    1.60
  -9   1  -8   15.90    0.90
 -10   0   8    3.00    0.50
  -9   0   8   94.19    3.00
   8   0  -8   42.40    1.50
  -8   0   8   44.40    1.60
   7   0  -8    1.50    0.30
  -7   0   8    1.40    0.30
   6   0  -8  479.25   13.60
  -6   0   8  482.85   13.60
   5   0  -8    9.00    0.50
  -5   0   8    8.90    0.60
   4   0  -8   15.90    0.70
  -4   0   8   15.40    0.70
   3   0  -8    6.10    0.50
  -3   0   8    6.40    0.50
   2   0  -8   25.20    0.90
  -2   0   8   24.50    0.90
   1   0  -8  584.94   16.10
  -1   0   8  553.84   16.10
   0   0  -8   51.79    1.60
  -2   0  -8  112.59    3.30
  -3   0  -8    4.40    0.40
  -4   0  -8  102.09    3.00
  -5   0  -8    9.00    0.60
  -6   0  -8   18.70    0.80
  -7   0  -8   88.79    2.80
  -8   0  -8   30.80    1.20
  -9   0  -8  163.48    4.90
 -11   1   8   29.30    1.40
 -10   1   8    1.90    0.50
  -9   1   8   24.30    1.20
   8  -1  -8   52.79    1.80
  -8   1   8   58.19    1.90
   7  -1  -8   52.49    1.70
  -7   1   8   52.99    1.80
   6  -1  -8  168.18    4.90
  -6   1   8  165.68    4.90
   5  -1  -8    7.00    0.50
  -5   1   8    6.90    0.50
   4  -1  -8  122.39    3.60
  -4   1   8  120.29    3.60
   3  -1  -8  275.87    7.80
  -3   1   8  271.87    7.80
   2  -1  -8  291.67    9.30
  -2   1   8  364.86    9.30
   1  -1  -8  128.49    3.70
   0  -1  -8  485.65   13.70
  -2  -1  -8  302.27    8.60
  -3  -1  -8   81.09    2.40
  -4  -1  -8   15.40    0.70
  -5  -1  -8    5.30    0.50
  -6  -1  -8    4.00    0.50
  -7  -1  -8  130.69    3.90
  -8  -1  -8   16.40    0.90
  -9  -1  -8    9.20    0.80
  11  -2  -8    6.90    1.00
 -11   2   8    3.90    0.60
  10  -2  -8   59.49    2.10
 -10   2   8   59.09    2.10
  -9   2   8   11.40    0.80
   8  -2  -8   14.40    0.80
  -8   2   8   13.50    0.80
   7  -2  -8  112.29    3.20
  -7   2   8   97.39    3.20
   6  -2  -8    3.50    0.40
  -6   2   8    3.80    0.40
   5  -2  -8   18.50    0.80
  -5   2   8   19.40    0.80
   4  -2  -8  157.28    4.50
  -4   2   8  152.38    4.50
   3  -2  -8   28.10    1.00
  -3   2   8   28.10    1.00
   2  -2  -8   78.39    2.40
  -2   2   8   79.59    2.40
   1  -2  -8   73.39    2.20
   0  -2  -8   15.50    0.60
   0  -2  -8   14.70    0.60
  -1  -2  -8  171.78    4.90
  -2  -2  -8    8.40    0.50
  -3  -2  -8    5.60    0.40
  -4  -2  -8   13.00    0.60
  -5  -2  -8  338.57    9.70
  -6  -2  -8   19.50    0.90
  -7  -2  -8   28.80    1.20
  -8  -2  -8   21.50    1.00
  11  -3  -8    0.10    0.50
 -11   3   8    1.90    0.60
  10  -3  -8   99.89    3.20
 -10   3   8  100.19    3.20
   9  -3  -8   -0.20    0.40
  -9   3   8   -0.20    0.40
   8  -3  -8   49.80    1.70
  -8   3   8   48.40    1.70
   7  -3  -8    0.30    0.30
  -7   3   8    0.60    0.30
   6  -3  -8    1.00    0.30
  -6   3   8    1.30    0.30
   5  -3  -8   70.29    2.10
  -5   3   8   67.69    2.10
   4  -3  -8   33.40    1.20
  -4   3   8   33.50    1.20
   3  -3  -8   20.80    0.80
   3  -3  -8   20.30    0.80
  -3   3   8   19.90    0.80
   2  -3  -8  370.76   10.40
   2  -3  -8  368.36   10.50
   1  -3  -8    0.60    0.20
   1  -3  -8    0.80    0.20
   0  -3  -8   26.20    0.90
  -1  -3  -8  172.48    5.00
  -2  -3  -8   93.39    2.80
  -3  -3  -8   49.40    1.60
  -4  -3  -8  140.99    4.20
  -5  -3  -8    1.00    0.30
  -6  -3  -8    0.20    0.30
  -7  -3  -8    7.20    0.70
  -8  -3  -8  166.48    5.50
  11  -4  -8    1.10    0.60
 -11   4   8    0.70    0.60
  10  -4  -8    7.80    0.80
 -10   4   8    7.20    0.90
   9  -4  -8    1.50    0.50
   9  -4  -8    1.50    0.40
  -9   4   8    2.00    0.40
   8  -4  -8   25.80    1.20
   8  -4  -8   26.30    1.10
  -8   4   8   26.30    1.10
   7  -4  -8  106.99    3.20
   7  -4  -8  103.79    3.20
  -7   4   8  102.79    3.20
   6  -4  -8   16.40    0.80
   6  -4  -8   15.00    0.80
  -6   4   8   16.10    0.80
   5  -4  -8   57.99    1.90
   5  -4  -8   61.19    1.90
  -5   4   8   59.59    1.90
   4  -4  -8  163.98    4.80
   4  -4  -8  169.38    4.80
  -4   4   8  160.58    4.80
   3  -4  -8   80.69    2.50
   3  -4  -8   83.39    2.50
   2  -4  -8   48.70    1.60
   2  -4  -8   51.59    1.60
   1  -4  -8   27.10    1.00
   1  -4  -8   26.60    0.90
   0  -4  -8    4.40    0.30
   0  -4  -8    4.00    0.40
  -1  -4  -8   19.60    0.80
  -2  -4  -8  218.68    6.30
  -3  -4  -8  816.62   23.00
  -4  -4  -8  388.16   11.10
  -5  -4  -8  171.08    5.10
  -6  -4  -8   21.00    1.00
  -7  -4  -8    7.10    0.70
  11  -5  -8    7.80    1.00
 -11   5   8    9.30    1.10
  10  -5  -8   51.59    1.90
 -10   5   8   52.09    1.90
   9  -5  -8    6.30    0.70
   9  -5  -8    6.40    0.80
  -9   5   8    8.50    0.80
   8  -5  -8   26.30    1.10
   8  -5  -8   29.50    1.20
  -8   5   8   26.70    1.20
   7  -5  -8   19.80    0.90
   7  -5  -8   18.60    1.00
  -7   5   8   18.90    0.90
   6  -5  -8  745.03   20.80
   6  -5  -8  729.63   20.80
  -6   5   8  739.23   20.80
   5  -5  -8   24.30    1.00
   5  -5  -8   24.50    0.90
  -5   5   8   23.10    0.90
   4  -5  -8    3.00    0.40
   4  -5  -8    4.20    0.50
   3  -5  -8    0.40    0.30
   3  -5  -8    0.20    0.20
   2  -5  -8    0.60    0.30
   2  -5  -8    0.30    0.20
   1  -5  -8  279.37    8.00
   1  -5  -8  287.57    8.10
   0  -5  -8   30.70    1.00
   0  -5  -8   32.30    1.10
  -1  -5  -8  247.08    7.10
  -2  -5  -8  626.34   17.70
  -3  -5  -8   18.80    0.90
  -4  -5  -8   71.59    2.30
  -5  -5  -8    0.80    0.30
  -6  -5  -8    3.40    0.40
  10  -6  -8    7.10    0.80
 -10   6   8    8.70    1.00
   9  -6  -8    6.00    0.70
   9  -6  -8    5.90    0.80
  -9   6   8    6.60    0.80
   8  -6  -8   81.49    2.60
   8  -6  -8   83.79    2.70
  -8   6   8   79.39    2.60
   7  -6  -8    2.00    0.40
   7  -6  -8    1.50    0.40
  -7   6   8    1.80    0.40
   6  -6  -8    1.40    0.40
   6  -6  -8    1.40    0.30
  -6   6   8    1.40    0.30
   5  -6  -8   13.20    0.70
   5  -6  -8   15.10    0.80
   4  -6  -8   55.29    1.80
   4  -6  -8   56.99    1.80
   3  -6  -8  182.38    5.20
   3  -6  -8  173.08    5.20
   2  -6  -8    5.90    0.50
   2  -6  -8    5.90    0.50
   1  -6  -8    3.20    0.30
   1  -6  -8    3.80    0.50
   1  -6  -8    2.90    0.30
   0  -6  -8  694.23   19.70
   0  -6  -8  709.13   19.70
  -1  -6  -8   52.99    1.70
  -2  -6  -8   30.30    1.10
  -3  -6  -8   22.60    1.00
  -4  -6  -8    9.50    0.70
  -5  -6  -8    0.20    0.30
  10  -7  -8    1.90    0.50
 -10   7   8    1.70    0.60
   9  -7  -8   96.29    3.10
   9  -7  -8  101.39    3.20
  -9   7   8   98.99    3.10
   8  -7  -8   85.89    2.80
   8  -7  -8   85.09    2.70
  -8   7   8   87.69    2.70
   7  -7  -8    5.70    0.60
   7  -7  -8    5.10    0.60
  -7   7   8    4.60    0.50
   6  -7  -8    5.60    0.60
   6  -7  -8    6.00    0.70
   5  -7  -8   74.59    2.40
   5  -7  -8   78.69    2.40
   4  -7  -8   16.90    0.90
   4  -7  -8   19.90    0.90
   3  -7  -8  166.28    4.80
   3  -7  -8  162.58    4.80
   2  -7  -8  211.28    6.10
   2  -7  -8  210.88    6.00
   2  -7  -8  207.08    6.00
   1  -7  -8   14.30    0.70
   1  -7  -8   13.00    0.80
   1  -7  -8   13.00    0.70
   0  -7  -8  194.88    5.60
   0  -7  -8  196.38    5.70
  -1  -7  -8   84.09    2.60
  -2  -7  -8   16.60    0.80
  -3  -7  -8    6.20    0.70
  -4  -7  -8    5.00    0.70
   9  -8  -8   19.30    1.20
   9  -8  -8   19.40    1.10
  -9   8   8   21.40    1.10
   8  -8  -8    5.90    0.80
   8  -8  -8    7.80    0.80
  -8   8   8    6.40    0.70
   7  -8  -8    1.60    0.40
   7  -8  -8    1.60    0.50
   6  -8  -8   40.60    1.50
   6  -8  -8   39.90    1.50
   5  -8  -8  138.49    4.00
   5  -8  -8  129.59    4.00
   4  -8  -8  207.58    6.00
   4  -8  -8  207.48    6.00
   3  -8  -8    8.30    0.70
   3  -8  -8    7.40    0.70
   2  -8  -8  141.49    4.20
   2  -8  -8  141.99    4.20
   2  -8  -8  142.89    4.20
   1  -8  -8   92.99    3.00
   1  -8  -8   95.99    2.90
   1  -8  -8   99.39    2.90
   0  -8  -8   89.99    2.70
   0  -8  -8   93.29    2.80
  -1  -8  -8   33.50    1.30
  -2  -8  -8    4.30    0.50
  -3  -8  -8    0.10    0.40
   9  -9  -8   18.00    1.20
   8  -9  -8   37.10    1.50
   8  -9  -8   39.10    1.50
   7  -9  -8   13.10    1.00
   7  -9  -8   13.50    0.90
   6  -9  -8   15.80    1.00
   6  -9  -8   17.00    1.00
   5  -9  -8  131.29    3.90
   5  -9  -8  122.99    3.80
   4  -9  -8  331.87    9.60
   4  -9  -8  336.37    9.60
   3  -9  -8   82.89    2.50
   3  -9  -8   78.69    2.50
   3  -9  -8   79.89    2.60
   2  -9  -8   13.50    0.90
   2  -9  -8   15.60    0.80
   2  -9  -8   14.40    0.80
   1  -9  -8   22.10    0.90
   1  -9  -8   20.80    0.90
   1  -9  -8   19.60    1.10
   0  -9  -8    8.50    0.70
   0  -9  -8    9.30    0.70
  -1  -9  -8   41.60    1.50
  -2  -9  -8   21.10    1.10
   7 -10  -8   16.80    1.10
   6 -10  -8   71.29    2.40
   5 -10  -8  324.07    9.30
   5 -10  -8  318.97    9.30
   5 -10  -8  325.77    9.20
   4 -10  -8   17.80    1.10
   4 -10  -8   18.30    1.00
   4 -10  -8   16.20    0.90
   3 -10  -8   28.20    1.30
   3 -10  -8   28.30    1.20
   3 -10  -8   29.90    1.20
   2 -10  -8    1.00    0.40
   2 -10  -8    0.80    0.40
   2 -10  -8    1.40    0.60
   1 -10  -8   23.90    1.10
   1 -10  -8   23.80    1.90
   1 -10  -8   24.90    1.10
   0 -10  -8    4.60    0.60
   4 -11  -8    0.00    0.50
   4 -11  -8    0.30    0.50
   1 -13   9    7.90    0.80
   2 -13   9   14.40    0.90
   3 -13   9    2.90    0.50
   4 -13   9   89.29    2.90
   5 -13   9   21.90    1.10
   6 -13   9   57.59    2.60
  -2 -12   9   58.49    2.10
  -1 -12   9    4.90    0.50
   0 -12   9    0.10    0.30
   1 -12   9  188.18    5.60
   2 -12   9   85.79    2.80
   3 -12   9   41.00    1.50
   4 -12   9  147.59    4.50
   5 -12   9    5.20    0.60
   6 -12   9   23.50    1.10
   7 -12   9   12.70    0.90
  -3 -11   9   12.40    1.00
   2  11  -9   41.00    1.50
  -2 -11   9   42.00    1.50
   1  11  -9    2.80    0.40
  -1 -11   9    2.90    0.40
   0  11  -9    0.20    0.30
   0 -11   9    0.40    0.30
  -1  11  -9  140.59    4.00
   1 -11   9  140.29    4.30
   1 -11   9  142.29    4.00
   2 -11   9  369.86   10.60
   3 -11   9    0.90    0.40
   4 -11   9    0.80    0.40
   5 -11   9    0.30    0.40
   6 -11   9   32.90    1.30
   7 -11   9    3.90    0.50
   8 -11   9   15.10    1.00
  -4 -10   9    0.50    0.50
   3  10  -9   38.10    1.40
  -3 -10   9   40.10    1.50
   2  10  -9  159.38    4.60
  -2 -10   9  156.78    4.60
   1  10  -9   14.20    0.70
  -1 -10   9   15.90    0.80
   0  10  -9   31.70    1.10
   0 -10   9   33.70    1.10
  -1  10  -9   49.20    1.50
   1 -10   9   50.79    1.70
   1 -10   9   50.69    1.50
   2 -10   9  156.28    4.60
   3 -10   9  122.99    3.70
   4 -10   9   44.20    1.50
   5 -10   9   10.60    0.70
   6 -10   9    8.00    0.70
   7 -10   9    6.70    0.70
   8 -10   9   20.80    1.10
   9 -10   9    0.20    0.50
  -5  -9   9    6.40    0.70
   4   9  -9    8.40    0.80
  -4  -9   9    9.50    0.80
   3   9  -9   12.40    0.70
  -3  -9   9   11.50    0.80
   2   9  -9    9.50    0.60
  -2  -9   9    9.70    0.70
   1   9  -9  157.28    4.40
   1   9  -9  146.59    4.50
  -1  -9   9  155.48    4.50
   0   9  -9  323.37    9.50
   0   9  -9  335.77    9.30
   0  -9   9  333.07    9.40
  -1   9  -9    0.70    0.30
  -1   9  -9    0.70    0.20
   1  -9   9    0.80    0.20
   1  -9   9    1.40    0.40
  -2   9  -9   42.60    1.50
  -2   9  -9   45.30    1.30
   2  -9   9   45.30    1.50
  -3   9  -9  112.39    3.40
   3  -9   9  112.19    3.40
  -4   9  -9    2.70    0.40
   4  -9   9    2.20    0.30
  -5   9  -9   43.30    1.50
   5  -9   9   44.80    1.50
  -6   9  -9    1.20    0.40
   6  -9   9    1.60    0.40
  -7   9  -9   48.30    1.50
  -7   9  -9   47.10    1.50
   7  -9   9   51.09    1.70
  -8   9  -9  114.99    3.30
   8  -9   9  114.99    3.50
   9  -9   9   44.20    1.60
  -6  -8   9    2.10    0.50
  -5  -8   9    8.50    0.80
   4   8  -9    0.00    0.30
  -4  -8   9    0.10    0.40
   3   8  -9   20.10    0.90
   3   8  -9   20.60    0.90
  -3  -8   9   20.80    0.90
   2   8  -9   43.10    1.50
   2   8  -9   44.50    1.40
  -2  -8   9   42.20    1.50
   1   8  -9  344.67    9.90
   1   8  -9  348.17    9.80
  -1  -8   9  347.27    9.80
   0   8  -9    8.10    0.50
   0   8  -9    7.90    0.50
   0  -8   9    7.30    0.50
  -1   8  -9   33.90    1.10
  -1   8  -9   33.40    1.20
   1  -8   9   33.80    1.10
  -2   8  -9   76.19    2.20
  -2   8  -9   75.49    2.40
   2  -8   9   77.29    2.40
  -3   8  -9   10.30    0.40
  -3   8  -9    9.70    0.60
  -3   8  -9   10.00    0.40
   3  -8   9    9.90    0.60
  -4   8  -9   10.90    0.50
  -4   8  -9   10.70    0.60
  -4   8  -9   10.90    0.40
   4  -8   9    9.30    0.60
  -5   8  -9  141.79    4.10
  -5   8  -9  141.79    4.20
  -5   8  -9  141.89    4.10
   5  -8   9  148.09    4.20
  -6   8  -9    1.70    0.30
  -6   8  -9    1.50    0.40
  -6   8  -9    1.50    0.20
   6  -8   9    1.60    0.40
  -7   8  -9   93.69    3.00
  -7   8  -9   96.19    2.80
   7  -8   9   94.99    2.90
  -8   8  -9    0.50    0.30
  -8   8  -9    0.80    0.50
   8  -8   9    0.40    0.40
  -9   8  -9   56.49    1.80
   9  -8   9   56.29    1.90
 -10   8  -9   65.99    2.20
  10  -8   9   67.79    2.30
  -7  -7   9    1.40    0.50
  -6  -7   9    0.60    0.40
   5   7  -9    9.20    0.70
  -5  -7   9    9.90    0.80
   4   7  -9  297.07    8.50
   4   7  -9  293.47    8.50
  -4  -7   9  298.17    8.50
   3   7  -9  206.18    5.90
   3   7  -9  205.58    6.00
  -3  -7   9  203.68    5.90
   2   7  -9   17.00    0.70
   2   7  -9   16.60    0.70
  -2  -7   9   16.30    0.80
   1   7  -9    1.80    0.20
   1   7  -9    1.30    0.20
  -1  -7   9    1.80    0.30
   0   7  -9   17.80    0.70
   0   7  -9   18.00    0.70
   0  -7   9   18.70    0.70
  -1   7  -9    0.60    0.20
  -1   7  -9    0.60    0.20
   1  -7   9    0.60    0.20
   1  -7   9    0.20    0.20
  -2   7  -9  146.39    4.10
  -2   7  -9  143.79    4.20
   2  -7   9  139.79    4.20
  -3   7  -9   13.60    0.50
  -3   7  -9   13.80    0.60
   3  -7   9   14.10    0.70
  -4   7  -9    0.80    0.20
  -4   7  -9    0.50    0.20
  -4   7  -9    0.70    0.30
   4  -7   9    0.60    0.30
  -5   7  -9    3.90    0.40
  -5   7  -9    2.60    0.30
  -5   7  -9    2.80    0.30
   5  -7   9    2.10    0.30
  -6   7  -9   70.69    2.10
  -6   7  -9   70.69    2.20
   6  -7   9   68.29    2.20
  -7   7  -9   33.50    1.30
  -7   7  -9   34.60    1.10
   7  -7   9   29.20    1.20
  -8   7  -9    2.60    0.40
  -8   7  -9    1.70    0.50
   8  -7   9    2.50    0.40
  -9   7  -9   25.30    1.30
  -9   7  -9   25.90    1.10
   9  -7   9   26.20    1.10
 -10   7  -9    0.20    0.50
  10  -7   9    0.50    0.50
  -8  -6   9   76.09    2.60
  -7  -6   9    2.40    0.50
  -6  -6   9    0.10    0.40
   5   6  -9    1.80    0.40
   5   6  -9    1.20    0.30
  -5  -6   9    1.40    0.40
   4   6  -9    5.50    0.50
   4   6  -9    5.80    0.50
  -4  -6   9    5.80    0.60
   3   6  -9  132.69    3.90
   3   6  -9  133.09    3.90
  -3  -6   9  130.49    3.90
   2   6  -9    1.00    0.30
   2   6  -9    0.80    0.20
  -2  -6   9    0.90    0.30
   1   6  -9   39.40    1.20
   1   6  -9   32.00    1.20
  -1  -6   9   39.50    1.20
   0   6  -9   53.89    1.70
   0   6  -9   52.79    1.60
   0  -6   9   51.69    1.60
  -1   6  -9    5.50    0.40
  -1   6  -9    6.00    0.40
   1  -6   9    5.80    0.40
   1  -6   9    5.60    0.40
  -2   6  -9    5.60    0.40
  -2   6  -9    4.70    0.40
   2  -6   9    4.90    0.40
  -3   6  -9   80.49    2.40
  -3   6  -9   83.99    2.50
   3  -6   9   82.49    2.50
  -4   6  -9   32.70    1.10
  -4   6  -9   33.20    1.00
  -4   6  -9   31.70    1.10
   4  -6   9   31.80    1.10
  -5   6  -9   34.50    1.20
  -5   6  -9   34.10    1.10
   5  -6   9   34.30    1.20
  -6   6  -9   76.99    2.30
  -6   6  -9   77.99    2.40
   6  -6   9   73.89    2.30
  -7   6  -9   99.09    2.90
  -7   6  -9   98.09    3.00
   7  -6   9   97.69    3.00
  -8   6  -9   43.20    1.40
  -8   6  -9   42.80    1.60
   8  -6   9   40.70    1.50
  -9   6  -9    9.20    0.70
   9  -6   9    7.20    0.70
 -10   6  -9   26.60    1.20
  10  -6   9   27.50    1.20
  -8  -5   9    7.40    0.80
  -7  -5   9   28.50    1.30
   6   5  -9   36.80    1.40
  -6  -5   9   38.10    1.40
   5   5  -9   87.99    2.70
  -5  -5   9   89.49    2.80
   4   5  -9  133.89    4.00
   4   5  -9  135.49    4.00
  -4  -5   9  133.89    4.00
   3   5  -9   34.30    1.20
   3   5  -9   32.90    1.20
  -3  -5   9   33.50    1.20
   2   5  -9   59.09    1.80
   2   5  -9   58.39    1.80
  -2  -5   9   58.19    1.80
   1   5  -9  210.88    6.00
   1   5  -9  208.08    6.00
  -1  -5   9  206.28    6.00
   0   5  -9   36.60    1.20
   0   5  -9   36.90    1.20
   0  -5   9   36.40    1.20
  -1   5  -9   85.89    2.60
  -1   5  -9   88.69    2.60
  -2   5  -9  287.27    8.20
  -2   5  -9  291.57    8.10
   2  -5   9  285.57    8.20
  -3   5  -9  103.69    3.00
  -3   5  -9  104.59    3.00
  -3   5  -9  105.59    3.10
   3  -5   9  103.19    3.10
  -4   5  -9   24.40    0.90
  -4   5  -9   23.60    0.80
   4  -5   9   23.60    0.90
  -5   5  -9    7.40    0.40
  -5   5  -9    6.70    0.50
   5  -5   9    6.70    0.50
  -6   5  -9   16.00    0.80
  -6   5  -9   17.20    0.70
   6  -5   9   17.40    0.70
  -7   5  -9   23.50    0.90
  -7   5  -9   22.10    1.00
   7  -5   9   20.70    0.90
  -8   5  -9   17.90    0.80
   8  -5   9   17.50    0.80
  -9   5  -9   46.60    1.60
   9  -5   9   47.10    1.60
 -10   5  -9    7.10    0.90
  10  -5   9    7.00    0.70
  -9  -4   9   31.50    1.40
  -8  -4   9    3.60    0.50
  -7  -4   9   56.29    2.00
   6   4  -9  144.29    4.30
  -6  -4   9  149.29    4.40
   5   4  -9    1.90    0.30
  -5  -4   9    2.50    0.40
   4   4  -9    0.30    0.20
  -4  -4   9    0.20    0.30
   3   4  -9   43.80    1.40
  -3  -4   9   42.90    1.40
   2   4  -9   51.99    1.60
   2   4  -9   50.99    1.60
  -2  -4   9   50.59    1.60
   1   4  -9   43.90    1.40
   1   4  -9   43.50    1.40
  -1  -4   9   44.70    1.40
   0   4  -9   91.69    2.70
   0   4  -9   92.49    2.70
   0  -4   9   89.89    2.70
  -1   4  -9  285.47    7.20
  -1   4  -9  223.28    7.20
  -2   4  -9  146.89    4.20
  -2   4  -9  148.19    4.20
   2  -4   9  146.79    4.20
  -3   4  -9    3.80    0.30
  -3   4  -9    3.30    0.30
  -3   4  -9    3.40    0.30
   3  -4   9    3.70    0.30
  -4   4  -9    4.50    0.40
  -4   4  -9    4.50    0.30
   4  -4   9    4.70    0.40
  -5   4  -9   13.80    0.60
  -5   4  -9   13.70    0.60
   5  -4   9   14.40    0.60
  -6   4  -9    0.70    0.30
  -6   4  -9    0.70    0.20
   6  -4   9    0.90    0.20
  -7   4  -9  277.87    7.90
  -7   4  -9  273.57    7.80
   7  -4   9  273.37    7.80
  -8   4  -9   73.29    2.30
   8  -4   9   72.39    2.20
  -9   4  -9    2.10    0.40
   9  -4   9    2.10    0.40
 -10   4  -9    1.60    0.50
  -9  -3   9  200.88    6.00
  -8  -3   9  246.98    7.20
  -7  -3   9   12.60    0.80
   6   3  -9    1.30    0.30
  -6  -3   9    1.30    0.30
   5   3  -9   40.60    1.40
  -5  -3   9   42.10    1.40
   4   3  -9    1.60    0.30
  -4  -3   9    1.90    0.30
   3   3  -9   18.40    0.70
  -3  -3   9   17.20    0.80
   2   3  -9   13.00    0.60
  -2  -3   9   12.30    0.60
   1   3  -9  103.59    3.00
  -1  -3   9  102.69    3.00
   0   3  -9  412.06   11.70
   0   3  -9  420.76   11.70
   0  -3   9  411.86   11.70
  -1   3  -9   28.00    0.90
  -1   3  -9   29.20    1.00
  -2   3  -9   27.30    0.90
  -2   3  -9   26.50    0.90
  -3   3  -9    3.90    0.30
  -3   3  -9    3.80    0.30
   3  -3   9    4.00    0.30
  -4   3  -9   34.70    1.10
  -4   3  -9   34.10    1.10
   4  -3   9   33.60    1.10
  -5   3  -9   56.29    1.70
  -5   3  -9   55.49    1.70
   5  -3   9   54.29    1.70
  -6   3  -9   49.60    1.60
  -6   3  -9   49.60    1.50
   6  -3   9   47.80    1.50
  -7   3  -9   11.10    0.70
   7  -3   9   10.90    0.50
  -8   3  -9  106.29    3.20
  -9   3  -9   91.59    2.90
 -10   3  -9   65.79    2.30
 -10  -2   9   45.20    1.80
  -9  -2   9   86.79    2.80
  -8  -2   9   43.90    1.60
   7   2  -9    3.20    0.40
  -7  -2   9    3.80    0.40
   6   2  -9   11.80    0.60
  -6  -2   9   12.40    0.80
   5   2  -9   26.30    1.00
  -5  -2   9   27.20    1.00
   4   2  -9  165.28    4.80
  -4  -2   9  162.28    4.80
   3   2  -9   52.79    1.70
  -3  -2   9   51.99    1.70
   2   2  -9  208.58    6.00
  -2  -2   9  206.78    6.00
   1   2  -9  239.88    6.80
  -1  -2   9  235.28    6.80
   0   2  -9 1663.43   46.30
   0   2  -9 1620.94   46.40
  -1   2  -9   60.49    1.90
  -1   2  -9   60.89    1.80
  -2   2  -9   37.30    1.10
  -3   2  -9    0.90    0.20
  -3   2  -9    0.90    0.20
  -4   2  -9   59.99    1.80
  -4   2  -9   59.69    1.80
  -5   2  -9   24.00    0.90
  -6   2  -9   35.30    1.20
  -7   2  -9  121.79    3.60
  -8   2  -9   56.49    1.90
  -9   2  -9    0.40    0.40
 -10  -1   9  126.49    4.00
  -9  -1   9  256.57    7.50
  -8  -1   9    5.90    0.70
  -7  -1   9   42.30    1.50
   6   1  -9  115.09    3.30
  -6  -1   9  103.39    3.30
   5   1  -9  220.58    6.30
  -5  -1   9  216.98    6.30
   4   1  -9   66.59    2.00
  -4  -1   9   64.89    2.10
   3   1  -9  114.99    3.30
  -3  -1   9  109.69    3.30
   2   1  -9  138.39    4.00
  -2  -1   9  134.79    4.00
   1   1  -9  185.18    5.60
  -1  -1   9  204.98    5.60
   0   1  -9   53.49    1.70
  -1   1  -9  590.84   16.60
  -1   1  -9  588.14   16.60
  -2   1  -9  234.58    6.60
  -3   1  -9   84.79    2.50
  -4   1  -9   32.60    1.10
  -5   1  -9  140.99    4.10
  -6   1  -9    1.70    0.30
  -7   1  -9    4.80    0.60
  -8   1  -9    7.20    0.70
  -9   1  -9    9.20    0.80
 -10   0   9  107.79    3.50
  -9   0   9    1.10    0.50
  -8   0   9   22.00    1.10
   7   0  -9  168.58    5.00
  -7   0   9  174.38    5.10
   6   0  -9   12.20    0.70
  -6   0   9   12.90    0.70
   5   0  -9   67.49    2.10
  -5   0   9   66.79    2.10
   4   0  -9   40.90    1.40
  -4   0   9   40.60    1.40
   2   0  -9  627.74   17.70
  -2   0   9  629.54   17.70
   1   0  -9  514.95   14.50
   0   0  -9   28.30    1.00
  -2   0  -9    0.10    0.20
  -3   0  -9  119.29    3.50
  -4   0  -9   87.19    2.60
  -5   0  -9    2.20    0.30
  -6   0  -9  233.78    6.80
  -7   0  -9  260.47    7.50
  -8   0  -9   20.40    1.00
  -9   0  -9    2.10    0.40
 -10   1   9   13.40    1.00
  -9   1   9   26.50    1.20
   8  -1  -9  102.49    3.20
  -8   1   9  109.79    3.30
   7  -1  -9   69.19    2.20
  -7   1   9   68.29    2.20
   6  -1  -9   10.40    0.60
  -6   1   9   10.80    0.70
   5  -1  -9   50.79    1.60
  -5   1   9   50.19    1.70
   4  -1  -9    0.50    0.20
  -4   1   9    0.70    0.30
   3  -1  -9  129.09    3.70
  -3   1   9  124.09    3.70
   2  -1  -9  997.90   27.60
  -2   1   9  951.90   27.40
   1  -1  -9    8.50    0.50
   0  -1  -9  150.78    4.40
  -2  -1  -9   43.00    1.40
  -3  -1  -9  142.79    4.20
  -4  -1  -9    0.20    0.20
  -5  -1  -9   45.40    1.50
  -6  -1  -9    2.10    0.30
  -7  -1  -9   10.10    0.70
  -8  -1  -9   98.49    3.10
  11  -2  -9   10.10    1.10
 -10   2   9    8.10    0.80
  -9   2   9  124.49    3.80
   8  -2  -9   11.40    0.70
  -8   2   9   12.10    0.80
   7  -2  -9   43.40    1.50
  -7   2   9   42.70    1.50
   6  -2  -9   20.70    0.90
  -6   2   9   20.60    0.90
   5  -2  -9   66.59    2.10
  -5   2   9   67.89    2.10
   4  -2  -9   66.99    2.00
  -4   2   9   63.09    2.00
   3  -2  -9   64.29    2.00
  -3   2   9   62.69    2.00
   2  -2  -9   70.99    2.20
   1  -2  -9  170.88    5.00
   0  -2  -9  291.27    8.30
  -2  -2  -9   31.00    1.10
  -3  -2  -9   92.39    2.80
  -4  -2  -9   90.59    2.80
  -5  -2  -9  152.68    4.50
  -6  -2  -9  112.49    3.40
  -7  -2  -9   11.70    0.80
  -8  -2  -9   52.09    1.90
  11  -3  -9   29.00    1.50
 -11   3   9   30.00    1.40
  10  -3  -9   37.80    1.50
 -10   3   9   33.20    1.50
   9  -3  -9    3.60    0.60
  -9   3   9    2.50    0.50
   8  -3  -9   40.30    1.50
   8  -3  -9   38.80    1.50
  -8   3   9   41.70    1.50
   7  -3  -9   57.09    1.90
  -7   3   9   57.39    1.90
   6  -3  -9  206.68    6.10
  -6   3   9  212.18    6.10
   5  -3  -9    4.00    0.40
  -5   3   9    3.10    0.40
   4  -3  -9  224.98    6.40
  -4   3   9  218.68    6.40
   3  -3  -9  214.78    6.20
   3  -3  -9  220.78    6.20
  -3   3   9  213.08    6.20
   2  -3  -9    5.80    0.50
   2  -3  -9    5.70    0.50
   1  -3  -9   33.10    1.20
   1  -3  -9   33.90    1.10
   0  -3  -9    0.20    0.20
   0  -3  -9    0.60    0.20
  -1  -3  -9    1.20    0.30
  -2  -3  -9    8.70    0.50
  -3  -3  -9    0.80    0.30
  -4  -3  -9  230.58    6.70
  -5  -3  -9   14.90    0.80
  -6  -3  -9   60.19    2.00
  -7  -3  -9    2.50    0.40
  10  -4  -9   -0.70    0.40
 -10   4   9    0.50    0.50
   9  -4  -9    5.20    0.60
  -9   4   9    4.30    0.50
   8  -4  -9    3.40    0.50
   8  -4  -9    4.90    0.60
  -8   4   9    4.50    0.50
   7  -4  -9    1.60    0.30
   7  -4  -9    1.40    0.40
  -7   4   9    1.50    0.40
   6  -4  -9   38.80    1.50
   6  -4  -9   38.90    1.40
  -6   4   9   39.70    1.40
   5  -4  -9   14.40    0.80
   5  -4  -9   14.00    0.70
  -5   4   9   15.20    0.70
   4  -4  -9  202.28    5.80
   4  -4  -9  206.08    5.80
  -4   4   9  193.98    5.80
   3  -4  -9   32.60    1.20
   3  -4  -9   33.70    1.20
   2  -4  -9  283.67    8.00
   2  -4  -9  272.27    7.90
   1  -4  -9   11.50    0.60
   1  -4  -9   10.50    0.50
   0  -4  -9    0.10    0.20
   0  -4  -9   -0.10    0.20
  -1  -4  -9   19.70    0.80
  -2  -4  -9   36.00    1.30
  -3  -4  -9   19.90    0.90
  -4  -4  -9   72.89    2.30
  -5  -4  -9   17.60    0.90
  -6  -4  -9    0.80    0.30
  10  -5  -9    1.90    0.50
 -10   5   9    2.30    0.60
   9  -5  -9    6.40    0.80
  -9   5   9    8.30    0.90
   8  -5  -9   19.50    1.00
   8  -5  -9   19.10    1.00
  -8   5   9   20.30    1.00
   7  -5  -9   18.10    0.90
   7  -5  -9   19.20    1.00
  -7   5   9   20.40    0.90
   6  -5  -9    0.20    0.30
   6  -5  -9    0.40    0.40
  -6   5   9    0.50    0.30
   5  -5  -9    7.30    0.70
   5  -5  -9    7.90    0.60
  -5   5   9    8.40    0.60
   4  -5  -9    7.30    0.60
   4  -5  -9    8.10    0.60
   3  -5  -9  104.59    3.10
   3  -5  -9  102.59    3.10
   2  -5  -9  108.19    3.30
   2  -5  -9  113.19    3.30
   1  -5  -9    0.30    0.30
   1  -5  -9   -0.10    0.20
   0  -5  -9    9.20    0.60
   0  -5  -9    8.90    0.50
  -1  -5  -9  325.67    9.30
  -2  -5  -9   41.70    1.40
  -3  -5  -9   98.99    3.00
  -4  -5  -9    4.50    0.60
  -5  -5  -9   64.69    2.20
  -6  -5  -9    2.90    0.50
  10  -6  -9    6.00    0.80
 -10   6   9    6.90    0.70
   9  -6  -9    1.00    0.50
  -9   6   9    0.30    0.40
   8  -6  -9    4.90    0.60
   8  -6  -9    6.00    0.70
  -8   6   9    4.80    0.50
   7  -6  -9    0.30    0.40
   7  -6  -9    0.70    0.40
  -7   6   9    0.60    0.40
   6  -6  -9    6.90    0.70
   6  -6  -9    9.50    0.70
  -6   6   9    8.40    0.60
   5  -6  -9   76.69    2.50
   5  -6  -9   81.59    2.50
   4  -6  -9    4.50    0.40
   4  -6  -9    4.20    0.60
   3  -6  -9   70.79    2.30
   3  -6  -9   73.89    2.30
   2  -6  -9   11.70    0.70
   2  -6  -9   11.10    0.60
   1  -6  -9   52.89    1.70
   1  -6  -9   50.19    1.70
   1  -6  -9   51.79    1.60
   0  -6  -9    6.70    0.60
   0  -6  -9    7.40    0.50
  -1  -6  -9   73.59    2.30
  -2  -6  -9  340.37    9.70
  -3  -6  -9  345.47    9.90
  -4  -6  -9   30.70    1.30
  -5  -6  -9   -0.20    0.40
 -10   7   9   16.30    1.20
   9  -7  -9   16.50    1.00
  -9   7   9   15.70    1.10
   8  -7  -9  192.58    5.70
   8  -7  -9  191.98    5.80
  -8   7   9  193.98    5.70
   7  -7  -9  109.39    3.40
   7  -7  -9  115.09    3.50
  -7   7   9  114.29    3.40
   6  -7  -9    4.50    0.50
   6  -7  -9    3.40    0.50
   5  -7  -9   63.09    2.10
   5  -7  -9   62.29    2.10
   4  -7  -9  101.19    3.10
   4  -7  -9  104.79    3.20
   3  -7  -9   46.60    1.60
   3  -7  -9   46.30    1.60
   2  -7  -9  286.97    8.30
   2  -7  -9  290.97    8.30
   2  -7  -9  291.07    8.30
   1  -7  -9  207.18    6.10
   1  -7  -9  207.88    6.00
   1  -7  -9  208.68    6.00
   0  -7  -9   65.19    2.00
   0  -7  -9   66.29    2.10
  -1  -7  -9   61.79    2.00
  -2  -7  -9   14.90    0.80
  -3  -7  -9    2.60    0.40
  -4  -7  -9    0.60    0.40
   9  -8  -9    0.50    0.60
   9  -8  -9    0.20    0.80
  -9   8   9    0.30    0.50
   8  -8  -9   11.10    0.90
   8  -8  -9   12.40    1.00
   7  -8  -9   26.20    1.20
   7  -8  -9   25.70    1.20
   6  -8  -9   64.39    2.20
   6  -8  -9   65.59    2.20
   5  -8  -9   16.30    0.90
   5  -8  -9   16.70    0.90
   4  -8  -9   66.09    2.20
   4  -8  -9   67.59    2.20
   3  -8  -9  140.19    4.30
   3  -8  -9  145.19    4.20
   2  -8  -9   24.00    1.00
   2  -8  -9   22.90    1.10
   2  -8  -9   24.50    1.00
   1  -8  -9    6.00    0.60
   1  -8  -9    5.70    0.60
   1  -8  -9    6.50    0.80
   0  -8  -9   58.49    1.80
   0  -8  -9   58.39    1.90
  -1  -8  -9   25.70    1.10
  -2  -8  -9    3.10    0.50
  -3  -8  -9   15.80    1.00
   8  -9  -9   19.30    1.10
   7  -9  -9   42.80    1.60
   7  -9  -9   41.80    1.70
   6  -9  -9    9.40    0.90
   6  -9  -9    8.20    0.90
   5  -9  -9   66.59    2.20
   5  -9  -9   65.09    2.20
   4  -9  -9   44.40    1.60
   4  -9  -9   41.70    1.70
   3  -9  -9    0.10    0.40
   3  -9  -9    1.00    0.50
   3  -9  -9    0.10    0.30
   2  -9  -9    1.00    0.40
   2  -9  -9    1.40    0.40
   2  -9  -9    0.60    0.50
   1  -9  -9   24.60    1.00
   1  -9  -9   23.00    1.40
   1  -9  -9   24.50    1.10
   0  -9  -9   41.90    1.50
   0  -9  -9   42.10    1.50
  -1  -9  -9   34.50    1.40
   6 -10  -9   48.10    1.80
   5 -10  -9    9.70    1.10
   5 -10  -9   10.70    0.90
   5 -10  -9    9.50    0.80
   4 -10  -9   18.70    0.90
   4 -10  -9   17.00    1.30
   4 -10  -9   16.60    1.00
   3 -10  -9   34.80    1.40
   3 -10  -9   35.00    1.40
   3 -10  -9   33.00    1.60
   2 -10  -9    9.90    0.80
   2 -10  -9   11.10    0.80
   1 -10  -9    3.20    0.50
   1 -10  -9    4.30    0.50
   2 -13  10   45.70    1.70
   3 -13  10   14.10    0.90
   4 -13  10  316.37    9.20
   5 -13  10  148.89    4.60
  -1 -12  10    0.00    0.40
   0 -12  10   -0.20    0.40
   1 -12  10   75.89    2.50
   2 -12  10   24.40    1.10
   3 -12  10   -0.20    0.30
   4 -12  10    0.80    0.40
   5 -12  10    9.20    0.80
   6 -12  10   25.20    1.20
   7 -12  10    7.60    0.80
  -3 -11  10   -0.50    0.50
   2  11 -10    4.70    0.60
  -2 -11  10    5.60    0.60
   1  11 -10   14.60    0.80
  -1 -11  10   14.40    0.90
   0  11 -10   10.10    0.60
   0 -11  10    9.40    0.70
  -1  11 -10    0.50    0.20
   1 -11  10   -0.50    0.40
   1 -11  10    0.40    0.30
   2 -11  10  264.87    7.70
   3 -11  10  428.06   12.20
   4 -11  10   23.60    1.10
   5 -11  10    0.90    0.40
   6 -11  10   10.70    0.80
   7 -11  10    3.00    0.50
   8 -11  10   30.70    1.30
  -4 -10  10   37.80    1.60
   3  10 -10    0.00    0.40
  -3 -10  10   -0.10    0.40
   2  10 -10    7.10    0.70
  -2 -10  10    7.00    0.70
   1  10 -10    0.20    0.30
  -1 -10  10    0.20    0.30
   0  10 -10   20.50    0.80
   0 -10  10   20.10    0.90
  -1  10 -10   21.70    0.80
   1 -10  10   20.80    1.00
   1 -10  10   22.10    0.80
  -2  10 -10  144.59    4.10
   2 -10  10  143.59    4.30
   3 -10  10   -0.20    0.40
   4 -10  10    6.30    0.60
   5 -10  10    0.90    0.40
   6 -10  10    4.60    0.60
   7 -10  10   73.99    2.40
   8 -10  10   30.30    1.30
  -5  -9  10    2.30    0.60
   4   9 -10   36.30    1.40
  -4  -9  10   38.40    1.50
   3   9 -10   11.00    0.70
  -3  -9  10   10.80    0.80
   2   9 -10    2.30    0.40
  -2  -9  10    2.40    0.40
   1   9 -10    9.20    0.60
   1   9 -10   10.70    0.70
  -1  -9  10    9.40    0.60
   0   9 -10   97.39    3.10
   0  -9  10  117.59    3.20
  -1   9 -10  115.39    3.30
  -1   9 -10  110.89    3.40
   1  -9  10  115.99    3.30
   1  -9  10  113.89    3.50
  -2   9 -10    1.10    0.20
  -2   9 -10    0.90    0.40
   2  -9  10    1.20    0.30
  -3   9 -10   99.89    2.90
  -3   9 -10  101.39    2.90
  -3   9 -10   98.09    3.10
   3  -9  10  101.59    3.10
  -4   9 -10    0.50    0.30
   4  -9  10    0.10    0.30
  -5   9 -10    8.90    0.40
  -5   9 -10    9.40    0.60
  -5   9 -10    9.10    0.40
   5  -9  10    9.20    0.70
  -6   9 -10    0.50    0.40
  -6   9 -10    0.80    0.30
  -6   9 -10    0.60    0.20
   6  -9  10    0.80    0.30
  -7   9 -10  227.48    6.50
  -7   9 -10  229.48    6.50
   7  -9  10  233.68    6.70
  -8   9 -10    0.10    0.30
   8  -9  10    0.60    0.40
   9  -9  10  145.69    4.40
  -6  -8  10   32.50    1.40
  -5  -8  10   42.70    1.60
   4   8 -10   20.00    0.90
  -4  -8  10   21.60    1.00
   3   8 -10   69.19    2.20
  -3  -8  10   68.39    2.20
   2   8 -10   31.50    1.10
   2   8 -10   31.70    1.20
  -2  -8  10   32.00    1.20
   1   8 -10    1.20    0.30
   1   8 -10    0.90    0.30
  -1  -8  10    1.10    0.30
   0   8 -10  371.46   10.70
   0   8 -10  373.76   10.60
   0  -8  10  377.56   10.60
  -1   8 -10   71.19    2.10
  -1   8 -10   71.69    2.20
   1  -8  10   71.59    2.30
   1  -8  10   70.39    2.10
  -2   8 -10   59.19    1.90
  -2   8 -10   57.89    1.70
   2  -8  10   56.59    1.90
  -3   8 -10   36.70    1.20
   3  -8  10   39.00    1.30
  -4   8 -10    5.90    0.40
  -4   8 -10    5.70    0.30
  -4   8 -10    5.00    0.50
   4  -8  10    4.80    0.50
  -5   8 -10   12.00    0.50
  -5   8 -10   11.90    0.70
  -5   8 -10   11.90    0.60
   5  -8  10   12.20    0.70
  -6   8 -10    0.60    0.30
  -6   8 -10   -0.10    0.30
  -6   8 -10   -0.10    0.20
   6  -8  10    0.30    0.30
  -7   8 -10    0.50    0.30
  -7   8 -10    0.40    0.40
   7  -8  10    0.60    0.40
  -8   8 -10   65.59    2.30
  -8   8 -10   70.79    2.10
   8  -8  10   69.19    2.20
  -9   8 -10  283.97    8.10
   9  -8  10  285.47    8.20
  -7  -7  10   63.69    2.30
  -6  -7  10   41.00    1.60
   5   7 -10  176.48    5.20
  -5  -7  10  176.58    5.20
   4   7 -10   23.40    1.00
   4   7 -10   24.40    1.00
  -4  -7  10   24.30    1.10
   3   7 -10   -0.10    0.30
   3   7 -10    0.30    0.20
  -3  -7  10   -0.30    0.30
   2   7 -10    1.50    0.30
   2   7 -10    1.20    0.30
  -2  -7  10    1.40    0.30
   1   7 -10  237.68    6.70
   1   7 -10  229.98    6.80
  -1  -7  10  239.28    6.70
   0   7 -10   17.40    0.70
   0   7 -10   17.00    0.70
   0  -7  10   17.30    0.70
  -1   7 -10   67.29    2.10
  -1   7 -10   68.39    2.00
   1  -7  10   67.69    2.10
   1  -7  10   68.39    2.00
  -2   7 -10    1.00    0.20
  -2   7 -10    1.10    0.20
   2  -7  10    1.10    0.30
  -3   7 -10   52.89    1.60
  -3   7 -10   52.79    1.70
   3  -7  10   50.79    1.70
  -4   7 -10   22.90    0.80
  -4   7 -10   23.90    0.80
  -4   7 -10   23.70    0.90
   4  -7  10   23.50    0.90
  -5   7 -10    9.90    0.60
  -5   7 -10   10.20    0.50
  -5   7 -10   10.70    0.60
   5  -7  10   10.50    0.60
  -6   7 -10   19.50    0.90
  -6   7 -10   20.50    0.80
   6  -7  10   20.60    0.90
  -7   7 -10   83.29    2.40
  -7   7 -10   80.99    2.50
   7  -7  10   70.59    2.40
  -8   7 -10    0.90    0.50
  -8   7 -10    1.00    0.30
   8  -7  10    0.90    0.40
  -9   7 -10   54.09    2.10
  -9   7 -10   58.69    1.90
   9  -7  10   54.89    1.90
  -8  -6  10   21.20    1.20
  -7  -6  10   46.30    1.70
  -6  -6  10    4.00    0.50
   5   6 -10   33.70    1.30
   5   6 -10   34.70    1.30
  -5  -6  10   35.70    1.40
   4   6 -10   27.50    1.00
   4   6 -10   26.80    1.00
  -4  -6  10   23.70    1.10
   3   6 -10   42.90    1.50
   3   6 -10   44.60    1.50
  -3  -6  10   42.40    1.50
   2   6 -10  184.38    5.30
   2   6 -10  181.18    5.30
  -2  -6  10  183.88    5.30
   1   6 -10    3.00    0.40
   1   6 -10    3.70    0.40
  -1  -6  10    3.80    0.40
   0   6 -10   65.99    2.00
   0   6 -10   62.09    1.90
   0  -6  10   63.79    2.00
  -1   6 -10    8.80    0.50
  -1   6 -10    9.00    0.50
  -2   6 -10   19.40    0.70
  -2   6 -10   18.50    0.70
   2  -6  10   18.60    0.80
  -3   6 -10   74.19    2.20
  -3   6 -10   75.09    2.20
   3  -6  10   72.19    2.20
  -4   6 -10   15.50    0.70
  -4   6 -10   14.70    0.60
  -4   6 -10   15.40    0.60
   4  -6  10   15.00    0.70
  -5   6 -10  119.19    3.50
  -5   6 -10  118.39    3.50
   5  -6  10  119.89    3.50
  -6   6 -10   58.19    1.80
  -6   6 -10   58.39    1.90
   6  -6  10   57.09    1.80
  -7   6 -10  431.16   12.30
  -7   6 -10  433.56   12.20
   7  -6  10  430.56   12.20
  -8   6 -10  258.57    7.70
  -8   6 -10  271.67    7.70
   8  -6  10  273.77    7.70
  -9   6 -10   33.70    1.20
   9  -6  10   25.70    1.10
 -10   6 -10   13.40    1.00
  10  -6  10   11.90    0.90
  -8  -5  10   95.39    3.10
  -7  -5  10    6.10    0.70
  -6  -5  10  110.99    3.40
   5   5 -10    0.30    0.30
  -5  -5  10    0.50    0.30
   4   5 -10    8.40    0.60
   4   5 -10    7.80    0.60
  -4  -5  10    8.30    0.70
   3   5 -10   55.69    1.80
   3   5 -10   56.29    1.80
  -3  -5  10   56.49    1.80
   2   5 -10  120.19    3.50
   2   5 -10  119.39    3.50
  -2  -5  10  113.39    3.50
   1   5 -10  125.99    3.80
   1   5 -10  136.69    3.80
  -1  -5  10  129.99    3.80
   0   5 -10   49.20    1.50
   0   5 -10   50.39    1.60
   0  -5  10   49.90    1.60
  -1   5 -10  228.38    6.50
  -1   5 -10  228.88    6.50
  -2   5 -10   58.99    1.80
  -2   5 -10   59.19    1.80
   2  -5  10   57.19    1.80
  -3   5 -10   14.60    0.60
  -3   5 -10   15.10    0.60
   3  -5  10   14.50    0.60
  -4   5 -10   25.90    0.90
  -4   5 -10   24.10    0.90
   4  -5  10   24.70    0.90
  -5   5 -10    7.20    0.50
  -5   5 -10    7.30    0.50
   5  -5  10    7.60    0.50
  -6   5 -10   34.10    1.20
  -6   5 -10   34.30    1.20
   6  -5  10   34.80    1.20
  -7   5 -10   36.00    1.30
  -7   5 -10   35.30    1.20
   7  -5  10   34.10    1.20
  -8   5 -10    0.30    0.30
   8  -5  10   -0.30    0.30
  -9   5 -10   61.69    2.10
   9  -5  10   62.09    2.00
 -10   5 -10    1.80    0.50
  -9  -4  10   57.09    2.10
  -8  -4  10  104.39    3.30
  -7  -4  10   39.60    1.50
   6   4 -10   34.20    1.30
  -6  -4  10   35.80    1.40
   5   4 -10   95.59    2.90
  -5  -4  10   97.19    3.00
   4   4 -10    7.50    0.50
  -4  -4  10    7.80    0.60
   3   4 -10   18.00    0.80
  -3  -4  10   18.90    0.80
   2   4 -10   28.50    1.00
   2   4 -10   28.70    1.00
  -2  -4  10   28.70    1.00
   1   4 -10    0.40    0.20
   1   4 -10    0.10    0.20
  -1  -4  10    0.00    0.20
   0   4 -10    1.40    0.20
   0   4 -10    1.50    0.20
   0  -4  10    1.40    0.20
  -1   4 -10  306.07    8.70
  -1   4 -10  306.07    8.70
  -2   4 -10    7.50    0.40
  -2   4 -10    8.10    0.50
  -3   4 -10   32.20    1.00
  -3   4 -10   31.40    1.10
  -3   4 -10   32.40    1.00
   3  -4  10   31.80    1.10
  -4   4 -10   24.90    0.90
  -4   4 -10   25.10    0.90
   4  -4  10   24.30    0.90
  -5   4 -10   89.59    2.70
  -5   4 -10   89.89    2.70
   5  -4  10   91.29    2.70
  -6   4 -10   27.60    1.00
  -6   4 -10   21.30    0.90
   6  -4  10   25.20    0.90
  -7   4 -10    0.20    0.30
  -7   4 -10    0.00    0.30
   7  -4  10   -0.50    0.30
  -8   4 -10   17.10    0.90
   8  -4  10   16.60    0.70
  -9   4 -10    1.40    0.40
  -9  -3  10   26.20    1.20
  -8  -3  10    3.40    0.50
  -7  -3  10  122.39    3.80
   6   3 -10   16.50    0.80
  -6  -3  10   16.40    0.90
   5   3 -10    2.80    0.30
  -5  -3  10    3.10    0.40
   4   3 -10    6.30    0.50
  -4  -3  10    5.80    0.50
   3   3 -10    1.00    0.20
  -3  -3  10    1.80    0.30
   2   3 -10   24.30    0.90
  -2  -3  10   22.80    0.90
   1   3 -10   34.40    1.20
  -1  -3  10   35.30    1.20
   0   3 -10  115.19    3.40
   0   3 -10  116.69    3.40
   0  -3  10  119.59    3.40
  -1   3 -10  122.29    3.60
  -1   3 -10  127.39    3.60
  -2   3 -10    1.50    0.20
  -2   3 -10    1.60    0.20
  -3   3 -10   71.69    2.10
  -3   3 -10   71.09    2.10
  -4   3 -10    4.30    0.40
  -4   3 -10    4.30    0.40
   4  -3  10    4.50    0.30
  -5   3 -10  316.87    8.90
  -5   3 -10  317.17    8.90
   5  -3  10  309.87    8.90
  -6   3 -10   18.60    0.80
   6  -3  10   17.70    0.70
  -7   3 -10    2.50    0.30
  -8   3 -10   29.80    1.20
  -9   3 -10    2.40    0.50
  -9  -2  10   23.20    1.20
  -8  -2  10    0.70    0.40
  -7  -2  10   24.00    1.10
   6   2 -10   13.30    0.70
  -6  -2  10   13.50    0.80
   5   2 -10   20.40    0.90
  -5  -2  10   22.30    0.90
   4   2 -10  303.97    8.60
  -4  -2  10  297.27    8.60
   3   2 -10   85.39    2.60
  -3  -2  10   84.99    2.60
   2   2 -10   22.80    0.90
  -2  -2  10   23.10    0.90
   1   2 -10    6.20    0.50
  -1  -2  10    6.10    0.50
   0   2 -10  398.16   11.30
   0   2 -10  403.66   11.30
  -1   2 -10   40.90    1.30
  -1   2 -10   40.50    1.30
  -2   2 -10   26.40    0.90
  -2   2 -10   26.00    0.90
  -3   2 -10   16.90    0.60
  -3   2 -10   18.20    0.70
  -4   2 -10    7.00    0.50
  -5   2 -10   59.69    1.90
  -6   2 -10   36.90    1.30
  -7   2 -10    0.10    0.30
  -8   2 -10   29.80    1.20
  -9   2 -10   46.60    1.70
 -10  -1  10   73.79    2.50
  -9  -1  10    0.10    0.40
  -8  -1  10    4.00    0.50
   7   1 -10   19.10    0.90
  -7  -1  10   21.80    1.00
   6   1 -10    1.00    0.30
  -6  -1  10    0.90    0.30
   5   1 -10    3.40    0.50
  -5  -1  10    2.80    0.30
   4   1 -10   24.60    0.90
  -4  -1  10   23.50    0.90
   3   1 -10  126.19    3.70
  -3  -1  10  122.49    3.70
   2   1 -10   -0.10    0.20
  -2  -1  10    0.30    0.20
   1   1 -10    9.20    0.50
  -1  -1  10    9.30    0.50
   0   1 -10   77.69    2.40
  -1   1 -10    0.60    0.20
  -1   1 -10    0.70    0.20
  -2   1 -10    5.00    0.30
  -3   1 -10   36.80    1.20
  -4   1 -10  250.67    7.20
  -5   1 -10    0.30    0.20
  -6   1 -10    0.40    0.30
  -7   1 -10    0.30    0.30
  -8   1 -10   72.89    2.40
  -9   1 -10    6.10    0.80
 -10   0  10   15.50    1.00
  -9   0  10   45.70    1.70
  -8   0  10   34.50    1.40
   7   0 -10    1.70    0.30
  -7   0  10    1.50    0.40
   6   0 -10   50.59    1.70
  -6   0  10   48.90    1.70
   5   0 -10  111.89    3.40
  -5   0  10  111.89    3.40
   4   0 -10   68.19    2.10
  -4   0  10   67.99    2.10
   3   0 -10   21.20    0.80
  -3   0  10   19.80    0.80
   2   0 -10  269.07    7.60
  -2   0  10  262.27    7.60
   1   0 -10   57.89    1.80
   0   0 -10   12.00    0.60
  -1   0 -10    0.80    0.20
  -2   0 -10   40.00    1.30
  -3   0 -10    8.90    0.50
  -4   0 -10  221.18    6.40
  -5   0 -10   46.00    1.50
  -6   0 -10   13.90    0.70
  -7   0 -10   51.39    1.80
  -8   0 -10    3.20    0.50
 -10   1  10    0.90    0.40
  -9   1  10    2.00    0.50
  -8   1  10    1.50    0.40
   7  -1 -10  201.48    6.00
  -7   1  10  206.68    6.00
   6  -1 -10   39.30    1.40
  -6   1  10   39.50    1.40
   5  -1 -10   55.99    1.80
  -5   1  10   57.09    1.90
   4  -1 -10   74.39    2.30
  -4   1  10   73.89    2.30
   3  -1 -10    6.80    0.50
  -3   1  10    6.60    0.50
   2  -1 -10 1023.60   27.80
  -2   1  10  953.50   27.70
   1  -1 -10    1.10    0.30
   0  -1 -10   18.10    0.80
  -2  -1 -10   76.09    2.30
  -3  -1 -10  159.18    4.60
  -4  -1 -10   30.70    1.10
  -5  -1 -10   19.10    0.90
  -6  -1 -10    3.00    0.40
  -7  -1 -10   15.40    0.80
  -8  -1 -10   -0.60    0.30
 -10   2  10    9.20    0.90
  -9   2  10   75.89    2.50
  -8   2  10   21.10    1.00
   7  -2 -10   39.10    1.40
  -7   2  10   40.10    1.50
   6  -2 -10   35.20    1.20
  -6   2  10   29.90    1.20
   5  -2 -10   31.60    1.10
  -5   2  10   29.70    1.10
   4  -2 -10  122.49    3.60
  -4   2  10  115.99    3.50
   3  -2 -10   28.50    1.00
  -3   2  10   28.00    1.00
   2  -2 -10    9.60    0.50
   1  -2 -10    3.80    0.40
   0  -2 -10  140.09    4.10
  -2  -2 -10   53.99    1.70
  -3  -2 -10   75.39    2.30
  -4  -2 -10   13.90    0.70
  -5  -2 -10   31.40    1.20
  -6  -2 -10    7.80    0.60
  -7  -2 -10    1.40    0.40
 -10   3  10   43.90    1.70
   9  -3 -10   75.19    2.60
  -9   3  10   76.89    2.50
   8  -3 -10   19.50    1.00
  -8   3  10   19.10    1.00
   7  -3 -10   -0.10    0.30
  -7   3  10    0.70    0.40
   6  -3 -10   11.20    0.70
  -6   3  10    9.50    0.70
   5  -3 -10   26.50    1.10
  -5   3  10   28.30    1.10
   4  -3 -10 1434.76   39.40
  -4   3  10 1367.36   39.20
   3  -3 -10   22.80    0.90
   2  -3 -10    0.60    0.30
   2  -3 -10    0.80    0.30
   1  -3 -10    0.00    0.20
   1  -3 -10    0.40    0.20
   0  -3 -10   17.40    0.70
   0  -3 -10   16.30    0.60
  -1  -3 -10   47.10    1.50
  -2  -3 -10   12.00    0.70
  -3  -3 -10   23.30    1.00
  -4  -3 -10    4.50    0.50
  -5  -3 -10  248.68    7.20
  -6  -3 -10   10.60    0.70
  -7  -3 -10    0.80    0.40
  10  -4 -10    9.70    1.00
 -10   4  10   11.30    1.00
   9  -4 -10   74.39    2.60
  -9   4  10   75.99    2.50
   8  -4 -10   10.10    0.80
   8  -4 -10   10.90    0.90
  -8   4  10   11.40    0.80
   7  -4 -10  123.89    3.80
   7  -4 -10  129.29    3.90
  -7   4  10  127.49    3.80
   6  -4 -10   30.00    1.20
   6  -4 -10   30.90    1.30
  -6   4  10   29.90    1.20
   5  -4 -10   54.29    1.90
   5  -4 -10   59.19    1.90
  -5   4  10   61.79    1.90
   4  -4 -10  115.19    3.50
   4  -4 -10  117.19    3.50
   3  -4 -10   11.60    0.70
   3  -4 -10   12.70    0.70
   2  -4 -10   20.80    0.90
   2  -4 -10   20.60    0.80
   1  -4 -10    0.80    0.30
   1  -4 -10    1.20    0.30
   0  -4 -10    9.50    0.50
   0  -4 -10    9.80    0.60
  -1  -4 -10  194.48    5.60
  -2  -4 -10   17.20    0.80
  -3  -4 -10   21.90    0.90
  -4  -4 -10   56.99    1.90
  -5  -4 -10    0.50    0.30
  -6  -4 -10    1.70    0.40
  10  -5 -10   14.50    1.10
 -10   5  10   15.20    1.10
   9  -5 -10   22.50    1.20
  -9   5  10   18.80    1.10
   8  -5 -10   11.20    0.90
   8  -5 -10   10.50    0.90
  -8   5  10   11.60    0.80
   7  -5 -10   -0.30    0.30
   7  -5 -10   -0.10    0.40
  -7   5  10   -0.20    0.40
   6  -5 -10  167.78    4.90
   6  -5 -10  163.68    4.90
  -6   5  10  165.08    4.90
   5  -5 -10    3.00    0.40
   5  -5 -10    3.40    0.40
  -5   5  10    3.60    0.40
   4  -5 -10    1.00    0.40
   4  -5 -10    1.10    0.30
   3  -5 -10  103.19    3.10
   3  -5 -10   98.99    3.00
   2  -5 -10    2.30    0.40
   2  -5 -10    2.20    0.30
   1  -5 -10   14.60    0.80
   1  -5 -10   14.20    0.70
   0  -5 -10   19.10    0.90
   0  -5 -10   19.60    0.70
   0  -5 -10   19.90    0.90
  -1  -5 -10  110.79    3.30
  -2  -5 -10   97.49    3.00
  -3  -5 -10   49.60    1.70
  -4  -5 -10   13.80    0.80
  -5  -5 -10    1.00    0.40
  10  -6 -10   33.90    1.80
 -10   6  10   30.70    1.50
   9  -6 -10    9.10    0.90
  -9   6  10    9.10    0.90
   8  -6 -10    0.40    0.40
   8  -6 -10   -0.20    0.50
  -8   6  10    0.30    0.40
   7  -6 -10   13.10    0.90
   7  -6 -10   13.60    0.90
  -7   6  10   13.70    0.90
   6  -6 -10  142.99    4.30
   6  -6 -10  141.99    4.30
  -6   6  10  147.59    4.30
   5  -6 -10  116.29    3.60
   5  -6 -10  123.49    3.70
   4  -6 -10    1.70    0.40
   4  -6 -10    1.70    0.40
   3  -6 -10   18.10    0.90
   3  -6 -10   18.90    0.90
   2  -6 -10    9.20    0.70
   2  -6 -10    9.20    0.60
   1  -6 -10  350.26    9.80
   1  -6 -10  341.47    9.90
   1  -6 -10  341.97    9.80
   0  -6 -10    1.10    0.30
   0  -6 -10    1.50    0.30
   0  -6 -10    1.20    0.30
  -1  -6 -10   17.50    0.80
  -2  -6 -10    2.10    0.40
  -3  -6 -10  105.59    3.30
  -4  -6 -10    0.10    0.30
   9  -7 -10    6.20    0.80
  -9   7  10    7.40    0.90
   8  -7 -10   12.10    1.00
   8  -7 -10   11.50    0.90
  -8   7  10   13.30    0.90
   7  -7 -10    0.30    0.40
   7  -7 -10    0.50    0.40
   6  -7 -10   11.90    0.80
   6  -7 -10   11.80    0.80
   5  -7 -10   -0.20    0.40
   5  -7 -10    0.00    0.40
   4  -7 -10   22.20    1.10
   4  -7 -10   21.70    1.00
   3  -7 -10    0.50    0.40
   3  -7 -10    0.00    0.40
   2  -7 -10   60.59    2.10
   2  -7 -10   63.09    2.00
   2  -7 -10   64.09    2.00
   1  -7 -10   17.80    0.80
   1  -7 -10   17.50    1.00
   1  -7 -10   17.50    0.80
   0  -7 -10    3.00    0.40
   0  -7 -10    2.40    0.30
   0  -7 -10    2.40    0.50
  -1  -7 -10   10.40    0.70
  -2  -7 -10    0.40    0.40
  -3  -7 -10    6.40    0.70
   8  -8 -10    3.90    0.60
   8  -8 -10    4.10    0.70
   7  -8 -10   16.70    1.10
   7  -8 -10   18.20    1.00
   6  -8 -10    0.40    0.50
   6  -8 -10    0.60    0.50
   5  -8 -10    3.30    0.50
   5  -8 -10    3.60    0.50
   4  -8 -10   57.99    2.00
   4  -8 -10   56.29    2.00
   3  -8 -10    0.20    0.50
   3  -8 -10    0.20    0.40
   2  -8 -10    2.10    0.50
   2  -8 -10    2.20    0.40
   2  -8 -10    2.60    0.40
   1  -8 -10   28.70    1.20
   1  -8 -10   26.30    1.50
   1  -8 -10   28.20    1.10
   0  -8 -10  106.59    3.20
   0  -8 -10  108.49    3.30
  -1  -8 -10  145.29    4.40
  -2  -8 -10    0.40    0.40
   7  -9 -10    0.20    0.60
   7  -9 -10    1.00    0.50
   6  -9 -10   64.69    2.20
   6  -9 -10   62.19    2.20
   5  -9 -10   10.30    0.90
   5  -9 -10   10.40    1.00
   4  -9 -10   91.99    2.90
   4  -9 -10   86.89    2.90
   3  -9 -10   49.20    1.90
   3  -9 -10   53.19    1.80
   3  -9 -10   54.19    1.80
   2  -9 -10  179.88    5.30
   2  -9 -10  181.78    5.30
   1  -9 -10   18.80    1.00
   1  -9 -10   18.60    1.00
   0  -9 -10   18.10    1.00
   5 -10 -10   42.90    1.60
   5 -10 -10   42.40    1.70
   4 -10 -10    3.90    0.70
   4 -10 -10    6.10    0.80
   4 -10 -10    5.60    0.60
   3 -10 -10    0.60    0.50
   3 -10 -10    0.30    0.50
   2 -13  11  109.29    3.70
   3 -13  11    1.90    0.50
   4 -13  11  115.09    3.70
  -1 -12  11    0.30    0.60
   2 -12  11  125.39    3.90
   3 -12  11   55.19    1.90
   4 -12  11   26.10    1.20
   5 -12  11    6.20    0.70
   6 -12  11   20.50    1.10
  -3 -11  11   31.80    1.40
  -2 -11  11   16.70    1.00
   1  11 -11    7.90    0.90
  -1 -11  11    8.30    0.80
   0  11 -11    7.10    0.60
   0 -11  11    7.60    0.70
  -1  11 -11   11.10    0.60
   1 -11  11   11.50    0.60
   2 -11  11  283.77    8.20
   3 -11  11  476.95   13.60
   4 -11  11   15.90    0.90
   5 -11  11    0.10    0.30
   6 -11  11   16.50    0.90
   7 -11  11    0.90    0.40
  -4 -10  11   18.90    1.20
   3  10 -11   27.90    1.20
  -3 -10  11   29.70    1.30
   2  10 -11    3.70    0.50
  -2 -10  11    3.40    0.50
   1  10 -11   24.30    1.00
  -1 -10  11   23.10    1.00
   0  10 -11   92.29    2.70
   0 -10  11   89.39    2.70
  -1  10 -11   59.59    1.80
   1 -10  11   61.89    1.90
  -2  10 -11  141.29    4.10
   2 -10  11  143.89    4.30
   3 -10  11   37.80    1.40
   4 -10  11  177.38    5.20
   5 -10  11   50.99    1.80
   6 -10  11    8.00    0.70
   7 -10  11   10.80    0.80
   8 -10  11  118.29    3.70
  -5  -9  11   43.50    1.70
   4   9 -11    1.10    0.50
  -4  -9  11    0.90    0.50
   3   9 -11   12.70    0.80
  -3  -9  11   12.40    0.80
   2   9 -11    1.10    0.30
  -2  -9  11    0.50    0.40
   1   9 -11   20.10    0.80
  -1  -9  11   19.40    0.90
   0   9 -11  643.34   16.80
   0   9 -11  555.54   16.50
   0  -9  11  563.54   16.50
  -1   9 -11  489.25   14.70
  -1   9 -11  524.15   14.60
   1  -9  11  540.25   14.60
  -2   9 -11  153.78    4.40
  -2   9 -11  146.99    4.50
   2  -9  11  156.18    4.50
  -3   9 -11    0.20    0.30
  -3   9 -11    0.70    0.20
   3  -9  11    0.60    0.30
  -4   9 -11   33.90    1.10
  -4   9 -11   32.60    1.30
  -4   9 -11   34.40    1.10
   4  -9  11   35.50    1.30
  -5   9 -11    5.50    0.40
  -5   9 -11    4.90    0.60
  -5   9 -11    5.50    0.50
   5  -9  11    5.40    0.60
  -6   9 -11   18.30    1.10
  -6   9 -11   16.30    0.70
  -6   9 -11   16.90    0.70
   6  -9  11   16.60    0.90
  -7   9 -11    0.10    0.30
  -7   9 -11    0.00    0.60
   7  -9  11    0.50    0.40
  -8   9 -11  127.39    3.70
   8  -9  11  124.49    3.80
   9  -9  11   12.60    1.00
  -6  -8  11    0.60    0.50
  -5  -8  11    0.90    0.50
   4   8 -11   18.50    0.90
  -4  -8  11   17.90    1.00
   3   8 -11   44.00    1.50
  -3  -8  11   41.60    1.50
   2   8 -11    3.00    0.40
   2   8 -11    4.00    0.50
  -2  -8  11    3.10    0.40
   1   8 -11   13.60    0.70
   1   8 -11   13.30    0.70
  -1  -8  11   13.40    0.70
   0   8 -11 1066.49   29.60
   0   8 -11 1051.99   29.70
   0  -8  11 1057.09   29.60
  -1   8 -11  130.29    3.90
   1  -8  11  138.99    3.90
  -2   8 -11   81.79    2.40
   2  -8  11   84.09    2.60
  -3   8 -11   65.19    2.10
  -3   8 -11   68.99    2.00
   3  -8  11   67.09    2.10
  -4   8 -11    7.20    0.40
  -4   8 -11    7.10    0.50
  -4   8 -11    8.00    0.50
   4  -8  11    7.00    0.60
  -5   8 -11   17.20    0.70
  -5   8 -11   15.80    0.80
  -5   8 -11   16.20    0.60
   5  -8  11   16.20    0.80
  -6   8 -11   58.19    2.00
  -6   8 -11   54.99    1.80
  -6   8 -11   60.49    1.80
   6  -8  11   62.29    1.90
  -7   8 -11    0.40    0.30
  -7   8 -11    0.60    0.40
  -7   8 -11   -0.30    0.30
   7  -8  11    0.30    0.40
  -8   8 -11   34.50    1.20
  -8   8 -11   28.80    1.40
   8  -8  11   32.60    1.30
  -9   8 -11   93.99    3.10
   9  -8  11  108.79    3.20
  -7  -7  11   -0.40    0.50
  -6  -7  11    1.50    0.50
  -5  -7  11   11.60    0.80
   4   7 -11    0.00    0.30
  -4  -7  11   -0.30    0.40
   3   7 -11    4.20    0.50
   3   7 -11    2.70    0.30
  -3  -7  11    4.80    0.60
   2   7 -11  234.68    6.60
   2   7 -11  225.28    6.60
  -2  -7  11  225.58    6.60
   1   7 -11  119.59    3.70
   1   7 -11  122.69    3.60
  -1  -7  11  124.69    3.60
   0   7 -11   49.00    1.60
   0   7 -11   50.89    1.60
   0  -7  11   49.60    1.60
  -1   7 -11   28.60    1.00
  -1   7 -11   28.70    1.00
  -2   7 -11    0.00    0.20
  -2   7 -11    0.20    0.20
   2  -7  11    0.30    0.30
  -3   7 -11   38.00    1.30
  -3   7 -11   38.20    1.30
   3  -7  11   40.40    1.30
  -4   7 -11   50.99    1.50
  -4   7 -11   49.90    1.60
  -4   7 -11   50.59    1.70
   4  -7  11   49.60    1.70
  -5   7 -11  158.48    4.50
  -5   7 -11  157.18    4.60
  -5   7 -11  157.48    4.60
   5  -7  11  156.38    4.60
  -6   7 -11    0.10    0.20
  -6   7 -11    0.20    0.30
  -6   7 -11    0.90    0.40
   6  -7  11    0.40    0.30
  -7   7 -11  212.88    6.10
  -7   7 -11  209.48    6.20
   7  -7  11  210.78    6.10
  -8   7 -11   83.69    2.70
  -8   7 -11   85.29    2.60
   8  -7  11   84.59    2.60
  -9   7 -11   48.60    1.70
  -9   7 -11   44.80    2.00
   9  -7  11   48.00    1.70
  -7  -6  11   32.60    1.40
  -6  -6  11  125.49    3.90
   5   6 -11    0.40    0.30
  -5  -6  11    0.40    0.40
   4   6 -11    1.40    0.30
   4   6 -11    1.00    0.30
  -4  -6  11    1.20    0.40
   3   6 -11   66.79    2.10
   3   6 -11   68.19    2.10
  -3  -6  11   65.69    2.10
   2   6 -11  522.55   15.10
   2   6 -11  542.55   15.00
  -2  -6  11  533.15   15.10
   1   6 -11    5.30    0.40
   1   6 -11    4.80    0.40
  -1  -6  11    5.00    0.50
   0   6 -11  149.09    4.40
   0   6 -11  156.08    4.50
   0  -6  11  156.68    4.50
  -1   6 -11    0.60    0.20
  -1   6 -11    0.30    0.20
  -2   6 -11   12.60    0.60
  -2   6 -11   12.00    0.60
  -3   6 -11   27.40    1.00
  -3   6 -11   27.40    1.00
   3  -6  11   25.50    1.00
  -4   6 -11    4.30    0.40
  -4   6 -11    4.60    0.40
  -4   6 -11    3.80    0.50
   4  -6  11    4.70    0.50
  -5   6 -11   66.19    2.10
  -5   6 -11   67.29    2.10
  -5   6 -11   69.99    2.10
   5  -6  11   67.69    2.10
  -6   6 -11   15.40    0.70
  -6   6 -11   15.00    0.80
   6  -6  11   15.00    0.70
  -7   6 -11  906.61   25.20
  -7   6 -11  903.71   25.20
   7  -6  11  884.81   25.20
  -8   6 -11  211.38    6.10
  -8   6 -11  207.68    6.00
   8  -6  11  204.38    6.00
  -9   6 -11   12.10    0.90
   9  -6  11   11.00    0.80
  -8  -5  11   -0.30    0.40
  -7  -5  11   62.09    2.20
  -6  -5  11   59.59    2.10
   5   5 -11    3.90    0.50
  -5  -5  11    3.50    0.50
   4   5 -11  109.59    3.20
   4   5 -11  110.99    3.20
  -4  -5  11   91.09    3.20
   3   5 -11   51.79    1.70
   3   5 -11   53.49    1.70
  -3  -5  11   54.09    1.80
   2   5 -11 1020.20   28.60
   2   5 -11 1014.70   28.60
  -2  -5  11 1022.10   28.60
   1   5 -11   25.40    0.90
   1   5 -11   25.80    0.90
  -1  -5  11   25.20    0.90
   0   5 -11   44.20    1.40
   0   5 -11   43.10    1.40
   0  -5  11   44.90    1.40
  -1   5 -11   27.60    1.00
  -1   5 -11   29.60    1.00
  -2   5 -11   28.10    1.00
  -2   5 -11   28.90    1.00
  -3   5 -11   14.10    0.60
  -3   5 -11   14.20    0.60
   3  -5  11   14.20    0.60
  -4   5 -11   37.80    1.20
  -4   5 -11   36.20    1.20
  -4   5 -11   37.70    1.30
   4  -5  11   36.30    1.20
  -5   5 -11   46.00    1.50
  -5   5 -11   46.20    1.50
   5  -5  11   47.20    1.50
  -6   5 -11   17.90    0.80
  -6   5 -11   18.10    0.80
   6  -5  11   18.80    0.80
  -7   5 -11   16.60    0.80
  -7   5 -11   16.70    0.90
   7  -5  11   15.30    0.70
  -8   5 -11   66.79    2.10
   8  -5  11   64.19    2.00
  -9   5 -11   20.50    1.10
   9  -5  11   21.70    1.00
  -9  -4  11   23.70    1.40
  -8  -4  11   15.70    1.00
  -7  -4  11    1.90    0.40
   6   4 -11   10.50    0.70
  -6  -4  11   10.20    0.80
   5   4 -11   80.99    2.50
  -5  -4  11   80.89    2.60
   4   4 -11   96.89    2.90
  -4  -4  11   96.99    3.00
   3   4 -11    2.10    0.30
  -3  -4  11    2.00    0.30
   2   4 -11   87.69    2.70
   2   4 -11   88.39    2.70
  -2  -4  11   87.39    2.70
   1   4 -11    1.70    0.30
   1   4 -11    1.90    0.30
  -1  -4  11    1.60    0.30
   0   4 -11    0.50    0.20
   0   4 -11    0.60    0.20
   0  -4  11    0.50    0.20
  -1   4 -11  142.69    4.10
  -1   4 -11  144.09    4.20
  -2   4 -11   10.20    0.50
  -2   4 -11    9.60    0.50
  -3   4 -11    0.20    0.20
  -3   4 -11    0.40    0.20
  -4   4 -11   77.19    2.40
   4  -4  11   79.69    2.30
  -5   4 -11  562.04   14.90
  -5   4 -11  471.35   14.90
   5  -4  11  554.24   14.90
  -6   4 -11  283.67    9.10
  -6   4 -11  344.87    9.10
   6  -4  11  332.77    9.10
  -7   4 -11   45.40    1.50
  -7   4 -11   45.10    1.50
   7  -4  11   44.70    1.40
  -8   4 -11   57.99    1.90
   8  -4  11   58.09    1.80
  -9   4 -11    8.70    0.80
  -9  -3  11    6.00    0.80
  -8  -3  11    2.40    0.50
  -7  -3  11    6.00    0.70
   6   3 -11   -0.10    0.30
  -6  -3  11    0.60    0.30
   5   3 -11   16.60    0.80
  -5  -3  11   15.10    0.80
   4   3 -11  448.76   12.80
  -4  -3  11  452.65   12.80
   3   3 -11    3.80    0.40
  -3  -3  11    3.90    0.50
   2   3 -11  142.69    4.20
  -2  -3  11  143.59    4.20
   1   3 -11   14.90    0.70
  -1  -3  11   15.60    0.70
   0   3 -11  191.28    5.40
   0   3 -11  185.38    5.40
  -1   3 -11    7.80    0.50
  -1   3 -11    6.70    0.40
  -2   3 -11    0.10    0.20
  -2   3 -11   -0.10    0.20
  -3   3 -11  112.89    3.30
  -3   3 -11  108.79    3.20
  -4   3 -11    0.20    0.20
  -4   3 -11    0.20    0.20
  -5   3 -11  782.82   21.90
  -5   3 -11  784.52   22.00
  -6   3 -11   66.29    2.10
  -7   3 -11    5.40    0.60
  -8   3 -11   26.40    1.10
  -9   3 -11    3.00    0.50
  -9  -2  11    6.80    0.80
  -8  -2  11    0.20    0.40
  -7  -2  11   25.30    1.10
   6   2 -11    2.50    0.40
  -6  -2  11    2.40    0.40
   5   2 -11   30.70    1.20
  -5  -2  11   30.70    1.20
   4   2 -11    2.00    0.30
  -4  -2  11    1.60    0.30
   3   2 -11   62.39    2.00
  -3  -2  11   62.09    2.00
   2   2 -11    5.70    0.50
  -2  -2  11    6.50    0.50
   1   2 -11  195.28    5.60
  -1  -2  11  194.28    5.60
   0   2 -11    5.20    0.40
   0   2 -11    4.60    0.40
  -1   2 -11   19.00    0.80
  -1   2 -11   19.30    0.70
  -2   2 -11   27.70    1.00
  -2   2 -11   27.00    0.90
  -3   2 -11    6.50    0.50
  -3   2 -11    6.40    0.30
  -4   2 -11    1.20    0.30
  -5   2 -11    6.00    0.50
  -6   2 -11  109.29    3.30
  -7   2 -11   11.30    0.70
  -8   2 -11    1.40    0.40
  -9   2 -11    0.80    0.40
 -10  -1  11    8.50    1.00
  -9  -1  11   16.20    1.00
  -8  -1  11   13.20    0.90
  -7  -1  11    5.70    0.70
   6   1 -11   10.60    0.70
  -6  -1  11   11.60    0.80
   5   1 -11    5.10    0.50
  -5  -1  11    3.90    0.50
   4   1 -11   27.80    1.10
   3   1 -11    1.00    0.30
  -3  -1  11    1.70    0.30
   2   1 -11   34.20    1.20
  -2  -1  11   34.00    1.20
   1   1 -11  119.39    3.50
  -1  -1  11  119.49    3.50
   0   1 -11    6.50    0.50
  -1   1 -11   82.39    2.50
  -1   1 -11   86.29    2.60
  -2   1 -11   22.50    0.70
  -3   1 -11  609.64   17.20
  -4   1 -11    5.30    0.50
  -5   1 -11   23.80    1.00
  -6   1 -11   45.60    1.60
  -7   1 -11   20.20    0.90
  -8   1 -11    0.30    0.40
 -10   0  11    0.10    0.40
  -9   0  11   52.19    1.90
  -8   0  11    3.80    0.50
   7   0 -11   60.69    2.00
  -7   0  11   60.59    2.10
   6   0 -11   40.90    1.50
  -6   0  11   41.40    1.50
   5   0 -11  140.49    4.00
  -5   0  11  129.49    4.00
   4   0 -11    0.10    0.20
  -4   0  11    0.30    0.30
   3   0 -11    9.50    0.60
  -3   0  11   10.40    0.60
   2   0 -11  249.97    7.10
  -2   0  11  241.48    7.00
   1   0 -11    3.80    0.40
   0   0 -11   15.00    0.70
  -1   0 -11  115.49    3.40
  -2   0 -11  153.28    4.50
  -3   0 -11  136.69    4.00
  -4   0 -11   10.50    0.60
  -5   0 -11    0.80    0.30
  -6   0 -11   53.99    1.80
  -7   0 -11    0.90    0.30
  -8   0 -11    2.30    0.40
 -10   1  11   36.20    1.60
  -9   1  11   10.80    0.90
  -8   1  11    2.40    0.50
   7  -1 -11   38.70    1.40
  -7   1  11   40.40    1.50
   6  -1 -11   15.70    0.80
  -6   1  11   16.10    0.80
   5  -1 -11   57.39    1.90
  -5   1  11   56.99    1.90
   4  -1 -11    2.90    0.30
  -4   1  11    2.30    0.30
   3  -1 -11    3.60    0.50
  -3   1  11    2.90    0.30
   2  -1 -11    8.90    0.60
   1  -1 -11   70.19    2.20
   0  -1 -11    3.90    0.40
  -1  -1 -11    2.90    0.30
  -2  -1 -11  163.98    4.80
  -3  -1 -11    3.00    0.40
  -4  -1 -11   65.59    2.10
  -5  -1 -11    0.10    0.30
  -6  -1 -11   42.50    1.50
  -7  -1 -11    4.90    0.60
 -10   2  11    2.60    0.60
  -9   2  11    0.60    0.40
  -8   2  11    3.00    0.50
   7  -2 -11   37.50    1.40
  -7   2  11   40.10    1.50
   6  -2 -11    2.40    0.30
  -6   2  11    2.50    0.40
   5  -2 -11    8.60    0.60
  -5   2  11    7.00    0.60
   4  -2 -11   28.70    1.10
  -4   2  11   29.60    1.10
   3  -2 -11   -0.30    0.20
  -3   2  11   -0.10    0.20
   2  -2 -11   18.50    0.80
   1  -2 -11   22.00    0.90
   0  -2 -11   18.50    0.80
  -2  -2 -11  169.48    4.90
  -3  -2 -11   28.50    1.10
  -4  -2 -11   36.20    1.30
  -5  -2 -11   96.29    3.00
  -6  -2 -11    3.40    0.40
  -7  -2 -11   82.49    2.70
  10  -3 -11   51.79    2.00
 -10   3  11   51.99    2.00
   9  -3 -11    3.80    0.60
  -9   3  11    4.00    0.50
  -8   3  11    3.30    0.50
   7  -3 -11    2.00    0.40
  -7   3  11    2.30    0.40
   6  -3 -11   74.89    2.40
  -6   3  11   72.99    2.40
   5  -3 -11    6.50    0.60
  -5   3  11    5.70    0.60
   4  -3 -11   76.69    2.40
  -4   3  11   76.49    2.40
   3  -3 -11    2.60    0.40
   2  -3 -11   32.40    1.20
   2  -3 -11   32.80    1.20
   1  -3 -11   18.50    0.80
   1  -3 -11   18.10    0.80
   0  -3 -11   10.50    0.60
   0  -3 -11   10.70    0.50
  -1  -3 -11   49.10    1.60
  -2  -3 -11   24.50    1.00
  -3  -3 -11    1.60    0.30
  -4  -3 -11    0.50    0.30
  -5  -3 -11   15.00    0.80
  -6  -3 -11    0.90    0.30
  10  -4 -11    9.50    1.00
 -10   4  11   10.80    1.00
   9  -4 -11   67.09    2.40
  -9   4  11   67.09    2.30
   8  -4 -11   36.00    1.50
  -8   4  11   36.20    1.40
   7  -4 -11   47.30    1.70
   7  -4 -11   45.60    1.70
  -7   4  11   49.40    1.70
   6  -4 -11   53.19    1.90
   6  -4 -11   56.39    1.90
  -6   4  11   56.59    1.90
   5  -4 -11   15.80    0.80
   5  -4 -11   14.10    0.90
  -5   4  11   15.40    0.80
   4  -4 -11  139.39    4.10
   4  -4 -11  137.79    4.10
   3  -4 -11    5.60    0.60
   3  -4 -11    5.80    0.60
   2  -4 -11   21.40    0.90
   2  -4 -11   21.90    0.90
   1  -4 -11    8.20    0.50
   1  -4 -11    8.00    0.60
   0  -4 -11   15.80    0.70
   0  -4 -11   16.30    0.80
  -1  -4 -11   27.40    1.10
  -2  -4 -11    0.50    0.30
  -3  -4 -11    2.90    0.40
  -4  -4 -11    1.90    0.40
  -5  -4 -11   77.29    2.50
  -6  -4 -11    1.80    0.50
 -10   5  11    0.20    0.50
   9  -5 -11   -0.30    0.50
  -9   5  11    0.20    0.50
   8  -5 -11   12.50    1.00
  -8   5  11   15.50    1.00
   7  -5 -11    8.10    0.80
   7  -5 -11    9.50    0.80
  -7   5  11    9.70    0.80
   6  -5 -11  172.28    5.20
   6  -5 -11  176.98    5.20
  -6   5  11  178.88    5.20
   5  -5 -11    7.50    0.70
   5  -5 -11    6.60    0.70
   4  -5 -11   53.19    1.80
   4  -5 -11   52.19    1.80
   3  -5 -11    1.50    0.30
   3  -5 -11    1.40    0.30
   2  -5 -11    5.20    0.60
   2  -5 -11    5.60    0.60
   1  -5 -11   21.30    0.90
   1  -5 -11   22.90    1.00
   0  -5 -11    8.30    0.50
   0  -5 -11    8.30    0.60
   0  -5 -11    8.80    0.60
  -1  -5 -11   47.70    1.60
  -2  -5 -11    5.60    0.60
  -3  -5 -11   18.70    0.90
  -4  -5 -11    7.40    0.70
  -5  -5 -11   11.40    0.80
   9  -6 -11   80.69    2.80
  -9   6  11   83.19    2.70
   8  -6 -11    3.10    0.60
  -8   6  11    3.40    0.50
   7  -6 -11   55.89    2.00
   7  -6 -11   59.19    2.10
  -7   6  11   60.69    2.00
   6  -6 -11   28.60    1.20
   6  -6 -11   25.60    1.20
   5  -6 -11   11.40    0.80
   5  -6 -11   12.60    0.80
   4  -6 -11   41.40    1.50
   4  -6 -11   40.30    1.50
   3  -6 -11    7.80    0.70
   3  -6 -11    7.60    0.70
   2  -6 -11   28.60    1.10
   2  -6 -11   28.40    1.20
   1  -6 -11  328.37    9.60
   1  -6 -11  337.57    9.50
   1  -6 -11  341.77    9.60
   0  -6 -11    1.40    0.40
   0  -6 -11    0.30    0.30
   0  -6 -11    0.20    0.30
  -1  -6 -11   34.80    1.30
  -2  -6 -11    1.80    0.40
  -3  -6 -11    0.10    0.30
  -4  -6 -11    0.10    0.40
   9  -7 -11   89.99    2.90
  -9   7  11   84.69    2.90
   8  -7 -11    0.60    0.50
  -8   7  11    0.40    0.40
   7  -7 -11   19.90    1.10
   7  -7 -11   18.10    1.10
   6  -7 -11    0.40    0.40
   6  -7 -11    0.50    0.40
   5  -7 -11    1.70    0.50
   5  -7 -11    2.20    0.50
   4  -7 -11  118.49    3.60
   4  -7 -11  120.19    3.70
   3  -7 -11   -0.30    0.40
   3  -7 -11    0.00    0.40
   2  -7 -11    5.90    0.80
   2  -7 -11    4.70    0.60
   2  -7 -11    5.50    0.60
   1  -7 -11   55.39    1.80
   1  -7 -11   56.79    1.90
   0  -7 -11   23.00    1.00
   0  -7 -11   21.60    0.90
  -1  -7 -11   29.90    1.20
  -2  -7 -11    2.80    0.40
  -3  -7 -11   11.10    0.90
   8  -8 -11   86.69    2.90
   7  -8 -11   10.20    0.90
   6  -8 -11    0.00    0.60
   6  -8 -11   -0.10    0.50
   5  -8 -11   16.50    1.00
   5  -8 -11   15.50    1.10
   4  -8 -11   15.70    1.10
   4  -8 -11   17.00    1.00
   3  -8 -11  297.47    8.70
   3  -8 -11  311.07    8.80
   2  -8 -11    0.30    0.40
   2  -8 -11    0.30    0.30
   1  -8 -11    0.70    0.40
   1  -8 -11    1.00    0.40
   0  -8 -11   18.60    1.00
  -1  -8 -11   21.90    1.10
   6  -9 -11  103.99    3.30
   5  -9 -11   45.80    1.80
   4  -9 -11    3.00    0.60
   3  -9 -11   14.50    0.90
   3  -9 -11   15.50    1.00
   2  -9 -11   88.79    2.80
   2  -9 -11   89.79    2.80
   1  -9 -11    6.10    0.60
   2 -12  12    4.90    0.70
   3 -12  12  102.39    3.20
   4 -12  12   47.40    1.70
   5 -12  12    4.50    0.50
   6 -12  12    0.60    0.40
  -2 -11  12    9.80    0.90
  -1 -11  12   43.30    1.60
   0 -11  12   54.99    1.80
   2 -11  12   78.19    2.60
   3 -11  12   82.89    2.70
   4 -11  12   36.60    1.40
   5 -11  12   36.40    1.40
   6 -11  12    0.50    0.40
   7 -11  12   16.00    1.00
  -4 -10  12   28.90    1.40
   3  10 -12    0.20    0.50
  -3 -10  12    0.10    0.50
   2  10 -12    2.10    0.40
  -2 -10  12    1.80    0.50
   1  10 -12   20.80    0.90
  -1 -10  12   21.30    1.00
   0  10 -12  150.18    4.40
   0 -10  12  150.68    4.40
  -1  10 -12    5.00    0.50
  -2  10 -12   12.20    0.60
   2 -10  12   12.50    0.80
  -3  10 -12    1.80    0.30
   3 -10  12    2.20    0.40
  -4  10 -12   50.19    1.60
   4 -10  12   54.89    1.80
   5 -10  12   13.90    0.80
   6 -10  12    1.00    0.40
   7 -10  12   -0.60    0.40
   8 -10  12  223.18    6.60
  -5  -9  12    7.90    1.00
  -4  -9  12    1.10    0.50
   3   9 -12    0.20    0.40
  -3  -9  12   -0.30    0.40
   2   9 -12    2.00    0.40
  -2  -9  12    1.70    0.40
   1   9 -12   87.89    2.70
  -1  -9  12   89.99    2.70
   0   9 -12  323.87    9.20
   0  -9  12  328.07    9.30
  -1   9 -12  673.73   18.90
  -2   9 -12  107.69    3.30
  -2   9 -12  103.09    3.10
   2  -9  12  109.59    3.30
  -3   9 -12    0.10    0.20
  -3   9 -12    0.00    0.30
   3  -9  12    0.30    0.40
  -4   9 -12    0.30    0.20
  -4   9 -12    0.20    0.30
  -4   9 -12   -0.10    0.30
   4  -9  12    0.20    0.30
  -5   9 -12   10.10    0.80
  -5   9 -12   10.70    0.50
  -5   9 -12   11.20    0.60
   5  -9  12   10.30    0.80
  -6   9 -12   16.90    0.70
  -6   9 -12   16.80    0.80
   6  -9  12   18.00    0.90
  -7   9 -12   32.70    1.10
   7  -9  12   32.70    1.30
   8  -9  12  343.77    9.90
  -6  -8  12    6.90    0.70
  -5  -8  12   10.50    0.90
   4   8 -12   25.30    1.10
  -4  -8  12   26.10    1.20
   3   8 -12    0.20    0.30
  -3  -8  12   -0.20    0.40
   2   8 -12  175.88    5.20
  -2  -8  12  179.58    5.20
   1   8 -12    0.40    0.30
   1   8 -12    0.90    0.30
  -1  -8  12    0.40    0.30
   0   8 -12  368.36   11.00
   0   8 -12  397.86   10.90
   0  -8  12  393.56   11.00
  -1   8 -12  175.18    5.20
  -1   8 -12  182.58    5.10
  -2   8 -12  118.69    3.50
  -2   8 -12  120.09    3.60
  -3   8 -12   10.40    0.60
  -3   8 -12   11.20    0.60
   3  -8  12   11.60    0.70
  -4   8 -12   33.20    1.20
  -4   8 -12   34.10    1.10
  -4   8 -12   32.90    1.20
   4  -8  12   34.20    1.30
  -5   8 -12   27.00    1.00
  -5   8 -12   26.40    1.10
  -5   8 -12   26.10    0.90
   5  -8  12   25.20    1.10
  -6   8 -12  235.48    6.70
  -6   8 -12  237.18    6.70
  -6   8 -12  228.18    6.80
   6  -8  12  237.88    6.80
  -7   8 -12    2.20    0.50
  -7   8 -12    2.10    0.40
  -7   8 -12    2.30    0.40
   7  -8  12    1.50    0.40
  -8   8 -12   13.20    1.10
  -8   8 -12   14.10    0.80
   8  -8  12   15.00    0.90
  -7  -7  12    4.10    0.60
  -6  -7  12   19.40    1.10
  -5  -7  12    1.60    0.50
   4   7 -12    0.80    0.40
  -4  -7  12    1.20    0.40
   3   7 -12    0.20    0.30
  -3  -7  12   -0.60    0.30
   2   7 -12  239.18    7.10
   2   7 -12  246.48    7.00
  -2  -7  12  250.17    7.10
   1   7 -12  267.47    7.90
   1   7 -12  280.47    7.80
  -1  -7  12  274.17    7.80
   0   7 -12  208.58    6.10
   0   7 -12  214.48    6.20
   0  -7  12  214.28    6.10
  -1   7 -12   45.60    1.50
  -1   7 -12   46.90    1.50
  -2   7 -12    6.20    0.50
  -2   7 -12    5.70    0.50
  -3   7 -12   20.70    0.80
  -3   7 -12   19.80    0.80
   3  -7  12   20.20    0.90
  -4   7 -12    0.60    0.30
  -4   7 -12    0.70    0.30
  -4   7 -12    0.50    0.20
   4  -7  12    0.30    0.30
  -5   7 -12   23.70    0.90
  -5   7 -12   22.50    1.00
  -5   7 -12   24.00    0.90
   5  -7  12   23.30    1.00
  -6   7 -12  418.26   11.60
  -6   7 -12  419.76   11.60
  -6   7 -12  428.46   11.50
   6  -7  12  362.46   11.50
  -7   7 -12   19.50    1.10
  -7   7 -12   22.50    0.90
   7  -7  12   20.60    1.00
  -8   7 -12  329.67    9.20
  -8   7 -12  322.77    9.30
   8  -7  12  317.57    9.20
  -9   7 -12   41.50    1.50
   9  -7  12   39.90    1.50
  -7  -6  12    3.30    0.50
  -6  -6  12    1.30    0.50
  -5  -6  12    8.70    0.80
   4   6 -12   19.10    0.90
  -4  -6  12   18.40    0.90
   3   6 -12   46.80    1.60
   3   6 -12   46.70    1.60
  -3  -6  12   46.40    1.60
   2   6 -12 1432.16   40.00
   2   6 -12 1432.16   40.00
  -2  -6  12 1417.66   40.00
   1   6 -12  323.17    8.90
   1   6 -12  308.17    9.00
  -1  -6  12  309.97    8.90
   0   6 -12   28.00    1.00
   0   6 -12   28.00    1.00
   0  -6  12   27.80    1.00
  -1   6 -12    3.70    0.40
  -1   6 -12    3.70    0.40
  -2   6 -12   61.19    1.90
  -2   6 -12   59.19    1.90
  -3   6 -12   10.90    0.60
  -3   6 -12   10.50    0.60
   3  -6  12   10.40    0.60
  -4   6 -12   11.70    0.60
  -4   6 -12   11.80    0.60
  -4   6 -12   11.90    0.60
   4  -6  12   11.50    0.70
  -5   6 -12   68.29    2.10
  -5   6 -12   68.19    2.10
  -5   6 -12   68.29    2.10
   5  -6  12   68.39    2.10
  -6   6 -12    1.10    0.40
  -6   6 -12    0.30    0.30
   6  -6  12    0.40    0.30
  -7   6 -12   28.90    1.20
  -7   6 -12   33.70    1.30
   7  -6  12   35.00    1.20
  -8   6 -12  192.68    5.60
  -8   6 -12  194.18    5.60
   8  -6  12  189.58    5.60
  -9   6 -12    6.10    0.60
   9  -6  12    6.00    0.80
  -8  -5  12    5.50    0.60
  -7  -5  12   39.10    1.60
  -6  -5  12    1.50    0.50
   5   5 -12    0.60    0.30
  -5  -5  12    0.30    0.40
   4   5 -12   13.90    0.70
   4   5 -12   14.00    0.80
  -4  -5  12   14.30    0.80
   3   5 -12  108.79    3.30
   3   5 -12  111.89    3.30
  -3  -5  12  111.39    3.40
   2   5 -12  235.98    6.70
   2   5 -12  229.68    6.70
  -2  -5  12  235.58    6.70
   1   5 -12   44.80    1.50
   1   5 -12   46.30    1.50
  -1  -5  12   45.20    1.50
   0   5 -12   10.90    0.50
   0   5 -12   11.70    0.60
   0  -5  12   11.30    0.60
  -1   5 -12    1.00    0.20
  -1   5 -12    1.00    0.20
  -2   5 -12   70.99    2.20
  -2   5 -12   71.69    2.20
  -3   5 -12  121.19    3.60
  -3   5 -12  123.69    3.60
  -4   5 -12   51.29    1.70
  -4   5 -12   51.49    1.60
  -4   5 -12   52.19    1.60
   4  -5  12   49.20    1.60
  -5   5 -12    6.40    0.50
  -5   5 -12    5.40    0.50
   5  -5  12    6.40    0.50
  -6   5 -12  130.49    3.80
  -6   5 -12  128.39    3.80
   6  -5  12  132.69    3.80
  -7   5 -12   55.99    1.80
  -7   5 -12   55.19    1.80
   7  -5  12   56.59    1.80
  -8   5 -12   39.10    1.40
   8  -5  12   38.70    1.40
  -9   5 -12    2.20    0.50
  -8  -4  12   13.00    0.90
  -7  -4  12    2.20    0.50
  -6  -4  12   20.70    1.00
   5   4 -12  154.78    4.70
  -5  -4  12  162.78    4.70
   4   4 -12   78.39    2.40
  -4  -4  12   74.79    2.40
   3   4 -12   40.40    1.40
  -3  -4  12   40.40    1.40
   2   4 -12   30.30    1.10
   2   4 -12   31.30    1.10
  -2  -4  12   30.10    1.10
   1   4 -12   53.09    1.60
   1   4 -12   49.99    1.60
  -1  -4  12   49.99    1.70
   0   4 -12  157.28    4.70
   0   4 -12  163.48    4.70
   0  -4  12  161.38    4.70
  -1   4 -12   12.90    0.60
  -1   4 -12   13.10    0.60
  -2   4 -12   14.40    0.60
  -2   4 -12   14.20    0.70
  -3   4 -12  267.87    7.60
  -3   4 -12  265.07    7.60
  -4   4 -12  173.68    5.00
  -4   4 -12  174.68    5.00
  -5   4 -12  647.84   18.40
  -5   4 -12  661.73   18.40
  -6   4 -12  432.66   13.00
  -6   4 -12  482.85   13.10
   6  -4  12  474.35   13.00
  -7   4 -12   28.30    1.10
   7  -4  12   27.60    1.00
  -8   4 -12    1.60    0.40
  -9   4 -12   44.70    1.70
  -9  -3  12   19.90    1.20
  -8  -3  12    4.10    0.60
  -7  -3  12    1.70    0.40
  -6  -3  12    2.60    0.40
   5   3 -12    0.10    0.30
  -5  -3  12   -0.60    0.30
   4   3 -12 1385.76   35.50
  -4  -3  12 1147.29   35.50
   3   3 -12    4.70    0.50
  -3  -3  12    4.20    0.50
   2   3 -12    5.10    0.50
  -2  -3  12    4.10    0.50
   1   3 -12    0.40    0.20
   1   3 -12    0.50    0.20
  -1  -3  12    0.90    0.20
   0   3 -12   78.89    2.40
   0   3 -12   76.69    2.30
  -1   3 -12   25.20    0.90
  -1   3 -12   24.50    0.90
  -2   3 -12   47.50    1.50
  -2   3 -12   46.10    1.50
  -3   3 -12   10.30    0.50
  -3   3 -12   10.40    0.60
  -3   3 -12   10.20    0.60
  -4   3 -12    1.50    0.30
  -4   3 -12    0.60    0.30
  -5   3 -12  203.38    5.80
  -5   3 -12  206.48    5.90
  -6   3 -12   81.29    2.50
  -7   3 -12   35.50    1.30
  -8   3 -12    0.50    0.40
  -9  -2  12   46.70    1.80
  -8  -2  12    6.20    0.80
  -7  -2  12   26.90    1.20
   6   2 -12   13.80    0.80
  -6  -2  12   13.20    0.80
   5   2 -12  111.99    3.40
  -5  -2  12  115.39    3.50
   4   2 -12   38.90    1.40
  -4  -2  12   39.30    1.40
   3   2 -12   43.20    1.50
  -3  -2  12   44.60    1.50
   2   2 -12    4.60    0.50
  -2  -2  12    4.30    0.50
   1   2 -12   47.80    1.60
  -1  -2  12   46.50    1.50
   0   2 -12   32.10    1.10
   0   2 -12   31.50    1.10
  -1   2 -12    0.20    0.20
  -1   2 -12    0.00    0.20
  -2   2 -12   77.09    2.40
  -2   2 -12   76.99    2.30
  -3   2 -12   69.99    2.10
  -3   2 -12   66.19    2.00
  -4   2 -12  596.24   16.80
  -5   2 -12   76.29    2.40
  -6   2 -12   17.80    0.90
  -7   2 -12   68.29    2.20
  -8   2 -12    4.30    0.50
  -9  -1  12    6.90    0.80
  -8  -1  12   46.30    1.70
  -7  -1  12    5.50    0.60
   6   1 -12  200.68    6.00
  -6  -1  12  210.08    6.00
   5   1 -12   63.09    2.00
  -5  -1  12   61.99    2.10
   4   1 -12   94.89    2.90
  -4  -1  12   92.29    2.90
   3   1 -12    0.20    0.20
  -3  -1  12    1.10    0.30
   2   1 -12  118.19    3.50
  -2  -1  12  114.99    3.50
   1   1 -12   25.10    1.00
   0   1 -12   31.40    1.10
  -1   1 -12   18.30    0.80
  -1   1 -12   18.80    0.70
  -2   1 -12   24.30    0.90
  -2   1 -12   24.90    0.80
  -3   1 -12 2531.55   71.19
  -4   1 -12   60.09    1.90
  -5   1 -12    3.90    0.50
  -6   1 -12    0.40    0.30
  -7   1 -12   28.70    1.20
  -8   1 -12   16.40    0.90
 -10   0  12    3.20    0.60
  -9   0  12    2.20    0.50
  -8   0  12    5.90    0.70
  -7   0  12  115.19    3.60
   6   0 -12  526.05   15.20
  -6   0  12  544.05   15.20
   5   0 -12  221.38    6.50
  -5   0  12  223.78    6.50
   4   0 -12    7.70    0.60
  -4   0  12    8.60    0.60
   3   0 -12    1.70    0.30
  -3   0  12    2.60    0.30
   2   0 -12   65.79    2.10
  -2   0  12   65.79    2.10
   1   0 -12   23.30    0.90
   0   0 -12    1.10    0.30
  -1   0 -12   43.60    1.30
  -1   0 -12   43.60    1.50
  -2   0 -12   85.89    2.60
  -3   0 -12   57.69    1.90
  -4   0 -12   30.60    1.10
  -5   0 -12   35.80    1.30
  -6   0 -12    1.50    0.40
  -7   0 -12    0.40    0.30
 -10   1  12    8.40    0.90
  -9   1  12    0.10    0.40
  -8   1  12    0.60    0.40
  -7   1  12    6.10    0.70
   6  -1 -12    5.30    0.60
  -6   1  12    5.60    0.70
   5  -1 -12    0.10    0.30
  -5   1  12    0.40    0.30
   4  -1 -12  114.29    3.30
  -4   1  12  102.99    3.30
   3  -1 -12   13.60    0.70
  -3   1  12   13.30    0.70
   2  -1 -12    4.10    0.50
   1  -1 -12   -0.10    0.20
   0  -1 -12   41.40    1.40
  -1  -1 -12  228.08    6.60
  -2  -1 -12  155.78    4.60
  -3  -1 -12   40.50    1.40
  -4  -1 -12   -0.30    0.30
  -5  -1 -12   10.70    0.70
  -6  -1 -12   15.30    0.90
  -7  -1 -12   17.20    0.90
 -10   2  12    8.30    1.00
  -9   2  12   -0.30    0.40
  -8   2  12   15.10    0.90
  -7   2  12   33.70    1.40
   6  -2 -12  165.28    5.00
  -6   2  12  171.68    5.00
   5  -2 -12   10.00    0.70
  -5   2  12    9.90    0.70
   4  -2 -12   15.40    0.80
  -4   2  12   16.00    0.80
   3  -2 -12    5.60    0.50
   2  -2 -12   80.19    2.50
   1  -2 -12    3.60    0.40
   0  -2 -12  249.48    7.20
  -1  -2 -12  511.95   14.50
  -2  -2 -12    2.90    0.40
  -3  -2 -12   73.39    2.30
  -4  -2 -12   10.60    0.70
  -5  -2 -12   19.30    0.90
  -6  -2 -12   18.30    0.90
  10  -3 -12    5.00    1.00
 -10   3  12    3.70    0.60
   9  -3 -12   73.59    2.50
  -9   3  12   70.69    2.50
  -8   3  12   17.70    1.00
  -7   3  12  124.79    3.80
   6  -3 -12    6.50    0.60
  -6   3  12    7.70    0.70
   5  -3 -12   20.10    0.90
  -5   3  12   20.50    1.00
   4  -3 -12   39.40    1.40
  -4   3  12   38.50    1.40
   3  -3 -12   58.89    1.90
   2  -3 -12    5.10    0.60
   2  -3 -12    4.30    0.40
   1  -3 -12   14.40    0.70
   1  -3 -12   13.90    0.80
   0  -3 -12    4.60    0.50
   0  -3 -12    4.40    0.40
  -1  -3 -12    6.10    0.50
  -1  -3 -12    6.70    0.60
  -2  -3 -12   14.30    0.80
  -3  -3 -12    2.60    0.40
  -4  -3 -12   52.09    1.80
  -5  -3 -12    7.40    0.70
  -6  -3 -12    0.90    0.40
   9  -4 -12    7.50    0.90
  -9   4  12    6.80    0.90
   8  -4 -12    9.70    0.90
  -8   4  12   11.40    0.90
   7  -4 -12    5.40    0.80
  -7   4  12    5.40    0.70
   6  -4 -12   17.50    0.90
   6  -4 -12   18.70    1.00
  -6   4  12   19.10    1.00
   5  -4 -12    4.60    0.50
   5  -4 -12    4.80    0.50
  -5   4  12    3.40    0.40
   4  -4 -12    2.80    0.40
   4  -4 -12    3.10    0.40
   3  -4 -12    0.30    0.30
   3  -4 -12    0.20    0.30
   2  -4 -12   32.50    1.20
   2  -4 -12   29.30    1.20
   1  -4 -12  104.39    3.20
   1  -4 -12  105.69    3.10
   0  -4 -12  144.79    4.20
   0  -4 -12  143.59    4.30
  -1  -4 -12   61.19    2.00
  -1  -4 -12   58.99    2.00
  -2  -4 -12    0.20    0.30
  -3  -4 -12    2.60    0.40
  -4  -4 -12   17.00    0.90
  -5  -4 -12    3.00    0.50
   9  -5 -12    0.80    0.50
  -9   5  12    0.00    0.50
   8  -5 -12   -0.20    0.50
  -8   5  12   -0.30    0.40
   7  -5 -12    3.40    0.50
  -7   5  12    3.80    0.50
   6  -5 -12   28.20    1.30
   6  -5 -12   29.70    1.30
  -6   5  12   30.70    1.20
   5  -5 -12    8.70    0.80
   5  -5 -12    8.10    0.70
   4  -5 -12    1.40    0.40
   4  -5 -12    1.40    0.40
   3  -5 -12    5.30    0.60
   3  -5 -12    4.90    0.60
   2  -5 -12  201.08    6.00
   2  -5 -12  204.58    5.90
   1  -5 -12   -0.40    0.30
   1  -5 -12    0.30    0.30
   0  -5 -12   96.79    3.10
   0  -5 -12   90.79    2.90
  -1  -5 -12    2.00    0.40
  -2  -5 -12    4.50    0.60
  -3  -5 -12    4.70    0.60
  -4  -5 -12   23.50    1.10
   9  -6 -12    1.00    0.50
  -9   6  12    1.20    0.60
   8  -6 -12   17.10    1.10
  -8   6  12   16.80    1.00
   7  -6 -12   10.40    0.90
  -7   6  12    9.50    0.80
   6  -6 -12  164.18    5.20
   6  -6 -12  174.98    5.10
   5  -6 -12   19.60    1.00
   5  -6 -12   17.20    1.00
   4  -6 -12    0.20    0.40
   4  -6 -12    0.10    0.40
   3  -6 -12   27.00    1.20
   3  -6 -12   27.50    1.10
   2  -6 -12   26.70    1.20
   2  -6 -12   28.10    1.10
   1  -6 -12    3.20    0.40
   1  -6 -12    3.10    0.40
   0  -6 -12   14.80    0.80
  -1  -6 -12   32.50    1.30
  -2  -6 -12   25.40    1.10
  -3  -6 -12   15.20    0.90
   8  -7 -12    0.40    0.40
   7  -7 -12    1.50    0.60
   6  -7 -12    5.20    0.60
   5  -7 -12    5.90    0.80
   4  -7 -12   13.30    0.90
   4  -7 -12   11.60    1.30
   3  -7 -12    2.00    0.50
   2  -7 -12    2.20    0.40
   2  -7 -12    1.70    0.40
   1  -7 -12   10.10    0.80
   1  -7 -12   11.50    0.70
   0  -7 -12   21.90    1.00
  -1  -7 -12    6.30    0.70
  -2  -7 -12    0.90    0.40
   7  -8 -12    2.90    0.60
   6  -8 -12    6.40    0.90
   5  -8 -12   38.10    1.50
   4  -8 -12   12.00    0.90
   3  -8 -12   15.30    1.00
   3  -8 -12   14.60    0.90
   2  -8 -12   52.39    1.80
   2  -8 -12   52.49    1.80
   1  -8 -12    0.70    0.40
   1  -8 -12    0.40    0.40
   0  -8 -12   18.40    1.00
   4  -9 -12    4.80    0.70
   4  -9 -12    4.20    0.60
   3  -9 -12   78.19    2.60
   3 -12  13   22.40    1.10
   4 -12  13   20.60    1.10
   5 -12  13    8.60    0.90
  -2 -11  13   23.70    1.20
  -1 -11  13   14.30    1.00
   0 -11  13    1.90    0.40
   3 -11  13    5.30    0.70
   4 -11  13   15.10    0.90
   5 -11  13    1.70    0.50
   6 -11  13   -0.10    0.40
   3  10 -13    0.10    0.50
  -3 -10  13   -0.20    0.50
   2  10 -13    6.20    0.80
  -2 -10  13    7.70    0.80
   1  10 -13   14.80    0.80
  -1 -10  13   14.70    0.90
   0  10 -13    5.80    0.60
   0 -10  13    5.80    0.70
  -1  10 -13    0.10    0.30
  -2  10 -13   65.39    2.00
  -3  10 -13   24.40    0.90
   3 -10  13   26.90    1.10
  -4  10 -13   12.10    0.50
  -4  10 -13   12.00    0.70
   4 -10  13   12.00    0.80
  -5  10 -13   36.00    1.20
   5 -10  13   37.20    1.40
   6 -10  13   46.70    1.70
   7 -10  13    0.00    0.50
  -5  -9  13   65.59    2.30
  -4  -9  13   51.39    1.90
   3   9 -13   27.70    1.20
  -3  -9  13   29.40    1.30
   2   9 -13   66.89    2.20
  -2  -9  13   66.49    2.20
   1   9 -13  228.58    6.60
  -1  -9  13  233.58    6.70
   0   9 -13   75.89    2.40
   0  -9  13   78.39    2.40
  -1   9 -13   55.49    1.80
  -2   9 -13  114.89    3.40
  -3   9 -13    6.20    0.60
   3  -9  13    7.90    0.70
  -4   9 -13   19.90    0.90
  -4   9 -13   20.60    0.80
   4  -9  13   20.50    1.00
  -5   9 -13    1.80    0.30
  -5   9 -13    1.80    0.40
   5  -9  13    1.90    0.50
  -6   9 -13    1.00    0.60
  -6   9 -13    0.60    0.30
   6  -9  13    1.30    0.40
  -7   9 -13    0.60    0.40
   7  -9  13    1.50    0.50
   8  -9  13    7.20    0.90
  -5  -8  13   10.60    0.90
  -4  -8  13   21.60    1.10
   3   8 -13    0.80    0.40
  -3  -8  13    0.40    0.40
   2   8 -13   32.80    1.30
  -2  -8  13   34.50    1.30
   1   8 -13   55.49    1.80
  -1  -8  13   54.39    1.80
   0   8 -13   32.10    1.30
   0   8 -13   35.70    1.20
   0  -8  13   36.70    1.30
  -1   8 -13   16.80    0.80
  -1   8 -13   16.60    0.80
  -2   8 -13    2.20    0.30
  -2   8 -13    3.00    0.30
  -3   8 -13   28.90    1.10
  -3   8 -13   28.50    1.10
   3  -8  13   29.30    1.20
  -4   8 -13   -0.10    0.30
  -4   8 -13    0.10    0.20
  -4   8 -13    0.70    0.40
   4  -8  13    0.40    0.40
  -5   8 -13    8.60    0.60
  -5   8 -13    8.40    0.70
  -5   8 -13   10.00    0.70
   5  -8  13    8.40    0.70
  -6   8 -13    7.10    0.60
  -6   8 -13    7.40    0.70
  -6   8 -13    6.30    0.70
   6  -8  13    8.00    0.70
  -7   8 -13    7.10    0.90
  -7   8 -13    7.80    0.60
  -7   8 -13    6.90    0.80
   7  -8  13    7.40    0.80
  -8   8 -13  153.38    4.50
   8  -8  13  154.58    4.60
  -6  -7  13   35.20    1.50
  -5  -7  13    0.60    0.40
   4   7 -13    0.20    0.40
  -4  -7  13    0.30    0.40
   3   7 -13   18.30    0.90
  -3  -7  13   18.10    0.90
   2   7 -13  122.99    3.70
   2   7 -13  127.39    3.80
  -2  -7  13  125.79    3.80
   1   7 -13  178.18    5.10
   1   7 -13  169.78    5.10
  -1  -7  13  178.88    5.10
   0   7 -13  142.29    4.20
   0   7 -13  142.99    4.20
   0  -7  13  143.39    4.20
  -1   7 -13  113.39    3.40
  -1   7 -13  116.79    3.40
  -2   7 -13    7.00    0.60
  -2   7 -13    6.60    0.50
  -3   7 -13    0.70    0.30
  -3   7 -13    0.30    0.30
  -4   7 -13  100.09    2.90
  -4   7 -13   98.19    2.80
  -4   7 -13   95.29    2.90
   4  -7  13   82.29    2.90
  -5   7 -13    4.40    0.60
  -5   7 -13    3.10    0.30
  -5   7 -13    3.10    0.40
   5  -7  13    3.10    0.40
  -6   7 -13 1464.45   41.70
  -6   7 -13 1499.95   41.70
  -6   7 -13 1510.25   41.60
   6  -7  13 1479.95   41.70
  -7   7 -13    1.00    0.50
  -7   7 -13    0.10    0.40
   7  -7  13    0.00    0.40
  -8   7 -13   83.99    2.60
  -8   7 -13   81.19    3.00
   8  -7  13   82.29    2.60
  -7  -6  13   10.50    0.90
  -6  -6  13   18.40    1.00
  -5  -6  13   28.50    1.20
   4   6 -13   21.80    1.00
  -4  -6  13   21.50    1.00
   3   6 -13  260.07    7.50
   3   6 -13  252.17    7.50
  -3  -6  13  263.07    7.50
   2   6 -13 1109.99   31.60
   2   6 -13 1138.09   31.60
  -2  -6  13 1131.89   31.60
   1   6 -13  229.38    6.70
   1   6 -13  237.98    6.70
  -1  -6  13  232.88    6.70
   0   6 -13   22.50    0.90
   0   6 -13   23.10    0.90
   0  -6  13   22.80    0.90
  -1   6 -13   19.50    0.80
  -1   6 -13   18.70    0.80
  -2   6 -13  122.79    3.70
  -2   6 -13  128.79    3.70
  -3   6 -13  105.59    3.10
  -3   6 -13  101.59    3.10
  -4   6 -13  420.86   11.90
  -4   6 -13  413.56   11.80
  -4   6 -13  420.06   11.90
  -5   6 -13    2.40    0.40
  -5   6 -13    1.80    0.40
  -5   6 -13    2.10    0.30
   5  -6  13    2.10    0.40
  -6   6 -13   71.99    2.20
  -6   6 -13   73.39    2.30
   6  -6  13   70.49    2.20
  -7   6 -13   96.29    2.90
  -7   6 -13   95.59    3.00
   7  -6  13   94.29    2.90
  -8   6 -13   11.40    0.80
   8  -6  13   11.80    0.80
  -8  -5  13    4.50    0.60
  -7  -5  13    7.30    0.80
  -6  -5  13    0.00    0.40
  -5  -5  13   35.80    1.40
   4   5 -13  246.78    7.10
   4   5 -13  242.98    7.10
  -4  -5  13  246.68    7.10
   3   5 -13    8.20    0.60
  -3  -5  13    8.10    0.70
   2   5 -13   16.30    0.80
   2   5 -13   17.40    0.80
  -2  -5  13   17.50    0.80
   1   5 -13    6.80    0.50
   1   5 -13    6.40    0.50
  -1  -5  13    7.20    0.60
   0   5 -13   13.80    0.60
   0   5 -13   12.90    0.70
   0  -5  13   13.80    0.70
  -1   5 -13   45.50    1.50
  -1   5 -13   44.80    1.50
  -2   5 -13   52.89    1.70
  -2   5 -13   53.89    1.70
  -3   5 -13    0.20    0.20
  -3   5 -13   -0.30    0.30
  -4   5 -13  661.43   18.60
  -4   5 -13  658.13   18.50
  -4   5 -13  659.43   18.50
  -5   5 -13    4.70    0.50
  -5   5 -13    5.20    0.50
  -5   5 -13    3.90    0.40
  -6   5 -13   94.09    2.90
  -6   5 -13   97.49    2.90
   6  -5  13   98.29    2.90
  -7   5 -13   22.70    1.00
  -7   5 -13   21.10    1.00
   7  -5  13   21.50    0.90
   8  -5  13   31.80    1.20
  -8  -4  13    6.30    0.80
  -7  -4  13   17.60    1.00
  -6  -4  13   77.69    2.60
   5   4 -13   82.09    2.60
  -5  -4  13   84.59    2.70
   4   4 -13  709.13   20.00
  -4  -4  13  711.93   20.10
   3   4 -13  335.97    9.20
  -3  -4  13  303.37    9.20
   2   4 -13    1.70    0.30
   2   4 -13    1.80    0.30
  -2  -4  13    1.50    0.30
   1   4 -13   31.40    1.10
   1   4 -13   31.70    1.10
  -1  -4  13   30.80    1.20
   0   4 -13    4.30    0.50
   0   4 -13    4.10    0.40
  -1   4 -13   25.80    0.90
  -1   4 -13   22.80    0.90
  -2   4 -13  251.67    7.20
  -2   4 -13  252.17    7.20
  -3   4 -13   76.79    2.30
  -3   4 -13   78.89    2.40
  -4   4 -13  551.54   15.70
  -4   4 -13  559.44   15.70
  -4   4 -13  559.64   15.70
  -5   4 -13  880.71   24.90
  -5   4 -13  890.11   24.80
  -6   4 -13   12.50    0.70
  -6   4 -13   11.60    0.70
  -7   4 -13    9.70    0.70
  -8   4 -13   24.10    1.10
  -8  -3  13    2.30    0.50
  -7  -3  13   18.70    1.00
  -6  -3  13    0.80    0.40
   5   3 -13    2.40    0.40
  -5  -3  13    3.00    0.50
   4   3 -13 1970.50   56.69
  -4  -3  13 2081.59   56.99
   3   3 -13   17.40    0.80
  -3  -3  13   18.10    0.90
   2   3 -13  192.28    5.60
  -2  -3  13  194.28    5.60
   1   3 -13  248.28    7.00
   1   3 -13  244.58    7.00
  -1  -3  13  237.88    7.00
   0   3 -13  479.55   13.70
   0   3 -13  490.75   13.70
  -1   3 -13  388.46   11.00
  -1   3 -13  392.36   11.10
  -2   3 -13   89.79    2.80
  -2   3 -13   91.09    2.70
  -3   3 -13  110.59    3.30
  -3   3 -13  110.59    3.20
  -3   3 -13  109.99    3.30
  -4   3 -13   97.69    2.80
  -4   3 -13   94.49    2.90
  -5   3 -13    5.00    0.50
  -6   3 -13    0.00    0.30
  -7   3 -13   10.70    0.80
  -8   3 -13   39.90    1.50
  -9  -2  13    1.70    0.50
  -8  -2  13    0.40    0.40
  -7  -2  13   45.10    1.70
  -6  -2  13  206.78    6.10
   5   2 -13   33.80    1.30
  -5  -2  13   35.60    1.30
   4   2 -13  109.69    3.30
  -4  -2  13  108.39    3.30
   3   2 -13   10.20    0.60
  -3  -2  13   11.40    0.70
   2   2 -13  308.27    8.80
  -2  -2  13  308.87    8.80
   1   2 -13  408.16   11.60
   0   2 -13  102.89    3.00
   0   2 -13  101.09    3.10
  -1   2 -13   33.70    1.20
  -1   2 -13   34.20    1.10
  -2   2 -13  378.56   10.80
  -2   2 -13  378.06   10.70
  -3   2 -13  210.98    5.70
  -3   2 -13  174.88    5.70
  -3   2 -13  211.78    5.80
  -4   2 -13  296.97    8.50
  -5   2 -13   56.29    1.80
  -6   2 -13   94.09    2.90
  -7   2 -13    0.50    0.40
  -8   2 -13   18.00    1.00
  -9  -1  13   13.50    1.00
  -8  -1  13   20.20    1.10
  -7  -1  13    2.80    0.50
  -6  -1  13  701.63   19.90
   5   1 -13   15.40    0.80
  -5  -1  13   16.20    0.90
   4   1 -13    0.30    0.30
  -4  -1  13    0.40    0.30
   3   1 -13  130.39    3.80
  -3  -1  13  122.69    3.80
   2   1 -13    3.10    0.30
  -2  -1  13    3.30    0.40
   1   1 -13   37.80    1.30
   0   1 -13  470.35   13.30
  -1   1 -13  121.09    3.50
  -1   1 -13  118.59    3.60
  -2   1 -13  127.19    3.60
  -2   1 -13  126.19    3.80
  -3   1 -13 1496.55   42.20
  -4   1 -13  118.19    3.50
  -5   1 -13  159.08    4.70
  -6   1 -13   39.00    1.40
  -7   1 -13    0.50    0.30
  -9   0  13    1.70    0.50
  -8   0  13   13.50    0.90
  -7   0  13   72.89    2.40
   6   0 -13  413.66   12.60
  -6   0  13  460.35   12.50
   5   0 -13   15.90    0.80
  -5   0  13   16.90    0.90
   4   0 -13    6.20    0.60
  -4   0  13    7.50    0.60
   3   0 -13   47.60    1.60
  -3   0  13   46.00    1.60
   2   0 -13   58.89    1.90
   1   0 -13    5.10    0.50
   0   0 -13  115.99    3.50
  -1   0 -13   14.20    0.70
  -1   0 -13   14.30    0.60
  -2   0 -13  520.45   14.50
  -2   0 -13  505.15   14.50
  -3   0 -13  100.59    3.10
  -4   0 -13  180.48    5.30
  -5   0 -13   26.70    1.10
  -6   0 -13    1.40    0.40
  -7   0 -13    2.20    0.40
  -9   1  13    8.10    0.80
  -8   1  13   15.40    1.00
  -7   1  13   17.30    1.00
   6  -1 -13    3.60    0.50
   5  -1 -13  349.57   10.20
  -5   1  13  359.06   10.20
   4  -1 -13   14.60    0.80
  -4   1  13   16.70    0.80
   3  -1 -13   28.80    1.10
  -3   1  13   26.10    1.10
   2  -1 -13   44.10    1.50
   1  -1 -13   14.30    0.80
   0  -1 -13    7.10    0.60
  -1  -1 -13  922.31   26.00
  -2  -1 -13  711.23   20.00
  -3  -1 -13   44.30    1.50
  -4  -1 -13  118.39    3.60
  -5  -1 -13    0.80    0.30
  -6  -1 -13   73.39    2.40
  -9   2  13  293.17    8.60
  -8   2  13  479.65   13.70
  -7   2  13   85.09    2.80
   6  -2 -13   12.20    0.80
  -6   2  13   15.00    0.90
   5  -2 -13   13.20    0.80
  -5   2  13   15.30    0.80
   4  -2 -13   16.20    0.80
  -4   2  13   17.60    0.80
   3  -2 -13  120.69    3.70
   2  -2 -13    8.20    0.60
   1  -2 -13    0.10    0.30
   0  -2 -13    0.50    0.30
  -1  -2 -13  490.05   13.90
  -2  -2 -13    8.60    0.60
  -3  -2 -13    1.80    0.30
  -4  -2 -13   22.90    1.00
  -5  -2 -13   32.10    1.30
  -6  -2 -13    4.10    0.50
   9  -3 -13   31.10    1.40
  -9   3  13   27.20    1.30
  -8   3  13   40.30    1.60
  -7   3  13    2.80    0.50
  -6   3  13   29.60    1.20
   5  -3 -13   72.49    2.40
  -5   3  13   75.99    2.40
   4  -3 -13   37.20    1.40
   3  -3 -13    3.20    0.40
   2  -3 -13   22.70    1.00
   2  -3 -13   22.70    1.00
   1  -3 -13    5.30    0.50
   1  -3 -13    4.70    0.50
   0  -3 -13  236.48    6.70
   0  -3 -13  232.48    6.80
  -1  -3 -13    1.10    0.30
  -1  -3 -13   -0.20    0.30
  -2  -3 -13   29.80    1.20
  -3  -3 -13    4.20    0.50
  -4  -3 -13   19.40    0.90
  -5  -3 -13    1.70    0.40
   9  -4 -13    0.00    0.50
  -9   4  13    1.50    0.50
   8  -4 -13  113.39    3.60
  -8   4  13  108.79    3.50
   7  -4 -13    0.60    0.50
  -7   4  13    0.20    0.40
   6  -4 -13   24.60    1.20
  -6   4  13   25.70    1.10
   5  -4 -13   11.70    0.80
   5  -4 -13   11.50    0.90
   4  -4 -13    1.90    0.40
   4  -4 -13    1.50    0.50
   3  -4 -13   45.80    1.70
   3  -4 -13   49.10    1.70
   2  -4 -13   71.19    2.30
   2  -4 -13   70.89    2.20
   1  -4 -13  570.34   16.30
   1  -4 -13  580.34   16.20
   0  -4 -13   55.09    1.80
   0  -4 -13   59.29    1.90
  -1  -4 -13    7.30    0.60
  -2  -4 -13    0.10    0.30
  -3  -4 -13   42.10    1.50
  -4  -4 -13    9.50    0.70
   9  -5 -13   14.90    1.20
  -9   5  13   12.90    1.10
   8  -5 -13    1.90    0.60
  -8   5  13    1.60    0.50
   7  -5 -13    0.90    0.50
  -7   5  13    1.60    0.40
   6  -5 -13   40.00    1.60
   5  -5 -13    8.00    0.80
   4  -5 -13   52.89    1.90
   4  -5 -13   50.29    1.80
   3  -5 -13   14.40    0.90
   3  -5 -13   14.40    0.80
   2  -5 -13   42.20    1.50
   2  -5 -13   44.50    1.80
   1  -5 -13   54.59    1.80
   0  -5 -13   10.80    0.70
  -1  -5 -13   11.40    0.80
  -2  -5 -13   63.09    2.10
  -3  -5 -13    0.10    0.30
   8  -6 -13    6.90    0.80
  -8   6  13    8.50    0.90
   7  -6 -13    5.70    0.70
   6  -6 -13   87.59    2.90
   5  -6 -13  100.89    3.20
   4  -6 -13   43.00    1.60
   3  -6 -13  203.58    5.90
   2  -6 -13   50.39    1.70
   1  -6 -13   31.10    1.20
   1  -6 -13   33.30    1.30
   0  -6 -13    7.10    0.70
  -1  -6 -13   69.09    2.30
  -2  -6 -13    0.40    0.40
   7  -7 -13    5.80    0.70
   6  -7 -13    6.50    0.70
   5  -7 -13    0.80    0.50
   4  -7 -13  279.77    8.10
   3  -7 -13  207.18    6.10
   2  -7 -13   12.70    0.90
   2  -7 -13   12.90    0.80
   1  -7 -13    0.90    0.40
   1  -7 -13    0.60    0.40
   0  -7 -13    0.20    0.40
  -1  -7 -13   42.90    1.60
   5  -8 -13   -0.20    0.50
   4  -8 -13   17.80    1.10
   3  -8 -13   16.30    1.10
   3  -8 -13   17.90    1.00
   2  -8 -13    4.20    0.60
   2  -8 -13    3.10    0.50
   4 -12  14   18.90    1.10
  -1 -11  14    0.30    0.50
   0 -11  14   16.20    0.90
   4 -11  14   29.10    1.30
   5 -11  14    2.70    0.50
   6 -11  14   68.89    2.40
  -3 -10  14    1.40    0.60
   2  10 -14    8.50    0.90
  -2 -10  14    8.20    0.90
   1  10 -14    1.50    0.50
  -1 -10  14    1.30    0.40
   0  10 -14   38.80    1.40
   0 -10  14   40.20    1.40
  -1  10 -14   12.30    0.80
  -2  10 -14   18.70    0.90
  -3  10 -14   82.49    2.60
  -4  10 -14   43.90    1.40
   4 -10  14   45.70    1.60
   5 -10  14   18.30    1.00
   6 -10  14  116.79    3.60
   7 -10  14   13.40    1.00
  -4  -9  14   20.80    1.20
   3   9 -14    1.20    0.50
  -3  -9  14    1.20    0.50
   2   9 -14    4.10    0.50
  -2  -9  14    4.30    0.50
   1   9 -14   32.00    1.20
  -1  -9  14   30.40    1.30
   0   9 -14   94.39    2.90
   0  -9  14   92.89    2.90
  -1   9 -14    3.00    0.40
  -2   9 -14    3.20    0.40
  -3   9 -14    1.80    0.40
  -4   9 -14   72.59    2.20
  -4   9 -14   74.59    2.30
   4  -9  14   72.89    2.40
  -5   9 -14    8.30    0.60
  -5   9 -14    8.30    0.70
   5  -9  14    9.50    0.80
  -6   9 -14    3.10    0.40
   6  -9  14    3.50    0.60
  -7   9 -14   14.90    1.10
   7  -9  14   15.30    1.00
  -5  -8  14    0.10    0.50
  -4  -8  14   13.90    1.00
   3   8 -14    3.70    0.50
  -3  -8  14    3.40    0.50
   2   8 -14    2.30    0.40
  -2  -8  14    2.30    0.40
   1   8 -14  427.56   12.00
  -1  -8  14  417.36   12.00
   0   8 -14    9.20    0.70
   0  -8  14    8.90    0.70
  -1   8 -14   99.89    3.00
  -1   8 -14   95.99    3.00
  -2   8 -14    1.30    0.30
  -2   8 -14    1.10    0.30
  -3   8 -14   53.09    1.80
  -3   8 -14   52.69    1.70
  -4   8 -14    1.00    0.40
  -4   8 -14    1.90    0.30
  -4   8 -14    1.00    0.40
   4  -8  14    1.40    0.40
  -5   8 -14    5.90    0.70
  -5   8 -14    6.60    0.50
  -5   8 -14    7.00    0.70
   5  -8  14    6.90    0.70
  -6   8 -14   25.40    1.20
  -6   8 -14   27.20    1.00
  -6   8 -14   25.80    1.20
   6  -8  14   27.70    1.20
  -7   8 -14  123.19    4.00
  -7   8 -14  134.49    3.90
   7  -8  14  132.29    3.90
  -8   8 -14  135.79    4.00
   8  -8  14  134.99    4.10
  -6  -7  14    4.00    0.60
  -5  -7  14   12.10    1.00
  -4  -7  14   10.70    0.90
   3   7 -14   31.10    1.30
  -3  -7  14   31.30    1.30
   2   7 -14   58.99    1.90
  -2  -7  14   58.39    2.00
   1   7 -14    1.60    0.30
   1   7 -14    1.90    0.40
  -1  -7  14    1.80    0.40
   0   7 -14    1.30    0.30
   0  -7  14    1.30    0.30
  -1   7 -14    0.60    0.30
  -1   7 -14    0.20    0.30
  -2   7 -14    8.10    0.60
  -2   7 -14    8.30    0.60
  -3   7 -14   24.60    1.00
  -3   7 -14   25.10    1.00
  -4   7 -14    0.40    0.30
  -4   7 -14   -0.30    0.30
  -4   7 -14    0.10    0.30
  -5   7 -14   27.40    1.20
  -5   7 -14   28.50    1.10
  -5   7 -14   30.70    1.20
   5  -7  14   26.70    1.20
  -6   7 -14   11.60    0.80
  -6   7 -14   12.60    0.70
  -6   7 -14   11.30    0.90
   6  -7  14   11.60    0.80
  -7   7 -14  259.87    7.50
  -7   7 -14  266.27    7.50
  -7   7 -14  256.77    7.50
   7  -7  14  256.57    7.50
  -8   7 -14    1.20    0.50
   8  -7  14    1.20    0.50
  -7  -6  14   51.29    2.00
  -6  -6  14   19.30    1.10
  -5  -6  14    4.20    0.50
   4   6 -14    0.60    0.40
  -4  -6  14    1.10    0.40
   3   6 -14    2.50    0.40
  -3  -6  14    1.70    0.40
   2   6 -14  294.67    8.10
   2   6 -14  292.17    8.20
  -2  -6  14  263.17    8.10
   1   6 -14   -0.20    0.30
   1   6 -14    0.30    0.30
  -1  -6  14    0.40    0.30
   0   6 -14    2.50    0.40
   0   6 -14    3.20    0.40
   0  -6  14    2.60    0.40
  -1   6 -14    4.80    0.50
  -1   6 -14    4.10    0.40
  -2   6 -14   48.90    1.60
  -2   6 -14   50.19    1.70
  -3   6 -14  111.19    3.40
  -3   6 -14  116.79    3.40
  -4   6 -14   27.40    1.10
  -4   6 -14   29.00    1.00
  -4   6 -14   27.50    1.20
  -5   6 -14  397.96   11.30
  -5   6 -14  406.26   11.30
  -5   6 -14  393.06   11.40
  -6   6 -14   12.70    0.80
  -6   6 -14   11.10    0.70
  -6   6 -14   10.80    0.80
   6  -6  14   11.50    0.70
  -7   6 -14   88.99    2.70
  -7   6 -14   86.59    2.70
   7  -6  14   86.49    2.70
  -8   6 -14   60.19    2.00
   8  -6  14   54.89    1.90
  -7  -5  14   15.00    1.00
  -6  -5  14    0.40    0.40
  -5  -5  14    7.50    0.80
   4   5 -14  120.19    3.60
  -4  -5  14  119.79    3.70
   3   5 -14    1.30    0.30
   3   5 -14    0.10    0.30
  -3  -5  14    0.80    0.40
   2   5 -14   94.69    2.80
   2   5 -14   90.29    2.80
  -2  -5  14   84.09    2.80
   1   5 -14   10.60    0.60
   1   5 -14    9.40    0.60
  -1  -5  14   10.80    0.70
   0   5 -14    5.10    0.50
   0   5 -14    5.40    0.50
  -1   5 -14   74.89    2.30
  -1   5 -14   74.19    2.30
  -2   5 -14   11.90    0.70
  -2   5 -14   13.40    0.70
  -3   5 -14  650.53   18.00
  -3   5 -14  624.84   17.90
  -4   5 -14  453.85   12.90
  -4   5 -14  452.55   12.90
  -4   5 -14  459.45   12.90
  -5   5 -14    0.20    0.30
  -5   5 -14    0.00    0.30
  -5   5 -14   -0.30    0.30
  -6   5 -14   62.89    2.00
  -6   5 -14   61.49    2.00
  -7   5 -14   18.50    1.00
  -8   5 -14    0.30    0.40
  -8  -4  14    5.80    0.60
  -7  -4  14    0.40    0.40
  -6  -4  14  104.39    3.30
  -5  -4  14  145.09    4.40
   4   4 -14  345.87   10.10
  -4  -4  14  358.06   10.10
   3   4 -14  161.48    4.70
  -3  -4  14  159.78    4.80
   2   4 -14   64.89    2.00
   2   4 -14   62.99    2.00
  -2  -4  14   58.69    2.00
   1   4 -14  114.49    3.50
   1   4 -14  115.69    3.50
  -1  -4  14  117.49    3.50
   0   4 -14    0.00    0.30
   0   4 -14    0.20    0.20
  -1   4 -14  627.64   17.80
  -1   4 -14  635.84   17.80
  -2   4 -14  167.68    4.80
  -2   4 -14  164.98    4.90
  -3   4 -14   44.00    1.40
  -3   4 -14   41.60    1.50
  -4   4 -14    6.70    0.50
  -4   4 -14    5.40    0.60
  -4   4 -14    6.70    0.60
  -5   4 -14  109.09    3.30
  -5   4 -14  106.89    3.20
  -6   4 -14   67.29    2.20
  -7   4 -14    9.70    0.80
  -8   4 -14   26.10    1.20
  -8  -3  14    3.00    0.50
  -7  -3  14   33.30    1.40
  -6  -3  14  171.48    5.10
  -5  -3  14    0.80    0.40
   4   3 -14  132.29    4.00
  -4  -3  14  136.19    4.10
   3   3 -14   35.00    1.30
  -3  -3  14   36.80    1.30
   2   3 -14   31.60    1.10
  -2  -3  14   27.20    1.10
   1   3 -14   22.90    0.90
   1   3 -14   22.90    1.00
  -1  -3  14   23.00    0.90
   0   3 -14  284.97    8.00
   0   3 -14  279.17    8.10
  -1   3 -14  494.65   14.20
  -1   3 -14  504.25   14.10
  -2   3 -14    7.10    0.50
  -2   3 -14    6.50    0.60
  -3   3 -14   58.49    1.90
  -3   3 -14   56.79    1.80
  -3   3 -14   56.89    1.90
  -4   3 -14   39.30    1.40
  -4   3 -14   37.80    1.40
  -4   3 -14   37.80    1.20
  -5   3 -14   64.59    2.10
  -6   3 -14   12.60    0.80
  -7   3 -14   42.70    1.60
  -8   3 -14   37.60    1.50
  -8  -2  14   26.30    1.20
  -7  -2  14   -0.10    0.40
  -6  -2  14    0.40    0.40
   5   2 -14  427.86   12.30
  -5  -2  14  429.86   12.30
   4   2 -14   16.60    0.80
  -4  -2  14   17.90    0.90
   3   2 -14    0.10    0.30
  -3  -2  14    0.20    0.30
   2   2 -14  116.19    3.50
  -2  -2  14  117.69    3.50
   1   2 -14  398.56   11.40
   0   2 -14  130.59    3.80
   0   2 -14  126.29    3.80
  -1   2 -14   15.00    0.80
  -1   2 -14   16.20    0.70
  -2   2 -14   65.29    2.00
  -2   2 -14   65.79    2.10
  -3   2 -14  129.79    3.80
  -3   2 -14  133.29    3.90
  -3   2 -14  129.89    3.90
  -4   2 -14  100.89    3.10
  -5   2 -14    0.30    0.30
  -6   2 -14    2.20    0.40
  -7   2 -14   47.90    1.70
  -9  -1  14   23.40    1.20
  -8  -1  14   30.80    1.40
  -7  -1  14   32.10    1.30
  -6  -1  14  926.31   26.10
   5   1 -14   72.69    2.40
  -5  -1  14   74.79    2.40
   4   1 -14   71.99    2.30
  -4  -1  14   73.49    2.40
   3   1 -14  260.97    7.60
  -3  -1  14  262.47    7.60
   2   1 -14 1092.99   30.60
  -2  -1  14 1084.89   30.60
   1   1 -14    0.50    0.30
   0   1 -14   64.29    2.10
  -1   1 -14   10.40    0.70
  -1   1 -14    8.70    0.50
  -2   1 -14   68.49    2.20
  -2   1 -14   68.79    2.00
  -3   1 -14   16.20    0.80
  -3   1 -14   18.00    0.80
  -4   1 -14    5.10    0.60
  -5   1 -14  205.18    6.00
  -6   1 -14    0.70    0.40
  -7   1 -14    2.90    0.40
  -9   0  14   72.29    2.50
  -8   0  14    7.20    0.80
  -7   0  14  100.19    3.20
  -6   0  14   11.80    0.80
   5   0 -14  211.78    6.30
  -5   0  14  215.58    6.30
   4   0 -14  441.76   12.90
  -4   0  14  462.55   12.90
   3   0 -14   55.69    1.90
  -3   0  14   55.49    1.90
   2   0 -14   90.59    2.80
   1   0 -14   35.90    1.30
   0   0 -14   80.59    2.50
  -1   0 -14   43.20    1.50
  -1   0 -14   44.80    1.40
  -2   0 -14  284.57    8.00
  -2   0 -14  271.17    8.00
  -3   0 -14   83.19    2.60
  -4   0 -14    1.40    0.30
  -5   0 -14   20.20    1.00
  -6   0 -14    0.20    0.40
  -9   1  14    3.60    0.60
  -8   1  14   46.20    1.80
  -7   1  14  264.87    7.80
  -6   1  14  114.89    3.60
   5  -1 -14   28.90    1.20
  -5   1  14   26.30    1.20
   4  -1 -14   62.29    2.10
  -4   1  14   62.39    2.10
   3  -1 -14   54.79    1.90
   2  -1 -14   26.10    1.10
   1  -1 -14   55.39    1.90
   0  -1 -14   59.89    2.00
  -1  -1 -14  899.91   25.40
  -2  -1 -14  171.28    5.00
  -3  -1 -14   82.39    2.60
  -4  -1 -14    7.60    0.60
  -5  -1 -14    3.10    0.40
  -6  -1 -14   21.20    1.10
  -9   2  14   22.80    1.20
  -8   2  14  937.81   26.50
  -7   2  14   11.70    0.80
  -6   2  14    5.90    0.70
  -5   2  14    4.70    0.60
   4  -2 -14    6.70    0.60
  -4   2  14    7.50    0.60
   3  -2 -14    5.10    0.60
   2  -2 -14   18.00    0.90
   1  -2 -14   86.79    2.70
   0  -2 -14   62.19    2.10
   0  -2 -14   65.49    2.00
  -2  -2 -14    0.40    0.30
  -3  -2 -14   16.90    0.90
  -4  -2 -14   16.10    0.90
  -5  -2 -14    5.80    0.70
   9  -3 -14   12.70    1.10
  -9   3  14   10.40    1.00
  -8   3  14  378.26   10.90
  -7   3  14   -0.30    0.40
  -6   3  14    2.90    0.50
  -5   3  14  168.28    5.00
   4  -3 -14   14.60    0.90
   3  -3 -14   52.09    1.80
   3  -3 -14   52.99    1.80
   2  -3 -14   18.00    0.90
   2  -3 -14   20.20    0.90
   1  -3 -14  326.67    9.20
   1  -3 -14  311.87    9.10
   0  -3 -14 1006.00   28.20
  -1  -3 -14   11.40    0.70
  -2  -3 -14   12.30    0.80
  -3  -3 -14    4.50    0.60
  -4  -3 -14   12.40    0.80
   8  -4 -14    6.20    0.70
  -8   4  14    8.00    0.90
   7  -4 -14   50.49    1.90
  -7   4  14   45.40    1.80
   6  -4 -14    5.80    0.70
  -6   4  14    4.30    0.50
   5  -4 -14  124.29    3.80
   4  -4 -14   22.60    1.10
   3  -4 -14  276.27    8.00
   2  -4 -14    1.50    0.40
   1  -4 -14  813.62   22.80
   0  -4 -14    0.50    0.30
   0  -4 -14    0.60    0.40
  -1  -4 -14   -0.20    0.30
  -2  -4 -14    3.50    0.50
  -3  -4 -14   33.00    1.30
  -4  -4 -14   26.10    1.20
   8  -5 -14    5.10    0.70
  -8   5  14    5.10    0.70
   7  -5 -14   18.10    1.10
  -7   5  14   17.60    1.00
   6  -5 -14    3.10    0.60
   5  -5 -14    1.00    0.50
   4  -5 -14   25.40    1.20
   3  -5 -14   34.20    1.30
   2  -5 -14   53.99    1.80
   1  -5 -14   48.10    1.60
   0  -5 -14    0.00    0.30
  -1  -5 -14    4.70    0.50
  -2  -5 -14   17.40    0.90
  -3  -5 -14  169.78    5.10
   7  -6 -14    1.30    0.60
   6  -6 -14   14.10    1.00
   5  -6 -14   15.20    1.00
   4  -6 -14    2.50    0.60
   3  -6 -14  473.55   13.50
   2  -6 -14  286.17    8.20
   1  -6 -14   19.70    1.00
   1  -6 -14   18.70    0.90
   0  -6 -14    0.30    0.40
  -1  -6 -14   20.80    1.00
   6  -7 -14    5.60    0.70
   5  -7 -14   20.40    1.20
   4  -7 -14   95.39    3.00
   3  -7 -14  194.58    5.70
   2  -7 -14   81.29    2.50
   2  -7 -14   69.49    2.40
   1  -7 -14    2.90    0.50
  -1 -11  15    1.30    0.60
   0 -11  15    7.80    0.80
   4 -11  15   83.89    2.80
   5 -11  15   27.70    1.30
   2  10 -15    0.60    0.50
  -2 -10  15    1.00    0.50
   1  10 -15   11.30    0.90
  -1 -10  15   13.10    0.90
   0  10 -15   16.70    1.00
   0 -10  15   15.40    0.90
  -1  10 -15    1.50    0.40
  -4  10 -15    8.10    0.60
   5 -10  15   23.70    1.20
   6 -10  15   19.40    1.10
  -4  -9  15   42.10    1.70
  -3  -9  15    1.70    0.50
   2   9 -15   -0.20    0.50
  -2  -9  15    0.00    0.40
   1   9 -15    0.50    0.40
  -1  -9  15    1.00    0.40
   0   9 -15    2.50    0.40
   0  -9  15    1.80    0.40
  -1   9 -15   19.60    0.90
  -2   9 -15   40.40    1.40
  -3   9 -15    0.00    0.40
  -4   9 -15   12.10    0.70
  -4   9 -15   11.20    0.80
  -5   9 -15   14.90    0.70
   5  -9  15   13.90    1.00
  -6   9 -15   10.70    0.70
   6  -9  15   12.40    0.90
   7  -9  15   16.60    1.10
  -5  -8  15   22.10    1.30
  -4  -8  15    1.30    0.50
  -3  -8  15   42.20    1.60
   2   8 -15    4.70    0.50
  -2  -8  15    5.90    0.70
   1   8 -15    2.20    0.40
  -1  -8  15    2.30    0.40
   0   8 -15   55.19    1.80
   0  -8  15   55.49    1.80
  -1   8 -15   23.10    1.00
  -2   8 -15    0.20    0.40
  -3   8 -15  112.79    3.40
  -3   8 -15  115.69    3.50
  -4   8 -15  290.37    8.10
  -4   8 -15  286.87    8.00
  -4   8 -15  268.57    8.10
  -5   8 -15   53.39    1.90
  -5   8 -15   55.29    1.70
  -5   8 -15   53.69    1.90
  -6   8 -15   15.70    1.10
  -6   8 -15   16.80    0.80
  -6   8 -15   16.00    1.10
   6  -8  15   17.30    1.00
  -7   8 -15  229.18    6.60
   7  -8  15  225.28    6.60
  -6  -7  15  161.68    5.00
  -5  -7  15   -0.40    0.50
  -4  -7  15    1.80    0.50
   3   7 -15   74.69    2.50
  -3  -7  15   78.19    2.50
   2   7 -15    2.70    0.40
  -2  -7  15    3.10    0.50
   1   7 -15    6.70    0.70
  -1  -7  15    6.60    0.70
   0   7 -15    8.20    0.60
   0   7 -15    6.80    0.70
  -1   7 -15   85.79    2.60
  -1   7 -15   81.59    2.60
  -2   7 -15   84.99    2.60
  -2   7 -15   82.29    2.60
  -3   7 -15    4.20    0.50
  -3   7 -15    4.10    0.60
  -4   7 -15   41.00    1.50
  -4   7 -15   38.10    1.40
  -4   7 -15   39.80    1.40
  -5   7 -15   47.10    1.70
  -5   7 -15   48.70    1.60
  -5   7 -15   46.00    1.70
  -6   7 -15  176.38    5.20
  -6   7 -15  177.18    5.10
  -6   7 -15  172.98    5.20
  -7   7 -15    3.90    0.50
  -7   7 -15    3.80    0.60
   7  -7  15    3.50    0.50
  -6  -6  15    5.70    0.60
  -5  -6  15   12.30    0.90
  -4  -6  15   95.49    3.00
   3   6 -15  145.09    4.40
  -3  -6  15  151.08    4.50
   2   6 -15   39.30    1.50
  -2  -6  15   41.30    1.50
   1   6 -15   16.40    0.80
   1   6 -15   15.70    0.80
  -1  -6  15   15.70    0.80
   0   6 -15   35.10    1.30
   0   6 -15   35.30    1.30
  -1   6 -15   16.10    0.80
  -1   6 -15   16.40    0.80
  -2   6 -15   74.09    2.30
  -2   6 -15   73.39    2.30
  -3   6 -15   75.89    2.40
  -3   6 -15   75.49    2.40
  -4   6 -15  505.05   13.70
  -4   6 -15  449.26   13.60
  -4   6 -15  494.65   13.70
  -5   6 -15   27.80    1.10
  -5   6 -15   25.60    1.20
  -5   6 -15   27.80    1.10
  -6   6 -15    3.90    0.40
  -6   6 -15    4.60    0.60
  -6   6 -15    3.10    0.50
  -7   6 -15    0.90    0.40
  -7  -5  15    0.60    0.50
  -6  -5  15   10.70    0.90
  -5  -5  15   14.70    0.90
  -4  -5  15  187.58    5.60
   3   5 -15   18.40    0.90
  -3  -5  15   19.00    1.00
   2   5 -15   18.50    0.80
   2   5 -15   18.70    0.90
  -2  -5  15   20.40    0.90
   1   5 -15    0.10    0.30
   1   5 -15    0.00    0.30
  -1  -5  15    0.10    0.30
   0   5 -15   27.40    1.10
   0   5 -15   26.30    1.00
  -1   5 -15   30.20    1.20
  -1   5 -15   30.50    1.10
  -2   5 -15  386.26   11.00
  -2   5 -15  388.76   11.00
  -3   5 -15   26.20    1.10
  -3   5 -15   26.50    1.00
  -4   5 -15   41.20    1.40
  -4   5 -15   40.40    1.50
  -4   5 -15   41.60    1.40
  -5   5 -15    7.20    0.80
  -5   5 -15    7.80    0.70
  -5   5 -15    7.90    0.70
  -6   5 -15    3.20    0.50
  -6   5 -15    3.90    0.50
  -7   5 -15   17.90    1.00
  -7  -4  15    3.40    0.60
  -6  -4  15  171.78    5.20
  -5  -4  15    5.60    0.70
   4   4 -15  490.85   15.40
  -4  -4  15  573.34   15.20
   3   4 -15    0.40    0.30
  -3  -4  15    0.60    0.40
   2   4 -15   16.50    0.80
   2   4 -15   16.50    0.80
  -2  -4  15   17.30    0.90
   1   4 -15   91.09    2.80
   1   4 -15   92.39    2.80
  -1  -4  15   92.69    2.80
   0   4 -15  184.78    5.40
   0   4 -15  183.78    5.40
  -1   4 -15   23.70    1.00
  -1   4 -15   22.90    0.90
  -2   4 -15  463.15   13.00
  -2   4 -15  459.15   13.10
  -3   4 -15    0.10    0.30
  -3   4 -15    0.40    0.30
  -4   4 -15   67.79    2.10
  -4   4 -15   66.69    2.10
  -4   4 -15   65.79    2.20
  -5   4 -15    3.70    0.50
  -5   4 -15    5.00    0.60
  -5   4 -15    4.50    0.50
  -6   4 -15   13.60    0.80
  -7   4 -15   11.50    0.90
  -7  -3  15  160.38    4.90
  -6  -3  15    0.20    0.30
  -5  -3  15    1.60    0.40
  -4  -3  15    1.40    0.40
   3   3 -15   50.99    1.70
  -3  -3  15   50.79    1.80
   2   3 -15    9.10    0.70
  -2  -3  15    9.90    0.70
   1   3 -15    5.60    0.50
   1   3 -15    4.50    0.50
   0   3 -15 1571.94   43.80
   0   3 -15 1558.04   43.90
  -1   3 -15  122.09    3.60
  -1   3 -15  120.59    3.70
  -2   3 -15    1.40    0.30
  -2   3 -15    1.10    0.40
  -3   3 -15  127.79    3.80
  -3   3 -15  127.29    3.70
  -3   3 -15  123.39    3.80
  -4   3 -15    0.80    0.30
  -4   3 -15    0.60    0.30
  -4   3 -15    1.10    0.30
  -5   3 -15    2.80    0.40
  -6   3 -15   24.10    1.10
  -7   3 -15   49.70    1.80
  -8  -2  15    0.60    0.40
  -7  -2  15   30.70    1.30
  -6  -2  15   68.09    2.30
  -5  -2  15    0.50    0.40
   4   2 -15    1.10    0.30
  -4  -2  15    0.90    0.40
   3   2 -15   36.50    1.40
  -3  -2  15   36.60    1.40
   2   2 -15 1040.80   29.10
  -2  -2  15 1029.70   29.10
   1   2 -15   31.50    1.20
   0   2 -15    6.60    0.50
   0   2 -15    6.80    0.60
  -1   2 -15   38.10    1.30
  -1   2 -15   37.10    1.40
  -2   2 -15  138.09    4.00
  -2   2 -15  135.39    4.10
  -3   2 -15  451.95   13.00
  -3   2 -15  489.15   13.20
  -3   2 -15  450.65   13.20
  -4   2 -15   33.80    1.30
  -5   2 -15   69.09    2.20
  -6   2 -15   51.59    1.80
  -7   2 -15    2.80    0.50
  -8  -1  15  103.09    3.30
  -7  -1  15   -0.10    0.40
  -6  -1  15  975.90   27.50
  -5  -1  15   77.49    2.50
   4   1 -15  220.48    6.50
  -4  -1  15  221.58    6.50
   3   1 -15   99.59    3.10
  -3  -1  15  103.39    3.10
   2   1 -15   88.89    2.80
   1   1 -15   11.50    0.70
   0   1 -15   -0.10    0.30
  -1   1 -15   22.60    1.00
  -1   1 -15   23.20    0.90
  -2   1 -15   30.70    1.00
  -2   1 -15   28.80    1.20
  -3   1 -15  107.89    3.30
  -4   1 -15  148.99    4.40
  -5   1 -15   45.90    1.60
  -6   1 -15    3.20    0.50
  -8   0  15   20.10    1.10
  -7   0  15    0.30    0.40
  -6   0  15    7.40    0.80
  -5   0  15  453.15   13.00
  -4   0  15   36.00    1.40
   3   0 -15  176.88    5.40
  -3   0  15  185.48    5.40
   2   0 -15    3.90    0.50
   1   0 -15   15.00    0.80
   0   0 -15   36.70    1.40
  -1   0 -15    3.40    0.40
  -1   0 -15    4.20    0.40
  -2   0 -15    0.50    0.30
  -3   0 -15    4.30    0.60
  -4   0 -15   46.10    1.60
  -5   0 -15    3.50    0.50
  -6   0 -15  101.49    3.20
  -8   1  15  619.74   17.70
  -7   1  15    1.30    0.40
  -6   1  15  121.19    3.80
  -5   1  15  429.06   12.30
  -4   1  15   35.40    1.40
   3  -1 -15   95.09    3.00
   2  -1 -15   93.59    3.00
   1  -1 -15   60.19    2.00
   0  -1 -15    7.50    0.70
  -2  -1 -15  184.58    5.40
  -3  -1 -15    1.30    0.30
  -4  -1 -15   15.50    0.80
  -5  -1 -15    6.20    0.70
  -8   2  15   65.39    2.30
  -7   2  15  782.22   22.20
  -6   2  15   11.30    0.80
  -5   2  15    4.70    0.60
   0  -2 -15   23.50    1.00
  -1  -2 -15  162.68    4.80
  -2  -2 -15   38.20    1.40
  -3  -2 -15    0.60    0.30
  -4  -2 -15    2.20    0.40
  -5  -2 -15   80.29    3.10
  -8   3  15   10.00    0.90
  -7   3  15   52.09    1.90
  -6   3  15   14.40    0.90
   3  -3 -15   68.39    2.30
   2  -3 -15    8.90    0.80
   1  -3 -15  272.87    7.80
   0  -3 -15   93.99    2.80
  -1  -3 -15    6.70    0.70
  -2  -3 -15   10.10    0.70
  -3  -3 -15    2.20    0.40
  -4  -3 -15   16.20    0.90
   8  -4 -15    2.10    0.60
  -8   4  15    4.10    0.60
   7  -4 -15   -0.10    0.50
  -7   4  15    0.30    0.40
   6  -4 -15   45.90    1.80
   5  -4 -15   13.10    1.00
   4  -4 -15    1.70    0.50
   3  -4 -15  290.97    8.40
   2  -4 -15   18.90    1.00
   1  -4 -15  365.36   10.40
   0  -4 -15    5.50    0.70
  -1  -4 -15   40.00    1.50
  -2  -4 -15   17.30    0.90
  -3  -4 -15    1.00    0.40
   7  -5 -15    1.20    0.60
   6  -5 -15    1.10    0.60
   5  -5 -15    1.30    0.60
   4  -5 -15    3.20    0.50
   3  -5 -15   15.40    0.90
   2  -5 -15  242.98    7.00
   1  -5 -15    4.20    0.50
   0  -5 -15   57.19    2.00
  -1  -5 -15    1.10    0.40
  -2  -5 -15   36.60    1.50
   6  -6 -15    5.10    0.70
   5  -6 -15   71.39    2.40
   4  -6 -15    2.20    0.60
   3  -6 -15  400.36   11.40
   2  -6 -15   42.10    1.50
   1  -6 -15    4.40    0.50
   0  -6 -15    3.20    0.50
  -2 -10  16    0.30    0.60
  -1 -10  16    2.30    0.50
  -3  -9  16    0.10    0.50
   2   9 -16    0.90    0.50
  -2  -9  16    0.90    0.50
   1   9 -16    7.00    0.90
  -1  -9  16    6.40    0.80
   0   9 -16   19.80    1.00
  -1   9 -16    3.90    0.50
  -2   9 -16    5.60    0.50
  -3   9 -16   17.90    1.00
  -4   9 -16   12.20    0.70
  -5   9 -16   43.30    1.50
  -6   9 -16    1.80    0.60
  -4  -8  16    1.00    0.50
  -3  -8  16    0.30    0.50
   2   8 -16   75.59    2.60
  -2  -8  16   81.19    2.60
   1   8 -16    9.90    0.80
  -1  -8  16   11.60    0.80
   0   8 -16    0.60    0.40
  -1   8 -16    0.40    0.40
  -2   8 -16  151.78    4.50
  -3   8 -16   22.40    1.10
  -4   8 -16   52.19    1.80
  -4   8 -16   50.59    1.70
  -5   8 -16    0.80    0.50
  -5   8 -16    0.70    0.40
  -6   8 -16   14.70    0.90
  -5  -7  16   23.40    1.20
  -4  -7  16   13.30    1.00
  -3  -7  16   18.30    1.00
   2   7 -16    4.30    0.50
  -2  -7  16    4.60    0.50
   1   7 -16   51.79    1.80
  -1  -7  16   53.99    1.80
   0   7 -16   12.10    0.80
  -1   7 -16    8.70    0.80
  -1   7 -16    7.20    0.70
  -2   7 -16   16.00    0.90
  -2   7 -16   16.50    0.80
  -3   7 -16   11.70    0.80
  -3   7 -16   11.40    0.90
  -4   7 -16    2.00    0.40
  -4   7 -16    0.80    0.40
  -4   7 -16    1.20    0.50
  -5   7 -16   11.60    0.80
  -5   7 -16   11.30    0.90
  -5   7 -16   12.40    1.00
  -6   7 -16   38.90    1.40
  -6   7 -16   38.50    1.60
  -6   7 -16   36.80    1.50
  -7   7 -16   40.80    1.60
  -6  -6  16    0.50    0.50
  -5  -6  16    0.40    0.40
  -4  -6  16   -0.10    0.40
  -3  -6  16    2.90    0.40
   2   6 -16    4.60    0.50
  -2  -6  16    7.30    0.70
   1   6 -16    8.90    0.70
  -1  -6  16    9.00    0.70
   0   6 -16    6.70    0.70
   0   6 -16    7.70    0.60
  -1   6 -16  134.09    4.00
  -1   6 -16  133.59    4.00
  -2   6 -16  324.97    9.40
  -2   6 -16  331.37    9.40
  -3   6 -16   44.80    1.50
  -3   6 -16   45.80    1.60
  -4   6 -16   16.80    1.00
  -4   6 -16   17.50    0.80
  -4   6 -16   16.50    0.90
  -5   6 -16   55.09    1.80
  -5   6 -16   55.39    1.90
  -5   6 -16   55.79    2.00
  -6   6 -16   53.99    1.80
  -7   6 -16   69.59    2.30
  -6  -5  16   46.00    1.80
  -5  -5  16    2.40    0.50
  -4  -5  16   14.60    0.90
  -3  -5  16    1.40    0.40
   2   5 -16    8.90    0.70
   2   5 -16   10.40    0.80
  -2  -5  16   10.90    0.80
   1   5 -16    6.60    0.60
   1   5 -16    6.00    0.70
  -1  -5  16    6.70    0.60
   0   5 -16   96.89    3.00
   0   5 -16   93.69    2.90
  -1   5 -16  159.48    4.70
  -1   5 -16  160.38    4.70
  -2   5 -16    4.60    0.60
  -2   5 -16    3.40    0.50
  -3   5 -16  104.19    3.10
  -3   5 -16  105.29    3.20
  -4   5 -16    0.20    0.30
  -4   5 -16    0.10    0.30
  -4   5 -16    0.60    0.40
  -5   5 -16   32.50    1.30
  -5   5 -16   34.10    1.30
  -6   5 -16    0.90    0.40
  -7   5 -16    6.40    0.80
  -7  -4  16   23.00    1.20
  -6  -4  16   -0.50    0.40
  -5  -4  16    0.20    0.40
  -4  -4  16  119.19    3.70
   3   4 -16   49.50    1.90
  -3  -4  16   52.99    1.80
   2   4 -16   16.00    0.80
   2   4 -16   15.30    0.80
  -2  -4  16   17.70    0.90
   1   4 -16   77.89    2.40
   1   4 -16   77.49    2.50
   0   4 -16   12.20    0.80
   0   4 -16   11.80    0.70
  -1   4 -16  212.38    6.20
  -1   4 -16  215.18    6.20
  -2   4 -16   34.70    1.40
  -2   4 -16   37.10    1.30
  -3   4 -16   24.40    0.90
  -3   4 -16   22.80    1.10
  -4   4 -16    5.30    0.60
  -4   4 -16    5.30    0.60
  -4   4 -16    5.10    0.60
  -5   4 -16    0.30    0.30
  -5   4 -16    0.20    0.40
  -6   4 -16   33.40    1.30
  -7   4 -16   10.60    0.90
  -7  -3  16    0.60    0.40
  -6  -3  16  129.69    4.00
  -5  -3  16  118.39    3.70
  -4  -3  16    6.50    0.70
   3   3 -16    4.70    0.50
  -3  -3  16    5.80    0.70
   2   3 -16   25.60    1.10
  -2  -3  16   26.90    1.10
   1   3 -16  158.28    4.70
   1   3 -16  162.28    4.80
   0   3 -16   24.60    1.00
   0   3 -16   25.30    1.10
  -1   3 -16    1.60    0.30
  -1   3 -16    1.40    0.40
  -2   3 -16   13.70    0.80
  -2   3 -16   15.40    0.70
  -3   3 -16   18.60    0.80
  -3   3 -16   20.90    1.00
  -3   3 -16   19.50    0.90
  -4   3 -16    4.20    0.40
  -5   3 -16   28.00    1.20
  -6   3 -16    3.10    0.50
  -7  -2  16    2.70    0.50
  -6  -2  16  100.19    3.20
  -5  -2  16    5.20    0.70
  -4  -2  16  143.19    4.30
  -3  -2  16  104.19    3.20
   2   2 -16    1.50    0.40
   1   2 -16  295.77    8.50
   0   2 -16   96.49    2.90
   0   2 -16   94.79    3.00
  -1   2 -16   83.29    2.40
  -1   2 -16   77.79    2.60
  -2   2 -16   76.49    2.50
  -2   2 -16   70.79    2.20
  -3   2 -16   16.20    0.80
  -3   2 -16   16.10    0.70
  -4   2 -16   10.70    0.70
  -5   2 -16   -0.40    0.30
  -6   2 -16    0.20    0.40
  -8  -1  16    8.30    0.90
  -7  -1  16   17.30    1.00
  -6  -1  16   75.99    2.50
  -5  -1  16   -0.10    0.40
  -4  -1  16   49.60    1.80
  -3  -1  16  287.17    8.30
   2   1 -16  318.57    9.20
   1   1 -16  171.58    5.10
   0   1 -16    7.40    0.70
   0   1 -16    5.20    0.50
  -1   1 -16   21.50    0.90
  -3   1 -16   -0.50    0.30
  -4   1 -16   36.50    1.40
  -5   1 -16    0.20    0.30
  -6   1 -16    6.40    0.70
  -8   0  16    2.50    0.50
  -7   0  16    3.60    0.50
  -6   0  16   12.20    0.90
  -5   0  16  235.58    6.90
  -4   0  16  193.48    5.70
  -1   0 -16   31.70    1.10
  -2   0 -16    5.40    0.60
  -3   0 -16  112.19    3.40
  -4   0 -16    1.30    0.40
  -5   0 -16    1.60    0.40
  -8   1  16   40.90    1.70
  -7   1  16  158.98    4.80
  -6   1  16  255.47    7.50
  -5   1  16   78.09    2.60
  -4   1  16    6.20    0.50
  -2  -1 -16   30.10    1.20
  -3  -1 -16   22.70    1.10
  -4  -1 -16    6.50    0.60
  -7   2  16   21.40    1.10
  -6   2  16   34.40    1.40
  -5   2  16    8.80    0.70
   0  -2 -16    3.30    0.40
  -1  -2 -16    0.80    0.40
  -2  -2 -16    9.50    0.70
  -3  -2 -16    1.80    0.40
  -4  -2 -16  116.09    3.60
  -7   3  16  157.58    4.80
  -6   3  16    2.90    0.50
   4  -3 -16    7.50    0.90
   3  -3 -16   34.30    1.40
   2  -3 -16    8.90    0.80
   1  -3 -16   12.30    0.80
   0  -3 -16   28.00    1.10
  -1  -3 -16    0.60    0.40
  -2  -3 -16   20.80    1.00
  -3  -3 -16   48.30    1.80
   7  -4 -16   -0.90    0.50
  -7   4  16    0.00    0.40
   6  -4 -16    1.10    0.60
   5  -4 -16   22.90    1.30
   4  -4 -16    1.40    0.50
   3  -4 -16   34.50    1.40
   2  -4 -16   15.80    1.00
   1  -4 -16   91.09    2.80
   0  -4 -16   12.60    0.80
  -1  -4 -16    3.50    0.50
  -2  -4 -16   10.70    0.90
   6  -5 -16   40.50    1.70
   5  -5 -16   95.89    3.10
   4  -5 -16   -0.20    0.50
   3  -5 -16   68.69    2.30
   2  -5 -16   70.49    2.30
   1  -5 -16   12.70    1.00
   0  -5 -16   10.50    0.80
   4  -6 -16   62.79    2.20
   3  -6 -16   19.80    1.20
  -1 -10  17    2.90    0.60
  -2  -9  17    1.00    0.50
   1   9 -17    5.60    0.70
  -1  -9  17    7.00    0.80
   0   9 -17   23.50    1.20
[truncated: 9,660 more chars]
