# Supplementary material for: Nitrogen-embedded buckybowl and its assembly with C60
Source: Nat Commun. 2015 Sep 4;6:8215. doi: 10.1038/ncomms9215 (PMC4569845; doi:10.1038/ncomms9215)
Supplement: Supplementary Data 2 — Crystal data for compound 4 [file ncomms9215-s3.cif]

 
data_yokoi_150305_2_0m_a
 
_audit_creation_method            SHELXL-2014
_chemical_name_systematic
;
 ?
;
_chemical_name_common             ?
_chemical_melting_point           ?
_chemical_formula_moiety          ?
_chemical_formula_sum
 'C55 H58 Br3 Cl5 N' 
_chemical_formula_weight          1150.00

loop_
 _atom_type_symbol
 _atom_type_description
 _atom_type_scat_dispersion_real
 _atom_type_scat_dispersion_imag
 _atom_type_scat_source
 'C'  'C'   0.0033   0.0016
 'International Tables Vol C Tables 4.2.6.8 and 6.1.1.4'
 'H'  'H'   0.0000   0.0000
 'International Tables Vol C Tables 4.2.6.8 and 6.1.1.4'
 'N'  'N'   0.0061   0.0033
 'International Tables Vol C Tables 4.2.6.8 and 6.1.1.4'
 'Br'  'Br'  -0.2901   2.4595
 'International Tables Vol C Tables 4.2.6.8 and 6.1.1.4'
 'Cl'  'Cl'   0.1484   0.1585
 'International Tables Vol C Tables 4.2.6.8 and 6.1.1.4'
 
_space_group_crystal_system       triclinic
_space_group_IT_number            2
_space_group_name_H-M_alt         'P -1'
_space_group_name_Hall            '-P 1'
 
_shelx_space_group_comment
;
The symmetry employed for this shelxl refinement is uniquely defined
by the following loop, which should always be used as a source of
symmetry information in preference to the above space-group names.
They are only intended as comments.
;
 
loop_
 _space_group_symop_operation_xyz
 'x, y, z'
 '-x, -y, -z'
 
_cell_length_a                    11.6888(11)
_cell_length_b                    15.2279(14)
_cell_length_c                    16.1361(16)
_cell_angle_alpha                 94.960(3)
_cell_angle_beta                  111.005(3)
_cell_angle_gamma                 103.447(2)
_cell_volume                      2561.8(4)
_cell_formula_units_Z             2
_cell_measurement_temperature     93(2)
_cell_measurement_reflns_used     9957 
_cell_measurement_theta_min       2.7007 
_cell_measurement_theta_max       25.0679 
 
_exptl_crystal_description        prism 
_exptl_crystal_colour             yellow 
_exptl_crystal_density_meas       ? 
_exptl_crystal_density_method     'not measured'              
_exptl_crystal_density_diffrn     1.491          
_exptl_crystal_F_000              1170
_exptl_transmission_factor_min    ?                                             
_exptl_transmission_factor_max    ?                                             
_exptl_crystal_size_max           0.460
_exptl_crystal_size_mid           0.340
_exptl_crystal_size_min           0.190
_exptl_absorpt_coefficient_mu     2.661
_shelx_estimated_absorpt_T_min    0.374
_shelx_estimated_absorpt_T_max    0.632
_exptl_absorpt_correction_type    multi-scan 
_exptl_absorpt_correction_T_min   0.28 
_exptl_absorpt_correction_T_max   0.46 
_exptl_absorpt_process_details    'SADABS V2014/5 (Bruker AXS Inc.)' 
 
_exptl_special_details
;
 ?
;
 
_diffrn_ambient_temperature       93(2)
_diffrn_radiation_wavelength      0.71073
_diffrn_radiation_type            MoK\a
_diffrn_source                    ?                       
_diffrn_measurement_device_type   'Bruker D8 QUEST' 
_diffrn_measurement_method        '\f and \w scans' 
_diffrn_detector_area_resol_mean  10.4167 
_diffrn_reflns_number             14718
_diffrn_reflns_av_unetI/netI      0.0441
_diffrn_reflns_av_R_equivalents   0.0271
_diffrn_reflns_limit_h_min        -12
_diffrn_reflns_limit_h_max        13
_diffrn_reflns_limit_k_min        -17
_diffrn_reflns_limit_k_max        18
_diffrn_reflns_limit_l_min        -18
_diffrn_reflns_limit_l_max        18
_diffrn_reflns_theta_min          2.524
_diffrn_reflns_theta_max          25.073
_diffrn_reflns_theta_full         25.242
_diffrn_measured_fraction_theta_max   0.922
_diffrn_measured_fraction_theta_full  0.904
_diffrn_reflns_Laue_measured_fraction_max    0.922
_diffrn_reflns_Laue_measured_fraction_full   0.904
_diffrn_reflns_point_group_measured_fraction_max   0.922
_diffrn_reflns_point_group_measured_fraction_full  0.904
_reflns_number_total              8382
_reflns_number_gt                 7283
_reflns_threshold_expression      'I > 2\s(I)'
_reflns_Friedel_coverage          0.000
_reflns_Friedel_fraction_max      .
_reflns_Friedel_fraction_full     .
 
_reflns_special_details
;
 Reflections were merged by SHELXL according to the crystal
 class for the calculation of statistics and refinement.
 
 _reflns_Friedel_fraction is defined as the number of unique
 Friedel pairs measured divided by the number that would be
 possible theoretically, ignoring centric projections and
 systematic absences.
;
 
_computing_data_collection        'Bruker APEX2'
_computing_cell_refinement        'SAINT V8.34A (Bruker AXS Inc., 2013)'
_computing_data_reduction         'SAINT V8.34A (Bruker AXS Inc., 2013)'
_computing_structure_solution     'SHELXS-97 (Sheldrick 2008)'
_computing_structure_refinement   'SHELXL-2014 (Sheldrick, 2014)'
_computing_molecular_graphics     'Bruker SHELXTL'
_computing_publication_material   'Bruker SHELXTL'
 
_refine_special_details
;
 ?
;
_refine_ls_structure_factor_coef  Fsqd
_refine_ls_matrix_type            full
_refine_ls_weighting_scheme       calc
_refine_ls_weighting_details
'w=1/[\s^2^(Fo^2^)+(0.0542P)^2^+18.4318P] where P=(Fo^2^+2Fc^2^)/3'
_atom_sites_solution_primary      ?
_atom_sites_solution_secondary    ?
_atom_sites_solution_hydrogens    geom
_refine_ls_hydrogen_treatment     constr
_refine_ls_extinction_method      none
_refine_ls_extinction_coef        .
_refine_ls_number_reflns          8382
_refine_ls_number_parameters      669
_refine_ls_number_restraints      54
_refine_ls_R_factor_all           0.0698
_refine_ls_R_factor_gt            0.0600
_refine_ls_wR_factor_ref          0.1553
_refine_ls_wR_factor_gt           0.1471
_refine_ls_goodness_of_fit_ref    1.087
_refine_ls_restrained_S_all       1.086
_refine_ls_shift/su_max           0.073
_refine_ls_shift/su_mean          0.002
 
loop_
 _atom_site_label
 _atom_site_type_symbol
 _atom_site_fract_x
 _atom_site_fract_y
 _atom_site_fract_z
 _atom_site_U_iso_or_equiv
 _atom_site_adp_type
 _atom_site_occupancy
 _atom_site_site_symmetry_order  
 _atom_site_calc_flag
 _atom_site_refinement_flags_posn
 _atom_site_refinement_flags_adp
 _atom_site_refinement_flags_occupancy
 _atom_site_disorder_assembly
 _atom_site_disorder_group
Br1 Br 0.59749(6) 0.25954(4) 0.72729(4) 0.02744(17) Uani 1 1 d . . . . .
Br2 Br 0.65500(5) 0.22042(4) 0.37009(4) 0.02455(16) Uani 1 1 d . . . . .
Br3 Br 0.61726(5) 0.55738(4) 0.11345(4) 0.02409(16) Uani 1 1 d . . . . .
C1 C 0.5806(5) 0.3089(4) 0.6205(4) 0.0219(12) Uani 1 1 d . . . . .
C2 C 0.6527(5) 0.3961(4) 0.6263(4) 0.0219(12) Uani 1 1 d . . . . .
H1 H 0.7076 0.4326 0.6839 0.026 Uiso 1 1 calc R U . . .
C3 C 0.6461(5) 0.4318(3) 0.5483(4) 0.0180(11) Uani 1 1 d . . . . .
C4 C 0.5648(5) 0.3743(3) 0.4637(4) 0.0181(11) Uani 1 1 d . . . . .
C5 C 0.4842(5) 0.2896(3) 0.4601(4) 0.0192(11) Uani 1 1 d . . . . .
H2 H 0.4230 0.2546 0.4034 0.023 Uiso 1 1 calc R U . . .
C6 C 0.4922(5) 0.2561(4) 0.5378(4) 0.0208(12) Uani 1 1 d . . . . .
H3 H 0.4382 0.1977 0.5351 0.025 Uiso 1 1 calc R U . . .
C7 C 0.7942(5) 0.5904(4) 0.6332(4) 0.0196(11) Uani 1 1 d . . . . .
H4 H 0.8115 0.5701 0.6893 0.023 Uiso 1 1 calc R U . . .
C8 C 0.8494(5) 0.6814(4) 0.6321(4) 0.0198(11) Uani 1 1 d . . . . .
C9 C 0.8192(5) 0.7118(3) 0.5498(4) 0.0191(11) Uani 1 1 d . . . . .
H5 H 0.8544 0.7747 0.5498 0.023 Uiso 1 1 calc R U . . .
C10 C 0.7390(5) 0.6532(3) 0.4673(4) 0.0182(11) Uani 1 1 d . . . . .
C11 C 0.6905(5) 0.5604(3) 0.4706(3) 0.0173(11) Uani 1 1 d . . . . .
C12 C 0.7138(5) 0.5280(4) 0.5530(4) 0.0206(11) Uani 1 1 d . . . . .
C13 C 0.7104(5) 0.6810(3) 0.3787(4) 0.0171(11) Uani 1 1 d . . . . .
C14 C 0.7590(5) 0.7732(4) 0.3735(4) 0.0195(11) Uani 1 1 d . . . . .
H6 H 0.8009 0.8175 0.4280 0.023 Uiso 1 1 calc R U . . .
C15 C 0.7486(5) 0.8022(3) 0.2929(4) 0.0206(11) Uani 1 1 d . . . . .
C16 C 0.6977(5) 0.7343(4) 0.2152(4) 0.0213(11) Uani 1 1 d . . . . .
H7 H 0.6966 0.7509 0.1596 0.026 Uiso 1 1 calc R U . . .
C17 C 0.6490(5) 0.6434(4) 0.2181(4) 0.0192(11) Uani 1 1 d . . . . .
C18 C 0.6400(5) 0.6140(3) 0.2969(4) 0.0183(11) Uani 1 1 d . . . . .
C19 C 0.3812(5) 0.4214(3) 0.1562(3) 0.0148(10) Uani 1 1 d . . . . .
C20 C 0.3393(5) 0.4924(3) 0.1162(3) 0.0161(10) Uani 1 1 d . . . . .
H8 H 0.3874 0.5544 0.1427 0.019 Uiso 1 1 calc R U . . .
C21 C 0.2295(5) 0.4738(3) 0.0389(3) 0.0179(11) Uani 1 1 d . . . . .
H9 H 0.2046 0.5235 0.0130 0.021 Uiso 1 1 calc R U . . .
C22 C 0.1538(5) 0.3840(3) -0.0022(4) 0.0171(11) Uani 1 1 d . . . . .
C23 C 0.1934(5) 0.3138(3) 0.0391(4) 0.0168(11) Uani 1 1 d . . . . .
H10 H 0.1425 0.2522 0.0133 0.020 Uiso 1 1 calc R U . . .
C24 C 0.3049(5) 0.3296(3) 0.1171(4) 0.0168(11) Uani 1 1 d . . . . .
C25 C 0.4417(5) 0.2735(3) 0.2478(4) 0.0186(11) Uani 1 1 d . . . . .
C26 C 0.3424(5) 0.2534(3) 0.1600(4) 0.0164(11) Uani 1 1 d . . . . .
C27 C 0.2858(5) 0.1619(3) 0.1146(4) 0.0201(11) Uani 1 1 d . . . . .
H11 H 0.2184 0.1493 0.0566 0.024 Uiso 1 1 calc R U . . .
C28 C 0.3238(6) 0.0887(4) 0.1505(4) 0.0273(13) Uani 1 1 d . . . . .
C29 C 0.4322(6) 0.1106(4) 0.2315(4) 0.0275(13) Uani 1 1 d . . . . .
H12 H 0.4663 0.0630 0.2552 0.033 Uiso 1 1 calc R U . . .
C30 C 0.4895(6) 0.1992(4) 0.2767(4) 0.0249(12) Uani 1 1 d . . . . .
C31 C 0.6148(5) 0.4995(3) 0.3883(4) 0.0180(11) Uani 1 1 d . . . . .
C32 C 0.5783(5) 0.5223(3) 0.3037(4) 0.0171(11) Uani 1 1 d . . . . .
C33 C 0.4870(5) 0.4389(3) 0.2431(4) 0.0171(11) Uani 1 1 d . . . . .
C34 C 0.4924(5) 0.3678(3) 0.2928(4) 0.0176(11) Uani 1 1 d . . . . .
C35 C 0.8915(6) 0.8303(4) 0.7324(4) 0.0298(13) Uani 1 1 d . . . . .
H13 H 0.8755 0.8599 0.6794 0.045 Uiso 1 1 calc R U . . .
H14 H 0.9538 0.8750 0.7862 0.045 Uiso 1 1 calc R U . . .
H15 H 0.8115 0.8076 0.7407 0.045 Uiso 1 1 calc R U . . .
C36 C 1.0718(5) 0.7860(4) 0.7074(4) 0.0268(13) Uani 1 1 d . . . . .
H16 H 1.1060 0.7345 0.6987 0.040 Uiso 1 1 calc R U . . .
H17 H 1.1331 0.8303 0.7617 0.040 Uiso 1 1 calc R U . . .
H18 H 1.0573 0.8161 0.6547 0.040 Uiso 1 1 calc R U . . .
C37 C 0.9709(6) 0.7052(4) 0.8024(4) 0.0310(14) Uani 1 1 d . . . . .
H19 H 0.8906 0.6801 0.8096 0.047 Uiso 1 1 calc R U . . .
H20 H 1.0300 0.7516 0.8559 0.047 Uiso 1 1 calc R U . . .
H21 H 1.0091 0.6556 0.7955 0.047 Uiso 1 1 calc R U . . .
C38 C 0.9444(5) 0.7498(4) 0.7183(4) 0.0223(12) Uani 1 1 d . . . . .
C39 C 0.7235(11) 0.9575(6) 0.3282(8) 0.035(2) Uani 0.604(9) 1 d . U P A 1
H22 H 0.7341 0.9456 0.3889 0.052 Uiso 0.604(9) 1 calc R U P A 1
H23 H 0.6325 0.9373 0.2886 0.052 Uiso 0.604(9) 1 calc R U P A 1
H24 H 0.7575 1.0235 0.3314 0.052 Uiso 0.604(9) 1 calc R U P A 1
C40 C 0.9375(11) 0.9382(7) 0.3449(8) 0.039(3) Uani 0.604(9) 1 d . U P A 1
H25 H 0.9557 0.9243 0.4057 0.058 Uiso 0.604(9) 1 calc R U P A 1
H26 H 0.9667 1.0048 0.3490 0.058 Uiso 0.604(9) 1 calc R U P A 1
H27 H 0.9824 0.9077 0.3159 0.058 Uiso 0.604(9) 1 calc R U P A 1
C41 C 0.7697(12) 0.9211(7) 0.1930(7) 0.039(3) Uani 0.604(9) 1 d . U P A 1
H28 H 0.7963 0.9873 0.1941 0.059 Uiso 0.604(9) 1 calc R U P A 1
H29 H 0.6781 0.8963 0.1560 0.059 Uiso 0.604(9) 1 calc R U P A 1
H30 H 0.8177 0.8905 0.1671 0.059 Uiso 0.604(9) 1 calc R U P A 1
C39B C 0.6822(17) 0.9364(11) 0.2400(13) 0.040(4) Uani 0.396(9) 1 d . U P A 2
H31 H 0.6359 0.8988 0.1792 0.059 Uiso 0.396(9) 1 calc R U P A 2
H32 H 0.7110 1.0009 0.2355 0.059 Uiso 0.396(9) 1 calc R U P A 2
H33 H 0.6255 0.9303 0.2729 0.059 Uiso 0.396(9) 1 calc R U P A 2
C40B C 0.8714(18) 0.9645(10) 0.3852(11) 0.038(4) Uani 0.396(9) 1 d . U P A 2
H34 H 0.8992 1.0288 0.3797 0.057 Uiso 0.396(9) 1 calc R U P A 2
H35 H 0.9463 0.9440 0.4172 0.057 Uiso 0.396(9) 1 calc R U P A 2
H36 H 0.8161 0.9589 0.4192 0.057 Uiso 0.396(9) 1 calc R U P A 2
C41B C 0.8896(16) 0.9154(10) 0.2410(12) 0.034(3) Uani 0.396(9) 1 d . U P A 2
H37 H 0.8441 0.8822 0.1784 0.051 Uiso 0.396(9) 1 calc R U P A 2
H38 H 0.9602 0.8904 0.2721 0.051 Uiso 0.396(9) 1 calc R U P A 2
H39 H 0.9235 0.9807 0.2415 0.051 Uiso 0.396(9) 1 calc R U P A 2
C42 C 0.7965(6) 0.9041(4) 0.2900(4) 0.0283(12) Uani 1 1 d . U . . .
C43 C -0.0818(5) 0.3182(4) -0.0558(4) 0.0243(12) Uani 1 1 d . . . . .
H40 H -0.0808 0.3619 -0.0070 0.036 Uiso 1 1 calc R U . . .
H41 H -0.0706 0.2613 -0.0343 0.036 Uiso 1 1 calc R U . . .
H42 H -0.1636 0.3047 -0.1075 0.036 Uiso 1 1 calc R U . . .
C44 C 0.0279(6) 0.2900(4) -0.1591(4) 0.0281(13) Uani 1 1 d . . . . .
H43 H -0.0543 0.2741 -0.2107 0.042 Uiso 1 1 calc R U . . .
H44 H 0.0415 0.2345 -0.1354 0.042 Uiso 1 1 calc R U . . .
H45 H 0.0968 0.3166 -0.1785 0.042 Uiso 1 1 calc R U . . .
C45 C 0.0038(6) 0.4449(4) -0.1246(4) 0.0250(12) Uani 1 1 d . . . . .
H46 H -0.0073 0.4875 -0.0810 0.037 Uiso 1 1 calc R U . . .
H47 H -0.0736 0.4260 -0.1803 0.037 Uiso 1 1 calc R U . . .
H48 H 0.0768 0.4754 -0.1382 0.037 Uiso 1 1 calc R U . . .
C46 C 0.0278(5) 0.3603(3) -0.0848(4) 0.0184(11) Uani 1 1 d . . . . .
C47 C 0.2152(10) -0.0185(5) 0.0004(5) 0.066(3) Uani 1 1 d . . . . .
H49 H 0.1690 -0.0824 -0.0298 0.098 Uiso 1 1 calc R U . . .
H50 H 0.2925 0.0008 -0.0121 0.098 Uiso 1 1 calc R U . . .
H51 H 0.1603 0.0211 -0.0222 0.098 Uiso 1 1 calc R U . . .
C48 C 0.1316(8) -0.0380(5) 0.1192(9) 0.081(4) Uani 1 1 d . . . . .
H52 H 0.0753 -0.0963 0.0794 0.121 Uiso 1 1 calc R U . . .
H53 H 0.0876 0.0099 0.1076 0.121 Uiso 1 1 calc R U . . .
H54 H 0.1538 -0.0450 0.1824 0.121 Uiso 1 1 calc R U . . .
C49B C 0.3326(7) -0.0758(4) 0.1329(5) 0.0416(17) Uani 1 1 d . . . . .
H55 H 0.3535 -0.0749 0.1975 0.062 Uiso 1 1 calc R U . . .
H56 H 0.4117 -0.0562 0.1226 0.062 Uiso 1 1 calc R U . . .
H57 H 0.2848 -0.1384 0.0990 0.062 Uiso 1 1 calc R U . . .
C50 C 0.2520(6) -0.0110(4) 0.1010(5) 0.0342(15) Uani 1 1 d . . . . .
C71 C 0.3704(10) 0.7534(8) 0.8802(7) 0.072(3) Uani 1 1 d . . . . .
H58 H 0.2781 0.7222 0.8607 0.086 Uiso 0.72(2) 1 calc R U P B 1
H59 H 0.3940 0.7427 0.8279 0.086 Uiso 0.72(2) 1 calc R U P B 1
H60 H 0.3117 0.7361 0.8157 0.086 Uiso 0.28(2) 1 calc R U P B 5
H61 H 0.4528 0.7439 0.8836 0.086 Uiso 0.28(2) 1 calc R U P B 5
Cl1 Cl 0.3970(2) 0.71431(14) 1.04427(15) 0.0571(5) Uani 1 1 d . . . . .
Cl2 Cl 0.3976(3) 0.87263(18) 0.91274(19) 0.0760(7) Uani 1 1 d . . . . .
N1 N 0.5643(4) 0.4067(3) 0.3843(3) 0.0171(9) Uani 1 1 d . . . . .
C72 C 0.4454(11) 0.7118(8) 0.9553(8) 0.049(4) Uani 0.72(2) 1 d . . P B 1
H62 H 0.5372 0.7458 0.9776 0.059 Uiso 0.72(2) 1 calc R U P B 1
H63 H 0.4356 0.6473 0.9312 0.059 Uiso 0.72(2) 1 calc R U P B 1
Cl21 Cl 0.3132(2) 1.00897(16) 0.41866(19) 0.0764(7) Uani 1 1 d . . . . .
C163 C 0.506(3) 1.0078(11) 0.4679(14) 0.194(11) Uani 1 1 d . . . . .
H74 H 0.5232 0.9577 0.4348 0.232 Uiso 1 1 calc R U . . .
H75 H 0.5680 1.0679 0.4757 0.232 Uiso 1 1 calc R U . . .
Cl22 Cl 1.0855(6) 0.7465(5) 0.4358(5) 0.0709(16) Uani 0.795(14) 1 d . . P C 1
Cl23 Cl 0.8895(4) 0.4618(3) 0.3405(5) 0.0862(17) Uani 0.795(14) 1 d . . P C 1
C164 C 1.0253(13) 0.6160(12) 0.4419(10) 0.093(5) Uani 0.795(14) 1 d . . P C 1
H64 H 1.0960 0.5922 0.4777 0.111 Uiso 0.795(14) 1 calc R U P C 1
H65 H 0.9576 0.6049 0.4662 0.111 Uiso 0.795(14) 1 calc R U P C 1
C165 C 0.984(4) 0.585(3) 0.3617(18) 0.23(2) Uani 0.795(14) 1 d . . P C 1
H66 H 1.0557 0.5888 0.3419 0.276 Uiso 0.795(14) 1 calc R U P C 1
H67 H 0.9291 0.6203 0.3269 0.276 Uiso 0.795(14) 1 calc R U P C 1
Cl24 Cl 0.9194(15) 0.4604(10) 0.4010(16) 0.070(5) Uani 0.205(14) 1 d . U P C 4
Cl25 Cl 1.119(2) 0.756(2) 0.4202(17) 0.060(5) Uani 0.205(14) 1 d . U P C 4
C166 C 0.996(4) 0.656(3) 0.383(3) 0.053(6) Uani 0.205(14) 1 d . U P C 4
H68 H 0.9824 0.6514 0.4395 0.064 Uiso 0.205(14) 1 calc R U P C 4
H69 H 0.9265 0.6810 0.3465 0.064 Uiso 0.205(14) 1 calc R U P C 4
C167 C 0.948(5) 0.572(5) 0.344(5) 0.054(6) Uani 0.205(14) 1 d . U P C 4
H70 H 1.0000 0.5607 0.3098 0.064 Uiso 0.205(14) 1 calc R U P C 4
H71 H 0.8625 0.5683 0.2979 0.064 Uiso 0.205(14) 1 calc R U P C 4
C168 C 0.322(4) 0.692(2) 0.924(2) 0.081(16) Uani 0.28(2) 1 d . . P B 5
H72 H 0.3269 0.6304 0.9022 0.097 Uiso 0.28(2) 1 calc R U P B 5
H73 H 0.2306 0.6876 0.9074 0.097 Uiso 0.28(2) 1 calc R U P B 5
 
loop_
 _atom_site_aniso_label
 _atom_site_aniso_U_11
 _atom_site_aniso_U_22
 _atom_site_aniso_U_33
 _atom_site_aniso_U_23
 _atom_site_aniso_U_13
 _atom_site_aniso_U_12
Br1 0.0295(3) 0.0271(3) 0.0220(3) 0.0146(2) 0.0067(2) 0.0029(2)
Br2 0.0211(3) 0.0210(3) 0.0277(3) 0.0068(2) 0.0037(2) 0.0074(2)
Br3 0.0296(3) 0.0211(3) 0.0199(3) 0.0021(2) 0.0125(2) 0.0002(2)
C1 0.020(3) 0.023(3) 0.025(3) 0.013(2) 0.009(2) 0.005(2)
C2 0.021(3) 0.022(3) 0.021(3) 0.007(2) 0.008(2) 0.003(2)
C3 0.014(3) 0.016(2) 0.023(3) 0.008(2) 0.006(2) 0.004(2)
C4 0.018(3) 0.018(3) 0.019(3) 0.009(2) 0.006(2) 0.006(2)
C5 0.020(3) 0.017(2) 0.020(3) 0.007(2) 0.006(2) 0.004(2)
C6 0.017(3) 0.016(2) 0.025(3) 0.008(2) 0.006(2) 0.000(2)
C7 0.022(3) 0.021(3) 0.013(3) 0.005(2) 0.005(2) 0.004(2)
C8 0.018(3) 0.022(3) 0.020(3) 0.006(2) 0.008(2) 0.003(2)
C9 0.022(3) 0.014(2) 0.020(3) 0.004(2) 0.010(2) 0.002(2)
C10 0.019(3) 0.019(3) 0.017(3) 0.005(2) 0.008(2) 0.003(2)
C11 0.014(3) 0.019(3) 0.016(3) 0.006(2) 0.004(2) 0.003(2)
C12 0.023(3) 0.019(3) 0.021(3) 0.010(2) 0.009(2) 0.007(2)
C13 0.020(3) 0.016(2) 0.016(3) 0.005(2) 0.008(2) 0.005(2)
C14 0.018(3) 0.017(3) 0.018(3) 0.002(2) 0.003(2) 0.001(2)
C15 0.020(3) 0.016(3) 0.026(3) 0.010(2) 0.009(2) 0.004(2)
C16 0.023(3) 0.023(3) 0.021(3) 0.008(2) 0.010(2) 0.006(2)
C17 0.022(3) 0.018(3) 0.016(3) 0.004(2) 0.007(2) 0.004(2)
C18 0.017(3) 0.014(2) 0.023(3) 0.006(2) 0.006(2) 0.004(2)
C19 0.014(2) 0.016(2) 0.014(3) 0.003(2) 0.007(2) 0.003(2)
C20 0.022(3) 0.011(2) 0.018(3) 0.004(2) 0.011(2) 0.004(2)
C21 0.025(3) 0.015(2) 0.017(3) 0.006(2) 0.010(2) 0.008(2)
C22 0.018(3) 0.018(2) 0.017(3) 0.004(2) 0.008(2) 0.006(2)
C23 0.012(2) 0.014(2) 0.023(3) 0.004(2) 0.006(2) 0.003(2)
C24 0.015(3) 0.015(2) 0.019(3) 0.003(2) 0.006(2) 0.002(2)
C25 0.019(3) 0.014(2) 0.024(3) 0.004(2) 0.010(2) 0.003(2)
C26 0.012(2) 0.014(2) 0.021(3) 0.006(2) 0.003(2) 0.004(2)
C27 0.017(3) 0.017(3) 0.021(3) 0.002(2) 0.002(2) 0.004(2)
C28 0.025(3) 0.015(3) 0.037(3) 0.003(2) 0.007(3) 0.005(2)
C29 0.027(3) 0.018(3) 0.032(3) 0.008(2) 0.003(3) 0.010(2)
C30 0.026(3) 0.019(3) 0.026(3) 0.011(2) 0.006(2) 0.004(2)
C31 0.021(3) 0.014(2) 0.020(3) 0.005(2) 0.009(2) 0.003(2)
C32 0.020(3) 0.015(2) 0.017(3) 0.006(2) 0.007(2) 0.005(2)
C33 0.021(3) 0.014(2) 0.018(3) 0.005(2) 0.011(2) 0.004(2)
C34 0.019(3) 0.015(2) 0.018(3) 0.007(2) 0.006(2) 0.005(2)
C35 0.031(3) 0.027(3) 0.025(3) 0.000(2) 0.009(3) 0.001(3)
C36 0.021(3) 0.027(3) 0.022(3) 0.004(2) 0.002(2) -0.001(2)
C37 0.035(3) 0.028(3) 0.019(3) 0.003(2) 0.003(3) -0.001(3)
C38 0.022(3) 0.022(3) 0.016(3) 0.002(2) 0.005(2) 0.000(2)
C39 0.047(6) 0.015(4) 0.047(6) 0.012(4) 0.022(5) 0.010(4)
C40 0.038(5) 0.024(5) 0.046(6) 0.012(4) 0.013(5) -0.003(4)
C41 0.063(6) 0.020(4) 0.029(5) 0.009(4) 0.017(5) 0.001(4)
C39B 0.042(7) 0.023(6) 0.047(7) 0.017(6) 0.010(6) 0.004(6)
C40B 0.055(8) 0.012(6) 0.034(7) 0.006(5) 0.014(6) -0.008(6)
C41B 0.045(7) 0.015(6) 0.041(7) 0.012(5) 0.023(6) -0.004(5)
C42 0.039(3) 0.016(2) 0.029(3) 0.011(2) 0.014(2) 0.002(2)
C43 0.018(3) 0.023(3) 0.029(3) 0.007(2) 0.008(2) 0.003(2)
C44 0.033(3) 0.028(3) 0.020(3) 0.002(2) 0.006(3) 0.009(3)
C45 0.025(3) 0.024(3) 0.023(3) 0.010(2) 0.004(2) 0.007(2)
C46 0.016(3) 0.019(3) 0.019(3) 0.007(2) 0.003(2) 0.007(2)
C47 0.086(7) 0.023(3) 0.046(5) -0.009(3) -0.016(4) 0.012(4)
C48 0.048(5) 0.022(4) 0.159(11) -0.014(5) 0.041(6) -0.005(3)
C49B 0.048(4) 0.013(3) 0.050(4) 0.002(3) 0.005(3) 0.008(3)
C50 0.031(3) 0.017(3) 0.042(4) 0.000(3) 0.001(3) 0.007(2)
C71 0.075(7) 0.098(8) 0.056(6) 0.015(5) 0.029(5) 0.044(6)
Cl1 0.0738(14) 0.0544(11) 0.0561(12) 0.0239(9) 0.0334(11) 0.0243(10)
Cl2 0.0931(18) 0.0780(16) 0.0833(17) 0.0425(14) 0.0495(15) 0.0385(14)
N1 0.019(2) 0.013(2) 0.016(2) 0.0057(17) 0.0046(18) 0.0013(17)
C72 0.051(7) 0.052(6) 0.062(8) 0.024(5) 0.026(6) 0.035(5)
Cl21 0.0678(15) 0.0551(13) 0.0864(17) 0.0113(12) 0.0078(13) 0.0175(11)
C163 0.40(3) 0.093(10) 0.26(2) 0.097(12) 0.28(2) 0.114(15)
Cl22 0.043(3) 0.091(3) 0.060(4) 0.021(2) -0.0031(19) 0.021(2)
Cl23 0.079(2) 0.090(3) 0.094(5) 0.014(2) 0.026(2) 0.046(2)
C164 0.059(8) 0.152(15) 0.069(9) 0.014(9) 0.016(7) 0.049(9)
C165 0.38(6) 0.30(5) 0.07(2) 0.07(3) 0.10(3) 0.20(5)
Cl24 0.068(8) 0.089(8) 0.071(10) 0.026(6) 0.033(7) 0.042(6)
Cl25 0.042(9) 0.094(9) 0.036(7) 0.022(6) 0.007(6) 0.013(8)
C166 0.043(9) 0.079(9) 0.039(9) 0.027(8) 0.010(8) 0.025(8)
C167 0.044(9) 0.079(9) 0.043(10) 0.028(8) 0.012(8) 0.028(8)
C168 0.10(3) 0.07(2) 0.06(2) -0.003(18) 0.00(2) 0.07(2)
 
_geom_special_details
;
 All esds (except the esd in the dihedral angle between two l.s. planes)
 are estimated using the full covariance matrix.  The cell esds are taken
 into account individually in the estimation of esds in distances, angles
 and torsion angles; correlations between esds in cell parameters are only
 used when they are defined by crystal symmetry.  An approximate (isotropic)
 treatment of cell esds is used for estimating esds involving l.s. planes.
;
 
loop_
 _geom_bond_atom_site_label_1
 _geom_bond_atom_site_label_2
 _geom_bond_distance
 _geom_bond_site_symmetry_2
 _geom_bond_publ_flag
Br1 C1 1.903(5) . ?
Br2 C30 1.912(6) . ?
Br3 C17 1.910(5) . ?
C1 C2 1.372(7) . ?
C1 C6 1.390(8) . ?
C2 C3 1.398(8) . ?
C2 H1 0.9500 . ?
C3 C4 1.417(8) . ?
C3 C12 1.474(7) . ?
C4 C5 1.393(7) . ?
C4 N1 1.412(7) . ?
C5 C6 1.374(8) . ?
C5 H2 0.9500 . ?
C6 H3 0.9500 . ?
C7 C8 1.391(7) . ?
C7 C12 1.400(8) . ?
C7 H4 0.9500 . ?
C8 C9 1.396(7) . ?
C8 C38 1.535(8) . ?
C9 C10 1.399(8) . ?
C9 H5 0.9500 . ?
C10 C11 1.408(7) . ?
C10 C13 1.472(7) . ?
C11 C31 1.404(8) . ?
C11 C12 1.415(7) . ?
C13 C14 1.408(7) . ?
C13 C18 1.434(8) . ?
C14 C15 1.383(8) . ?
C14 H6 0.9500 . ?
C15 C16 1.396(8) . ?
C15 C42 1.534(7) . ?
C16 C17 1.380(7) . ?
C16 H7 0.9500 . ?
C17 C18 1.416(8) . ?
C18 C32 1.448(7) . ?
C19 C20 1.402(7) . ?
C19 C24 1.418(7) . ?
C19 C33 1.452(7) . ?
C20 C21 1.380(7) . ?
C20 H8 0.9500 . ?
C21 C22 1.397(7) . ?
C21 H9 0.9500 . ?
C22 C23 1.390(7) . ?
C22 C46 1.529(7) . ?
C23 C24 1.401(7) . ?
C23 H10 0.9500 . ?
C24 C26 1.476(7) . ?
C25 C30 1.417(7) . ?
C25 C26 1.424(7) . ?
C25 C34 1.433(7) . ?
C26 C27 1.403(7) . ?
C27 C28 1.389(8) . ?
C27 H11 0.9500 . ?
C28 C29 1.402(8) . ?
C28 C50 1.538(8) . ?
C29 C30 1.365(8) . ?
C29 H12 0.9500 . ?
C31 C32 1.378(7) . ?
C31 N1 1.384(6) . ?
C32 C33 1.453(7) . ?
C33 C34 1.403(7) . ?
C34 N1 1.401(7) . ?
C35 C38 1.530(8) . ?
C35 H13 0.9800 . ?
C35 H14 0.9800 . ?
C35 H15 0.9800 . ?
C36 C38 1.542(8) . ?
C36 H16 0.9800 . ?
C36 H17 0.9800 . ?
C36 H18 0.9800 . ?
C37 C38 1.534(8) . ?
C37 H19 0.9800 . ?
C37 H20 0.9800 . ?
C37 H21 0.9800 . ?
C39 C42 1.544(13) . ?
C39 H22 0.9800 . ?
C39 H23 0.9800 . ?
C39 H24 0.9800 . ?
C40 C42 1.499(13) . ?
C40 H25 0.9800 . ?
C40 H26 0.9800 . ?
C40 H27 0.9800 . ?
C41 C42 1.540(12) . ?
C41 H28 0.9800 . ?
C41 H29 0.9800 . ?
C41 H30 0.9800 . ?
C39B C42 1.509(18) . ?
C39B H31 0.9800 . ?
C39B H32 0.9800 . ?
C39B H33 0.9800 . ?
C40B C42 1.546(17) . ?
C40B H34 0.9800 . ?
C40B H35 0.9800 . ?
C40B H36 0.9800 . ?
C41B C42 1.546(17) . ?
C41B H37 0.9800 . ?
C41B H38 0.9800 . ?
C41B H39 0.9800 . ?
C43 C46 1.539(7) . ?
C43 H40 0.9800 . ?
C43 H41 0.9800 . ?
C43 H42 0.9800 . ?
C44 C46 1.537(8) . ?
C44 H43 0.9800 . ?
C44 H44 0.9800 . ?
C44 H45 0.9800 . ?
C45 C46 1.527(7) . ?
C45 H46 0.9800 . ?
C45 H47 0.9800 . ?
C45 H48 0.9800 . ?
C47 C50 1.509(11) . ?
C47 H49 0.9800 . ?
C47 H50 0.9800 . ?
C47 H51 0.9800 . ?
C48 C50 1.511(12) . ?
C48 H52 0.9800 . ?
C48 H53 0.9800 . ?
C48 H54 0.9800 . ?
C49B C50 1.517(8) . ?
C49B H55 0.9800 . ?
C49B H56 0.9800 . ?
C49B H57 0.9800 . ?
C71 C168 1.37(5) . ?
C71 C72 1.507(14) . ?
C71 Cl2 1.766(11) . ?
C71 H58 0.9900 . ?
C71 H59 0.9900 . ?
C71 H60 0.9900 . ?
C71 H61 0.9900 . ?
Cl1 C72 1.722(11) . ?
Cl1 C168 1.78(3) . ?
C72 H62 0.9900 . ?
C72 H63 0.9900 . ?
Cl21 C163 2.11(3) . ?
C163 C163 1.13(3) 2_676 ?
C163 H74 0.9900 . ?
C163 H75 0.9900 . ?
Cl22 C164 1.972(19) . ?
Cl23 C165 1.87(5) . ?
C164 C165 1.21(3) . ?
C164 H64 0.9900 . ?
C164 H65 0.9900 . ?
C165 H66 0.9900 . ?
C165 H67 0.9900 . ?
Cl24 C167 2.02(6) . ?
Cl25 C166 1.71(5) . ?
C166 C167 1.28(10) . ?
C166 H68 0.9900 . ?
C166 H69 0.9900 . ?
C167 H70 0.9900 . ?
C167 H71 0.9900 . ?
C168 H72 0.9900 . ?
C168 H73 0.9900 . ?
 
loop_
 _geom_angle_atom_site_label_1
 _geom_angle_atom_site_label_2
 _geom_angle_atom_site_label_3
 _geom_angle
 _geom_angle_site_symmetry_1
 _geom_angle_site_symmetry_3
 _geom_angle_publ_flag
C2 C1 C6 121.2(5) . . ?
C2 C1 Br1 119.9(4) . . ?
C6 C1 Br1 118.8(4) . . ?
C1 C2 C3 120.7(5) . . ?
C1 C2 H1 119.6 . . ?
C3 C2 H1 119.6 . . ?
C2 C3 C4 117.7(5) . . ?
C2 C3 C12 121.6(5) . . ?
C4 C3 C12 120.5(5) . . ?
C5 C4 N1 121.4(5) . . ?
C5 C4 C3 120.1(5) . . ?
N1 C4 C3 118.4(4) . . ?
C6 C5 C4 120.7(5) . . ?
C6 C5 H2 119.7 . . ?
C4 C5 H2 119.7 . . ?
C5 C6 C1 119.0(5) . . ?
C5 C6 H3 120.5 . . ?
C1 C6 H3 120.5 . . ?
C8 C7 C12 121.2(5) . . ?
C8 C7 H4 119.4 . . ?
C12 C7 H4 119.4 . . ?
C7 C8 C9 119.1(5) . . ?
C7 C8 C38 122.3(5) . . ?
C9 C8 C38 118.5(5) . . ?
C8 C9 C10 122.5(5) . . ?
C8 C9 H5 118.8 . . ?
C10 C9 H5 118.8 . . ?
C9 C10 C11 116.7(5) . . ?
C9 C10 C13 124.2(5) . . ?
C11 C10 C13 118.9(5) . . ?
C31 C11 C10 117.7(5) . . ?
C31 C11 C12 119.9(5) . . ?
C10 C11 C12 122.4(5) . . ?
C7 C12 C11 117.9(5) . . ?
C7 C12 C3 124.7(5) . . ?
C11 C12 C3 117.3(5) . . ?
C14 C13 C18 119.4(5) . . ?
C14 C13 C10 120.0(5) . . ?
C18 C13 C10 120.5(4) . . ?
C15 C14 C13 123.1(5) . . ?
C15 C14 H6 118.5 . . ?
C13 C14 H6 118.5 . . ?
C14 C15 C16 117.0(5) . . ?
C14 C15 C42 121.3(5) . . ?
C16 C15 C42 121.6(5) . . ?
C17 C16 C15 121.0(5) . . ?
C17 C16 H7 119.5 . . ?
C15 C16 H7 119.5 . . ?
C16 C17 C18 122.9(5) . . ?
C16 C17 Br3 115.1(4) . . ?
C18 C17 Br3 121.4(4) . . ?
C17 C18 C13 115.0(4) . . ?
C17 C18 C32 126.6(5) . . ?
C13 C18 C32 118.1(5) . . ?
C20 C19 C24 118.1(5) . . ?
C20 C19 C33 122.2(4) . . ?
C24 C19 C33 118.8(4) . . ?
C21 C20 C19 121.2(5) . . ?
C21 C20 H8 119.4 . . ?
C19 C20 H8 119.4 . . ?
C20 C21 C22 121.9(5) . . ?
C20 C21 H9 119.0 . . ?
C22 C21 H9 119.0 . . ?
C23 C22 C21 116.8(5) . . ?
C23 C22 C46 119.3(4) . . ?
C21 C22 C46 123.8(4) . . ?
C22 C23 C24 123.1(5) . . ?
C22 C23 H10 118.4 . . ?
C24 C23 H10 118.4 . . ?
C23 C24 C19 118.8(4) . . ?
C23 C24 C26 121.5(4) . . ?
C19 C24 C26 119.7(4) . . ?
C30 C25 C26 115.8(5) . . ?
C30 C25 C34 126.8(5) . . ?
C26 C25 C34 117.1(4) . . ?
C27 C26 C25 119.4(4) . . ?
C27 C26 C24 121.2(5) . . ?
C25 C26 C24 119.4(4) . . ?
C28 C27 C26 123.0(5) . . ?
C28 C27 H11 118.5 . . ?
C26 C27 H11 118.5 . . ?
C27 C28 C29 116.9(5) . . ?
C27 C28 C50 120.9(5) . . ?
C29 C28 C50 122.2(5) . . ?
C30 C29 C28 120.9(5) . . ?
C30 C29 H12 119.5 . . ?
C28 C29 H12 119.5 . . ?
C29 C30 C25 123.0(5) . . ?
C29 C30 Br2 115.1(4) . . ?
C25 C30 Br2 121.0(4) . . ?
C32 C31 N1 111.7(5) . . ?
C32 C31 C11 126.2(5) . . ?
N1 C31 C11 122.1(5) . . ?
C31 C32 C18 117.2(5) . . ?
C31 C32 C33 105.0(4) . . ?
C18 C32 C33 137.7(5) . . ?
C34 C33 C19 117.7(4) . . ?
C34 C33 C32 107.0(4) . . ?
C19 C33 C32 133.6(4) . . ?
N1 C34 C33 108.4(4) . . ?
N1 C34 C25 130.5(4) . . ?
C33 C34 C25 120.6(5) . . ?
C38 C35 H13 109.5 . . ?
C38 C35 H14 109.5 . . ?
H13 C35 H14 109.5 . . ?
C38 C35 H15 109.5 . . ?
H13 C35 H15 109.5 . . ?
H14 C35 H15 109.5 . . ?
C38 C36 H16 109.5 . . ?
C38 C36 H17 109.5 . . ?
H16 C36 H17 109.5 . . ?
C38 C36 H18 109.5 . . ?
H16 C36 H18 109.5 . . ?
H17 C36 H18 109.5 . . ?
C38 C37 H19 109.5 . . ?
C38 C37 H20 109.5 . . ?
H19 C37 H20 109.5 . . ?
C38 C37 H21 109.5 . . ?
H19 C37 H21 109.5 . . ?
H20 C37 H21 109.5 . . ?
C35 C38 C37 108.8(5) . . ?
C35 C38 C8 109.6(5) . . ?
C37 C38 C8 112.2(4) . . ?
C35 C38 C36 109.4(5) . . ?
C37 C38 C36 108.2(5) . . ?
C8 C38 C36 108.6(5) . . ?
C42 C39 H22 109.5 . . ?
C42 C39 H23 109.5 . . ?
H22 C39 H23 109.5 . . ?
C42 C39 H24 109.5 . . ?
H22 C39 H24 109.5 . . ?
H23 C39 H24 109.5 . . ?
C42 C40 H25 109.5 . . ?
C42 C40 H26 109.5 . . ?
H25 C40 H26 109.5 . . ?
C42 C40 H27 109.5 . . ?
H25 C40 H27 109.5 . . ?
H26 C40 H27 109.5 . . ?
C42 C41 H28 109.5 . . ?
C42 C41 H29 109.5 . . ?
H28 C41 H29 109.5 . . ?
C42 C41 H30 109.5 . . ?
H28 C41 H30 109.5 . . ?
H29 C41 H30 109.5 . . ?
C42 C39B H31 109.5 . . ?
C42 C39B H32 109.5 . . ?
H31 C39B H32 109.5 . . ?
C42 C39B H33 109.5 . . ?
H31 C39B H33 109.5 . . ?
H32 C39B H33 109.5 . . ?
C42 C40B H34 109.5 . . ?
C42 C40B H35 109.5 . . ?
H34 C40B H35 109.5 . . ?
C42 C40B H36 109.5 . . ?
H34 C40B H36 109.5 . . ?
H35 C40B H36 109.5 . . ?
C42 C41B H37 109.5 . . ?
C42 C41B H38 109.5 . . ?
H37 C41B H38 109.5 . . ?
C42 C41B H39 109.5 . . ?
H37 C41B H39 109.5 . . ?
H38 C41B H39 109.5 . . ?
C40 C42 C15 109.2(6) . . ?
C39B C42 C15 108.1(7) . . ?
C40 C42 C41 109.1(8) . . ?
C15 C42 C41 112.4(6) . . ?
C40 C42 C39 111.0(8) . . ?
C15 C42 C39 108.2(6) . . ?
C41 C42 C39 106.9(7) . . ?
C39B C42 C41B 110.6(10) . . ?
C15 C42 C41B 109.2(7) . . ?
C39B C42 C40B 109.6(11) . . ?
C15 C42 C40B 112.6(7) . . ?
C41B C42 C40B 106.6(10) . . ?
C46 C43 H40 109.5 . . ?
C46 C43 H41 109.5 . . ?
H40 C43 H41 109.5 . . ?
C46 C43 H42 109.5 . . ?
H40 C43 H42 109.5 . . ?
H41 C43 H42 109.5 . . ?
C46 C44 H43 109.5 . . ?
C46 C44 H44 109.5 . . ?
H43 C44 H44 109.5 . . ?
C46 C44 H45 109.5 . . ?
H43 C44 H45 109.5 . . ?
H44 C44 H45 109.5 . . ?
C46 C45 H46 109.5 . . ?
C46 C45 H47 109.5 . . ?
H46 C45 H47 109.5 . . ?
C46 C45 H48 109.5 . . ?
H46 C45 H48 109.5 . . ?
H47 C45 H48 109.5 . . ?
C45 C46 C22 112.1(4) . . ?
C45 C46 C44 108.0(5) . . ?
C22 C46 C44 110.5(4) . . ?
C45 C46 C43 108.9(4) . . ?
C22 C46 C43 108.4(4) . . ?
C44 C46 C43 109.0(5) . . ?
C50 C47 H49 109.5 . . ?
C50 C47 H50 109.5 . . ?
H49 C47 H50 109.5 . . ?
C50 C47 H51 109.5 . . ?
H49 C47 H51 109.5 . . ?
H50 C47 H51 109.5 . . ?
C50 C48 H52 109.5 . . ?
C50 C48 H53 109.5 . . ?
H52 C48 H53 109.5 . . ?
C50 C48 H54 109.5 . . ?
H52 C48 H54 109.5 . . ?
H53 C48 H54 109.5 . . ?
C50 C49B H55 109.5 . . ?
C50 C49B H56 109.5 . . ?
H55 C49B H56 109.5 . . ?
C50 C49B H57 109.5 . . ?
H55 C49B H57 109.5 . . ?
H56 C49B H57 109.5 . . ?
C47 C50 C48 108.7(7) . . ?
C47 C50 C49B 107.9(6) . . ?
C48 C50 C49B 110.5(6) . . ?
C47 C50 C28 110.8(5) . . ?
C48 C50 C28 107.3(6) . . ?
C49B C50 C28 111.7(5) . . ?
C168 C71 Cl2 121.2(14) . . ?
C72 C71 Cl2 112.6(8) . . ?
C72 C71 H58 109.1 . . ?
Cl2 C71 H58 109.1 . . ?
C72 C71 H59 109.1 . . ?
Cl2 C71 H59 109.1 . . ?
H58 C71 H59 107.8 . . ?
C168 C71 H60 107.0 . . ?
Cl2 C71 H60 107.0 . . ?
C168 C71 H61 107.0 . . ?
Cl2 C71 H61 107.0 . . ?
H60 C71 H61 106.8 . . ?
C31 N1 C34 106.7(4) . . ?
C31 N1 C4 119.7(4) . . ?
C34 N1 C4 131.4(4) . . ?
C71 C72 Cl1 112.6(7) . . ?
C71 C72 H62 109.1 . . ?
Cl1 C72 H62 109.1 . . ?
C71 C72 H63 109.1 . . ?
Cl1 C72 H63 109.1 . . ?
H62 C72 H63 107.8 . . ?
C163 C163 Cl21 86(3) 2_676 . ?
C163 C163 H74 114.3 2_676 . ?
Cl21 C163 H74 114.3 . . ?
C163 C163 H75 114.3 2_676 . ?
Cl21 C163 H75 114.3 . . ?
H74 C163 H75 111.5 . . ?
C165 C164 Cl22 98(3) . . ?
C165 C164 H64 112.2 . . ?
Cl22 C164 H64 112.1 . . ?
C165 C164 H65 112.2 . . ?
Cl22 C164 H65 112.1 . . ?
H64 C164 H65 109.8 . . ?
C164 C165 Cl23 109(3) . . ?
C164 C165 H66 109.9 . . ?
Cl23 C165 H66 109.8 . . ?
C164 C165 H67 109.9 . . ?
Cl23 C165 H67 109.8 . . ?
H66 C165 H67 108.3 . . ?
C167 C166 Cl25 151(5) . . ?
C167 C166 H68 99.0 . . ?
Cl25 C166 H68 98.9 . . ?
C167 C166 H69 98.8 . . ?
Cl25 C166 H69 98.9 . . ?
H68 C166 H69 103.9 . . ?
C166 C167 Cl24 128(5) . . ?
C166 C167 H70 105.2 . . ?
Cl24 C167 H70 105.2 . . ?
C166 C167 H71 105.3 . . ?
Cl24 C167 H71 105.3 . . ?
H70 C167 H71 105.9 . . ?
C71 C168 Cl1 117(3) . . ?
C71 C168 H72 108.1 . . ?
Cl1 C168 H72 108.1 . . ?
C71 C168 H73 108.1 . . ?
Cl1 C168 H73 108.1 . . ?
H72 C168 H73 107.3 . . ?
 
loop_
 _geom_torsion_atom_site_label_1
 _geom_torsion_atom_site_label_2
 _geom_torsion_atom_site_label_3
 _geom_torsion_atom_site_label_4
 _geom_torsion
 _geom_torsion_site_symmetry_1
 _geom_torsion_site_symmetry_2
 _geom_torsion_site_symmetry_3
 _geom_torsion_site_symmetry_4
 _geom_torsion_publ_flag
C6 C1 C2 C3 -4.9(9) . . . . ?
Br1 C1 C2 C3 176.9(4) . . . . ?
C1 C2 C3 C4 -1.2(8) . . . . ?
C1 C2 C3 C12 174.5(5) . . . . ?
C2 C3 C4 C5 7.1(8) . . . . ?
C12 C3 C4 C5 -168.6(5) . . . . ?
C2 C3 C4 N1 -175.3(5) . . . . ?
C12 C3 C4 N1 9.0(8) . . . . ?
N1 C4 C5 C6 175.3(5) . . . . ?
C3 C4 C5 C6 -7.2(8) . . . . ?
C4 C5 C6 C1 1.2(8) . . . . ?
C2 C1 C6 C5 4.9(9) . . . . ?
Br1 C1 C6 C5 -176.8(4) . . . . ?
C12 C7 C8 C9 2.8(8) . . . . ?
C12 C7 C8 C38 -176.1(5) . . . . ?
C7 C8 C9 C10 -2.5(8) . . . . ?
C38 C8 C9 C10 176.5(5) . . . . ?
C8 C9 C10 C11 -0.8(8) . . . . ?
C8 C9 C10 C13 -176.4(5) . . . . ?
C9 C10 C11 C31 -177.0(5) . . . . ?
C13 C10 C11 C31 -1.1(8) . . . . ?
C9 C10 C11 C12 4.0(8) . . . . ?
C13 C10 C11 C12 179.9(5) . . . . ?
C8 C7 C12 C11 0.2(8) . . . . ?
C8 C7 C12 C3 -176.6(5) . . . . ?
C31 C11 C12 C7 177.3(5) . . . . ?
C10 C11 C12 C7 -3.7(8) . . . . ?
C31 C11 C12 C3 -5.7(8) . . . . ?
C10 C11 C12 C3 173.3(5) . . . . ?
C2 C3 C12 C7 3.3(9) . . . . ?
C4 C3 C12 C7 178.9(5) . . . . ?
C2 C3 C12 C11 -173.5(5) . . . . ?
C4 C3 C12 C11 2.1(8) . . . . ?
C9 C10 C13 C14 -3.8(8) . . . . ?
C11 C10 C13 C14 -179.3(5) . . . . ?
C9 C10 C13 C18 172.3(5) . . . . ?
C11 C10 C13 C18 -3.3(8) . . . . ?
C18 C13 C14 C15 -3.8(8) . . . . ?
C10 C13 C14 C15 172.3(5) . . . . ?
C13 C14 C15 C16 -6.0(8) . . . . ?
C13 C14 C15 C42 176.6(5) . . . . ?
C14 C15 C16 C17 6.0(8) . . . . ?
C42 C15 C16 C17 -176.6(5) . . . . ?
C15 C16 C17 C18 4.0(9) . . . . ?
C15 C16 C17 Br3 -167.2(4) . . . . ?
C16 C17 C18 C13 -13.3(8) . . . . ?
Br3 C17 C18 C13 157.4(4) . . . . ?
C16 C17 C18 C32 172.9(5) . . . . ?
Br3 C17 C18 C32 -16.3(8) . . . . ?
C14 C13 C18 C17 12.9(7) . . . . ?
C10 C13 C18 C17 -163.1(5) . . . . ?
C14 C13 C18 C32 -172.8(5) . . . . ?
C10 C13 C18 C32 11.2(8) . . . . ?
C24 C19 C20 C21 -2.4(8) . . . . ?
C33 C19 C20 C21 -172.3(5) . . . . ?
C19 C20 C21 C22 1.1(8) . . . . ?
C20 C21 C22 C23 0.8(8) . . . . ?
C20 C21 C22 C46 176.7(5) . . . . ?
C21 C22 C23 C24 -1.4(8) . . . . ?
C46 C22 C23 C24 -177.5(5) . . . . ?
C22 C23 C24 C19 0.1(8) . . . . ?
C22 C23 C24 C26 178.7(5) . . . . ?
C20 C19 C24 C23 1.8(7) . . . . ?
C33 C19 C24 C23 172.0(5) . . . . ?
C20 C19 C24 C26 -176.8(5) . . . . ?
C33 C19 C24 C26 -6.6(7) . . . . ?
C30 C25 C26 C27 9.6(8) . . . . ?
C34 C25 C26 C27 -177.3(5) . . . . ?
C30 C25 C26 C24 -167.8(5) . . . . ?
C34 C25 C26 C24 5.2(7) . . . . ?
C23 C24 C26 C27 14.7(8) . . . . ?
C19 C24 C26 C27 -166.8(5) . . . . ?
C23 C24 C26 C25 -167.9(5) . . . . ?
C19 C24 C26 C25 10.6(8) . . . . ?
C25 C26 C27 C28 -1.4(9) . . . . ?
C24 C26 C27 C28 176.0(5) . . . . ?
C26 C27 C28 C29 -6.7(9) . . . . ?
C26 C27 C28 C50 175.4(6) . . . . ?
C27 C28 C29 C30 6.1(9) . . . . ?
C50 C28 C29 C30 -176.0(6) . . . . ?
C28 C29 C30 C25 2.5(10) . . . . ?
C28 C29 C30 Br2 -167.0(5) . . . . ?
C26 C25 C30 C29 -10.4(8) . . . . ?
C34 C25 C30 C29 177.3(6) . . . . ?
C26 C25 C30 Br2 158.5(4) . . . . ?
C34 C25 C30 Br2 -13.8(8) . . . . ?
C10 C11 C31 C32 -3.0(8) . . . . ?
C12 C11 C31 C32 176.0(5) . . . . ?
C10 C11 C31 N1 179.0(5) . . . . ?
C12 C11 C31 N1 -2.0(8) . . . . ?
N1 C31 C32 C18 -170.8(5) . . . . ?
C11 C31 C32 C18 11.0(8) . . . . ?
N1 C31 C32 C33 6.2(6) . . . . ?
C11 C31 C32 C33 -172.0(5) . . . . ?
C17 C18 C32 C31 159.0(5) . . . . ?
C13 C18 C32 C31 -14.6(7) . . . . ?
C17 C18 C32 C33 -16.7(10) . . . . ?
C13 C18 C32 C33 169.7(6) . . . . ?
C20 C19 C33 C34 156.5(5) . . . . ?
C24 C19 C33 C34 -13.2(7) . . . . ?
C20 C19 C33 C32 -6.3(9) . . . . ?
C24 C19 C33 C32 -176.1(6) . . . . ?
C31 C32 C33 C34 -10.3(6) . . . . ?
C18 C32 C33 C34 165.8(6) . . . . ?
C31 C32 C33 C19 153.9(6) . . . . ?
C18 C32 C33 C19 -30.1(11) . . . . ?
C19 C33 C34 N1 -156.3(5) . . . . ?
C32 C33 C34 N1 10.8(6) . . . . ?
C19 C33 C34 C25 30.3(7) . . . . ?
C32 C33 C34 C25 -162.6(5) . . . . ?
C30 C25 C34 N1 -25.6(9) . . . . ?
C26 C25 C34 N1 162.2(5) . . . . ?
C30 C25 C34 C33 146.1(6) . . . . ?
C26 C25 C34 C33 -26.1(8) . . . . ?
C7 C8 C38 C35 -120.1(6) . . . . ?
C9 C8 C38 C35 60.9(7) . . . . ?
C7 C8 C38 C37 0.9(8) . . . . ?
C9 C8 C38 C37 -178.1(5) . . . . ?
C7 C8 C38 C36 120.4(6) . . . . ?
C9 C8 C38 C36 -58.5(7) . . . . ?
C14 C15 C42 C40 61.4(9) . . . . ?
C16 C15 C42 C40 -115.9(8) . . . . ?
C14 C15 C42 C39B -113.3(10) . . . . ?
C16 C15 C42 C39B 69.5(10) . . . . ?
C14 C15 C42 C41 -177.4(7) . . . . ?
C16 C15 C42 C41 5.4(9) . . . . ?
C14 C15 C42 C39 -59.5(8) . . . . ?
C16 C15 C42 C39 123.2(7) . . . . ?
C14 C15 C42 C41B 126.3(9) . . . . ?
C16 C15 C42 C41B -51.0(10) . . . . ?
C14 C15 C42 C40B 8.0(11) . . . . ?
C16 C15 C42 C40B -169.3(10) . . . . ?
C23 C22 C46 C45 -176.4(5) . . . . ?
C21 C22 C46 C45 7.8(7) . . . . ?
C23 C22 C46 C44 -55.9(6) . . . . ?
C21 C22 C46 C44 128.3(5) . . . . ?
C23 C22 C46 C43 63.4(6) . . . . ?
C21 C22 C46 C43 -112.4(6) . . . . ?
C27 C28 C50 C47 40.1(9) . . . . ?
C29 C28 C50 C47 -137.7(7) . . . . ?
C27 C28 C50 C48 -78.4(8) . . . . ?
C29 C28 C50 C48 103.8(8) . . . . ?
C27 C28 C50 C49B 160.4(6) . . . . ?
C29 C28 C50 C49B -17.4(9) . . . . ?
C32 C31 N1 C34 0.3(6) . . . . ?
C11 C31 N1 C34 178.5(5) . . . . ?
C32 C31 N1 C4 -164.7(5) . . . . ?
C11 C31 N1 C4 13.5(8) . . . . ?
C33 C34 N1 C31 -7.0(6) . . . . ?
C25 C34 N1 C31 165.4(6) . . . . ?
C33 C34 N1 C4 155.6(5) . . . . ?
C25 C34 N1 C4 -31.9(9) . . . . ?
C5 C4 N1 C31 160.9(5) . . . . ?
C3 C4 N1 C31 -16.7(7) . . . . ?
C5 C4 N1 C34 0.1(9) . . . . ?
C3 C4 N1 C34 -177.4(5) . . . . ?
C168 C71 C72 Cl1 -46.6(17) . . . . ?
Cl2 C71 C72 Cl1 66.2(10) . . . . ?
C168 Cl1 C72 C71 40.8(16) . . . . ?
Cl22 C164 C165 Cl23 -169(2) . . . . ?
Cl25 C166 C167 Cl24 106(9) . . . . ?
C72 C71 C168 Cl1 46.9(17) . . . . ?
Cl2 C71 C168 Cl1 -49(3) . . . . ?
C72 Cl1 C168 C71 -48(2) . . . . ?
 
_refine_diff_density_max    1.552
_refine_diff_density_min   -1.505
_refine_diff_density_rms    0.131

_shelxl_version_number 2014-3

_shelx_res_file
;
TITL yokoi_150305_2_0m_a.res
REM  Yadorkari-X generated
CELL 0.71073 11.6888 15.2279 16.1361 94.9600 111.0050 103.4470
ZERR 2.0 0.0011 0.0014 0.0016 0.0030 0.0030 0.0020
LATT 1
REM  SPGR P-1 triclinic
SFAC C H N Br Cl
UNIT 110 116 2 6 10
SIZE 0.46 0.34 0.19
TEMP -180.0
L.S. 10
FMAP 2
PLAN -30
ACTA
CONF
BOND$H

SIMU 0.005 C39B C40B C41B C42
SIMU 0.005 C39 C40 C41 C42
SIMU 0.005 C166 C167 Cl25 Cl24
WGHT    0.054200   18.431799
FVAR       0.30085   0.60358   0.96222   1.16460   0.79525   0.72250
BR1   4    0.597492    0.259535    0.727291    11.00000    0.02950    0.02713 =
         0.02197    0.01459    0.00673    0.00291
BR2   4    0.655004    0.220424    0.370092    11.00000    0.02110    0.02100 =
         0.02769    0.00676    0.00373    0.00742
BR3   4    0.617257    0.557376    0.113449    11.00000    0.02959    0.02114 =
         0.01986    0.00206    0.01250    0.00022
C1    1    0.580604    0.308897    0.620487    11.00000    0.01999    0.02273 =
         0.02496    0.01343    0.00927    0.00548
C2    1    0.652659    0.396098    0.626275    11.00000    0.02141    0.02161 =
         0.02104    0.00679    0.00764    0.00301
AFIX  43
H1    2    0.707587    0.432577    0.683914    11.00000   -1.20000
AFIX   0
C3    1    0.646124    0.431845    0.548287    11.00000    0.01372    0.01631 =
         0.02344    0.00810    0.00626    0.00355
C4    1    0.564787    0.374348    0.463734    11.00000    0.01758    0.01830 =
         0.01882    0.00870    0.00550    0.00640
C5    1    0.484164    0.289594    0.460139    11.00000    0.01995    0.01662 =
         0.01995    0.00682    0.00644    0.00391
AFIX  43
H2    2    0.422989    0.254577    0.403414    11.00000   -1.20000
AFIX   0
C6    1    0.492205    0.256098    0.537825    11.00000    0.01703    0.01581 =
         0.02541    0.00772    0.00562   -0.00021
AFIX  43
H3    2    0.438179    0.197749    0.535089    11.00000   -1.20000
AFIX   0
C7    1    0.794246    0.590353    0.633169    11.00000    0.02192    0.02132 =
         0.01323    0.00538    0.00504    0.00412
AFIX  43
H4    2    0.811524    0.570122    0.689314    11.00000   -1.20000
AFIX   0
C8    1    0.849392    0.681444    0.632111    11.00000    0.01791    0.02165 =
         0.01953    0.00557    0.00785    0.00346
C9    1    0.819210    0.711822    0.549783    11.00000    0.02196    0.01415 =
         0.02045    0.00377    0.00956    0.00162
AFIX  43
H5    2    0.854441    0.774672    0.549754    11.00000   -1.20000
AFIX   0
C10   1    0.739008    0.653160    0.467306    11.00000    0.01902    0.01851 =
         0.01700    0.00515    0.00778    0.00316
C11   1    0.690461    0.560382    0.470617    11.00000    0.01445    0.01908 =
         0.01579    0.00550    0.00384    0.00258
C12   1    0.713752    0.527957    0.553000    11.00000    0.02343    0.01938 =
         0.02058    0.00996    0.00857    0.00663
C13   1    0.710413    0.681033    0.378664    11.00000    0.02016    0.01605 =
         0.01619    0.00488    0.00809    0.00483
C14   1    0.759037    0.773183    0.373540    11.00000    0.01834    0.01655 =
         0.01785    0.00202    0.00348    0.00063
AFIX  43
H6    2    0.800935    0.817507    0.427985    11.00000   -1.20000
AFIX   0
C15   1    0.748649    0.802178    0.292946    11.00000    0.01984    0.01647 =
         0.02595    0.00954    0.00852    0.00449
C16   1    0.697696    0.734295    0.215233    11.00000    0.02262    0.02309 =
         0.02069    0.00819    0.01034    0.00647
AFIX  43
H7    2    0.696553    0.750915    0.159595    11.00000   -1.20000
AFIX   0
C17   1    0.648987    0.643440    0.218061    11.00000    0.02226    0.01823 =
         0.01605    0.00429    0.00692    0.00444
C18   1    0.640014    0.613971    0.296930    11.00000    0.01749    0.01355 =
         0.02265    0.00642    0.00604    0.00402
C19   1    0.381200    0.421376    0.156151    11.00000    0.01442    0.01629 =
         0.01421    0.00314    0.00709    0.00293
C20   1    0.339288    0.492402    0.116176    11.00000    0.02198    0.01150 =
         0.01769    0.00440    0.01113    0.00381
AFIX  43
H8    2    0.387366    0.554444    0.142745    11.00000   -1.20000
AFIX   0
C21   1    0.229461    0.473798    0.038939    11.00000    0.02476    0.01464 =
         0.01730    0.00635    0.00976    0.00751
AFIX  43
H9    2    0.204598    0.523489    0.012963    11.00000   -1.20000
AFIX   0
C22   1    0.153775    0.384017   -0.002166    11.00000    0.01771    0.01830 =
         0.01710    0.00421    0.00827    0.00565
C23   1    0.193428    0.313834    0.039126    11.00000    0.01203    0.01414 =
         0.02299    0.00443    0.00581    0.00281
AFIX  43
H10   2    0.142541    0.252239    0.013287    11.00000   -1.20000
AFIX   0
C24   1    0.304899    0.329638    0.117056    11.00000    0.01536    0.01470 =
         0.01907    0.00318    0.00632    0.00230
C25   1    0.441690    0.273550    0.247800    11.00000    0.01941    0.01362 =
         0.02362    0.00430    0.01039    0.00286
C26   1    0.342445    0.253450    0.160030    11.00000    0.01219    0.01404 =
         0.02056    0.00558    0.00280    0.00426
C27   1    0.285794    0.161856    0.114568    11.00000    0.01691    0.01744 =
         0.02051    0.00164    0.00166    0.00446
AFIX  43
H11   2    0.218386    0.149251    0.056617    11.00000   -1.20000
AFIX   0
C28   1    0.323818    0.088747    0.150467    11.00000    0.02513    0.01497 =
         0.03680    0.00290    0.00736    0.00506
C29   1    0.432217    0.110574    0.231460    11.00000    0.02727    0.01818 =
         0.03244    0.00817    0.00343    0.00983
AFIX  43
H12   2    0.466295    0.063005    0.255157    11.00000   -1.20000
AFIX   0
C30   1    0.489457    0.199246    0.276729    11.00000    0.02629    0.01897 =
         0.02564    0.01078    0.00573    0.00435
C31   1    0.614846    0.499458    0.388305    11.00000    0.02121    0.01378 =
         0.01959    0.00505    0.00928    0.00305
C32   1    0.578289    0.522254    0.303729    11.00000    0.02012    0.01469 =
         0.01659    0.00612    0.00667    0.00484
C33   1    0.487046    0.438950    0.243085    11.00000    0.02127    0.01416 =
         0.01836    0.00537    0.01065    0.00419
C34   1    0.492356    0.367810    0.292827    11.00000    0.01923    0.01499 =
         0.01795    0.00708    0.00572    0.00478
C35   1    0.891548    0.830295    0.732410    11.00000    0.03097    0.02717 =
         0.02477    0.00029    0.00898    0.00120
AFIX 137
H13   2    0.875481    0.859870    0.679405    11.00000   -1.50000
H14   2    0.953831    0.875009    0.786152    11.00000   -1.50000
H15   2    0.811485    0.807577    0.740691    11.00000   -1.50000
AFIX   0
C36   1    1.071814    0.785966    0.707351    11.00000    0.02093    0.02705 =
         0.02198    0.00382    0.00173   -0.00133
AFIX 137
H16   2    1.106028    0.734516    0.698657    11.00000   -1.50000
H17   2    1.133083    0.830314    0.761697    11.00000   -1.50000
H18   2    1.057312    0.816073    0.654721    11.00000   -1.50000
AFIX   0
C37   1    0.970913    0.705235    0.802443    11.00000    0.03475    0.02756 =
         0.01866    0.00273    0.00334   -0.00149
AFIX 137
H19   2    0.890567    0.680069    0.809612    11.00000   -1.50000
H20   2    1.030009    0.751560    0.855932    11.00000   -1.50000
H21   2    1.009103    0.655628    0.795517    11.00000   -1.50000
AFIX   0
C38   1    0.944397    0.749771    0.718327    11.00000    0.02248    0.02181 =
         0.01646    0.00152    0.00485   -0.00009
PART 1
C39   1    0.723491    0.957481    0.328229    21.00000    0.04749    0.01511 =
         0.04692    0.01224    0.02196    0.00963
AFIX 137
H22   2    0.734132    0.945600    0.388899    21.00000   -1.50000
H23   2    0.632516    0.937275    0.288640    21.00000   -1.50000
H24   2    0.757475    1.023451    0.331425    21.00000   -1.50000
AFIX   0
C40   1    0.937519    0.938194    0.344894    21.00000    0.03798    0.02369 =
         0.04641    0.01200    0.01263   -0.00304
AFIX 137
H25   2    0.955651    0.924347    0.405728    21.00000   -1.50000
H26   2    0.966732    1.004781    0.348969    21.00000   -1.50000
H27   2    0.982368    0.907743    0.315885    21.00000   -1.50000
AFIX   0
C41   1    0.769711    0.921096    0.192970    21.00000    0.06320    0.01962 =
         0.02901    0.00905    0.01701    0.00122
AFIX 137
H28   2    0.796311    0.987294    0.194061    21.00000   -1.50000
H29   2    0.678092    0.896285    0.155987    21.00000   -1.50000
H30   2    0.817676    0.890521    0.167130    21.00000   -1.50000
PART 2
AFIX   0
C39B  1    0.682206    0.936358    0.240030   -21.00000    0.04188    0.02341 =
         0.04685    0.01681    0.01039    0.00424
AFIX 137
H31   2    0.635909    0.898829    0.179237   -21.00000   -1.50000
H32   2    0.710967    1.000899    0.235531   -21.00000   -1.50000
H33   2    0.625520    0.930291    0.272883   -21.00000   -1.50000
AFIX   0
C40B  1    0.871366    0.964473    0.385219   -21.00000    0.05511    0.01184 =
         0.03432    0.00631    0.01389   -0.00802
AFIX 137
H34   2    0.899151    1.028786    0.379703   -21.00000   -1.50000
H35   2    0.946299    0.944050    0.417171   -21.00000   -1.50000
H36   2    0.816103    0.958854    0.419153   -21.00000   -1.50000
AFIX   0
C41B  1    0.889612    0.915378    0.241018   -21.00000    0.04486    0.01503 =
         0.04097    0.01159    0.02257   -0.00352
AFIX 137
H37   2    0.844072    0.882194    0.178410   -21.00000   -1.50000
H38   2    0.960226    0.890355    0.272076   -21.00000   -1.50000
H39   2    0.923542    0.980732    0.241534   -21.00000   -1.50000
PART 0
AFIX   0
C42   1    0.796509    0.904104    0.289987    11.00000    0.03856    0.01632 =
         0.02912    0.01065    0.01436    0.00209
C43   1   -0.081770    0.318210   -0.055772    11.00000    0.01794    0.02333 =
         0.02916    0.00742    0.00759    0.00316
AFIX 137
H40   2   -0.080803    0.361878   -0.007039    11.00000   -1.50000
H41   2   -0.070592    0.261280   -0.034338    11.00000   -1.50000
H42   2   -0.163650    0.304672   -0.107463    11.00000   -1.50000
AFIX   0
C44   1    0.027939    0.290020   -0.159055    11.00000    0.03276    0.02803 =
         0.01952    0.00207    0.00625    0.00864
AFIX 137
H43   2   -0.054343    0.274112   -0.210706    11.00000   -1.50000
H44   2    0.041482    0.234516   -0.135354    11.00000   -1.50000
H45   2    0.096782    0.316611   -0.178453    11.00000   -1.50000
AFIX   0
C45   1    0.003762    0.444856   -0.124647    11.00000    0.02539    0.02364 =
         0.02260    0.00977    0.00409    0.00744
AFIX 137
H46   2   -0.007318    0.487487   -0.080968    11.00000   -1.50000
H47   2   -0.073648    0.425970   -0.180342    11.00000   -1.50000
H48   2    0.076840    0.475370   -0.138206    11.00000   -1.50000
AFIX   0
C46   1    0.027777    0.360310   -0.084798    11.00000    0.01620    0.01881 =
         0.01862    0.00660    0.00317    0.00668
C47   1    0.215215   -0.018518    0.000418    11.00000    0.08643    0.02253 =
         0.04631   -0.00905   -0.01611    0.01223
AFIX 137
H49   2    0.169012   -0.082386   -0.029823    11.00000   -1.50000
H50   2    0.292488    0.000822   -0.012082    11.00000   -1.50000
H51   2    0.160282    0.021138   -0.022164    11.00000   -1.50000
AFIX   0
C48   1    0.131592   -0.037959    0.119200    11.00000    0.04795    0.02157 =
         0.15888   -0.01360    0.04070   -0.00502
AFIX 137
H52   2    0.075325   -0.096282    0.079428    11.00000   -1.50000
H53   2    0.087583    0.009925    0.107579    11.00000   -1.50000
H54   2    0.153778   -0.044998    0.182381    11.00000   -1.50000
AFIX   0
C49B  1    0.332616   -0.075849    0.132852    11.00000    0.04768    0.01301 =
         0.05046    0.00174    0.00455    0.00827
AFIX 137
H55   2    0.353496   -0.074915    0.197472    11.00000   -1.50000
H56   2    0.411690   -0.056172    0.122624    11.00000   -1.50000
H57   2    0.284769   -0.138352    0.099020    11.00000   -1.50000
AFIX   0
C50   1    0.251970   -0.011013    0.101030    11.00000    0.03102    0.01725 =
         0.04172    0.00035    0.00096    0.00659
C71   1    0.370365    0.753408    0.880175    11.00000    0.07545    0.09826 =
         0.05578    0.01511    0.02946    0.04432
PART 1
AFIX  23
H58   2    0.278128    0.722186    0.860709    61.00000   -1.20000
H59   2    0.394026    0.742718    0.827862    61.00000   -1.20000
PART 5
AFIX  23
H60   2    0.311714    0.736071    0.815660   -61.00000   -1.20000
H61   2    0.452795    0.743917    0.883619   -61.00000   -1.20000
PART 0
AFIX   0
CL1   5    0.396957    0.714313    1.044267    11.00000    0.07382    0.05439 =
         0.05611    0.02387    0.03344    0.02432
CL2   5    0.397619    0.872627    0.912736    11.00000    0.09309    0.07803 =
         0.08327    0.04255    0.04946    0.03846
N1    3    0.564281    0.406709    0.384253    11.00000    0.01891    0.01307 =
         0.01626    0.00574    0.00464    0.00125
PART 1
C72   1    0.445431    0.711797    0.955307    61.00000    0.05108    0.05175 =
         0.06223    0.02352    0.02582    0.03480
AFIX  23
H62   2    0.537161    0.745775    0.977579    61.00000   -1.20000
H63   2    0.435627    0.647261    0.931164    61.00000   -1.20000
PART 0
AFIX   0
CL21  5    0.313161    1.008970    0.418662    11.00000    0.06783    0.05514 =
         0.08637    0.01128    0.00783    0.01749
C163  1    0.506445    1.007770    0.467940    11.00000    0.40171    0.09275 =
         0.25612    0.09726    0.28128    0.11361
AFIX  23
H74   2    0.523219    0.957689    0.434806    11.00000   -1.20000
H75   2    0.568022    1.067866    0.475749    11.00000   -1.20000
PART 1
AFIX   0
CL22  5    1.085543    0.746548    0.435797    51.00000    0.04329    0.09118 =
         0.06020    0.02105   -0.00310    0.02099
CL23  5    0.889450    0.461833    0.340460    51.00000    0.07940    0.08988 =
         0.09389    0.01351    0.02596    0.04630
C164  1    1.025293    0.616035    0.441924    51.00000    0.05916    0.15182 =
         0.06852    0.01352    0.01562    0.04925
AFIX  23
H64   2    1.095962    0.592236    0.477662    51.00000   -1.20000
H65   2    0.957584    0.604859    0.466208    51.00000   -1.20000
AFIX   0
C165  1    0.984056    0.584602    0.361734    51.00000    0.38385    0.30499 =
         0.07450    0.06512    0.10479    0.19601
AFIX  23
H66   2    1.055723    0.588760    0.341857    51.00000   -1.20000
H67   2    0.929066    0.620278    0.326929    51.00000   -1.20000
PART 4
AFIX   0
CL24  5    0.919369    0.460409    0.400998   -51.00000    0.06802    0.08916 =
         0.07124    0.02553    0.03287    0.04225
CL25  5    1.119346    0.755725    0.420208   -51.00000    0.04158    0.09362 =
         0.03552    0.02161    0.00690    0.01304
C166  1    0.995937    0.656391    0.382709   -51.00000    0.04287    0.07925 =
         0.03933    0.02724    0.01033    0.02547
AFIX  23
H68   2    0.982369    0.651432    0.439465   -51.00000   -1.20000
H69   2    0.926501    0.681000    0.346481   -51.00000   -1.20000
AFIX   0
C167  1    0.947534    0.571872    0.343895   -51.00000    0.04435    0.07857 =
         0.04317    0.02811    0.01222    0.02826
AFIX  23
H70   2    0.999955    0.560707    0.309836   -51.00000   -1.20000
H71   2    0.862541    0.568312    0.297904   -51.00000   -1.20000
PART 5
AFIX   0
C168  1    0.322169    0.691555    0.924476   -61.00000    0.10219    0.06820 =
         0.06437   -0.00283   -0.00223    0.07223
AFIX  23
H72   2    0.326885    0.630401    0.902153   -61.00000   -1.20000
H73   2    0.230627    0.687583    0.907381   -61.00000   -1.20000
PART 0

AFIX   0
HKLF 4

REM  yokoi_150305_2_0m_a.res
REM R1 =  0.0600 for    7283 Fo > 4sig(Fo)  and  0.0698 for all    8382 data
REM    669 parameters refined using     54 restraints

END

WGHT      0.0542     18.6866

REM Highest difference peak  1.552,  deepest hole -1.505,  1-sigma level  0.131
Q1    1   0.6234  0.2164  0.6958  11.00000  0.05    1.55
Q2    1   0.4834  0.1871 -0.0135  11.00000  0.05    1.13
Q3    1   0.7574  0.4006  0.2164  11.00000  0.05    1.04
Q4    1   0.5631  0.5812  0.1254  11.00000  0.05    0.92
Q5    1   0.4501  0.1222 -0.0114  11.00000  0.05    0.92
Q6    1   0.7037  0.5568  0.1172  11.00000  0.05    0.82
Q7    1   0.5081  0.2413  0.7114  11.00000  0.05    0.82
Q8    1   0.6997  0.1939  0.3485  11.00000  0.05    0.78
Q9    1   0.5807  0.2221  0.3711  11.00000  0.05    0.74
Q10   1   0.6781  0.2565  0.7337  11.00000  0.05    0.73
Q11   1   0.5613  0.5995  0.4691  11.00000  0.05    0.73
Q12   1   0.3253  0.4795  0.2422  11.00000  0.05    0.73
Q13   1   0.7444  0.2407  0.3831  11.00000  0.05    0.72
Q14   1   0.5018  0.1115  0.0255  11.00000  0.05    0.71
Q15   1   0.6621  0.3950  0.8363  11.00000  0.05    0.70
Q16   1   0.5369  0.2188 -0.0298  11.00000  0.05    0.70
Q17   1   0.6115  0.2661  0.3991  11.00000  0.05    0.70
Q18   1   0.4428  0.9667  0.4670  11.00000  0.05    0.58
Q19   1   0.6915  0.3253  0.0221  11.00000  0.05    0.48
Q20   1   0.5414  0.2942  0.7552  11.00000  0.05    0.46
Q21   1   0.3854  0.0783  0.0126  11.00000  0.05    0.46
Q22   1   0.6925  0.4799  0.5555  11.00000  0.05    0.45
Q23   1   0.1972  0.3546 -0.0049  11.00000  0.05    0.45
Q24   1   0.2189  0.5787 -0.0282  11.00000  0.05    0.45
Q25   1   0.6210  0.5936  0.0709  11.00000  0.05    0.44
Q26   1   0.6493  0.5149  0.0867  11.00000  0.05    0.43
Q27   1   0.5200  0.5396  0.1676  11.00000  0.05    0.43
Q28   1   0.7598  0.2463  0.3186  11.00000  0.05    0.41
Q29   1   0.3443  0.0869  0.0275  11.00000  0.05    0.40
Q30   1   0.3558  0.0036  0.0352  11.00000  0.05    0.39
;
_shelx_res_checksum   69681

_shelx_hkl_file
;
  -2   0   0   35.60    2.00
  -2   0   0   39.30    2.10
   2   0   0   43.30    2.10
  -3   0   0 2732.53  118.89
  -3   0   0 2834.52  119.09
   3   0   0 2571.64  118.99
  -4   0   0 2155.08   91.69
  -4   0   0 2216.88   91.99
   4   0   0 1896.61   91.69
  -5   0   0  164.68    7.50
  -5   0   0  172.18    7.70
   5   0   0  160.68    7.60
  -6   0   0   13.90    2.30
  -6   0   0   16.00    1.80
  -7   0   0  171.58    8.30
  -7   0   0  173.88    8.10
   7   0   0  182.98    8.30
  -8   0   0   77.09    4.30
  -8   0   0   83.59    4.70
  -9   0   0   19.60    2.70
  -9   0   0   24.20    3.30
 -10   0   0   49.90    3.60
 -10   0   0   51.49    4.30
 -12   0   0   20.90    3.30
 -11   1   0   29.80    3.20
 -10   1   0  112.49    5.60
 -10   1   0  107.89    6.20
   9  -1   0  318.97   15.70
  -9   1   0  363.06   15.30
  -9   1   0  346.77   15.60
  -8   1   0   57.19    3.80
  -8   1   0   51.69    3.20
   7  -1   0  470.55   21.10
  -7   1   0  470.95   20.90
  -7   1   0  481.85   21.10
  -6   1   0   71.49    3.50
  -6   1   0   66.79    3.90
  -5   1   0   50.19    2.60
  -5   1   0   48.80    3.10
   4  -1   0  295.37   14.00
  -4   1   0  329.07   14.10
  -4   1   0  326.27   14.00
   3  -1   0 3891.41  179.08
  -3   1   0 4283.77  179.28
   2  -1   0  101.79    4.70
  -2   1   0  106.59    4.70
  -1  -1   0   34.50    1.70
  -2  -1   0 3346.17  142.19
   2   1   0 3148.49  142.19
  -3  -1   0 1145.39   46.60
  -3  -1   0 1061.89   46.50
   3   1   0 1026.10   46.50
   3   1   0  994.70   46.40
  -4  -1   0  299.27   12.60
  -4  -1   0  288.97   12.60
   4   1   0  280.67   12.60
   4   1   0  265.77   12.60
  -5  -1   0 1183.58   52.09
  -6  -1   0  216.08    9.80
  -6  -1   0  217.48    9.90
  -7  -1   0  149.99    7.40
  -7  -1   0  151.78    7.20
   7   1   0  161.48    7.50
  -8  -1   0  287.57   13.40
  -8  -1   0  294.27   13.20
   8   1   0  297.57   13.50
  -9  -1   0   -0.50    1.50
  -9  -1   0   -0.80    1.10
 -10  -1   0   -0.90    1.60
 -11  -1   0  176.68    8.80
  11   1   0  188.58    9.70
 -12  -1   0   21.60    3.80
  12  -2   0   94.49    6.70
 -12   2   0   72.89    4.80
 -10   2   0   94.49    4.90
 -10   2   0   91.89    5.40
  -9   2   0   71.19    3.80
  -9   2   0   64.79    4.40
  -8   2   0    2.20    0.80
  -8   2   0   -0.10    1.30
  -7   2   0    9.70    1.70
  -7   2   0    6.80    1.30
  -6   2   0  159.88    7.40
  -6   2   0  164.58    7.60
   5  -2   0  250.77   11.80
  -5   2   0  272.67   11.80
   4  -2   0   23.00    1.80
  -4   2   0   20.50    1.90
   3  -2   0    4.00    1.20
  -3   2   0    5.30    1.20
   2  -2   0   35.00    2.00
  -2   2   0   43.80    2.00
   1  -2   0   76.29    3.30
   1  -2   0   73.09    3.30
  -1   2   0   70.89    3.30
  -1   2   0   72.39    3.30
   0  -2   0  765.02   33.90
  -1  -2   0  729.93   31.30
   1   2   0  688.73   31.20
  -2  -2   0 1424.46   62.39
   2   2   0 1410.46   62.29
  -3  -2   0    2.90    0.60
  -4  -2   0  137.49    6.40
  -4  -2   0  145.69    6.50
   4   2   0  137.09    6.40
   4   2   0  136.19    6.40
  -5  -2   0  361.06   15.80
  -5  -2   0  381.16   15.90
   5   2   0  342.37   15.80
   5   2   0  341.37   15.80
  -6  -2   0  288.17   11.50
  -6  -2   0  228.78   11.40
   6   2   0  242.08   11.50
  -7  -2   0   18.80    2.50
  -8  -2   0   59.19    4.20
  -8  -2   0   62.99    3.90
  -9  -2   0   76.29    4.80
  -9  -2   0   74.49    5.00
   9   2   0   94.79    5.40
 -10  -2   0   25.90    3.90
 -10  -2   0   19.90    3.30
 -11  -2   0   65.29    4.80
  11   2   0   82.09    6.10
  -9   3   0   49.99    3.80
  -9   3   0   52.29    3.10
  -8   3   0   64.39    4.10
  -8   3   0   63.99    3.50
  -7   3   0   19.50    2.60
   6  -3   0  826.52   38.50
  -6   3   0  926.51   38.60
   5  -3   0  418.06   19.80
  -5   3   0  475.65   19.80
   4  -3   0  316.87   15.00
  -4   3   0  357.56   15.00
   3  -3   0  623.04   29.10
  -3   3   0  700.73   29.30
   2  -3   0 1900.41   85.99
  -2   3   0 1957.80   85.99
  -2   3   0 2011.90   85.99
   1  -3   0 2872.71  114.59
   1  -3   0 2529.65  114.59
  -1   3   0 2432.36  114.49
  -1   3   0 2626.24  114.59
   0  -3   0  318.27   14.20
   0   3   0  316.17   14.20
  -1  -3   0 1025.30   44.50
   1   3   0  994.80   44.50
  -2  -3   0 1741.13   76.59
  -3  -3   0 1527.25   66.19
   3   3   0 1482.55   66.09
  -4  -3   0  196.28    8.90
   4   3   0  196.38    8.80
  -5  -3   0  183.68    8.40
   5   3   0  183.98    8.40
  -6  -3   0  451.15   18.50
  -6  -3   0  427.26   18.50
   6   3   0  386.46   18.50
   6   3   0  397.46   18.40
  -7  -3   0  869.71   36.70
  -7  -3   0  895.01   36.70
   7   3   0  760.62   36.70
   7   3   0  803.52   36.60
  -8  -3   0  150.98    7.90
  -8  -3   0  166.18    8.00
   8   3   0  171.28    8.10
 -10  -3   0   38.10    3.90
 -10  -3   0   39.00    4.30
  10   3   0   50.49    4.80
 -11  -3   0   68.29    5.20
 -11  -3   0   52.69    4.70
  11   3   0   63.59    5.70
  12  -4   0  337.97   16.10
  11  -4   0  318.57   14.10
 -11   4   0  268.17   13.20
 -10   4   0  148.19    7.60
 -10   4   0  148.89    7.00
   8  -4   0  156.78    7.40
  -8   4   0  137.29    7.20
   7  -4   0  304.57   13.90
  -7   4   0  309.47   13.90
   6  -4   0  323.77   15.10
  -6   4   0  348.27   15.10
  -5   4   0  104.39    5.20
   4  -4   0   12.10    1.80
  -4   4   0   14.00    1.80
   3  -4   0   18.60    1.60
  -3   4   0   21.10    1.60
   2  -4   0  434.26   18.80
  -2   4   0  436.76   19.00
  -2   4   0  403.26   18.80
   1  -4   0  324.77   15.50
   1  -4   0  400.86   15.50
  -1   4   0  314.37   15.40
  -1   4   0  353.06   15.60
   0  -4   0 3470.65  151.78
   0   4   0 3456.65  151.78
  -1  -4   0  285.77   12.30
   1   4   0  266.67   12.20
  -2  -4   0  366.96   15.60
   2   4   0  333.87   15.40
  -3  -4   0  785.52   33.20
   3   4   0  720.93   33.10
  -4  -4   0 1242.18   53.49
   4   4   0 1185.38   53.29
  -5  -4   0   15.10    2.20
  -5  -4   0   17.50    2.30
  -7  -4   0  854.11   35.40
  -7  -4   0  841.92   35.40
   7   4   0  780.32   35.30
   7   4   0  727.23   35.30
  -8  -4   0  183.98    9.00
  -8  -4   0  190.18    9.10
   8   4   0  188.58    9.00
  -9  -4   0   16.70    3.60
  -9  -4   0   15.40    3.40
 -10  -4   0   17.20    4.00
  10   4   0   20.10    4.40
 -11  -4   0   38.10    4.50
  11   4   0   24.80    5.00
  12  -5   0   36.00    5.50
 -11   5   0  126.09    6.20
  10  -5   0  445.26   18.90
 -10   5   0  392.96   18.40
 -10   5   0  401.36   18.70
   9  -5   0  134.99    6.70
  -9   5   0  100.59    6.20
   8  -5   0  159.28    7.60
  -8   5   0  139.59    7.30
   7  -5   0  112.89    5.70
  -7   5   0  104.79    5.60
   6  -5   0  446.26   20.90
  -6   5   0  494.75   20.90
  -5   5   0    7.10    2.10
  -4   5   0   14.10    1.90
   3  -5   0    3.40    0.70
  -3   5   0    4.30    1.00
   2  -5   0  460.85   19.00
   2  -5   0  422.36   19.00
  -2   5   0  436.16   19.10
  -2   5   0  390.86   18.90
   1  -5   0  248.38   11.30
  -1   5   0  263.37   11.30
   0  -5   0   15.70    1.20
   0   5   0   16.10    1.20
  -1  -5   0   34.10    2.00
   1   5   0   34.50    1.90
  -2  -5   0    7.50    1.50
   2   5   0   11.70    1.30
  -3  -5   0  341.07   14.80
   3   5   0  324.47   14.70
  -5  -5   0  239.08   10.90
   5   5   0  236.78   10.80
  -6  -5   0   51.79    3.70
   6   5   0   57.99    3.60
  -7  -5   0  212.68   10.10
  -7  -5   0  231.48   10.20
   7   5   0  200.58   10.10
   7   5   0  218.98   10.00
  -8  -5   0   23.80    3.50
  -8  -5   0   20.70    3.50
   8   5   0   21.90    3.70
  -9  -5   0   16.90    3.70
   9   5   0   20.20    3.80
 -10  -5   0   34.90    4.30
  10   5   0   24.20    4.50
  12  -6   0   94.19    7.00
 -11   6   0   30.60    2.80
  -8   6   0   19.20    3.00
  -6   6   0   13.60    2.40
   5  -6   0  103.49    5.50
  -5   6   0  120.59    5.50
  -5   6   0  109.29    5.20
   4  -6   0  493.05   23.40
  -4   6   0  536.25   23.60
  -4   6   0  558.14   23.40
   3  -6   0  230.88   10.10
  -3   6   0  217.28   10.10
  -3   6   0  227.38   10.10
   2  -6   0    7.40    1.20
  -2   6   0    6.40    1.30
  -2   6   0    6.40    1.30
   1  -6   0   75.49    3.60
  -1   6   0   75.79    3.70
   0  -6   0 1349.16   58.69
   0   6   0 1307.37   58.49
  -1  -6   0 1468.15   62.39
   1   6   0 1356.56   62.09
  -2  -6   0  739.03   35.00
   2   6   0  845.52   35.00
  -3  -6   0  111.99    5.40
   3   6   0  111.69    5.30
  -4  -6   0  820.32   35.20
   4   6   0  775.82   35.10
  -5  -6   0  737.83   32.10
   5   6   0  712.73   31.90
  -6  -6   0   97.69    5.50
   6   6   0  103.09    5.30
  -7  -6   0  357.76   15.70
   7   6   0  325.77   15.50
  -8  -6   0  117.29    6.50
   8   6   0  107.49    6.40
  10   6   0    4.90    2.00
  12  -7   0  177.78    9.80
  11  -7   0   35.10    5.20
  10  -7   0  279.47   13.40
   9  -7   0  495.55   21.70
  -9   7   0  464.65   21.50
   8  -7   0  175.38    9.20
  -8   7   0  199.48    9.00
   6  -7   0   75.49    4.60
  -6   7   0   84.29    4.50
  -6   7   0   84.19    4.10
   5  -7   0  261.17   13.10
  -5   7   0  298.47   12.90
  -5   7   0  309.57   13.10
   4  -7   0   55.59    3.40
  -4   7   0   59.59    3.40
  -4   7   0   59.69    3.10
   3  -7   0   91.49    4.20
  -3   7   0   78.99    4.20
  -3   7   0   80.09    4.10
   2  -7   0  352.96   14.30
   2  -7   0  307.27   14.20
  -2   7   0  319.67   14.30
  -2   7   0  297.07   14.20
   1  -7   0  100.89    4.80
  -1   7   0  104.99    4.90
   0  -7   0  309.17   13.60
   0   7   0  300.37   13.50
  -1  -7   0 1087.49   47.30
   1   7   0 1047.00   47.10
  -2  -7   0 1377.26   59.19
   2   7   0 1297.37   58.79
  -3  -7   0  273.77   12.20
   3   7   0  268.67   12.10
  -4  -7   0   27.20    2.70
   4   7   0   32.80    2.50
  -5  -7   0  316.27   14.30
   5   7   0  314.17   14.20
  -6  -7   0  320.17   14.40
   6   7   0  306.47   14.20
  -7  -7   0  385.26   17.10
   7   7   0  362.66   16.90
  -8  -7   0   35.90    4.90
   8   7   0   32.80    4.10
   9   7   0   90.89    6.10
  12  -8   0  265.37   13.30
  11  -8   0  150.08    8.60
  10  -8   0   29.20    4.80
   9  -8   0  110.19    6.10
  -9   8   0   80.79    5.50
   8  -8   0  487.15   21.90
  -8   8   0  517.65   21.80
  -8   8   0  452.45   21.50
   7  -8   0  327.77   15.60
  -7   8   0  329.17   15.30
  -7   8   0  371.26   15.50
   6  -8   0   70.69    4.60
  -6   8   0   86.99    4.50
  -6   8   0   76.29    4.00
   5  -8   0  174.78    8.70
  -5   8   0  186.08    8.50
  -5   8   0  198.98    8.70
   4  -8   0  309.67   13.60
  -4   8   0  301.67   13.50
  -4   8   0  293.97   13.50
   3  -8   0    6.50    1.60
  -3   8   0    3.70    0.70
  -3   8   0    3.50    0.90
   2  -8   0  191.78    8.80
  -2   8   0  199.48    8.90
   1  -8   0  159.38    7.40
  -1   8   0  162.98    7.40
   0  -8   0   29.40    2.10
   0   8   0   28.40    2.10
  -1  -8   0   22.10    2.00
   1   8   0   22.20    2.00
  -2  -8   0    9.20    2.00
   2   8   0   12.00    1.80
  -3  -8   0    6.00    1.00
  -4  -8   0  257.07   11.80
   4   8   0  255.47   11.60
  -5  -8   0  147.19    7.40
   5   8   0  149.59    7.20
  -6  -8   0    7.10    1.50
  -7  -8   0   82.59    5.50
   7   8   0   71.79    5.00
   8   8   0   27.90    4.20
   9   8   0    1.10    2.00
  12  -9   0   46.70    6.00
 -11   9   0   21.40    3.00
   9  -9   0  114.59    6.40
  -9   9   0   92.79    5.10
  -9   9   0   90.09    5.70
  -8   9   0   -1.40    1.50
  -8   9   0    0.30    0.90
   7  -9   0    0.90    1.60
  -7   9   0   -1.50    1.30
  -7   9   0    0.20    0.90
   6  -9   0    8.90    1.50
  -6   9   0   11.40    2.70
  -6   9   0    9.00    2.00
   5  -9   0   23.70    2.80
  -5   9   0   21.40    2.30
  -5   9   0   29.60    2.70
   4  -9   0   18.80    2.30
  -4   9   0   17.60    2.00
  -4   9   0   13.10    2.20
   3  -9   0   68.79    3.60
   3  -9   0   77.59    3.60
  -3   9   0   66.79    3.70
  -3   9   0   62.29    3.60
   2  -9   0  325.67   14.80
  -2   9   0  339.17   14.80
   1  -9   0  189.78    8.70
  -1   9   0  192.98    8.70
   0  -9   0  325.37   14.60
   0   9   0  330.17   14.60
  -1  -9   0    0.70    0.80
   1   9   0    0.60    0.80
  -2  -9   0   52.39    3.20
   2   9   0   50.99    3.10
  -3  -9   0  581.54   25.70
   3   9   0  573.34   25.50
  -4  -9   0  317.67   14.40
   4   9   0  312.77   14.20
  -5  -9   0   -0.40    1.40
   5   9   0    2.00    1.20
  -6  -9   0  149.19    7.80
   6   9   0  144.49    7.40
   7   9   0  338.77   15.60
   8   9   0  121.89    7.10
  12 -10   0   45.10    6.10
  11 -10   0  156.28    8.60
 -11  10   0  132.39    7.20
  10 -10   0  200.88    9.90
 -10  10   0  172.18    8.80
   8 -10   0    3.70    1.90
  -8  10   0    2.70    1.60
  -8  10   0    4.30    1.00
   7 -10   0  139.29    8.30
  -7  10   0  176.08    7.80
  -7  10   0  179.68    8.20
   6 -10   0  112.89    6.50
  -6  10   0  125.29    6.10
  -6  10   0  133.99    6.30
   5 -10   0    3.40    1.30
  -5  10   0    3.50    1.20
  -5  10   0    2.40    0.90
  -4  10   0    1.00    1.00
  -4  10   0    1.00    0.80
   3 -10   0    3.40    0.90
   3 -10   0    2.70    0.80
  -3  10   0    1.80    0.90
  -3  10   0    2.40    0.80
   2 -10   0   72.19    3.80
  -2  10   0   68.79    3.80
   1 -10   0    3.00    0.80
  -1  10   0    2.60    0.90
   0 -10   0   69.09    3.80
   0  10   0   69.79    3.80
  -1 -10   0   76.69    4.10
   1  10   0   75.39    4.10
  -2 -10   0   36.90    3.00
   2  10   0   38.50    2.90
  -3 -10   0  108.79    5.70
   3  10   0  104.29    5.50
  -4 -10   0  385.06   17.50
   4  10   0  384.66   17.30
  -5 -10   0   85.59    6.10
   5  10   0   90.39    5.10
   6  10   0   50.59    4.20
   7  10   0   49.70    4.60
   8  10   0  360.76   16.80
  12 -11   0   19.30    5.90
 -11  11   0   24.00    3.20
  10 -11   0  245.88   11.70
 -10  11   0  217.68   10.80
   9 -11   0  160.18    8.70
  -9  11   0  163.58    7.80
   8 -11   0   69.69    5.50
  -8  11   0   85.59    5.00
  -7  11   0   56.29    3.70
  -7  11   0   59.29    4.20
   6 -11   0  155.08    8.00
  -6  11   0  159.98    7.60
  -6  11   0  164.58    7.80
   5 -11   0  111.89    5.60
  -5  11   0   98.19    5.40
  -5  11   0  106.59    5.30
   4 -11   0   26.60    2.60
  -4  11   0   20.40    2.50
  -4  11   0   20.80    2.40
   3 -11   0   24.30    2.30
  -3  11   0   22.50    2.10
  -3  11   0   20.80    2.50
   2 -11   0  304.97   13.90
  -2  11   0  313.67   13.90
   1 -11   0  153.78    7.40
  -1  11   0  160.48    7.40
   0 -11   0   98.39    5.20
   0  11   0  104.09    5.20
  -1 -11   0    0.20    0.90
   1  11   0    0.30    1.00
  -2 -11   0    1.00    1.00
   2  11   0    0.20    1.00
  -3 -11   0    1.70    1.20
   3  11   0    2.00    1.20
   4  11   0   66.09    4.30
   5  11   0    0.60    1.40
   6  11   0    3.70    1.70
   7  11   0    2.90    1.90
  11 -12   0   32.50    5.80
 -11  12   0   31.50    3.50
  10 -12   0   27.30    5.20
 -10  12   0   24.40    3.30
   9 -12   0   34.00    5.00
  -9  12   0   36.30    3.40
   8 -12   0  238.68   12.70
  -8  12   0  287.57   12.40
  -8  12   0  264.17   12.10
   7 -12   0   75.29    5.60
  -7  12   0   85.99    4.80
  -7  12   0   89.99    5.10
  -6  12   0   -0.40    1.30
  -6  12   0    0.60    1.00
   5 -12   0  207.98    9.10
  -5  12   0  187.58    8.90
  -5  12   0  175.18    8.90
   4 -12   0  161.48    7.10
  -4  12   0  136.49    7.00
  -4  12   0  145.19    7.10
   3 -12   0   81.99    4.40
  -3  12   0   77.99    4.50
   2 -12   0  441.66   20.00
  -2  12   0  456.35   20.00
   1 -12   0   78.29    4.30
  -1  12   0   76.29    4.40
   0 -12   0    9.00    2.40
   0  12   0    9.80    2.50
  -1 -12   0   55.59    3.70
   1  12   0   52.99    3.70
  -2 -12   0   77.99    4.80
   2  12   0   80.59    4.60
   3  12   0   41.10    3.60
   4  12   0   45.70    3.90
   5  12   0   38.20    4.10
   6  12   0   73.49    5.40
  11 -13   0   25.80    6.00
 -11  13   0   26.50    3.50
  10 -13   0   -0.10    2.60
 -10  13   0    1.50    1.20
  -9  13   0   47.10    3.80
   8 -13   0   95.39    6.90
  -8  13   0  117.99    5.90
  -8  13   0  118.99    6.40
   7 -13   0   12.90    2.20
  -7  13   0   17.50    3.40
  -7  13   0   20.00    2.90
   6 -13   0    9.40    1.90
  -6  13   0    9.30    1.50
  -6  13   0    9.60    1.30
   5 -13   0  299.67   12.90
  -5  13   0  261.57   12.70
  -5  13   0  277.97   12.80
   4 -13   0   72.39    3.90
  -4  13   0   58.59    4.10
  -4  13   0   67.79    3.80
   3 -13   0   22.10    2.70
  -3  13   0   17.80    2.90
   2 -13   0   65.69    3.90
  -2  13   0   63.59    4.10
   1 -13   0   83.99    4.70
  -1  13   0   85.39    4.80
   0 -13   0    3.10    1.10
   0  13   0    2.40    1.10
   1  13   0    7.20    1.30
   2  13   0   94.89    5.30
   3  13   0  152.98    7.70
   4  13   0   44.10    4.10
   5  13   0   -0.40    1.70
   6  13   0  157.28    8.50
  10 -14   0  103.49    7.90
 -10  14   0  126.09    6.30
  -9  14   0    1.30    1.30
   8 -14   0  176.08    9.70
  -8  14   0  183.88    9.80
  -8  14   0  184.28    8.80
   7 -14   0  360.06   15.80
  -7  14   0  331.87   15.40
  -7  14   0  324.27   15.50
   6 -14   0  395.26   16.70
  -6  14   0  347.27   16.50
  -6  14   0  351.86   16.50
   5 -14   0   -0.10    1.40
  -5  14   0    1.60    1.20
  -5  14   0    0.40    1.20
  -4  14   0   45.70    3.70
   3 -14   0  553.24   25.20
  -3  14   0  575.84   25.10
   2 -14   0   59.09    3.90
  -2  14   0   59.39    4.10
  -1  14   0    7.90    1.40
   0  14   0   40.00    3.60
   1  14   0  106.29    5.80
   2  14   0   23.90    3.50
   3  14   0   -1.30    1.50
   4  14   0    5.10    1.70
   5  14   0    3.40    1.90
 -10  15   0   48.90    4.20
  -9  15   0   61.59    4.50
  -8  15   0    2.30    1.30
  -7  15   0    3.70    1.60
  -7  15   0    4.60    1.30
   6 -15   0  188.88    8.80
  -6  15   0  168.98    8.50
  -6  15   0  168.38    8.60
   5 -15   0   74.69    4.70
  -5  15   0   76.99    4.50
  -5  15   0   77.09    4.80
  -4  15   0    1.30    1.30
  -3  15   0   17.40    3.20
  -2  15   0   52.79    4.00
  -1  15   0   44.60    3.80
   0  15   0    5.50    1.40
   1  15   0   20.50    3.40
   2  15   0   62.49    4.60
   3  15   0   -1.90    1.60
  -9  16   0   86.59    5.40
  -8  16   0    4.80    1.50
  -7  16   0   34.00    3.70
  -7  16   0   31.40    4.00
   6 -16   0   49.00    4.60
  -6  16   0   63.89    4.40
  -6  16   0   62.29    4.30
  -4  16   0    1.70    1.40
  -3  16   0    8.30    1.60
  -2  16   0   31.50    3.60
  -1  16   0   35.90    3.80
   0  16   0   17.90    3.70
   1  16   0    9.80    1.80
   2  16   0   55.09    4.70
   7 -17   0   66.89    5.70
  -7  17   0   79.89    5.10
  -7  17   0   77.29    5.10
  -6  17   0    2.60    1.50
  -5  17   0  126.49    6.90
  -4  17   0  298.27   13.90
  -3  17   0   19.10    3.70
  -2  17   0    5.10    1.60
  -1  17   0  103.69    6.10
   0  17   0  137.59    7.40
  -4  18   0   67.29    5.00
  -3  18   0  146.09    7.80
  -2  18  -1    2.50    1.70
  -3  18  -1    0.40    1.70
  -4  18  -1    1.70    1.70
   1  17  -1   66.69    5.20
  -1  17  -1    0.50    1.60
  -2  17  -1   34.60    4.10
  -3  17  -1    1.20    1.60
  -4  17  -1    3.50    1.60
  -5  17  -1   38.90    4.20
  -6  17  -1    3.70    1.50
  -6  17  -1    2.70    1.50
  -7  17  -1    1.70    1.50
   2  16  -1    5.80    1.80
   1  16  -1   26.00    3.90
   0  16  -1    0.30    1.60
  -1  16  -1    0.10    1.50
  -2  16  -1    3.50    1.60
  -3  16  -1    1.70    1.50
  -4  16  -1   34.20    3.90
  -5  16  -1    2.90    1.40
   5 -16   1    1.80    1.50
  -6  16  -1   55.09    4.30
  -6  16  -1   53.09    4.20
   6 -16   1   52.99    4.70
  -7  16  -1  152.38    7.80
  -7  16  -1  145.49    7.90
   7 -16   1  157.98    8.40
  -8  16  -1   54.19    4.20
   8 -16   1   36.80    5.50
   4  15  -1  225.38   11.10
   3  15  -1  160.88    8.30
   2  15  -1  148.89    7.70
   1  15  -1    0.10    1.50
   0  15  -1   69.69    4.70
  -1  15  -1  306.77   14.10
  -2  15  -1   29.90    3.60
  -3  15  -1    2.60    1.40
  -4  15  -1    2.70    1.30
  -5  15  -1    3.00    1.40
  -5  15  -1    3.10    1.30
   5 -15   1    2.40    1.50
  -6  15  -1   20.60    3.40
  -6  15  -1   20.90    3.30
   6 -15   1   18.30    3.80
  -7  15  -1    3.30    1.60
  -7  15  -1    5.20    1.40
   7 -15   1    0.60    2.10
  -8  15  -1   46.80    4.10
   9 -15   1   12.60    2.80
   5  14  -1   25.20    4.30
   4  14  -1   -1.00    1.60
   3  14  -1  168.98    8.50
   2  14  -1  325.67   14.90
   1  14  -1  213.08   10.10
   0  14  -1    3.00    1.40
  -1  14  -1  141.29    7.00
   1 -14   1  132.79    7.40
  -2  14  -1   90.09    5.20
   2 -14   1   91.59    5.00
  -3  14  -1  279.07   12.90
  -4  14  -1    0.50    1.10
  -4  14  -1   -0.20    1.20
   4 -14   1   -0.10    1.10
  -5  14  -1   75.69    4.70
  -5  14  -1   83.09    4.80
   5 -14   1   85.09    4.90
  -6  14  -1   18.70    3.20
  -6  14  -1   20.60    3.20
   6 -14   1   14.90    3.80
  -7  14  -1    2.00    1.30
  -7  14  -1    1.30    1.60
   7 -14   1   -1.20    2.00
  -8  14  -1    4.30    1.30
  -9  14  -1    1.60    1.30
   6  13  -1   -1.90    1.90
   5  13  -1   -0.90    1.60
   4  13  -1  104.29    6.00
   3  13  -1   40.00    3.70
   2  13  -1    2.60    1.40
   1  13  -1   77.29    4.60
  -1 -13   1   79.19    4.70
   0  13  -1   37.50    3.40
   0 -13   1   36.70    3.10
  -1  13  -1  107.29    5.60
   1 -13   1  104.99    5.50
  -2  13  -1   44.50    3.50
   2 -13   1   44.70    3.30
  -3  13  -1   46.10    3.60
   3 -13   1   47.80    3.40
  -4  13  -1    2.20    1.20
  -4  13  -1    2.50    1.20
   4 -13   1    3.50    1.20
  -5  13  -1   26.10    3.10
  -5  13  -1   25.30    3.10
   5 -13   1   31.40    3.40
  -6  13  -1   12.30    3.10
  -6  13  -1   14.60    2.90
   6 -13   1   13.60    3.60
  -7  13  -1   -0.20    1.50
  -7  13  -1    1.50    1.20
  -8  13  -1   -0.70    2.00
  -8  13  -1    1.20    1.20
  -9  13  -1  118.39    5.90
   9 -13   1   88.19    7.20
 -11  13  -1    3.90    1.50
  11 -13   1    0.30    2.90
   7  12  -1    0.50    1.90
   6  12  -1   47.30    4.50
   5  12  -1  436.06   19.70
   4  12  -1  368.56   16.70
   3  12  -1   38.70    3.50
   2  12  -1  165.98    7.80
  -2 -12   1  156.98    7.90
   1  12  -1  549.25   23.80
  -1 -12   1  520.65   23.80
   0  12  -1  331.07   14.80
   0 -12   1  322.27   14.80
  -1  12  -1  140.49    7.30
   1 -12   1  161.68    7.30
  -2  12  -1   80.69    4.50
   2 -12   1   76.29    4.30
  -3  12  -1  160.28    7.50
  -3  12  -1  163.18    7.80
  -4  12  -1   41.20    3.30
  -4  12  -1   38.50    3.10
   4 -12   1   50.89    3.30
  -5  12  -1  122.09    6.40
  -5  12  -1  121.89    6.40
   5 -12   1  138.19    6.60
  -6  12  -1   21.80    3.20
  -6  12  -1   27.50    2.90
   6 -12   1   17.10    3.70
  -7  12  -1    4.00    1.60
  -8  12  -1   -0.10    1.20
  -8  12  -1   -1.70    1.70
  -9  12  -1   87.69    4.90
   9 -12   1   75.99    6.40
 -10  12  -1  152.98    8.00
  10 -12   1  166.78    9.30
 -11  12  -1   93.09    5.50
  11 -12   1   93.79    7.40
   7  11  -1   89.79    5.90
   6  11  -1   -0.60    1.50
   5  11  -1  148.89    7.50
   4  11  -1  291.77   13.00
  -4 -11   1  277.97   13.30
   3  11  -1  637.84   27.80
  -3 -11   1  617.94   28.00
   2  11  -1  276.67   12.60
  -2 -11   1  278.17   12.70
   1  11  -1   23.20    2.70
  -1 -11   1   28.00    2.60
   0  11  -1  747.93   32.00
   0 -11   1  702.43   32.00
  -1  11  -1  902.91   38.70
   1 -11   1  838.22   38.30
  -2  11  -1  585.44   25.30
   2 -11   1  558.34   25.30
  -3  11  -1   59.59    3.50
  -3  11  -1   62.49    3.80
   3 -11   1   68.89    3.50
  -4  11  -1  250.47   11.60
  -4  11  -1  246.58   11.60
   4 -11   1  268.47   11.60
  -5  11  -1  230.58   11.00
  -5  11  -1  235.68   11.10
   5 -11   1  255.87   11.20
  -6  11  -1    3.30    1.30
  -6  11  -1    3.10    1.10
   6 -11   1    1.30    1.70
  -7  11  -1   -0.50    1.00
  -8  11  -1    5.70    1.70
  -8  11  -1    6.00    1.20
  -9  11  -1   11.80    2.90
   9 -11   1    8.60    2.40
  10 -11   1    6.30    2.60
 -11  11  -1    4.00    1.40
  11 -11   1    7.80    2.90
   8  10  -1    5.50    1.90
   7  10  -1   -1.30    1.60
   6  10  -1   34.10    3.70
   5  10  -1    6.20    1.40
   4  10  -1    0.70    1.20
  -4 -10   1    1.30    1.20
   3  10  -1   47.20    3.30
  -3 -10   1   46.90    3.50
   2  10  -1  172.58    8.00
  -2 -10   1  170.68    8.10
   1  10  -1   10.30    2.30
  -1 -10   1   10.50    2.00
   0  10  -1   42.40    2.90
   0 -10   1   41.60    2.70
  -1  10  -1    1.70    0.90
   1 -10   1    2.30    0.70
  -2  10  -1  276.57   12.30
   2 -10   1  265.97   12.20
  -3  10  -1  207.38    9.30
  -3  10  -1  188.28    9.20
   3 -10   1  208.48    9.20
  -4  10  -1   67.49    4.10
  -4  10  -1   73.29    4.10
   4 -10   1   83.09    4.20
  -5  10  -1   35.80    3.00
   5 -10   1   35.30    3.30
  -6  10  -1   38.50    2.90
  -6  10  -1   36.70    3.30
  -7  10  -1    5.60    1.50
  -7  10  -1    9.70    2.40
  -8  10  -1   78.69    4.40
  -8  10  -1   81.49    4.90
   8 -10   1   66.09    5.40
  -9  10  -1    5.50    1.20
 -11  10  -1   75.39    5.00
  11 -10   1   93.09    6.90
 -12  10  -1  123.69    7.20
  12 -10   1  151.88    8.90
   9   9  -1   27.40    4.70
   8   9  -1   22.40    4.20
   7   9  -1    0.70    1.50
   6   9  -1  241.88   11.10
  -6  -9   1  235.68   11.40
   5   9  -1  113.69    5.90
  -5  -9   1  113.69    6.20
   4   9  -1   15.50    2.50
  -4  -9   1   13.10    2.70
   3   9  -1  417.56   18.60
  -3  -9   1  420.46   18.70
   2   9  -1  159.98    7.40
  -2  -9   1  158.48    7.50
   1   9  -1   88.69    4.40
  -1  -9   1   86.19    4.40
   0   9  -1   90.49    4.50
   0  -9   1   90.49    4.50
  -1   9  -1  504.05   21.80
   1  -9   1  473.95   21.60
  -2   9  -1    1.60    0.80
  -2   9  -1    2.60    0.80
   2  -9   1    3.80    0.70
  -3   9  -1  140.19    6.60
  -3   9  -1  127.79    6.60
   3  -9   1  153.78    6.60
  -4   9  -1   57.79    3.60
  -4   9  -1   66.69    3.60
   4  -9   1   67.59    3.70
  -5   9  -1   12.20    2.40
  -5   9  -1   14.60    2.00
   5  -9   1   10.90    2.70
  -6   9  -1   15.40    2.70
   6  -9   1   11.30    1.70
  -7   9  -1  151.38    7.00
  -7   9  -1  138.69    6.70
   7  -9   1  123.19    7.20
  -8   9  -1    0.50    1.50
  -8   9  -1    1.80    1.00
   8  -9   1    2.20    1.90
  -9   9  -1   14.90    3.50
  10  -9   1   32.00    5.10
  11  -9   1   39.50    5.60
  12  -9   1   49.80    6.20
   9   8  -1    3.10    1.90
   8   8  -1    9.00    1.80
   7   8  -1   -0.40    1.40
  -7  -8   1   -1.40    1.50
   6   8  -1  123.49    6.30
  -6  -8   1  120.49    6.60
   5   8  -1   64.49    3.80
  -5  -8   1   63.39    4.20
   4   8  -1  334.47   15.10
  -4  -8   1  339.27   15.20
   3   8  -1    1.40    0.90
  -3  -8   1    1.10    0.80
   2   8  -1  639.44   28.60
  -2  -8   1  660.03   28.80
  -1  -8   1 1413.26   62.59
   0   8  -1  582.44   25.30
   0  -8   1  558.64   25.20
  -1   8  -1   79.79    4.10
   1  -8   1   79.19    4.00
  -2   8  -1  136.19    6.20
  -2   8  -1  132.29    6.10
   2  -8   1  138.79    6.10
   2  -8   1  124.99    6.20
  -3   8  -1 1499.65   66.39
  -3   8  -1 1449.55   66.09
   3  -8   1 1553.34   66.19
  -4   8  -1  321.87   14.80
  -4   8  -1  323.27   14.90
   4  -8   1  352.66   14.90
  -5   8  -1  119.29    5.90
  -5   8  -1  128.29    6.10
   5  -8   1  123.79    6.20
  -6   8  -1  276.37   12.30
  -6   8  -1  292.27   12.50
   6  -8   1  250.27   12.60
  -7   8  -1  354.36   14.70
   7  -8   1  292.27   14.80
  -8   8  -1    0.30    1.40
   8  -8   1    4.00    1.90
  10  -8   1   47.60    5.30
  12  -8   1    5.40    2.80
  10   7  -1  129.69    7.60
   9   7  -1   44.60    4.60
   8   7  -1   26.40    3.80
  -8  -7   1   28.50    4.10
   7   7  -1    4.50    1.40
  -7  -7   1    4.60    1.50
   6   7  -1  207.98    9.60
  -6  -7   1  205.68    9.90
   5   7  -1  115.29    5.70
  -5  -7   1  114.59    5.90
   4   7  -1   38.30    2.60
  -4  -7   1   32.20    2.80
   3   7  -1  132.49    6.20
  -3  -7   1  132.19    6.30
   2   7  -1    8.90    1.70
  -2  -7   1    7.20    1.70
   1   7  -1  290.07   12.50
  -1  -7   1  272.47   12.50
   0   7  -1  642.04   28.10
   0  -7   1  628.04   28.00
  -1   7  -1 1367.16   60.49
   1  -7   1 1364.56   60.59
  -2   7  -1    9.50    1.70
  -2   7  -1    8.10    1.60
   2  -7   1   12.00    1.40
   2  -7   1   11.10    1.50
  -3   7  -1   11.90    1.70
  -3   7  -1   14.30    1.80
   3  -7   1   15.70    1.80
  -4   7  -1  831.62   38.20
  -4   7  -1  874.81   38.00
   4  -7   1  880.61   38.00
  -5   7  -1  179.68    8.20
  -5   7  -1  188.28    8.30
   5  -7   1  167.48    8.40
  -6   7  -1   33.80    2.80
   6  -7   1   25.00    3.20
  -7   7  -1  128.89    6.20
   7  -7   1  114.99    6.50
  -8   7  -1  411.56   18.20
   8  -7   1  395.16   18.40
  -9   7  -1   46.30    3.90
  11  -7   1  214.18   11.10
  12  -7   1   52.19    6.00
  10   6  -1    2.40    1.90
   9   6  -1   72.29    5.20
  -9  -6   1   75.29    5.50
   8   6  -1   49.99    4.20
  -8  -6   1   56.29    4.50
   7   6  -1  262.87   12.40
  -7  -6   1  278.67   12.60
   6   6  -1   10.50    2.50
   5   6  -1    2.80    0.90
  -5  -6   1    0.60    1.00
   4   6  -1   12.00    1.80
  -4  -6   1    7.40    2.00
   3   6  -1  129.09    6.00
  -3  -6   1  128.59    6.10
   2   6  -1  472.05   20.70
  -2  -6   1  464.75   20.70
   1   6  -1   18.50    1.70
  -1  -6   1   19.90    1.70
   0   6  -1  298.27   13.10
   0  -6   1  288.57   13.00
  -1   6  -1   73.39    3.60
   1  -6   1   72.99    3.50
  -2   6  -1  198.88    9.20
  -2   6  -1  206.78    9.20
   2  -6   1  211.38    9.20
  -3   6  -1 1121.49   48.90
  -3   6  -1 1052.79   49.10
   3  -6   1 1150.18   49.00
  -4   6  -1  227.98   10.20
   4  -6   1  221.88   10.20
  -5   6  -1   31.20    2.50
   5  -6   1   27.80    2.70
  -6   6  -1   23.50    2.60
   6  -6   1   24.50    2.90
  -7   6  -1  148.79    7.20
   7  -6   1  144.79    7.40
  10  -6   1   50.49    5.20
 -11   6  -1   30.60    3.10
 -12   6  -1   34.70    4.30
  11   5  -1  207.48   10.60
  10   5  -1   54.69    5.00
 -10  -5   1   58.69    4.90
   9   5  -1   12.00    1.90
   8   5  -1   19.30    3.40
  -8  -5   1   18.30    3.40
  -8  -5   1   21.30    3.50
   7   5  -1   54.19    3.60
  -7  -5   1   50.99    3.90
  -7  -5   1   41.00    3.60
   6   5  -1   43.50    2.90
  -6  -5   1   33.90    3.10
   4   5  -1  124.39    5.70
  -4  -5   1  120.99    5.80
   3   5  -1 2241.28   99.99
  -3  -5   1 2317.37  100.29
   2   5  -1  782.22   34.90
  -2  -5   1  799.42   35.00
   1   5  -1   18.00    1.40
  -1  -5   1   18.00    1.40
   0   5  -1 3138.99  136.99
   0  -5   1 3103.39  137.09
  -1   5  -1 2688.33  114.69
  -1   5  -1 2683.73  114.49
   1  -5   1 2541.85  114.39
   1  -5   1 2521.85  114.69
  -2   5  -1 1204.18   55.29
  -2   5  -1 1260.97   55.09
   2  -5   1 1287.27   55.19
  -3   5  -1   95.19    4.60
   3  -5   1   93.99    4.60
  -4   5  -1  621.34   26.30
   4  -5   1  572.34   26.30
  -5   5  -1 1171.18   48.00
   5  -5   1 1008.60   47.90
  -6   5  -1  795.62   32.90
   6  -5   1  698.23   33.00
  -7   5  -1  269.27   12.20
   7  -5   1  267.37   12.40
  -8   5  -1   65.59    4.40
   8  -5   1   86.39    5.00
  -9   5  -1   74.19    4.70
 -10   5  -1  171.98    8.90
  10  -5   1  209.58    9.90
  12  -5   1    5.60    2.70
  11   4  -1   32.40    5.00
 -11  -4   1   32.10    4.40
 -11  -4   1   43.30    4.70
  10   4  -1   79.29    5.50
 -10  -4   1   74.09    5.20
 -10  -4   1   76.39    5.40
   8   4  -1  194.58    8.90
   8   4  -1  168.98    9.00
  -8  -4   1  189.88    9.10
  -8  -4   1  192.98    9.00
   7   4  -1   68.19    4.00
  -7  -4   1   66.49    4.30
  -7  -4   1   66.29    4.20
   6   4  -1   56.19    3.10
  -6  -4   1   47.10    3.30
  -6  -4   1   45.10    3.30
   5   4  -1  262.37   11.40
   5   4  -1  269.27   11.30
  -5  -4   1  230.18   11.40
  -5  -4   1  252.57   11.40
   4   4  -1    6.10    1.50
   3   4  -1  912.81   40.90
  -3  -4   1  947.51   41.10
   2   4  -1  658.13   29.00
  -2  -4   1  659.93   29.20
   1   4  -1 1199.38   53.29
  -1  -4   1 1222.58   53.39
   0   4  -1 2324.67  101.69
   0  -4   1 2306.87  101.79
  -1   4  -1 1223.18   53.59
  -1   4  -1 1258.47   53.39
   1  -4   1 1193.28   53.39
   1  -4   1 1181.28   53.59
  -2   4  -1 1009.10   44.60
   2  -4   1 1016.60   44.70
  -3   4  -1 1543.25   66.69
   3  -4   1 1485.75   66.79
  -4   4  -1  761.52   31.90
   4  -4   1  686.13   31.80
  -5   4  -1 1026.60   44.80
   5  -4   1 1008.20   44.70
  -6   4  -1  441.66   19.10
   6  -4   1  414.66   19.10
  -7   4  -1  684.43   30.00
   7  -4   1  672.63   30.10
  -9   4  -1   14.50    3.00
  -9   4  -1   19.10    2.40
  12  -4   1   19.80    5.30
  11   3  -1  234.78   12.00
 -11  -3   1  243.18   11.60
 -11  -3   1  256.27   12.00
  10   3  -1  310.87   15.00
 -10  -3   1  327.37   15.10
 -10  -3   1  329.57   14.80
  -9  -3   1   53.99    4.40
  -9  -3   1   46.90    3.90
   8   3  -1  125.59    6.20
  -8  -3   1  111.99    6.30
  -8  -3   1  117.39    6.10
   7   3  -1  191.28    9.40
   7   3  -1  208.78    9.40
  -7  -3   1  205.68    9.60
  -7  -3   1  208.28    9.40
   6   3  -1  282.77   12.60
  -6  -3   1  288.67   12.70
  -6  -3   1  267.97   12.60
   5   3  -1   47.10    2.70
   5   3  -1   51.09    2.70
  -5  -3   1   39.80    2.80
   4   3  -1  221.88    9.90
   4   3  -1  222.18    9.90
  -4  -3   1  226.48   10.00
  -4  -3   1  216.38   10.00
   3   3  -1  260.37   11.70
  -3  -3   1  269.07   11.70
   2   3  -1   29.00    1.50
  -2  -3   1   29.60    1.60
  -1  -3   1  651.33   28.80
   0   3  -1  264.37   11.60
   0  -3   1  254.77   11.60
  -1   3  -1  211.88    9.80
  -1   3  -1  226.78    9.80
   1  -3   1  219.68    9.70
  -2   3  -1    8.30    0.90
   2  -3   1    9.30    1.00
  -3   3  -1  963.50   41.40
   3  -3   1  912.41   41.30
  -4   3  -1  214.88    9.30
   4  -3   1  196.78    9.30
  -5   3  -1  116.09    5.50
   5  -3   1  108.79    5.60
  -6   3  -1  608.74   26.70
   6  -3   1  601.84   26.80
  -7   3  -1  101.69    5.60
   7  -3   1  120.49    5.90
  -8   3  -1   21.40    2.80
  -8   3  -1   14.80    2.20
 -10   3  -1   27.70    2.80
 -10   3  -1   26.40    3.40
  11  -3   1   20.70    5.10
  12  -3   1   20.40    5.40
  12   2  -1  131.59    8.20
 -12  -2   1  136.29    7.70
 -11  -2   1   14.10    4.20
   9   2  -1  131.59    6.70
  -9  -2   1  120.79    6.80
  -9  -2   1  121.69    6.40
  -7  -2   1   -0.80    0.90
  -7  -2   1    2.30    1.30
   6   2  -1   10.70    2.00
  -6  -2   1    8.90    1.20
  -6  -2   1    7.70    1.90
   5   2  -1    1.40    0.70
  -5  -2   1   -0.10    0.90
   4   2  -1   99.69    4.50
   4   2  -1  103.69    4.50
  -4  -2   1   93.59    4.50
  -4  -2   1   90.99    4.60
  -3  -2   1    3.40    0.90
  -3  -2   1    3.00    1.00
  -2  -2   1   13.70    0.90
   1   2  -1   90.69    4.00
  -1  -2   1   87.69    4.00
   0   2  -1 1210.98   55.09
   0  -2   1 1293.97   55.29
   0  -2   1 1260.87   55.09
  -1   2  -1  388.46   17.40
   1  -2   1  398.66   17.40
  -2   2  -1  203.38    8.90
   2  -2   1  198.08    8.90
  -3   2  -1 2361.56  100.49
   3  -2   1 2214.78  100.59
  -4   2  -1 1939.11   80.59
   4  -2   1 1717.63   80.39
  -5   2  -1  684.53   29.00
   5  -2   1  633.24   29.00
  -6   2  -1    0.80    1.00
  -7   2  -1 1000.00   43.70
  -7   2  -1  990.70   43.60
   7  -2   1  990.00   43.70
  -8   2  -1  794.12   35.90
  -8   2  -1  806.62   35.80
   8  -2   1  840.82   36.00
  -9   2  -1  204.28   10.30
  -9   2  -1  210.28   10.00
   9  -2   1  244.88   10.70
 -10   2  -1   82.89    4.40
 -10   2  -1   76.09    4.90
 -11   2  -1   99.19    5.80
  11  -2   1  128.39    7.40
  12  -2   1    2.90    2.70
  12   1  -1   22.40    5.30
 -12  -1   1   14.00    3.50
  11   1  -1  157.58    8.30
 -11  -1   1  141.19    8.00
 -11  -1   1  151.78    7.50
  10   1  -1  395.36   18.70
 -10  -1   1  424.26   18.50
 -10  -1   1  416.26   18.80
   9   1  -1  196.08    9.30
  -9  -1   1  190.18    9.00
  -9  -1   1  187.98    9.30
   7   1  -1  246.98   11.90
  -7  -1   1  271.07   12.10
  -7  -1   1  270.87   11.80
   6   1  -1   90.99    4.60
  -6  -1   1   90.99    4.40
  -6  -1   1   87.99    4.80
   5   1  -1  412.96   18.50
   5   1  -1  398.36   18.50
  -5  -1   1  435.06   18.60
  -5  -1   1  423.46   18.40
   3   1  -1  228.18    9.70
   3   1  -1  209.98    9.70
  -3  -1   1  220.58    9.70
  -3  -1   1  217.78    9.80
   2   1  -1   21.70    1.20
  -2  -1   1   17.20    1.20
  -2  -1   1   19.50    1.10
  -1  -1   1   17.10    1.00
  -1   1  -1   39.80    1.90
  -2   1  -1   27.50    1.40
   2  -1   1   25.20    1.50
  -3   1  -1  532.65   22.50
   3  -1   1  491.25   22.50
  -4   1  -1  540.35   22.40
   4  -1   1  474.65   22.40
  -5   1  -1 1468.15   62.49
  -5   1  -1 1466.15   62.59
   5  -1   1 1331.67   62.39
  -6   1  -1  640.14   28.40
  -6   1  -1  657.13   28.30
   6  -1   1  633.54   28.40
  -7   1  -1   43.00    3.00
  -7   1  -1   32.00    2.50
  -8   1  -1  517.55   22.80
  -8   1  -1  501.25   22.90
   8  -1   1  527.45   23.10
  -9   1  -1  281.57   12.80
  -9   1  -1  258.07   12.90
   9  -1   1  307.87   13.30
 -10   1  -1   80.79    4.50
 -10   1  -1   78.79    5.00
  11  -1   1   25.60    5.00
 -12   1  -1   48.40    3.90
  12   0  -1  231.48   11.90
 -12   0   1  237.18   11.00
  10   0  -1  127.99    6.60
 -10   0   1  108.99    5.90
 -10   0   1  110.39    6.50
   9   0  -1  574.64   26.50
  -9   0   1  612.34   26.40
  -9   0   1  602.84   26.60
   8   0  -1  443.06   21.10
  -8   0   1  490.05   21.20
  -8   0   1  489.35   21.00
  -7   0   1   14.70    2.70
  -7   0   1   14.80    1.90
   6   0  -1  346.07   16.20
  -6   0   1  376.66   16.10
  -6   0   1  367.36   16.30
   5   0  -1 1447.36   69.69
  -5   0   1 1694.03   69.69
  -5   0   1 1624.24   70.09
   4   0  -1  540.65   25.70
  -4   0   1  595.64   25.90
  -4   0   1  617.84   25.70
   3   0  -1  193.48    8.30
   3   0  -1  180.78    8.30
   2   0  -1    1.10    0.60
  -1   0  -1   65.59    2.90
   1   0   1   63.59    2.90
  -2   0  -1   25.80    1.40
  -2   0  -1   28.70    1.40
   2   0   1   25.20    1.40
  -3   0  -1    7.70    1.10
  -3   0  -1    7.50    1.00
   3   0   1    7.50    1.20
  -4   0  -1   85.39    4.10
  -4   0  -1   89.69    4.20
   4   0   1   81.09    4.20
  -5   0  -1  322.87   14.00
  -5   0  -1  317.67   14.10
   5   0   1  306.27   14.10
  -6   0  -1   10.70    2.20
  -6   0  -1   13.20    1.80
  -8   0  -1    0.10    1.00
  -8   0  -1    1.50    1.30
  12   0   1    1.20    2.70
 -12   1   1   50.79    3.80
 -11   1   1   35.90    3.30
  10  -1  -1  271.37   12.60
 -10   1   1  259.57   12.50
 -10   1   1  267.17   12.10
  -9   1   1   27.20    3.50
  -9   1   1   29.00    2.50
  -8   1   1    5.20    1.40
   7  -1  -1  241.08   11.50
  -7   1   1  254.87   11.60
  -7   1   1  263.77   11.30
   6  -1  -1  623.54   27.50
  -6   1   1  556.44   27.60
  -6   1   1  693.43   27.50
  -5   1   1   14.80    1.40
  -5   1   1   11.80    2.10
   4  -1  -1  423.86   19.30
  -4   1   1  453.15   19.40
   3  -1  -1  997.40   44.40
  -3   1   1 1022.90   44.60
  -2   1   1  951.90   41.90
  -1  -1  -1  192.98    8.80
  -1  -1  -1  197.38    8.80
   1   1   1  200.48    8.80
   1   1   1  194.58    8.80
  -2  -1  -1  155.68    7.10
  -2  -1  -1  167.38    7.10
   2   1   1  161.18    7.10
   2   1   1  158.28    7.20
  -3  -1  -1 1071.69   44.20
  -3  -1  -1 1016.60   44.10
   3   1   1  955.60   44.00
   3   1   1  965.30   44.10
  -4  -1  -1  228.38    9.80
  -4  -1  -1  222.68    9.70
   4   1   1  200.28    9.80
  -5  -1  -1  747.03   31.60
  -5  -1  -1  754.02   31.60
   5   1   1  652.13   31.60
  -6  -1  -1  923.51   38.50
  -6  -1  -1  861.21   38.50
   6   1   1  843.72   38.50
  -7  -1  -1  371.26   16.70
  -7  -1  -1  379.86   16.60
   7   1   1  368.36   16.80
  -8  -1  -1   17.50    2.80
  -8  -1  -1   13.20    2.50
  -9  -1  -1   86.59    5.30
  -9  -1  -1   88.19    5.00
   9   1   1  104.99    6.00
 -10  -1  -1   42.00    3.70
 -10  -1  -1   48.60    4.20
  13  -2  -1   19.30    5.70
  12  -2  -1  198.58   10.00
 -12   2   1  175.98    8.80
  11  -2  -1  261.57   12.10
 -11   2   1  239.48   11.40
 -10   2   1    0.80    1.60
   9  -2  -1  169.68    8.40
  -9   2   1  169.78    7.80
  -9   2   1  164.98    8.30
   8  -2  -1  267.37   12.70
  -8   2   1  286.77   12.40
  -8   2   1  281.07   12.80
   7  -2  -1  271.67   12.40
  -7   2   1  259.17   12.10
  -7   2   1  288.37   12.50
   6  -2  -1  240.88   11.10
  -6   2   1  237.08   10.90
  -6   2   1  258.57   11.20
   5  -2  -1   79.69    4.10
  -5   2   1   79.19    4.10
   4  -2  -1 2225.58  100.29
  -4   2   1 2337.77  100.49
   3  -2  -1 9999.00  418.66
  -3   2   1 9144.68  418.66
   2  -2  -1   81.99    3.70
  -2   2   1   76.09    3.60
   1  -2  -1   19.30    1.00
   1  -2  -1   17.00    0.90
  -1   2   1   16.90    0.90
  -1   2   1   18.00    0.90
   0  -2  -1    2.60    0.50
   0   2   1    3.30    0.50
  -1  -2  -1  563.94   25.00
   1   2   1  568.24   24.90
  -2  -2  -1  435.06   19.10
   2   2   1  421.46   19.00
   2   2   1  438.86   19.00
  -3  -2  -1  738.23   32.80
  -3  -2  -1  803.22   32.80
   3   2   1  719.83   32.70
   3   2   1  721.63   32.80
  -4  -2  -1  533.35   22.10
  -4  -2  -1  522.35   22.10
   4   2   1  453.15   22.00
   4   2   1  493.65   22.10
  -5  -2  -1   55.39    3.10
  -5  -2  -1   52.79    2.90
   5   2   1   42.20    3.20
  -6  -2  -1  309.57   14.40
  -6  -2  -1  346.47   14.40
   6   2   1  308.57   14.50
  -7  -2  -1 1313.67   55.39
  -7  -2  -1 1287.37   55.39
   7   2   1 1184.38   55.39
  -8  -2  -1  949.21   40.30
  -8  -2  -1  918.61   40.30
   8   2   1  876.71   40.40
  -9  -2  -1   31.60    3.50
  -9  -2  -1   28.60    3.20
 -10  -2  -1   35.30    3.90
 -10  -2  -1   29.60    3.50
  11   2   1  127.39    7.70
  13  -3  -1   23.50    5.70
 -12   3   1   51.39    3.50
  11  -3  -1  255.07   12.30
  10  -3  -1  646.04   28.20
 -10   3   1  645.24   28.20
 -10   3   1  604.64   27.80
   9  -3  -1  276.17   12.90
  -9   3   1  282.67   12.80
  -9   3   1  271.97   12.40
   8  -3  -1  101.99    5.40
  -8   3   1   89.59    5.20
   7  -3  -1 1297.17   60.69
  -7   3   1 1471.85   60.99
   6  -3  -1 1347.17   62.59
  -6   3   1 1508.15   62.99
   5  -3  -1   76.09    4.00
  -5   3   1   75.39    4.00
   4  -3  -1 1429.16   64.89
  -4   3   1 1523.25   65.19
   3  -3  -1 2945.91  129.29
   2  -3  -1 1136.49   50.09
   2  -3  -1 1153.78   50.09
  -2   3   1 1146.39   50.09
  -2   3   1 1116.79   49.99
   1  -3  -1 2369.06  106.99
   1  -3  -1 2633.64  106.99
  -1   3   1 2374.86  106.99
  -1   3   1 2392.06  106.89
   0  -3  -1  141.99    6.20
   0   3   1  135.29    6.20
  -1  -3  -1  132.39    5.90
   1   3   1  130.59    5.90
  -2  -3  -1   91.09    4.20
   2   3   1   91.39    4.20
  -3  -3  -1   10.90    1.60
   3   3   1   15.70    1.60
  -4  -3  -1   78.59    3.70
  -4  -3  -1   68.69    3.70
   4   3   1   70.69    3.60
   4   3   1   71.09    3.70
  -5  -3  -1   11.70    2.10
  -5  -3  -1   14.90    2.10
   5   3   1   15.90    2.30
   5   3   1   17.40    2.10
  -6  -3  -1   88.89    4.50
  -6  -3  -1   86.79    4.50
   6   3   1   77.39    4.70
   6   3   1   84.19    4.60
  -7  -3  -1   63.59    4.10
  -7  -3  -1   62.19    4.10
   7   3   1   74.69    4.40
  -8  -3  -1   56.59    4.00
  -8  -3  -1   64.39    4.20
  -9  -3  -1   43.40    3.90
  -9  -3  -1   38.40    3.70
 -10  -3  -1  108.99    6.40
 -10  -3  -1  120.89    6.50
  10   3   1  118.39    7.10
  11   3   1   26.80    5.10
  13  -4  -1   10.00    3.00
  12  -4  -1   43.50    5.50
  11  -4  -1   41.60    5.00
 -10   4   1   25.00    3.60
  -9   4   1   70.99    4.60
   8  -4  -1  262.87   12.20
  -8   4   1  264.97   12.10
   6  -4  -1   67.99    3.70
  -6   4   1   54.39    3.60
   5  -4  -1  548.05   25.00
  -5   4   1  582.64   25.00
   4  -4  -1  130.89    6.10
  -4   4   1  129.19    6.00
   3  -4  -1  297.87   13.80
  -3   4   1  315.47   13.80
  -3   4   1  319.37   13.80
   2  -4  -1   34.00    1.90
   2  -4  -1   33.50    1.70
  -2   4   1   31.30    1.70
  -2   4   1   38.60    1.80
   1  -4  -1  351.76   15.70
  -1   4   1  351.56   15.60
  -1  -4  -1  979.90   41.80
   1   4   1  913.11   41.70
  -2  -4  -1  134.79    6.20
  -4  -4  -1  461.65   20.30
   4   4   1  455.65   20.30
  -5  -4  -1  349.07   15.00
   5   4   1  320.17   15.00
  -6  -4  -1   -1.10    1.00
   6   4   1    0.00    1.10
  -7  -4  -1   -1.50    1.20
  -7  -4  -1    0.20    1.30
   7   4   1   -1.00    1.40
  -8  -4  -1  235.88   11.00
  -8  -4  -1  247.18   11.10
   8   4   1  224.98   11.10
  -9  -4  -1  330.37   15.10
  -9  -4  -1  347.67   15.20
   9   4   1  312.47   15.20
 -10  -4  -1   80.19    5.30
  10   4   1   72.19    5.80
  11   4   1    7.90    2.50
  13  -5  -1  147.19    9.00
  12  -5  -1   64.89    6.00
  11  -5  -1   41.50    5.00
  10  -5  -1  184.88    9.30
   9  -5  -1  732.43   32.60
  -9   5   1  734.63   32.50
   8  -5  -1  110.79    5.70
  -8   5   1   97.29    5.50
   6  -5  -1  390.96   18.30
  -6   5   1  429.16   18.30
   5  -5  -1  163.48    7.70
  -5   5   1  167.48    7.60
  -5   5   1  160.08    7.40
   4  -5  -1    1.90    0.90
  -4   5   1    1.70    0.80
   3  -5  -1  130.69    6.40
   3  -5  -1  143.79    6.30
  -3   5   1  141.89    6.40
  -3   5   1  142.69    6.30
   2  -5  -1  144.19    6.30
   2  -5  -1  126.09    6.30
  -2   5   1  146.59    6.30
  -2   5   1  143.39    6.30
   1  -5  -1   -0.10    0.40
  -1   5   1    0.50    0.40
   0  -5  -1   16.50    1.30
   0   5   1   17.80    1.30
  -1  -5  -1    1.90    0.50
  -2  -5  -1   17.50    1.80
   2   5   1   20.80    1.70
  -3  -5  -1  523.05   22.60
   3   5   1  501.85   22.60
  -4  -5  -1   55.69    3.50
   4   5   1   63.29    3.40
  -5  -5  -1  551.54   24.10
   5   5   1  533.15   24.00
  -6  -5  -1  769.12   32.30
   6   5   1  689.73   32.20
  -7  -5  -1  787.42   30.50
   7   5   1  615.14   30.50
   7   5   1  658.33   30.40
  -8  -5  -1  218.98   10.30
  -8  -5  -1  227.88   10.30
   8   5   1  200.88   10.20
  -9  -5  -1  603.74   25.10
   9   5   1  514.75   25.00
 -10  -5  -1  542.55   24.20
  10   5   1  508.75   23.70
  13  -6  -1   74.89    6.70
  12  -6  -1   83.19    6.60
  11  -6  -1   53.59    5.30
   9  -6  -1  303.77   13.80
  -9   6   1  289.17   13.60
   8  -6  -1  247.58   11.40
  -8   6   1  240.38   11.30
   7  -6  -1  339.97   15.70
  -7   6   1  354.76   15.70
   6  -6  -1  194.08    9.00
  -6   6   1  202.78    8.90
  -6   6   1  177.28    8.60
   5  -6  -1  563.74   25.80
  -5   6   1  617.64   25.80
  -5   6   1  568.34   25.80
   4  -6  -1  655.03   31.20
  -4   6   1  706.63   31.50
  -4   6   1  766.52   31.50
   3  -6  -1  958.70   40.50
   3  -6  -1  852.81   40.30
  -3   6   1  921.71   40.50
  -3   6   1  926.21   40.50
   2  -6  -1   46.50    2.60
   2  -6  -1   47.00    2.50
  -2   6   1   50.19    2.50
  -2   6   1   49.50    2.50
   1  -6  -1 1076.49   46.50
  -1   6   1 1026.10   46.40
   0  -6  -1   10.60    1.40
   0   6   1   11.10    1.30
  -1  -6  -1  469.25   20.00
   1   6   1  434.96   20.00
  -2  -6  -1   35.50    2.50
   2   6   1   39.10    2.30
  -3  -6  -1   36.40    2.70
   3   6   1   41.20    2.50
   4   6   1   19.60    2.30
   5   6   1    9.80    2.40
  -6  -6  -1   41.00    3.60
   6   6   1   44.90    3.50
  -7  -6  -1  268.27   11.70
   7   6   1  225.28   11.60
  -8  -6  -1    8.40    1.70
   8   6   1   14.60    3.90
  13  -7  -1    6.00    3.00
  12  -7  -1   21.30    5.30
  11  -7  -1   90.99    6.40
  10  -7  -1  142.89    7.90
  -8   7   1   22.20    3.20
   7  -7  -1  149.09    7.00
  -7   7   1  138.79    6.80
  -7   7   1  125.99    6.40
   6  -7  -1   88.09    4.70
  -6   7   1   85.99    4.60
  -6   7   1   79.79    4.10
   5  -7  -1  379.16   17.90
  -5   7   1  413.76   17.90
  -5   7   1  414.06   17.80
   4  -7  -1  149.39    7.40
  -4   7   1  165.48    7.20
  -4   7   1  162.68    7.40
   3  -7  -1  538.35   24.30
   3  -7  -1  570.24   24.60
  -3   7   1  559.74   24.40
  -3   7   1  536.95   24.50
   2  -7  -1  115.29    5.50
  -2   7   1  120.49    5.50
   1  -7  -1   19.90    1.70
  -1   7   1   19.30    1.70
   0  -7  -1  185.68    8.30
   0   7   1  180.38    8.30
  -1  -7  -1  606.54   26.20
   1   7   1  571.44   26.00
  -2  -7  -1  109.69    5.30
   2   7   1  109.99    5.20
  -3  -7  -1  136.79    6.60
   3   7   1  137.79    6.40
  -4  -7  -1   21.00    2.80
   4   7   1   28.60    2.50
  -5  -7  -1  118.59    6.40
   5   7   1  128.89    6.20
  -6  -7  -1  208.98    9.90
   6   7   1  204.08    9.80
  -7  -7  -1   18.90    3.80
   7   7   1   22.40    3.70
   8   7   1  125.49    7.10
  12  -8  -1   29.50    5.60
  11  -8  -1   34.20    5.20
  10  -8  -1  174.18    9.10
  -9   8   1    1.60    1.60
   8  -8  -1  194.38    9.90
  -8   8   1  213.78    9.80
   7  -8  -1  172.18    8.30
  -7   8   1  160.08    7.80
  -7   8   1  173.48    8.10
   6  -8  -1   64.69    4.00
  -6   8   1   59.99    3.40
  -6   8   1   66.39    3.90
   5  -8  -1   28.20    2.80
  -5   8   1   26.30    2.50
  -5   8   1   27.80    2.10
   4  -8  -1   50.99    3.30
  -4   8   1   56.59    3.20
  -4   8   1   59.89    3.00
   3  -8  -1   87.79    4.20
   3  -8  -1   83.09    4.10
  -3   8   1   82.79    4.10
  -3   8   1   80.39    4.10
   2  -8  -1  101.39    4.80
  -2   8   1   99.59    4.80
   1  -8  -1    0.30    0.60
  -1   8   1    0.40    0.60
   0  -8  -1    6.90    1.60
   0   8   1    8.10    1.60
  -1  -8  -1   20.00    2.10
   1   8   1   20.90    1.90
  -2  -8  -1    0.30    0.80
   2   8   1    1.40    0.80
  -3  -8  -1   11.90    2.40
   3   8   1   14.50    2.20
  -4  -8  -1    3.70    1.10
   4   8   1    4.90    1.10
  -5  -8  -1  355.66   16.10
   5   8   1  351.66   16.00
  -6  -8  -1   44.00    4.10
   6   8   1   48.50    3.90
   7   8   1  121.79    6.70
   8   8   1  235.28   11.50
   9   8   1   89.69    6.40
  12  -9  -1   42.20    5.90
  10  -9  -1  250.97   12.20
   9  -9  -1  378.96   16.80
  -9   9   1  372.96   16.60
  -9   9   1  337.97   16.20
  -8   9   1   28.70    2.50
  -8   9   1   24.20    3.50
   7  -9  -1  117.19    6.20
  -7   9   1  108.59    5.50
  -7   9   1  117.69    6.00
   6  -9  -1  706.03   33.90
  -6   9   1  814.22   33.90
  -6   9   1  780.82   33.80
   5  -9  -1 1133.79   51.69
  -5   9   1 1200.78   51.89
  -5   9   1 1191.88   51.89
   4  -9  -1   28.20    2.60
   4  -9  -1   27.80    2.20
  -4   9   1   28.50    2.30
  -4   9   1   30.80    2.40
   3  -9  -1  361.26   16.50
   3  -9  -1  411.36   16.50
  -3   9   1  360.56   16.40
  -3   9   1  349.57   16.40
   2  -9  -1 1666.03   73.29
  -2   9   1 1651.83   73.19
   1  -9  -1  793.52   34.80
  -1   9   1  771.22   34.60
   0  -9  -1   42.30    2.70
   0   9   1   43.00    2.70
  -1  -9  -1   41.50    2.80
   1   9   1   39.90    2.70
  -2  -9  -1   53.29    3.40
   2   9   1   53.89    3.20
  -3  -9  -1    4.40    1.10
   3   9   1    4.80    1.00
  -4  -9  -1   32.50    3.40
   4   9   1   36.40    3.20
  -5  -9  -1   43.80    4.10
   5   9   1   50.49    3.80
   6   9   1   -0.20    1.40
   7   9   1    9.20    1.80
   8   9   1    9.20    2.10
  12 -10  -1   34.90    5.80
  11 -10  -1   31.60    5.40
  10 -10  -1   37.00    5.00
  -9  10   1   43.40    4.20
  -9  10   1   41.70    3.10
  -8  10   1   51.89    3.40
  -8  10   1   50.99    4.20
   7 -10  -1  109.99    6.50
  -7  10   1  121.99    5.80
  -7  10   1  123.99    6.30
   6 -10  -1   10.50    1.60
  -6  10   1   14.70    2.70
  -6  10   1   12.60    2.20
   5 -10  -1  947.61   42.00
  -5  10   1  982.00   42.30
  -5  10   1  935.41   42.10
   4 -10  -1  541.35   22.00
   4 -10  -1  496.25   22.00
  -4  10   1  471.85   21.90
  -4  10   1  476.05   22.00
   3 -10  -1  328.57   13.30
   3 -10  -1  288.07   13.30
  -3  10   1  284.07   13.20
  -3  10   1  289.77   13.30
   2 -10  -1  174.28    8.00
  -2  10   1  174.68    8.10
   1 -10  -1  460.75   20.30
  -1  10   1  455.25   20.30
   0 -10  -1  395.76   17.60
   0  10   1  392.06   17.50
  -1 -10  -1  241.98   11.20
   1  10   1  245.38   11.00
  -2 -10  -1  190.28    8.80
   2  10   1  182.18    8.60
  -3 -10  -1  314.77   14.30
   3  10   1  309.27   14.10
  -4 -10  -1   90.79    5.60
   4  10   1   96.19    5.20
   5  10   1    0.40    1.40
   6  10   1  129.99    7.00
   7  10   1    0.20    1.80
   8  10   1   18.60    4.70
  12 -11  -1    6.90    2.90
  11 -11  -1  117.89    7.70
 -10  11   1   11.00    2.70
  -9  11   1   34.80    3.10
  -9  11   1   33.60    4.30
   8 -11  -1    7.00    1.90
  -8  11   1    5.70    1.60
  -8  11   1    4.10    1.10
   7 -11  -1   53.79    4.50
  -7  11   1   63.49    4.20
  -7  11   1   59.99    3.60
  -6  11   1   -1.40    1.20
  -6  11   1    0.80    0.90
   5 -11  -1   11.10    1.50
  -5  11   1   12.40    2.40
  -5  11   1   14.50    2.30
   4 -11  -1   72.69    3.90
   4 -11  -1   77.29    4.00
  -4  11   1   66.59    3.90
  -4  11   1   65.79    3.80
   3 -11  -1    1.20    0.80
  -3  11   1    1.20    0.90
   2 -11  -1  113.99    5.60
  -2  11   1  115.29    5.70
   1 -11  -1    4.50    0.90
  -1  11   1    4.80    1.00
   0 -11  -1   33.70    2.80
   0  11   1   32.40    2.70
  -1 -11  -1   31.10    2.90
   1  11   1   28.00    2.70
  -2 -11  -1    1.60    1.10
   2  11   1    1.10    1.10
  -3 -11  -1   13.70    3.20
   3  11   1   11.10    2.80
   4  11   1    4.20    1.40
   5  11   1    4.00    1.60
   6  11   1   48.70    4.50
   7  11   1   62.09    5.40
  11 -12  -1   75.09    6.50
  10 -12  -1   88.79    6.30
 -10  12   1   75.19    4.70
   9 -12  -1   15.60    4.50
  -9  12   1   11.20    2.80
   8 -12  -1   57.19    5.10
  -8  12   1   61.29    4.00
  -8  12   1   70.89    4.80
   7 -12  -1  333.47   16.70
  -7  12   1  385.96   16.70
  -7  12   1  379.06   16.50
   6 -12  -1  275.57   12.70
  -6  12   1  271.97   12.60
  -6  12   1  272.77   12.40
   5 -12  -1   15.10    2.90
  -5  12   1   18.50    2.60
  -5  12   1   15.90    2.60
   4 -12  -1   21.10    2.40
   4 -12  -1   16.70    2.50
  -4  12   1   18.10    2.60
  -4  12   1   16.90    2.20
   3 -12  -1  919.71   41.00
  -3  12   1  942.61   41.10
   2 -12  -1  538.75   24.40
  -2  12   1  559.04   24.30
   1 -12  -1   52.29    3.40
  -1  12   1   53.09    3.50
   0 -12  -1  147.69    7.20
   0  12   1  148.19    7.10
  -1 -12  -1  219.08   10.50
   1  12   1  228.38   10.30
  -2 -12  -1   27.70    4.40
   2  12   1   27.50    3.10
   3  12   1   13.20    3.10
   4  12   1  116.49    6.30
   5  12   1   38.80    4.30
   6  12   1   20.80    4.30
  11 -13  -1    5.60    2.70
 -11  13   1    1.40    1.20
  10 -13  -1    5.20    2.40
 -10  13   1    3.60    1.20
   9 -13  -1   83.99    6.30
  -9  13   1   98.79    5.20
  -8  13   1   19.10    3.90
  -8  13   1   20.80    3.00
   7 -13  -1   -1.60    1.80
  -7  13   1    0.30    1.10
  -7  13   1    0.30    1.40
   6 -13  -1  203.88    9.50
  -6  13   1  191.08    9.30
  -6  13   1  189.98    9.20
   5 -13  -1  105.69    5.50
  -5  13   1   97.09    5.30
  -5  13   1  102.39    5.40
   4 -13  -1   15.40    2.50
  -4  13   1   11.80    2.60
   3 -13  -1  469.35   21.10
  -3  13   1  472.75   21.00
   2 -13  -1  216.68   10.10
  -2  13   1  218.38   10.10
   1 -13  -1  118.59    6.20
  -1  13   1  124.79    6.10
   0 -13  -1    2.50    1.10
   0  13   1    2.80    1.20
   1  13   1   80.09    4.70
   2  13   1   96.59    5.40
   3  13   1    3.60    1.40
   4  13   1    8.90    1.80
   5  13   1   30.10    4.40
  10 -14  -1   -1.70    2.50
 -10  14   1    1.30    1.30
  -8  14   1   54.59    4.70
  -8  14   1   56.09    4.00
  -7  14   1    3.50    1.50
  -7  14   1    3.40    1.20
   6 -14  -1  131.49    6.90
  -6  14   1  123.49    6.50
  -6  14   1  125.09    6.60
   5 -14  -1  101.59    5.30
  -5  14   1   95.89    5.10
  -5  14   1   93.19    5.30
   4 -14  -1    5.60    1.20
  -4  14   1    5.10    1.30
   3 -14  -1   15.50    2.80
  -3  14   1   17.60    3.00
   2 -14  -1   48.80    3.60
  -2  14   1   48.40    3.70
  -1  14   1    3.80    1.20
   0  14   1    4.20    1.30
   1  14   1   19.20    3.20
   2  14   1   13.30    3.40
   3  14   1   -0.30    1.50
   4  14   1    5.10    1.90
 -10  15   1    2.00    1.30
  -9  15   1   49.70    4.00
  -8  15   1   33.30    6.80
  -8  15   1   45.30    3.70
  -7  15   1   32.60    3.70
  -7  15   1   29.70    3.40
   6 -15  -1   27.70    3.90
  -6  15   1   35.60    3.60
  -6  15   1   41.20    3.50
  -5  15   1  136.09    6.90
  -5  15   1  132.99    6.70
   4 -15  -1  281.07   13.20
  -4  15   1  274.47   12.80
  -3  15   1   76.49    4.70
  -2  15   1  104.59    5.70
  -1  15   1  137.49    7.10
   0  15   1  218.18   10.30
   1  15   1   34.10    3.80
   2  15   1   35.20    4.00
   3  15   1  137.29    7.40
  -9  16   1    4.30    1.50
   8 -16  -1    0.30    2.20
  -7  16   1   43.20    4.10
  -7  16   1   36.90    3.80
  -6  16   1   10.60    3.10
  -5  16   1   54.89    4.20
  -4  16   1  159.58    8.00
  -3  16   1  212.78   10.10
  -2  16   1   24.20    3.40
  -1  16   1   24.00    3.50
   0  16   1  215.88   10.40
   1  16   1  125.89    6.90
   2  16   1   -1.40    1.90
   7 -17  -1    0.40    2.00
  -7  17   1    4.90    1.50
  -6  17   1    1.60    1.50
  -5  17   1    7.20    1.60
  -4  17   1   44.30    4.10
  -3  17   1    0.10    1.40
  -2  17   1   45.60    4.30
  -1  17   1   15.00    3.70
   0  17   1   -0.40    1.70
  -2  18  -2   41.60    4.60
  -3  18  -2    3.40    1.80
  -4  18  -2   44.80    4.60
   1  17  -2   96.89    6.10
  -1  17  -2  140.69    7.50
  -2  17  -2    9.50    1.80
  -3  17  -2    3.90    1.60
  -4  17  -2   66.09    4.90
  -5  17  -2   42.70    4.50
  -5  17  -2   44.90    4.30
   5 -17   2   36.00    4.10
  -6  17  -2   23.70    3.60
   6 -17   2   20.70    4.30
  -7  17  -2    2.30    1.50
   3  16  -2  244.28   11.90
   2  16  -2  288.37   13.50
   1  16  -2   85.49    5.50
   0  16  -2   20.10    3.80
  -1  16  -2  349.77   16.00
  -2  16  -2  386.16   17.60
  -3  16  -2  322.37   14.90
  -4  16  -2    3.10    1.50
  -5  16  -2  152.48    7.80
  -5  16  -2  146.49    7.50
   5 -16   2  154.18    7.70
  -6  16  -2  164.98    8.20
  -6  16  -2  150.78    8.10
   6 -16   2  169.78    8.50
  -7  16  -2   72.69    5.00
   7 -16   2   69.99    5.80
  -8  16  -2    3.30    1.50
   4  15  -2    3.00    1.80
   3  15  -2   -0.80    1.60
   2  15  -2    0.40    1.60
   1  15  -2   84.89    5.30
   0  15  -2  185.98    9.10
  -1  15  -2   98.69    5.70
  -2  15  -2   38.00    3.80
  -3  15  -2  269.47   12.60
  -4  15  -2  235.08   11.30
  -4  15  -2  258.47   11.60
   4 -15   2  248.78   11.50
  -5  15  -2    5.10    1.50
  -5  15  -2    6.00    1.40
   5 -15   2    5.60    1.60
  -6  15  -2   51.39    4.00
  -6  15  -2   42.50    4.00
   6 -15   2   46.80    4.60
  -7  15  -2   60.09    4.80
  -7  15  -2   60.69    4.40
   7 -15   2   56.89    5.40
  -8  15  -2    1.40    1.40
   5  14  -2    0.10    1.80
   4  14  -2   27.60    4.00
   3  14  -2    0.80    1.50
   2  14  -2   66.79    4.60
   1  14  -2   54.59    4.20
   0  14  -2  105.49    5.80
  -1  14  -2    9.10    1.50
   1 -14   2   14.80    3.40
  -2  14  -2   75.19    4.70
   2 -14   2   73.49    4.50
  -3  14  -2  164.98    8.10
  -4  14  -2   25.10    3.30
  -4  14  -2   19.50    2.90
   4 -14   2   27.80    2.90
  -5  14  -2   22.30    3.20
  -5  14  -2   26.80    3.40
   5 -14   2   24.90    3.50
  -6  14  -2  186.68    9.30
  -6  14  -2  192.08    9.40
   6 -14   2  203.48    9.70
  -7  14  -2  173.88    8.70
  -7  14  -2  173.58    8.80
   7 -14   2  185.88    9.40
  -9  14  -2    5.30    1.50
 -10  14  -2    2.20    1.50
   6  13  -2    5.70    1.90
   5  13  -2   43.90    4.40
   4  13  -2   32.70    3.80
   3  13  -2   79.59    5.00
   2  13  -2   36.90    3.60
   1  13  -2  214.38    9.80
  -1 -13   2  197.08    9.70
   0  13  -2  885.81   37.40
   0 -13   2  810.22   37.50
  -1  13  -2  500.55   21.70
   1 -13   2  469.55   21.70
  -2  13  -2   21.30    3.10
   2 -13   2   25.00    2.70
  -3  13  -2  269.77   12.20
   3 -13   2  260.57   12.00
  -4  13  -2  573.34   26.00
  -4  13  -2  586.44   26.00
   4 -13   2  597.34   26.00
  -5  13  -2  213.08   10.30
  -5  13  -2  218.28   10.40
   5 -13   2  231.08   10.50
  -6  13  -2    1.10    1.20
  -6  13  -2    0.40    1.40
   6 -13   2   -1.00    1.70
  -7  13  -2   91.79    5.40
  -7  13  -2   97.09    5.60
   7 -13   2   92.09    6.20
  -8  13  -2  235.68   10.90
   8 -13   2  224.28   11.60
  10 -13   2   -2.50    2.70
   6  12  -2   71.39    5.10
   5  12  -2  151.48    7.70
   4  12  -2   30.00    3.50
   3  12  -2   79.49    4.90
  -3 -12   2   85.39    5.00
   2  12  -2    1.60    1.30
  -2 -12   2    2.90    1.10
   1  12  -2   42.40    3.50
  -1 -12   2   45.50    3.30
   0  12  -2  159.48    7.60
   0 -12   2  151.78    7.50
  -1  12  -2   88.49    5.00
   1 -12   2   93.39    4.80
  -2  12  -2   10.40    1.30
   2 -12   2   11.00    2.30
  -3  12  -2   25.30    2.90
  -3  12  -2   22.90    2.50
   3 -12   2   27.20    2.50
  -4  12  -2  151.68    7.60
  -4  12  -2  154.78    7.50
   4 -12   2  166.68    7.60
  -5  12  -2  639.94   28.50
  -5  12  -2  620.44   28.50
   5 -12   2  671.03   28.60
  -6  12  -2  186.68    8.90
  -6  12  -2  181.08    8.90
   6 -12   2  189.58    9.20
  -7  12  -2  173.78    8.40
  -7  12  -2  173.48    8.30
   7 -12   2  162.38    8.90
   8 -12   2   11.10    2.40
  -9  12  -2   77.39    4.90
 -10  12  -2   55.89    4.20
  10 -12   2   38.00    6.00
 -11  12  -2    2.50    1.50
  11 -12   2    2.60    3.00
   8  11  -2  138.99    7.80
   7  11  -2   34.60    4.30
   6  11  -2    7.90    1.60
   5  11  -2  283.57   13.00
   4  11  -2  218.68   10.00
  -4 -11   2  204.88   10.10
   3  11  -2    0.70    1.20
  -3 -11   2    2.10    1.10
   2  11  -2    5.60    1.20
  -2 -11   2    9.40    2.40
   1  11  -2   87.19    4.70
  -1 -11   2   87.19    4.60
   0  11  -2  150.38    7.10
   0 -11   2  141.99    7.00
  -1  11  -2  174.88    8.10
   1 -11   2  166.88    8.00
  -2  11  -2    6.20    1.10
   2 -11   2    5.70    1.00
  -3  11  -2    0.40    0.90
  -3  11  -2   -0.30    1.00
  -4  11  -2  527.35   23.80
  -4  11  -2  519.35   23.70
   4 -11   2  559.94   23.80
  -5  11  -2   36.50    3.20
  -5  11  -2   35.40    3.20
   5 -11   2   40.30    3.50
  -6  11  -2    1.50    1.00
  -6  11  -2    1.80    1.30
   6 -11   2    0.00    1.70
  -7  11  -2  142.69    7.20
  -7  11  -2  161.68    7.50
   7 -11   2  134.19    7.90
  -8  11  -2  134.29    6.50
  -8  11  -2  135.09    6.80
   8 -11   2  106.39    7.40
  -9  11  -2   34.20    3.50
 -10  11  -2   66.99    4.50
  10 -11   2   64.49    6.30
 -11  11  -2    2.80    1.40
  11 -11   2    3.50    2.90
   8  10  -2    0.20    1.80
   7  10  -2    1.40    1.60
   6  10  -2   43.40    3.90
   5  10  -2    0.90    1.30
  -5 -10   2    0.90    1.20
   4  10  -2    3.80    1.20
  -4 -10   2    4.50    1.20
   3  10  -2   29.60    2.90
  -3 -10   2   35.00    2.90
   2  10  -2  121.19    5.90
  -2 -10   2  115.59    5.80
   1  10  -2   52.99    3.40
  -1 -10   2   52.19    3.20
   0  10  -2    5.70    1.00
   0 -10   2    9.20    1.90
  -1  10  -2  176.18    8.10
   1 -10   2  167.98    8.00
  -2  10  -2  598.64   27.10
  -2  10  -2  646.44   27.30
   2 -10   2  595.34   27.10
  -3  10  -2  730.73   32.10
  -3  10  -2  712.43   32.00
   3 -10   2  734.13   32.00
  -4  10  -2  105.39    5.40
  -4  10  -2  104.49    5.40
   4 -10   2  113.49    5.50
  -5  10  -2   92.49    5.00
  -5  10  -2   90.29    4.90
   5 -10   2  100.69    5.30
  -6  10  -2  819.92   37.40
  -6  10  -2  860.51   37.50
   6 -10   2  866.71   37.60
  -7  10  -2  785.52   34.40
  -7  10  -2  808.82   34.40
   7 -10   2  738.53   34.60
  -8  10  -2   56.49    3.80
  -8  10  -2   56.29    4.30
  -9  10  -2  157.18    7.50
   9 -10   2  141.59    8.50
  10 -10   2  371.86   17.60
  11 -10   2   97.39    7.30
   9   9  -2   -2.40    1.90
   8   9  -2  199.28    9.80
   7   9  -2  287.87   13.70
  -7  -9   2  308.07   14.30
   6   9  -2  190.98    9.00
  -6  -9   2  187.28    9.30
   5   9  -2   40.20    3.30
  -5  -9   2   37.70    3.60
   4   9  -2   15.80    2.50
  -4  -9   2   15.30    2.70
   3   9  -2   63.39    3.70
  -3  -9   2   60.39    3.70
   2   9  -2  208.28    9.30
  -2  -9   2  199.18    9.40
   1   9  -2  301.97   13.30
  -1  -9   2  288.17   13.20
   0   9  -2  197.28    9.00
   0  -9   2  194.58    8.90
  -1   9  -2   20.20    2.30
   1  -9   2   22.20    2.00
  -2   9  -2  356.06   15.80
  -2   9  -2  362.06   15.90
   2  -9   2  350.36   15.80
  -3   9  -2  582.64   25.80
  -3   9  -2  581.94   25.70
   3  -9   2  583.44   25.70
  -4   9  -2  723.33   33.00
  -4   9  -2  733.33   32.70
   4  -9   2  768.52   32.70
  -5   9  -2  110.59    5.60
  -5   9  -2  112.19    5.70
   5  -9   2  118.59    5.90
  -6   9  -2   -0.40    1.20
  -6   9  -2   -0.20    0.90
  -7   9  -2  432.16   18.20
  -7   9  -2  415.46   18.00
   7  -9   2  360.16   18.40
  -8   9  -2  535.25   22.40
   8  -9   2  462.95   22.60
   9  -9   2   18.70    4.90
  10  -9   2    4.50    2.50
  11  -9   2  174.08    9.80
  12  -9   2   92.79    8.70
  10   8  -2  147.49    8.30
   9   8  -2  176.18    9.00
   8   8  -2   18.00    3.60
  -8  -8   2   20.60    4.20
   7   8  -2  268.87   12.20
  -7  -8   2  259.97   12.50
   6   8  -2  439.46   19.60
  -6  -8   2  439.16   19.80
   5   8  -2  342.37   15.20
  -5  -8   2  333.87   15.30
   4   8  -2   34.10    2.60
  -4  -8   2   30.60    2.80
   3   8  -2  104.29    5.10
  -3  -8   2  102.79    5.20
   2   8  -2   81.49    4.20
  -2  -8   2   82.89    4.20
   1   8  -2   80.29    4.20
  -1  -8   2   81.89    4.10
   0   8  -2   89.19    4.50
   0  -8   2   87.49    4.30
  -1   8  -2   50.89    3.10
   1  -8   2   52.49    2.90
  -2   8  -2  146.99    6.70
  -2   8  -2  147.39    6.80
   2  -8   2  143.49    6.70
  -3   8  -2   64.89    3.70
  -3   8  -2   71.89    3.70
   3  -8   2   76.79    3.70
  -4   8  -2    0.50    0.90
  -4   8  -2    0.30    0.70
   4  -8   2    1.80    1.00
  -5   8  -2  188.28    8.60
  -5   8  -2  175.58    8.50
   5  -8   2  188.18    8.70
  -6   8  -2   29.40    2.80
   6  -8   2   20.60    3.40
  -7   8  -2   37.70    3.30
   7  -8   2   27.10    4.00
  -8   8  -2  105.19    5.70
   8  -8   2   99.39    6.30
   9  -8   2   34.10    4.90
  10  -8   2   82.49    6.40
  11  -8   2   77.79    6.50
  12  -8   2    4.10    2.80
  10   7  -2    2.30    1.90
   9   7  -2   -1.20    1.60
  -9  -7   2    1.00    1.70
   8   7  -2    6.70    1.50
  -8  -7   2    9.60    1.70
   7   7  -2   95.39    5.40
  -7  -7   2  103.09    5.80
   6   7  -2    2.60    1.10
  -6  -7   2    1.00    1.20
   5   7  -2   48.40    3.10
  -5  -7   2   42.90    3.30
   4   7  -2    0.80    0.80
  -4  -7   2    0.60    0.80
   3   7  -2   17.50    1.90
  -3  -7   2   13.60    1.90
   2   7  -2  120.79    5.60
  -2  -7   2  118.59    5.60
   1   7  -2 2039.40   78.89
  -1  -7   2 1533.55   78.69
   0   7  -2   26.20    2.20
   0  -7   2   28.30    2.00
  -1   7  -2  717.73   30.60
  -1   7  -2  704.03   30.80
   1  -7   2  659.43   30.50
   1  -7   2  677.53   30.70
  -2   7  -2 1895.11   84.29
  -2   7  -2 1944.11   83.89
   2  -7   2 1882.51   83.99
  -3   7  -2    7.40    1.60
   3  -7   2    7.80    1.70
  -4   7  -2 1270.97   56.39
  -4   7  -2 1218.08   56.59
   4  -7   2 1346.07   56.49
  -5   7  -2  782.82   34.20
   5  -7   2  770.12   34.30
  -6   7  -2  421.46   17.90
   6  -7   2  377.46   18.00
  -7   7  -2   25.70    2.90
   7  -7   2   19.20    3.70
  -8   7  -2  802.52   34.60
   8  -7   2  761.72   34.80
  -9   7  -2   75.29    5.10
   9  -7   2   96.59    6.00
  10  -7   2   35.10    5.10
  11  -7   2   40.30    5.50
  12  -7   2   59.89    6.30
  11   6  -2   71.39    5.70
  10   6  -2    7.70    1.90
  10   6  -2   12.80    3.90
 -10  -6   2    6.40    1.90
   9   6  -2  297.37   14.90
  -9  -6   2  351.76   15.10
   8   6  -2  116.59    6.70
  -8  -6   2  144.69    7.00
   7   6  -2   96.89    5.10
  -7  -6   2   94.39    5.50
   6   6  -2  125.99    6.00
  -6  -6   2  121.29    6.30
   5   6  -2  418.86   18.90
  -5  -6   2  432.96   19.00
   4   6  -2   81.69    4.00
  -4  -6   2   78.59    4.10
   3   6  -2    2.60    0.70
  -3  -6   2    2.70    0.70
   2   6  -2    3.90    0.70
   1   6  -2  175.08    7.80
  -1  -6   2  168.08    7.80
   0   6  -2  588.44   25.90
   0  -6   2  571.74   25.70
  -1   6  -2  131.09    5.80
  -1   6  -2  128.79    5.90
   1  -6   2  121.49    5.80
  -2   6  -2   15.70    1.40
  -2   6  -2   11.40    1.60
   2  -6   2   13.90    1.50
  -3   6  -2   44.80    2.50
   3  -6   2   43.70    2.70
  -4   6  -2   43.90    2.70
   4  -6   2   43.00    2.90
  -5   6  -2  173.08    7.80
   5  -6   2  161.08    7.90
  -6   6  -2  620.14   25.70
   6  -6   2  542.55   25.80
  -7   6  -2  635.24   26.90
   7  -6   2  575.74   27.00
  -9   6  -2  124.39    7.10
   9  -6   2  153.98    7.80
  10  -6   2  506.35   23.10
 -11   6  -2  192.48    9.50
  11  -6   2  210.18   10.60
  12  -6   2   22.60    5.60
  11   5  -2  352.86   16.40
  10   5  -2   14.30    4.10
   9   5  -2  266.87   14.20
  -9  -5   2  352.36   14.40
   8   5  -2  388.86   18.50
  -8  -5   2  438.06   18.70
   7   5  -2  463.05   21.00
  -7  -5   2  483.15   21.20
   6   5  -2  111.39    5.30
  -6  -5   2  107.69    5.50
   5   5  -2   14.60    1.80
  -5  -5   2    9.80    2.10
   4   5  -2  187.28    8.40
  -4  -5   2  186.08    8.50
   3   5  -2  525.15   22.90
  -3  -5   2  516.85   23.10
  -2  -5   2  493.25   21.90
   1   5  -2   83.29    3.90
  -1  -5   2   81.09    3.90
   0   5  -2  741.33   32.70
   0   5  -2  730.13   32.50
   0  -5   2  737.43   32.80
   0  -5   2  733.83   32.50
  -1   5  -2  404.26   17.70
  -1   5  -2  404.26   17.60
   1  -5   2  383.86   17.60
  -2   5  -2   29.50    1.70
   2  -5   2   27.90    1.80
  -3   5  -2   16.70    1.50
   3  -5   2   16.10    1.80
  -4   5  -2   82.19    4.00
   4  -5   2   79.49    4.20
  -5   5  -2   45.80    2.80
   5  -5   2   42.10    3.20
  -6   5  -2    2.90    1.00
   6  -5   2    1.70    1.30
  -7   5  -2    5.30    1.20
  -9   5  -2   16.70    3.20
 -11   5  -2   34.80    3.40
 -12   5  -2   25.10    4.20
  11   4  -2    4.00    2.30
 -11  -4   2    1.40    1.70
  10   4  -2   56.19    4.60
 -10  -4   2   48.10    4.50
   9   4  -2  162.68    8.80
   9   4  -2  189.48    8.80
  -9  -4   2  191.78    8.90
   8   4  -2   15.90    2.90
  -8  -4   2   11.30    1.50
  -8  -4   2   11.40    1.70
   7   4  -2  244.68   11.20
   7   4  -2  247.38   11.20
  -7  -4   2  245.38   11.30
   6   4  -2  411.76   18.50
   6   4  -2  420.46   18.50
  -6  -4   2  422.66   18.60
   5   4  -2  253.37   11.70
   5   4  -2  267.87   11.70
  -5  -4   2  269.27   11.80
   4   4  -2   14.50    1.50
  -4  -4   2   10.00    1.70
   3   4  -2  162.98    7.30
  -3  -4   2  160.68    7.30
   2   4  -2  120.29    5.30
  -2  -4   2  114.59    5.30
   1   4  -2   60.39    2.90
  -1  -4   2   58.99    2.80
   0   4  -2  832.72   37.90
   0   4  -2  872.81   38.20
   0  -4   2  872.41   38.20
   0  -4   2  861.21   37.90
  -1   4  -2  941.41   42.00
  -1   4  -2  981.40   42.30
   1  -4   2  930.01   42.00
  -2   4  -2    4.70    1.00
   2  -4   2    3.40    1.00
  -3   4  -2    3.90    1.20
   3  -4   2    2.40    0.70
  -4   4  -2  267.97   11.80
   4  -4   2  260.47   11.90
  -5   4  -2    1.00    0.80
   5  -4   2    0.60    1.10
  -6   4  -2    3.50    1.00
   6  -4   2    1.80    1.30
  -7   4  -2  327.97   14.80
   7  -4   2  328.67   15.00
  -8   4  -2  212.38    9.80
   8  -4   2  203.98   10.20
 -10   4  -2   18.30    2.80
 -11   4  -2  253.27   12.40
  11  -4   2  287.67   13.30
 -12   4  -2   28.10    3.60
  12   3  -2    8.10    2.70
  11   3  -2  120.69    7.40
 -11  -3   2  125.79    7.40
 -11  -3   2  126.59    6.90
  10   3  -2  344.37   16.50
 -10  -3   2  365.76   16.70
 -10  -3   2  371.06   16.40
   7   3  -2  512.55   22.70
   7   3  -2  503.45   22.70
  -7  -3   2  529.95   22.70
  -7  -3   2  505.45   22.90
   6   3  -2  625.54   27.30
   6   3  -2  589.24   27.30
  -6  -3   2  635.74   27.30
  -6  -3   2  627.64   27.40
   5   3  -2  118.99    5.30
   5   3  -2  116.19    5.40
  -5  -3   2  115.09    5.40
  -5  -3   2  111.09    5.50
   4   3  -2  456.65   20.00
  -4  -3   2  454.55   20.10
   3   3  -2  183.88    8.10
  -3  -3   2  182.78    8.20
   2   3  -2  371.56   16.20
  -2  -3   2  362.16   16.30
   1   3  -2   15.80    1.00
   1   3  -2   13.40    1.10
  -1  -3   2   10.80    1.00
  -1  -3   2   13.80    1.00
   0   3  -2  114.09    5.00
   0   3  -2  110.59    5.00
   0  -3   2  109.39    5.00
  -1   3  -2   88.19    4.10
   1  -3   2   87.19    4.10
  -2   3  -2  139.19    6.30
   2  -3   2  142.59    6.30
  -3   3  -2  177.48    8.00
   3  -3   2  179.28    8.10
  -4   3  -2 1270.07   55.09
   4  -3   2 1230.78   55.09
  -5   3  -2  330.27   14.20
   5  -3   2  303.87   14.30
  -6   3  -2   33.70    2.60
   6  -3   2   31.40    3.10
  -7   3  -2   86.49    4.80
   7  -3   2   97.09    5.40
  -8   3  -2  537.35   23.20
  -8   3  -2  500.45   23.30
   8  -3   2  531.95   23.50
  -9   3  -2  165.58    8.80
  -9   3  -2  187.28    8.70
   9  -3   2  202.28    9.50
 -10   3  -2   19.10    2.80
 -11   3  -2   38.80    3.50
 -12   3  -2  117.59    6.80
  12  -3   2  145.89    8.20
  12   2  -2   86.79    6.60
 -12  -2   2   97.69    6.10
  10   2  -2  197.58    9.50
 -10  -2   2  192.38    9.70
 -10  -2   2  187.48    9.30
   9   2  -2  429.56   20.80
  -9  -2   2  484.15   21.10
  -9  -2   2  482.75   20.80
   8   2  -2  301.27   14.60
  -8  -2   2  332.17   14.80
  -8  -2   2  333.57   14.50
   6   2  -2  925.51   40.00
   6   2  -2  838.62   40.00
  -6  -2   2  947.31   40.00
  -6  -2   2  932.11   40.20
   5   2  -2 1659.03   77.79
   5   2  -2 1823.72   77.79
  -5  -2   2 1803.32   77.89
  -5  -2   2 1807.22   78.29
  -4  -2   2  726.83   32.30
  -4  -2   2  742.33   32.50
   3   2  -2  332.27   14.60
  -3  -2   2  327.37   14.50
   2   2  -2 2573.44  108.59
  -2  -2   2 2384.26  108.69
   1   2  -2  100.39    4.60
   1   2  -2  102.49    4.60
  -1  -2   2  105.09    4.60
  -1  -2   2   98.09    4.60
   0   2  -2 1826.32   82.19
   0  -2   2 1916.81   82.19
  -1   2  -2  294.17   13.00
   1  -2   2  290.37   13.00
  -2   2  -2 1699.63   74.79
   2  -2   2 1703.63   74.89
  -3   2  -2   10.90    1.10
   3  -2   2    9.00    1.40
  -4   2  -2  125.99    5.60
   4  -2   2  115.49    5.70
  -5   2  -2   26.50    2.20
   5  -2   2   26.30    2.60
  -6   2  -2    5.70    1.00
   6  -2   2    5.90    1.30
  -7   2  -2  325.97   14.10
  -7   2  -2  299.87   14.20
   7  -2   2  316.07   14.40
  -8   2  -2   47.90    3.20
  -8   2  -2   47.20    3.50
  -9   2  -2    0.00    1.00
  -9   2  -2    0.60    1.40
 -11   2  -2  100.39    6.00
  11  -2   2  127.89    7.40
  12  -2   2    3.00    2.70
 -12  -1   2   17.70    3.60
 -11  -1   2   26.20    4.50
 -11  -1   2   23.10    3.40
 -10  -1   2   30.60    4.20
 -10  -1   2   26.60    3.20
  -9  -1   2   45.20    4.20
   8   1  -2   89.89    4.80
  -8  -1   2   80.49    4.50
  -8  -1   2   85.49    5.10
   7   1  -2  143.79    7.10
  -7  -1   2  155.48    7.00
  -7  -1   2  150.58    7.30
   6   1  -2   35.10    2.30
   6   1  -2   36.80    2.50
  -6  -1   2   29.90    2.20
  -6  -1   2   28.70    2.80
   5   1  -2   12.40    1.70
   5   1  -2   10.50    1.40
   4   1  -2  655.13   28.50
  -4  -1   2  646.04   28.70
  -4  -1   2  643.34   28.50
   3   1  -2    7.50    0.90
  -3  -1   2    6.00    1.00
  -3  -1   2    7.10    0.70
   2   1  -2    4.20    0.60
  -2  -1   2    3.00    0.60
   1   1  -2   71.69    3.30
   0  -1   2  121.09    5.50
  -1   1  -2  949.51   41.20
   1  -1   2  911.91   41.20
  -2   1  -2   29.90    1.50
   2  -1   2   28.90    1.60
  -3   1  -2  177.78    7.90
   3  -1   2  176.18    8.00
  -4   1  -2    7.10    1.50
   4  -1   2    6.10    1.80
  -5   1  -2    7.40    1.60
  -5   1  -2    5.90    1.80
   5  -1   2    9.30    2.20
  -6   1  -2  437.06   20.80
  -6   1  -2  494.65   20.90
   6  -1   2  479.25   21.00
  -7   1  -2   53.19    3.60
  -7   1  -2   57.39    3.30
  -8   1  -2   69.89    4.50
  -8   1  -2   76.99    4.30
   8  -1   2   92.49    5.30
  -9   1  -2  260.17   11.80
  -9   1  -2  237.18   11.90
   9  -1   2  278.47   12.40
 -10   1  -2  164.18    8.70
 -10   1  -2  170.08    8.50
  10  -1   2  201.78    9.50
  12  -1   2   42.80    5.90
  12   0  -2   53.99    5.50
 -12   0   2   42.10    3.90
  11   0  -2  121.09    6.90
 -11   0   2  118.79    6.80
 -11   0   2  108.39    6.00
 -10   0   2   35.50    3.20
 -10   0   2   43.20    4.20
   9   0  -2   41.40    3.80
  -9   0   2   33.40    2.80
  -9   0   2   29.10    3.80
   8   0  -2  454.75   22.20
  -8   0   2  515.25   22.40
  -8   0   2  528.25   22.10
   7   0  -2  127.99    6.50
  -7   0   2  140.89    6.30
  -7   0   2  138.59    6.70
   6   0  -2   29.90    2.30
  -6   0   2   19.70    2.60
  -6   0   2   24.40    1.90
   5   0  -2   63.49    3.10
  -5   0   2   50.89    3.30
  -4   0   2  941.21   41.70
   3   0  -2  590.14   27.00
  -3   0   2  631.84   27.10
   2   0  -2  206.48    9.20
   0   0   2   21.50    1.20
  -1   0  -2  135.79    6.10
  -2   0  -2  338.97   15.10
   2   0   2  340.07   15.10
  -3   0  -2   54.39    2.70
  -3   0  -2   54.39    2.80
   3   0   2   54.99    2.80
  -4   0  -2  125.99    5.70
  -4   0  -2  123.59    5.60
   4   0   2  114.29    5.80
  -5   0  -2   12.40    1.90
   5   0   2   13.30    2.30
  -6   0  -2  261.97   12.10
  -6   0  -2  286.77   12.00
   6   0   2  256.07   12.30
  -7   0  -2  124.19    6.50
  -7   0  -2  138.29    6.30
   7   0   2  135.49    6.80
  -8   0  -2  179.98    9.00
  -8   0  -2  197.68    8.90
   8   0   2  198.98    9.50
 -10   0  -2   82.59    5.20
 -10   0  -2   86.69    4.90
 -11   0  -2  409.96   19.00
  11   0   2  437.96   19.70
  13  -1  -2    4.70    2.80
 -11   1   2   39.80    6.20
 -11   1   2   41.60    3.30
  10  -1  -2  250.27   12.10
 -10   1   2  252.37   11.50
 -10   1   2  261.37   12.10
   9  -1  -2  103.89    5.90
  -9   1   2  103.29    5.90
  -9   1   2  108.99    5.20
   8  -1  -2  274.87   13.20
  -8   1   2  306.97   13.40
   7  -1  -2  446.26   21.40
  -7   1   2  518.05   21.50
   6  -1  -2 1451.75   65.89
  -6   1   2 1548.55   66.39
   5  -1  -2  256.47   11.80
  -5   1   2  269.17   11.90
   4  -1  -2  682.03   31.10
  -4   1   2  730.13   31.30
   3  -1  -2  170.58    7.60
  -3   1   2  168.08    7.70
   2  -1  -2   57.19    2.70
   1  -1  -2   10.20    0.60
   0  -1  -2   73.89    3.30
   0  -1  -2   66.29    3.30
   0   1   2   66.49    3.30
   0   1   2   73.69    3.30
  -1  -1  -2  174.08    7.70
  -1  -1  -2  170.68    7.80
   1   1   2  173.28    7.70
  -2  -1  -2  704.03   31.30
  -2  -1  -2  715.53   31.40
   2   1   2  714.93   31.30
  -3  -1  -2   63.79    3.00
  -3  -1  -2   61.29    3.10
   3   1   2   63.29    3.20
  -4  -1  -2    0.70    0.70
  -4  -1  -2    0.90    0.60
   4   1   2    0.60    0.80
  -5  -1  -2   99.49    4.50
  -5  -1  -2   88.59    4.50
   5   1   2   82.49    4.70
  -6  -1  -2   -0.30    0.80
   6   1   2   -0.20    1.20
  -7  -1  -2    3.60    1.00
  -7  -1  -2    3.50    1.20
  -8  -1  -2   66.29    4.00
  -8  -1  -2   64.99    4.10
   9   1   2    4.90    2.00
 -10  -1  -2   -0.80    1.60
  10   1   2    3.80    2.20
  11   1   2   20.40    5.20
  13  -2  -2   11.40    3.00
  12  -2  -2   25.20    4.80
  11  -2  -2   76.39    5.60
   9  -2  -2    3.50    1.70
   7  -2  -2    2.10    1.20
   6  -2  -2   27.10    2.40
   5  -2  -2  141.19    6.40
  -5   2   2  134.69    6.50
   4  -2  -2   66.19    3.10
  -4   2   2   57.59    3.10
   3  -2  -2 4551.44  199.38
  -3   2   2 4556.64  199.58
   2  -2  -2   64.99    2.90
  -2   2   2   58.09    2.90
   0  -2  -2  121.49    5.40
   0   2   2  119.99    5.40
  -1  -2  -2  177.48    8.10
   1   2   2  183.38    8.10
  -2  -2  -2 1537.05   66.59
  -2  -2  -2 1516.75   66.79
   2   2   2 1513.75   66.69
   2   2   2 1501.55   66.79
  -3  -2  -2   41.10    2.40
  -3  -2  -2   39.70    2.20
   3   2   2   37.60    2.30
   3   2   2   35.30    2.60
  -4  -2  -2   26.30    2.00
  -4  -2  -2   27.90    2.10
   4   2   2   25.70    2.20
  -5  -2  -2  278.07   12.40
  -5  -2  -2  294.17   12.50
   5   2   2  260.37   12.50
  -6  -2  -2  142.29    6.40
  -6  -2  -2  132.89    6.40
   6   2   2  122.99    6.60
  -7  -2  -2   12.20    2.50
  -7  -2  -2   12.30    2.60
  -8  -2  -2   68.39    4.40
  -8  -2  -2   70.19    4.30
   8   2   2   81.29    5.00
  -9  -2  -2   72.19    4.60
  -9  -2  -2   73.09    4.80
   9   2   2   85.09    5.50
 -10  -2  -2   27.00    3.50
  11   2   2   26.50    5.30
  13  -3  -2    4.90    2.80
  12  -3  -2   37.10    5.20
  11  -3  -2   68.69    5.60
 -10   3   2   10.90    1.80
  -9   3   2   17.30    3.30
   8  -3  -2  158.18    7.90
  -8   3   2  166.08    7.90
   7  -3  -2    0.90    1.20
   6  -3  -2  866.71   40.60
  -6   3   2  981.10   40.90
   5  -3  -2  138.19    6.40
  -5   3   2  136.19    6.50
   4  -3  -2   85.19    4.00
  -4   3   2   82.09    4.10
   3  -3  -2 2021.20   89.09
  -3   3   2 2034.60   89.29
   2  -3  -2 1003.10   45.90
   2  -3  -2 1067.99   46.10
  -2   3   2 1063.19   45.90
  -2   3   2 1048.30   46.10
   1  -3  -2  353.16   15.60
  -1   3   2  348.57   15.60
   0  -3  -2 1272.77   55.29
   0   3   2 1241.78   55.39
  -1  -3  -2  398.36   17.40
   1   3   2  390.46   17.40
  -2  -3  -2  153.98    7.00
   2   3   2  153.58    7.00
  -3  -3  -2  111.49    5.30
   3   3   2  111.09    5.30
  -4  -3  -2   74.89    3.70
  -4  -3  -2   75.29    3.80
   4   3   2   73.39    3.80
   4   3   2   73.19    4.00
  -5  -3  -2   -1.00    0.90
  -5  -3  -2   -1.10    0.90
   5   3   2    0.00    1.00
   5   3   2   -1.20    1.00
  -6  -3  -2  132.89    6.00
  -6  -3  -2  124.49    6.00
   6   3   2  109.29    6.10
  -7  -3  -2  154.68    7.40
  -7  -3  -2  156.98    7.40
   7   3   2  144.29    7.60
  -8  -3  -2    0.20    1.40
   8   3   2    2.80    1.70
  -9  -3  -2   41.70    3.90
  -9  -3  -2   44.80    3.90
   9   3   2   50.09    4.60
 -10  -3  -2  281.57   12.80
  10   3   2  262.77   13.10
  11   3   2   19.30    5.20
  13  -4  -2   47.80    6.10
  12  -4  -2   49.99    5.40
  11  -4  -2   57.39    5.30
   9  -4  -2  424.46   20.30
  -9   4   2  480.05   20.40
   8  -4  -2  187.38    9.10
  -8   4   2  194.68    9.10
   7  -4  -2   48.60    3.30
  -7   4   2   43.20    3.40
   6  -4  -2  623.94   28.50
  -6   4   2  666.23   28.50
   5  -4  -2 1230.38   55.59
  -5   4   2 1298.77   55.99
   4  -4  -2  406.86   17.90
  -4   4   2  400.86   18.00
   3  -4  -2 1098.49   47.70
   3  -4  -2 1109.79   47.80
  -3   4   2 1086.69   47.90
  -3   4   2 1042.50   47.60
   2  -4  -2  253.67   11.70
   2  -4  -2  270.57   11.70
  -2   4   2  258.57   11.70
  -2   4   2  265.57   11.80
   1  -4  -2  331.27   14.30
  -1   4   2  315.17   14.40
   0  -4  -2 1035.70   44.40
   0   4   2  975.00   44.30
  -1  -4  -2  276.37   12.00
   1   4   2  264.17   12.00
  -2  -4  -2  110.39    5.30
   2   4   2  113.89    5.30
  -3  -4  -2  304.27   15.40
   3   4   2  389.86   15.50
  -4  -4  -2  651.13   27.90
   4   4   2  613.24   27.90
  -5  -4  -2   81.59    4.30
   5   4   2   76.19    4.20
   5   4   2   77.19    4.40
  -6  -4  -2   -0.30    1.10
  -6  -4  -2    0.30    1.10
   6   4   2    0.30    1.20
  -7  -4  -2    9.50    1.40
   7   4   2    6.80    1.50
  -8  -4  -2   44.60    3.90
  -8  -4  -2   52.89    3.90
   8   4   2   48.10    4.40
  -9  -4  -2   31.90    3.70
   9   4   2   32.50    4.40
 -10  -4  -2   23.90    3.80
  10   4   2   21.00    4.70
  13  -5  -2   51.89    6.20
  12  -5  -2   50.59    5.50
  11  -5  -2   43.00    5.00
  -9   5   2   40.50    3.80
  -8   5   2   17.70    3.00
   6  -5  -2   50.69    3.20
  -6   5   2   39.20    3.10
   5  -5  -2   37.50    2.60
  -5   5   2   26.10    2.60
   4  -5  -2  970.10   43.10
  -4   5   2  987.60   43.30
   3  -5  -2 1889.91   82.09
   3  -5  -2 1883.61   82.19
  -3   5   2 1855.01   82.29
  -3   5   2 1849.02   82.09
   2  -5  -2  755.42   32.80
   2  -5  -2  735.03   32.80
  -2   5   2  742.43   32.80
  -2   5   2  732.83   32.80
   1  -5  -2    8.20    1.10
  -1   5   2    9.60    1.00
   0   5   2  852.71   37.60
  -1  -5  -2  307.27   13.10
   1   5   2  282.67   13.10
  -2  -5  -2   92.59    4.90
   2   5   2  110.19    4.80
  -3  -5  -2   45.30    2.80
   3   5   2   47.40    2.80
  -4  -5  -2   28.40    2.60
   4   5   2   34.30    2.60
  -5  -5  -2  203.88    9.20
   5   5   2  193.18    9.30
  -6  -5  -2   -1.20    1.10
   6   5   2    0.60    1.30
  -7  -5  -2  196.28    8.70
  -7  -5  -2  192.68    8.80
   7   5   2  159.28    8.80
  -8  -5  -2   -0.80    1.50
  -8  -5  -2    1.70    1.50
   8   5   2    1.60    1.60
  -9  -5  -2   -0.40    1.60
   9   5   2    0.10    1.80
  10   5   2    0.00    2.10
  13  -6  -2  135.79    8.60
  12  -6  -2   51.59    5.50
  11  -6  -2   34.20    4.90
  10  -6  -2  135.69    7.10
 -10   6   2  113.09    6.80
  -9   6   2   14.30    3.40
  -8   6   2   29.80    3.30
   7  -6  -2  196.68    9.10
  -7   6   2  185.68    9.00
   6  -6  -2  132.99    6.30
  -6   6   2  119.69    6.20
   5  -6  -2  216.48    9.80
  -5   6   2  212.98    9.50
  -5   6   2  209.88    9.70
   4  -6  -2    2.10    0.60
   4  -6  -2    1.60    0.90
  -4   6   2    0.80    0.80
   3  -6  -2  792.32   34.30
   3  -6  -2  742.03   34.20
  -3   6   2  784.92   34.30
  -3   6   2  782.02   34.40
   2  -6  -2   41.10    2.20
  -2   6   2   40.20    2.20
  -2   6   2   40.70    2.20
   1  -6  -2  512.35   21.90
  -1   6   2  476.05   22.00
   0  -6  -2  841.42   36.00
   0   6   2  779.32   35.80
  -1  -6  -2  499.85   24.20
   1   6   2  593.54   24.20
  -2  -6  -2  111.09    5.30
   2   6   2  110.49    5.30
  -3  -6  -2    3.90    1.00
  -4  -6  -2    0.10    1.00
   4   6   2    2.30    0.90
  -5  -6  -2    2.40    1.20
   5   6   2    3.40    1.10
  -6  -6  -2   -0.50    1.30
   6   6   2    1.20    1.40
  -7  -6  -2   64.79    4.60
   7   6   2   68.09    4.90
  13  -7  -2   26.40    5.90
  12  -7  -2   47.00    5.40
  11  -7  -2   46.70    5.20
 -10   7   2   29.30    3.90
   9  -7  -2  110.19    6.00
  -9   7   2   89.09    5.80
   8  -7  -2  218.58   10.10
  -8   7   2  200.78   10.00
   7  -7  -2   76.69    4.40
  -7   7   2   61.99    4.20
   6  -7  -2  236.78   10.70
  -6   7   2  225.48   10.60
   5  -7  -2  483.45   20.50
  -5   7   2  409.56   20.40
  -5   7   2  487.75   20.30
   4  -7  -2  506.05   21.00
   4  -7  -2  444.56   21.00
  -4   7   2  477.65   21.10
  -4   7   2  469.35   21.00
   3  -7  -2  250.27   10.80
   3  -7  -2  221.18   10.80
  -3   7   2  251.87   10.70
  -3   7   2  240.68   10.70
   2  -7  -2 1590.94   68.89
  -2   7   2 1535.55   68.89
   1  -7  -2 1202.98   51.89
  -1   7   2 1138.19   51.59
   0  -7  -2  804.22   34.00
   0   7   2  736.03   33.90
   1   7   2  302.27   13.40
  -2  -7  -2  922.91   39.20
   2   7   2  858.21   39.20
  -3  -7  -2  422.46   18.50
   3   7   2  406.86   18.40
  -4  -7  -2  219.38   10.20
   4   7   2  218.08   10.10
  -5  -7  -2  184.98    8.90
   5   7   2  184.28    8.80
  -6  -7  -2  231.78   10.80
   6   7   2  220.78   10.70
   7   7   2  277.57   13.10
  13  -8  -2   63.39    6.50
  12  -8  -2   34.40    5.40
  11  -8  -2   55.09    5.30
   9  -8  -2   81.59    5.10
  -9   8   2   58.99    4.80
  -8   8   2   13.50    3.20
  -7   8   2   47.10    2.70
  -7   8   2   42.10    3.60
   6  -8  -2   61.59    3.90
  -6   8   2   52.29    3.00
  -6   8   2   49.60    3.60
   5  -8  -2  393.46   18.00
  -5   8   2  407.16   18.00
  -5   8   2  409.86   17.80
   4  -8  -2  121.39    5.30
   4  -8  -2   97.99    5.60
  -4   8   2  113.89    5.40
  -4   8   2  115.59    5.30
   3  -8  -2  519.05   24.00
   3  -8  -2  562.64   24.20
  -3   8   2  541.45   24.10
  -3   8   2  553.54   24.10
   2  -8  -2  208.68    9.50
  -2   8   2  213.08    9.50
   1  -8  -2  215.38    9.50
  -1   8   2  204.88    9.40
   0  -8  -2  306.57   13.30
   0   8   2  288.57   13.20
  -1  -8  -2  342.77   15.00
   1   8   2  327.37   14.90
  -2  -8  -2   72.69    4.00
   2   8   2   74.09    3.90
  -3  -8  -2  673.93   29.70
   3   8   2  668.63   29.60
  -4  -8  -2 1284.47   55.79
   4   8   2 1253.77   55.69
  -5  -8  -2   -1.30    1.30
   5   8   2    0.90    1.30
   6   8   2  121.49    6.60
   7   8   2  163.88    8.50
   8   8   2    6.30    2.00
  13  -9  -2   41.90    8.20
  12  -9  -2   21.50    5.50
  11  -9  -2   89.69    6.40
  10  -9  -2  186.18    9.60
   8  -9  -2   98.59    5.70
  -8   9   2   87.59    5.50
   7  -9  -2   91.09    5.10
  -7   9   2   78.59    4.90
  -7   9   2   79.59    4.20
   6  -9  -2   14.30    3.00
  -6   9   2   11.00    1.90
  -6   9   2   10.60    2.60
  -5   9   2   24.70    2.50
  -5   9   2   30.30    2.20
   4  -9  -2   61.79    3.50
   4  -9  -2   57.49    3.80
  -4   9   2   72.09    3.50
  -4   9   2   72.89    3.50
   3  -9  -2   14.80    1.70
  -3   9   2   15.60    1.80
  -3   9   2   13.70    1.60
   2  -9  -2   30.40    2.20
  -2   9   2   29.70    2.20
   1  -9  -2  104.19    5.00
  -1   9   2  100.69    4.90
   0  -9  -2    5.40    0.90
  -1  -9  -2   39.40    2.90
   1   9   2   41.20    2.70
  -2  -9  -2   35.40    3.00
   2   9   2   38.30    2.80
  -3  -9  -2  209.18    9.80
   3   9   2  207.98    9.70
  -4  -9  -2    3.60    1.30
   4   9   2    5.10    1.30
  -5  -9  -2    6.00    1.80
   6   9   2   -0.30    1.50
   7   9   2    1.80    1.80
   8   9   2    7.20    2.20
  12 -10  -2   80.79    6.80
  10 -10  -2  100.39    6.50
  -9  10   2   23.20    3.90
   7 -10  -2  116.79    6.20
  -7  10   2  108.19    5.90
  -7  10   2  104.19    5.40
   6 -10  -2  370.66   17.80
  -6  10   2  410.46   17.60
  -6  10   2  405.96   17.80
  -5  10   2    6.20    0.90
  -5  10   2    7.50    2.20
   4 -10  -2  265.57   11.70
   4 -10  -2  260.97   11.80
  -4  10   2  259.47   11.70
  -4  10   2  251.17   11.60
   3 -10  -2  619.34   27.00
  -3  10   2  606.04   27.20
   2 -10  -2  367.86   16.10
  -2  10   2  353.66   16.00
   1 -10  -2   40.50    2.70
  -1  10   2   39.80    2.70
   0 -10  -2  331.77   14.70
   0  10   2  324.17   14.60
  -1 -10  -2  484.15   21.20
   1  10   2  466.65   21.10
  -2 -10  -2  216.58   10.10
   2  10   2  213.58    9.90
  -3 -10  -2    5.70    1.30
   4  10   2  337.57   15.30
   5  10   2  102.39    5.90
   6  10   2   34.90    4.30
   7  10   2   -0.40    1.90
  12 -11  -2   25.00    5.70
  11 -11  -2   23.50    5.20
  10 -11  -2   51.09    5.30
  -9  11   2   -0.70    1.70
  -9  11   2    0.20    1.00
   8 -11  -2  128.79    6.80
  -8  11   2  118.79    6.60
  -8  11   2  111.19    5.90
  -7  11   2   12.40    3.10
  -7  11   2    8.00    1.10
   6 -11  -2   12.50    3.10
  -6  11   2   14.00    2.30
   5 -11  -2  112.99    6.10
   5 -11  -2  127.19    5.90
  -5  11   2  121.79    5.90
  -5  11   2  121.99    5.90
   4 -11  -2   54.79    3.30
   4 -11  -2   53.19    3.40
  -4  11   2   53.39    3.10
  -4  11   2   52.19    3.30
   3 -11  -2  122.09    5.80
  -3  11   2  117.09    5.80
   2 -11  -2  694.83   30.80
  -2  11   2  698.93   30.70
   1 -11  -2  178.38    8.40
  -1  11   2  178.28    8.30
   0 -11  -2    0.80    0.90
   0  11   2    0.30    0.90
  -1 -11  -2  457.05   20.20
   1  11   2  446.36   20.10
  -2 -11  -2  885.21   39.20
   2  11   2  886.11   39.00
   3  11   2  239.18   11.10
   4  11   2   20.20    3.40
   5  11   2  183.18    9.10
   6  11   2  194.58    9.80
  12 -12  -2  126.39    8.30
  11 -12  -2  120.09    7.70
  10 -12  -2   18.50    4.70
   9 -12  -2   85.39    5.70
  -9  12   2   70.29    4.40
   8 -12  -2  379.76   18.10
  -8  12   2  401.46   17.70
  -8  12   2  405.96   18.10
   7 -12  -2   29.20    4.10
  -7  12   2   39.90    3.70
  -7  12   2   36.20    3.00
   6 -12  -2    2.60    1.60
  -6  12   2    5.20    1.10
  -6  12   2    9.50    2.70
   5 -12  -2   -0.80    1.30
   5 -12  -2    0.50    0.90
  -5  12   2    2.00    1.00
  -5  12   2    0.00    1.00
   4 -12  -2   64.89    3.70
   4 -12  -2   60.89    3.70
  -4  12   2   59.79    3.50
  -4  12   2   60.59    3.70
   3 -12  -2   29.30    2.70
  -3  12   2   30.70    2.70
   2 -12  -2   79.49    4.40
  -2  12   2   82.89    4.40
   1 -12  -2    1.10    0.90
  -1  12   2    1.00    1.00
   0 -12  -2    4.60    1.10
   0  12   2    3.30    1.10
  -1 -12  -2   26.90    3.20
   1  12   2   28.20    2.90
   2  12   2   79.59    4.70
   3  12   2    4.90    1.40
   4  12   2   58.09    4.50
   5  12   2    5.00    1.80
   6  12   2    1.60    2.00
  11 -13  -2   43.90    5.80
 -10  13   2   18.60    3.00
   9 -13  -2    1.30    2.10
  -9  13   2    0.10    1.10
   8 -13  -2   96.09    6.40
  -8  13   2  114.29    5.70
  -8  13   2  114.29    6.30
  -7  13   2   95.89    5.30
  -7  13   2  102.39    5.60
  -6  13   2   28.30    2.90
  -6  13   2   31.10    3.20
   5 -13  -2   12.70    2.90
   5 -13  -2   17.40    2.60
  -5  13   2   20.10    2.60
  -5  13   2   17.00    2.70
   4 -13  -2  142.39    6.60
  -4  13   2  124.39    6.50
   3 -13  -2  112.39    5.80
  -3  13   2  115.49    5.80
   2 -13  -2  190.58    9.00
  -2  13   2  188.98    8.90
   1 -13  -2  150.58    7.40
  -1  13   2  151.38    7.30
   0 -13  -2  149.79    7.70
   0  13   2  144.29    7.20
   1  13   2    0.90    1.20
   2  13   2  133.09    6.80
   3  13   2  209.08   10.10
   4  13   2   85.09    5.60
   5  13   2   -1.30    1.80
  11 -14  -2  105.29    7.40
  10 -14  -2    5.90    2.40
 -10  14   2    5.30    1.30
   9 -14  -2   -1.70    2.20
  -9  14   2    1.30    1.30
  -8  14   2    6.80    1.70
  -8  14   2    5.50    1.30
  -7  14   2    8.20    1.60
  -7  14   2   11.10    2.80
  -6  14   2    3.40    1.30
  -6  14   2    2.50    1.20
   5 -14  -2   17.20    2.80
   5 -14  -2   15.90    2.90
  -5  14   2   17.00    2.90
   4 -14  -2  108.79    5.80
  -4  14   2  111.49    5.80
   3 -14  -2  183.48    9.00
  -3  14   2  193.98    8.90
   2 -14  -2   17.00    2.80
  -2  14   2   16.00    2.90
  -1  14   2  145.99    7.20
   0  14   2  395.56   17.80
   1  14   2  222.78   10.50
   2  14   2   35.00    3.70
   3  14   2  134.39    7.20
   4  14   2  333.07   15.50
  10 -15  -2   56.49    6.10
 -10  15   2   74.49    4.50
   9 -15  -2   83.19    6.60
  -9  15   2  109.59    5.50
  -8  15   2   62.69    4.30
  -8  15   2   67.49    5.00
  -7  15   2   40.00    3.80
  -7  15   2   32.70    3.50
   6 -15  -2   57.89    4.70
  -6  15   2   74.29    4.40
  -6  15   2   64.59    4.40
   5 -15  -2   23.00    3.10
  -5  15   2   23.60    3.20
   4 -15  -2   88.09    5.60
  -4  15   2   91.79    5.10
  -3  15   2    4.30    1.30
  -2  15   2    0.40    1.30
  -1  15   2    8.00    1.50
   0  15   2    1.30    1.40
   1  15   2   27.70    3.70
   2  15   2   52.69    4.50
   3  15   2   -1.60    2.70
  -9  16   2    5.10    1.50
   8 -16  -2   12.30    2.50
  -7  16   2   -0.10    1.40
   6 -16  -2    8.30    1.70
  -5  16   2   26.70    3.40
  -4  16   2   49.00    3.90
  -3  16   2    0.30    1.30
  -2  16   2   20.40    3.40
  -1  16   2   37.20    3.90
   0  16   2    1.40    1.50
   1  16   2   67.19    5.00
   7 -17  -2    0.30    1.90
  -6  17   2    0.40    1.40
  -5  17   2    2.00    1.40
  -4  17   2    5.40    1.50
  -3  17   2    1.00    1.50
  -2  17   2   59.39    4.60
  -1  17   2   -1.30    1.60
  -2  18  -3   69.99    5.40
  -3  18  -3   28.00    4.30
  -4  18  -3    1.10    1.70
   1  17  -3    7.50    1.90
   0  17  -3   -1.70    1.80
  -1  17  -3   21.30    4.00
  -2  17  -3   44.20    4.40
  -3  17  -3    4.00    1.60
  -4  17  -3   16.90    3.90
  -5  17  -3   25.70    3.50
  -5  17  -3   37.40    4.20
   5 -17   3   30.70    4.10
  -6  17  -3  132.29    7.00
  -6  17  -3  113.59    6.80
   6 -17   3  130.89    7.30
   3  16  -3   97.49    6.20
   2  16  -3   31.10    4.30
   1  16  -3   19.80    3.90
   0  16  -3   32.80    4.10
  -1  16  -3   56.89    4.50
  -2  16  -3    1.10    1.50
  -3  16  -3    0.70    1.50
  -4  16  -3    0.70    1.30
  -4  16  -3    1.70    1.50
   4 -16   3    1.40    1.50
  -5  16  -3    0.40    1.40
  -5  16  -3    2.40    1.50
   5 -16   3    1.30    1.70
  -6  16  -3    6.30    1.60
  -6  16  -3    4.60    1.60
   6 -16   3    4.50    2.00
  -7  16  -3   58.39    4.60
   7 -16   3   51.59    5.50
  -8  16  -3   48.30    4.50
   4  15  -3    8.80    2.00
   3  15  -3    0.20    1.70
   2  15  -3    0.30    1.60
   1  15  -3   20.70    3.80
   0  15  -3  193.08    9.40
  -1  15  -3  191.58    9.40
  -2  15  -3    3.80    1.50
  -3  15  -3  132.99    7.00
  -4  15  -3  354.96   16.00
  -4  15  -3  334.17   15.70
   4 -15   3  357.46   15.90
  -5  15  -3   18.60    3.10
  -5  15  -3   23.10    3.50
   5 -15   3   20.20    3.60
  -6  15  -3   15.40    3.50
  -6  15  -3   11.10    3.30
   6 -15   3   11.70    2.10
  -7  15  -3  197.48   10.10
   7 -15   3  215.78   10.70
  -8  15  -3   72.29    5.00
   8 -15   3   61.29    6.40
   5  14  -3  159.38    8.40
   4  14  -3   22.30    4.00
   3  14  -3    0.40    1.60
   2  14  -3   48.30    4.20
   1  14  -3   68.09    4.70
   0  14  -3  243.68   11.40
  -1  14  -3    6.10    1.50
  -2  14  -3   -0.10    1.30
  -3  14  -3    7.90    1.40
   3 -14   3    7.80    1.30
  -4  14  -3   42.10    3.70
  -4  14  -3   41.60    3.40
   4 -14   3   42.80    3.60
  -5  14  -3  252.57   12.00
  -5  14  -3  251.27   11.90
   5 -14   3  265.07   12.00
  -6  14  -3  117.59    6.30
  -6  14  -3  111.69    6.30
   6 -14   3  118.29    6.80
   7 -14   3   10.30    2.30
  -8  14  -3   92.49    5.50
   8 -14   3   81.29    6.80
  -9  14  -3  182.58    8.70
   9 -14   3  154.88    9.90
   6  13  -3   34.60    4.50
   5  13  -3  307.77   14.30
   4  13  -3  273.27   12.70
   3  13  -3   68.99    4.60
   2  13  -3    1.60    1.40
   1  13  -3  147.49    7.20
  -1 -13   3  136.49    7.10
   0  13  -3  412.86   17.80
   0 -13   3  377.76   17.80
  -1  13  -3   56.99    4.10
   1 -13   3   59.69    3.80
  -2  13  -3   -1.10    1.20
  -3  13  -3   27.60    3.20
  -3  13  -3   26.30    2.70
   3 -13   3   27.90    2.80
  -4  13  -3   -1.00    1.20
   4 -13   3   -0.20    1.20
  -5  13  -3    7.60    1.30
  -5  13  -3    7.90    1.50
   5 -13   3    9.70    1.70
  -6  13  -3   74.49    4.70
  -6  13  -3   73.29    4.70
   6 -13   3   76.99    5.30
  -7  13  -3   10.00    1.50
   7 -13   3    7.90    2.20
   8 -13   3   16.10    2.70
 -10  13  -3    5.70    1.60
   7  12  -3   82.49    5.70
   6  12  -3   55.29    4.70
   5  12  -3    5.70    1.60
   4  12  -3   43.60    3.90
   3  12  -3   91.49    5.20
  -3 -12   3   86.39    5.10
   2  12  -3   -0.20    1.20
  -2 -12   3    1.10    1.00
   1  12  -3  467.95   20.10
  -1 -12   3  430.06   20.10
   0  12  -3  400.96   17.60
   0 -12   3  379.26   17.50
  -1  12  -3   -0.90    1.10
   1 -12   3   -0.10    0.90
  -2  12  -3   83.19    5.20
  -2  12  -3   97.89    4.80
   2 -12   3  105.79    4.90
  -3  12  -3   90.19    5.00
  -3  12  -3   87.49    4.70
   3 -12   3   91.19    4.70
  -4  12  -3   27.90    3.10
  -4  12  -3   31.20    2.90
   4 -12   3   34.60    3.10
  -5  12  -3  107.69    5.50
  -5  12  -3   91.29    5.60
   5 -12   3  113.79    5.90
  -6  12  -3  169.18    8.50
  -6  12  -3  173.18    8.50
   6 -12   3  184.78    8.90
  -7  12  -3  137.29    7.00
  -7  12  -3  136.39    7.20
   7 -12   3  139.49    7.80
  -8  12  -3   54.79    4.20
 -10  12  -3   84.89    5.50
   8  11  -3   37.90    4.70
   7  11  -3   88.69    5.60
   6  11  -3    5.40    1.60
   5  11  -3   30.10    3.50
   4  11  -3  259.77   11.70
  -4 -11   3  249.08   11.90
   3  11  -3  262.57   11.90
  -3 -11   3  253.77   11.90
   2  11  -3   66.49    4.20
  -2 -11   3   68.79    4.00
   1  11  -3   21.50    2.90
  -1 -11   3   24.30    2.40
   0  11  -3   39.80    3.30
   0 -11   3   45.40    3.00
  -1  11  -3   50.49    3.60
   1 -11   3   54.99    3.30
  -2  11  -3   -0.10    0.90
  -2  11  -3   -0.90    1.00
   2 -11   3    0.90    0.90
  -3  11  -3    3.30    1.00
  -3  11  -3    5.00    1.10
   3 -11   3    5.40    1.10
  -4  11  -3  255.67   11.80
  -4  11  -3  252.27   11.90
   4 -11   3  273.87   12.00
  -5  11  -3   -0.50    1.20
  -5  11  -3    0.20    1.00
   5 -11   3   -1.10    1.50
  -6  11  -3    0.60    1.30
  -6  11  -3   -0.50    1.10
  -7  11  -3  263.97   12.10
  -7  11  -3  263.57   12.20
   7 -11   3  256.77   12.60
  -8  11  -3  272.67   12.50
   8 -11   3  263.87   13.10
 -10  11  -3    0.00    1.40
 -11  11  -3  111.29    6.10
  11 -11   3   90.29    7.80
   9  10  -3   33.60    4.70
   8  10  -3   -1.10    1.80
   7  10  -3  215.78   10.30
   6  10  -3  766.82   32.50
  -6 -10   3  701.53   32.70
   5  10  -3   88.69    5.00
  -5 -10   3   86.89    5.20
   4  10  -3   50.89    3.60
  -4 -10   3   49.50    3.70
   3  10  -3  504.15   21.70
  -3 -10   3  472.75   21.80
   2  10  -3  757.32   32.60
  -2 -10   3  719.63   32.60
   1  10  -3  200.08    9.00
  -1 -10   3  187.38    8.90
   0  10  -3   61.49    3.70
   0 -10   3   60.79    3.50
  -1  10  -3  792.42   34.50
   1 -10   3  770.82   34.50
  -2  10  -3  354.46   15.60
  -2  10  -3  349.67   15.40
   2 -10   3  338.17   15.50
  -3  10  -3   27.80    2.40
  -3  10  -3   25.30    2.60
   3 -10   3   29.20    2.50
  -4  10  -3   30.80    2.70
  -4  10  -3   29.30    2.70
   4 -10   3   34.80    3.00
  -5  10  -3   49.10    3.50
  -5  10  -3   51.49    3.50
   5 -10   3   56.09    4.00
  -6  10  -3    0.30    1.20
  -6  10  -3    0.40    1.00
   6 -10   3   -1.60    1.60
  -7  10  -3   21.70    2.90
  -7  10  -3   23.10    3.30
  -8  10  -3   -0.60    1.60
   9 -10   3    1.50    2.40
  10 -10   3   13.50    2.80
  11 -10   3   20.10    5.80
   9   9  -3   12.10    2.00
   8   9  -3   -0.10    1.60
   7   9  -3    0.30    1.40
  -7  -9   3    0.70    1.50
   6   9  -3   32.90    3.30
  -6  -9   3   32.30    3.70
   5   9  -3   53.69    3.70
  -5  -9   3   57.49    3.90
   4   9  -3   89.19    4.70
  -4  -9   3   87.29    4.80
   3   9  -3    5.80    1.10
  -3  -9   3    9.70    2.10
   2   9  -3  189.88    8.70
  -2  -9   3  185.18    8.70
   1   9  -3  359.56   15.90
  -1  -9   3  349.77   15.80
   0   9  -3  104.19    5.30
   0  -9   3  105.59    5.10
  -1   9  -3    7.60    1.40
   1  -9   3    6.50    1.60
  -2   9  -3  521.75   22.40
  -2   9  -3  516.85   22.50
   2  -9   3  485.95   22.40
  -3   9  -3  508.15   22.80
  -3   9  -3  512.35   22.70
   3  -9   3  523.35   22.80
  -4   9  -3    5.30    1.00
  -5   9  -3   99.39    5.20
  -5   9  -3   97.29    5.20
   5  -9   3  108.09    5.50
  -6   9  -3  191.18    9.00
   6  -9   3  191.78    9.40
  -7   9  -3    3.10    1.40
   7  -9   3   -1.00    1.90
  -8   9  -3   61.29    4.20
   8  -9   3   43.00    5.10
   9  -9   3  147.39    8.50
  10  -9   3   19.80    5.10
  11  -9   3   33.00    5.70
  10   8  -3   31.10    4.70
   9   8  -3  117.19    6.70
   8   8  -3   54.59    4.30
  -8  -8   3   57.19    4.90
   7   8  -3    7.20    1.40
  -7  -8   3    7.10    1.50
   6   8  -3   60.39    3.80
  -6  -8   3   56.19    4.20
   5   8  -3  439.26   19.30
  -5  -8   3  429.06   19.50
   4   8  -3   16.40    2.40
  -4  -8   3   17.70    2.40
   3   8  -3   16.70    2.30
  -3  -8   3   17.10    2.10
   2   8  -3  154.08    7.10
  -2  -8   3  149.39    7.10
   1   8  -3  368.66   16.00
  -1  -8   3  348.27   16.00
   0   8  -3   44.50    3.00
   0  -8   3   49.10    2.70
  -1   8  -3   20.80    1.60
   1  -8   3   19.80    1.80
  -2   8  -3   17.10    2.00
  -2   8  -3   20.20    1.70
   2  -8   3   18.30    1.80
  -3   8  -3  190.48    8.60
  -3   8  -3  184.28    8.70
   3  -8   3  191.98    8.70
  -4   8  -3    3.00    0.80
  -4   8  -3    3.80    1.00
   4  -8   3    3.30    1.10
  -5   8  -3   81.09    4.40
   5  -8   3   83.19    4.80
  -6   8  -3    5.20    1.20
   6  -8   3    4.40    1.60
   7  -8   3    8.70    2.00
  -8   8  -3    7.50    1.50
   8  -8   3    4.40    2.10
   9  -8   3  161.78    8.90
  10  -8   3  225.18   11.50
  11  -8   3  153.78    9.00
  10   7  -3   30.80    4.40
   9   7  -3  112.59    6.60
  -9  -7   3  129.49    7.10
   8   7  -3  420.26   18.90
  -8  -7   3  423.96   19.20
   7   7  -3  325.87   14.60
  -7  -7   3  321.57   14.90
   6   7  -3   25.50    2.70
  -6  -7   3   21.90    3.00
   5   7  -3  311.97   13.90
  -5  -7   3  310.47   14.10
   4   7  -3 1104.19   48.00
  -4  -7   3 1079.59   48.20
   3   7  -3  979.50   42.60
  -3  -7   3  954.20   42.70
   2   7  -3   45.40    2.80
  -2  -7   3   45.20    2.70
   1   7  -3  718.03   30.20
  -1  -7   3  640.64   30.20
   0   7  -3 1757.92   77.79
   0   7  -3 1790.12   78.29
   0  -7   3 1760.92   78.29
  -1   7  -3  670.33   28.80
  -1   7  -3  656.13   28.90
   1  -7   3  624.54   28.70
  -2   7  -3  709.13   31.30
  -2   7  -3  735.53   31.80
   2  -7   3  681.33   31.30
  -3   7  -3   36.40    2.20
  -3   7  -3   28.90    2.30
   3  -7   3   36.50    2.50
  -4   7  -3   71.49    3.80
   4  -7   3   71.69    4.00
  -5   7  -3  293.67   13.20
   5  -7   3  292.27   13.40
  -6   7  -3    0.60    1.10
   6  -7   3   -1.20    1.50
  -7   7  -3   -0.10    1.20
  -8   7  -3   27.40    3.30
   8  -7   3   26.70    4.30
   9  -7   3    7.30    2.30
  10  -7   3    4.60    2.40
  11  -7   3    5.30    2.60
  12  -7   3   35.30    7.60
  11   6  -3    6.70    2.20
  10   6  -3    2.90    1.70
 -10  -6   3    3.90    1.70
   8   6  -3    6.90    1.40
  -8  -6   3    7.40    1.50
   7   6  -3   20.50    2.60
   7   6  -3   19.40    2.40
  -7  -6   3   15.80    3.10
   6   6  -3  173.18    7.90
  -6  -6   3  167.58    8.10
   5   6  -3   15.60    2.00
  -5  -6   3   12.90    2.20
   4   6  -3  216.88    9.60
  -4  -6   3  208.68    9.70
   3   6  -3  333.97   13.60
  -3  -6   3  278.07   13.60
   2   6  -3  888.41   38.50
  -2  -6   3  858.61   38.80
   1   6  -3   33.60    2.30
  -1  -6   3   35.10    2.20
   0   6  -3  154.88    6.90
   0   6  -3  151.38    7.00
   0  -6   3  151.08    7.00
   0  -6   3  153.98    6.90
  -1   6  -3  755.02   33.50
  -1   6  -3  775.62   33.60
   1  -6   3  734.23   33.40
  -2   6  -3 1123.99   48.70
  -2   6  -3 1087.99   49.10
   2  -6   3 1097.99   48.80
  -3   6  -3  451.05   20.10
   3  -6   3  460.75   20.20
  -4   6  -3  275.07   12.60
   4  -6   3  289.07   12.80
  -5   6  -3   72.89    3.80
   5  -6   3   68.39    4.20
  -6   6  -3    0.30    1.00
   6  -6   3   -1.20    1.40
  -7   6  -3  163.38    7.40
   7  -6   3  144.09    7.90
  -8   6  -3   63.49    4.20
   8  -6   3   66.79    5.20
   9  -6   3   23.10    4.70
  10  -6   3   43.40    5.40
 -11   6  -3  243.68   11.50
  11  -6   3  248.48   12.40
  12  -6   3    5.30    2.80
  11   5  -3    2.80    2.20
 -11  -5   3    4.30    1.80
  10   5  -3   64.69    5.20
  10   5  -3   82.99    5.20
 -10  -5   3   76.39    5.30
   9   5  -3  111.39    6.40
   9   5  -3  123.59    6.40
  -9  -5   3  127.79    6.70
   8   5  -3   -0.10    1.20
   8   5  -3    0.40    1.30
  -8  -5   3   -0.60    1.30
   7   5  -3  103.29    5.10
  -7  -5   3   98.69    5.40
   6   5  -3  354.86   15.40
   6   5  -3  330.67   15.30
  -6  -5   3  351.06   15.50
   5   5  -3  233.98   10.20
  -5  -5   3  222.18   10.30
   4   5  -3   73.59    3.60
  -4  -5   3   70.49    3.70
   3   5  -3  641.14   28.00
  -3  -5   3  631.94   28.20
   2   5  -3 1331.37   56.89
  -2  -5   3 1252.37   57.09
   1   5  -3  162.88    7.40
   1   5  -3  168.28    7.30
  -1  -5   3  160.78    7.40
  -1  -5   3  160.28    7.30
   0   5  -3  154.18    6.80
   0   5  -3  146.39    6.70
   0  -5   3  144.69    6.70
  -1   5  -3  165.48    7.50
  -1   5  -3  173.78    7.60
   1  -5   3  164.38    7.60
  -2   5  -3   99.49    4.60
   2  -5   3   96.19    4.60
  -3   5  -3    1.40    0.70
   3  -5   3    1.10    0.80
  -4   5  -3   66.89    3.50
   4  -5   3   66.99    3.80
  -5   5  -3    3.60    0.90
   5  -5   3    2.20    1.20
  -6   5  -3  171.98    7.70
   6  -5   3  154.38    8.00
  -7   5  -3   10.10    2.40
   7  -5   3    7.80    1.80
  -8   5  -3  191.58    9.20
   8  -5   3  197.08    9.80
  -9   5  -3   97.39    5.80
   9  -5   3  119.49    6.80
 -10   5  -3   56.59    4.00
  10  -5   3   64.09    5.70
 -11   5  -3   98.09    6.00
  11  -5   3  126.19    7.40
  12  -5   3  154.18    9.20
  12   4  -3    3.80    2.60
  11   4  -3   27.80    4.60
 -11  -4   3   19.80    4.10
  10   4  -3  152.18    8.20
 -10  -4   3  165.68    8.10
   9   4  -3  140.99    7.50
   9   4  -3  151.98    7.50
  -9  -4   3  159.88    7.60
   8   4  -3  101.09    5.20
   8   4  -3   98.39    5.30
  -8  -4   3   99.19    5.40
   7   4  -3    0.00    0.90
   7   4  -3   -0.50    1.10
  -7  -4   3   -1.10    1.00
   6   4  -3  561.74   22.70
   6   4  -3  519.85   22.70
  -6  -4   3  460.05   22.70
   5   4  -3 1592.94   70.89
  -5  -4   3 1640.14   71.29
   4   4  -3  491.05   21.50
   4   4  -3  478.65   21.50
  -4  -4   3  500.35   21.60
   3   4  -3   54.99    2.80
  -3  -4   3   51.99    2.80
   2   4  -3  607.24   26.50
   2   4  -3  609.44   26.50
  -2  -4   3  581.74   26.60
   1   4  -3 1321.67   57.69
   1   4  -3 1321.97   57.59
  -1  -4   3 1328.67   57.79
  -1  -4   3 1251.47   57.49
   0   4  -3  879.81   36.90
   0   4  -3  799.22   36.70
   0  -4   3  806.72   36.70
  -1   4  -3   48.30    2.40
   1  -4   3   45.50    2.40
  -2   4  -3  923.01   41.00
   2  -4   3  935.21   41.10
  -3   4  -3  663.83   29.40
   3  -4   3  667.63   29.40
  -4   4  -3  150.48    7.10
   4  -4   3  161.98    7.30
  -5   4  -3  150.78    6.90
   5  -4   3  143.89    7.10
  -6   4  -3  152.68    7.00
   6  -4   3  142.09    7.40
  -7   4  -3   58.79    3.60
   7  -4   3   53.09    4.50
  -8   4  -3   14.80    2.80
  -9   4  -3    1.00    1.10
  -9   4  -3   -1.00    1.40
   9  -4   3    4.10    2.10
 -10   4  -3    3.60    1.30
  12  -4   3    1.70    2.80
  12   3  -3   95.79    6.70
  11   3  -3  118.39    7.20
 -11  -3   3  129.39    6.80
  10   3  -3   40.10    4.10
 -10  -3   3   27.40    3.70
   8   3  -3  182.78    8.50
   8   3  -3  178.18    8.60
  -8  -3   3  182.58    8.60
   7   3  -3   13.10    2.30
  -7  -3   3   10.20    2.20
   6   3  -3   50.79    3.00
   6   3  -3   54.99    2.80
  -6  -3   3   46.20    3.00
   5   3  -3  419.46   19.10
   5   3  -3  442.46   19.00
  -5  -3   3  436.66   19.10
   4   3  -3  253.47   11.30
   4   3  -3  259.57   11.30
  -4  -3   3  251.67   11.30
   3   3  -3  231.88   10.20
  -3  -3   3  227.48   10.20
   2   3  -3   68.99    3.00
   2   3  -3   60.19    3.00
  -2  -3   3   58.19    2.90
   1   3  -3 1538.85   65.39
   1   3  -3 1455.05   65.39
  -1  -3   3 1459.35   65.39
   0   3  -3 1050.99   46.00
   0  -3   3 1029.10   46.00
  -1   3  -3  140.39    6.20
   1  -3   3  133.89    6.20
  -2   3  -3    0.90    0.50
   2  -3   3    0.90    0.60
  -3   3  -3  896.61   39.90
   3  -3   3  912.91   39.90
  -4   3  -3   83.29    4.00
   4  -3   3   80.39    4.30
  -5   3  -3    2.40    0.90
   5  -3   3   -0.30    1.20
  -6   3  -3  118.19    5.60
   6  -3   3  108.79    6.00
  -7   3  -3  229.68   10.50
   7  -3   3  226.58   10.90
  -8   3  -3   72.79    4.10
  -8   3  -3   62.89    4.30
   8  -3   3   75.39    5.20
  -9   3  -3    0.10    1.10
  -9   3  -3   -1.30    1.40
   9  -3   3    2.80    2.10
 -10   3  -3  118.89    6.50
  10  -3   3  141.89    7.70
  12   2  -3    4.30    2.50
 -12  -2   3    1.60    1.80
  11   2  -3  139.99    8.00
 -11  -2   3  147.89    8.20
 -11  -2   3  149.59    7.50
  10   2  -3  379.56   18.60
 -10  -2   3  431.46   18.50
 -10  -2   3  420.16   18.90
  -9  -2   3    3.60    1.20
  -9  -2   3    5.20    1.70
   8   2  -3   -1.30    1.00
   8   2  -3    0.60    1.30
   7   2  -3  230.68    9.80
   7   2  -3  203.18    9.90
  -7  -2   3  213.18   10.10
  -7  -2   3  220.08    9.80
   6   2  -3    0.50    0.90
  -6  -2   3   -0.90    0.70
   5   2  -3   46.00    2.20
   5   2  -3   42.30    2.50
  -5  -2   3   36.60    2.30
   4   2  -3  370.36   16.40
  -4  -2   3  374.16   16.40
   3   2  -3  229.48   10.10
  -3  -2   3  228.98   10.10
   2   2  -3  192.48    8.50
  -2  -2   3  190.08    8.50
   1   2  -3 1590.14   71.19
  -1  -2   3 1640.84   71.19
   0   2  -3   -0.40    0.80
   0  -2   3    0.80    0.90
  -1   2  -3  136.29    6.00
   1  -2   3  132.49    6.10
  -2   2  -3  772.82   34.20
   2  -2   3  773.22   34.20
  -3   2  -3  285.07   12.80
   3  -2   3  294.87   12.90
  -4   2  -3  181.38    8.20
   4  -2   3  180.98    8.40
  -5   2  -3   13.10    1.90
   5  -2   3   10.30    2.50
  -6   2  -3    1.50    1.00
   6  -2   3    0.70    1.40
  -7   2  -3  212.08   10.20
  -7   2  -3  239.48   10.20
   7  -2   3  213.98   10.60
  -8   2  -3   81.09    4.40
  -8   2  -3   71.89    4.50
   8  -2   3   81.99    5.40
  -9   2  -3   29.20    3.40
  -9   2  -3   33.40    3.00
 -10   2  -3   50.59    3.70
 -11   2  -3  121.69    6.90
  11  -2   3  149.09    8.20
 -12  -1   3   14.70    3.40
 -11  -1   3   46.50    5.00
 -11  -1   3   43.80    3.80
  -9  -1   3    3.30    1.60
  -9  -1   3    2.30    1.10
  -8  -1   3   24.00    3.30
  -8  -1   3   20.30    2.40
   7   1  -3   34.10    2.50
   7   1  -3   36.20    2.70
  -7  -1   3   27.80    3.10
  -7  -1   3   32.60    2.30
   6   1  -3  247.98   11.60
   6   1  -3  276.47   11.50
  -6  -1   3  259.37   11.80
  -6  -1   3  254.97   11.50
   5   1  -3  173.58    8.00
   5   1  -3  191.78    7.90
  -5  -1   3  169.88    7.90
  -5  -1   3  174.38    8.10
   4   1  -3    5.70    1.20
  -4  -1   3    5.50    0.90
   3   1  -3 3275.07  145.19
   3   1  -3 3381.66  145.59
  -3  -1   3 3303.17  145.29
   2   1  -3 4809.82  210.38
   1   1  -3   12.60    1.00
  -1  -1   3   12.70    1.10
   0   1  -3   33.80    1.80
   0  -1   3   33.80    1.80
  -1   1  -3 5412.06  230.08
   1  -1   3 5095.49  230.18
  -2   1  -3  377.96   16.70
   2  -1   3  379.46   16.70
  -3   1  -3   32.10    1.90
   3  -1   3   33.40    2.20
  -4   1  -3  761.42   33.90
   4  -1   3  781.82   34.00
  -5   1  -3  650.73   28.70
  -5   1  -3  663.03   28.80
   5  -1   3  646.24   28.90
  -6   1  -3    1.40    0.90
  -6   1  -3    1.20    0.80
   6  -1   3    0.70    1.40
  -7   1  -3   -0.20    0.90
  -7   1  -3    0.20    1.10
   7  -1   3    1.20    1.60
  -8   1  -3    0.40    1.00
  -8   1  -3   -0.20    1.30
   8  -1   3    3.70    1.90
  -9   1  -3    7.70    1.30
  -9   1  -3    7.90    1.50
  10  -1   3    4.00    2.30
  11  -1   3   31.30    5.40
  13   0  -3   95.69    7.00
  12   0  -3  114.29    7.20
  11   0  -3   85.29    5.80
 -11   0   3   79.09    5.90
   9   0  -3    2.70    1.60
  -9   0   3   -1.30    1.50
   8   0  -3  194.08    9.60
  -8   0   3  217.28    9.90
   7   0  -3   59.29    3.50
  -7   0   3   55.99    3.80
   6   0  -3  694.13   32.30
  -6   0   3  774.72   32.50
   4   0  -3  133.99    6.10
   3   0  -3 4306.67  188.78
  -1   0   3  180.78    8.10
   0   0  -3  401.86   17.90
   0   0   3  402.56   17.90
  -1   0  -3    6.50    0.90
   1   0   3    4.30    0.90
  -2   0  -3 1963.70   85.79
   2   0   3 1944.61   85.99
  -3   0  -3  504.15   22.20
  -3   0  -3  487.05   22.00
   3   0   3  511.45   22.10
  -4   0  -3  828.82   35.50
  -4   0  -3  797.82   35.40
   4   0   3  792.82   35.60
  -5   0  -3   36.40    2.40
  -5   0  -3   34.40    2.40
   5   0   3   28.10    2.90
  -6   0  -3  135.09    5.90
  -6   0  -3  120.09    5.90
   6   0   3  113.89    6.30
  -7   0  -3  302.07   12.60
  -7   0  -3  268.17   12.60
   7   0   3  265.97   12.90
  -8   0  -3   40.20    3.50
  -8   0  -3   42.20    3.20
   8   0   3   48.70    4.40
  -9   0  -3  109.89    5.80
  -9   0  -3  101.69    5.90
   9   0   3  120.49    6.80
 -10   0  -3   12.40    3.20
  11   0   3    1.60    2.50
  13  -1  -3   19.30    5.20
  12  -1  -3  168.58    9.10
  11  -1  -3  268.97   13.50
 -11   1   3  303.47   13.70
  10  -1  -3   47.00    4.40
 -10   1   3   33.80    4.40
   9  -1  -3   51.79    4.00
  -9   1   3   47.10    4.10
   8  -1  -3  245.48   11.90
  -8   1   3  274.37   12.10
   7  -1  -3  174.68    8.30
  -7   1   3  183.68    8.50
   6  -1  -3  141.69    6.10
  -6   1   3  114.59    6.20
   4  -1  -3  134.89    6.10
  -4   1   3  133.79    6.10
   3  -1  -3  101.59    4.60
   1  -1  -3  419.16   18.70
   0  -1  -3   30.20    1.60
   0  -1  -3   29.10    1.60
   0   1   3   27.40    1.60
  -1  -1  -3 1261.47   55.89
  -1  -1  -3 1266.07   55.59
  -2  -1  -3    7.60    1.00
   2   1   3    7.70    1.20
  -3  -1  -3  309.77   13.90
  -3  -1  -3  307.47   13.80
   3   1   3  317.17   13.90
  -4  -1  -3  439.36   19.20
  -4  -1  -3  418.46   19.10
   4   1   3  440.66   19.20
  -5  -1  -3  302.87   14.40
  -5  -1  -3  349.77   14.40
   5   1   3  318.27   14.60
  -6  -1  -3    7.10    2.10
   6   1   3    5.20    1.40
  -7  -1  -3   -0.60    1.00
  -7  -1  -3    0.20    1.10
   7   1   3    1.00    1.60
  -8  -1  -3   -1.20    1.30
   8   1   3    1.40    1.80
  -9  -1  -3   14.90    3.20
  -9  -1  -3   11.90    3.00
 -10  -1  -3   17.80    3.70
  11   1   3    1.40    2.50
  13  -2  -3   22.60    5.20
  12  -2  -3   24.20    5.10
  10  -2  -3   97.09    5.80
 -10   2   3   93.19    5.80
   9  -2  -3  119.79    6.30
  -9   2   3  119.39    6.50
   8  -2  -3  139.49    7.00
  -8   2   3  148.59    7.20
   7  -2  -3   53.59    3.30
  -7   2   3   51.49    3.60
   6  -2  -3    2.50    0.90
  -5   2   3  266.17   12.00
   4  -2  -3 1017.00   44.90
  -4   2   3 1017.50   45.10
   3  -2  -3 1742.93   76.69
   1  -2  -3 3434.86  149.69
   1  -2  -3 3433.66  149.88
  -1   2   3 3383.66  149.79
   0  -2  -3 1736.33   72.99
   0   2   3 1710.03   73.09
   0   2   3 1524.55   72.79
  -1  -2  -3  101.29    4.70
  -1  -2  -3  105.79    4.60
   1   2   3   96.59    4.70
  -2  -2  -3 1074.09   46.10
  -2  -2  -3 1054.19   46.00
   2   2   3  983.90   46.10
   2   2   3 1075.79   46.10
  -3  -2  -3 1472.25   66.99
  -3  -2  -3 1567.74   67.19
   3   2   3 1533.15   67.09
  -4  -2  -3  267.47   11.70
  -4  -2  -3  252.17   11.60
   4   2   3  265.67   11.80
  -5  -2  -3  279.17   11.90
  -5  -2  -3  255.17   11.80
   5   2   3  257.67   12.00
  -6  -2  -3   23.90    2.40
  -6  -2  -3   20.10    2.40
   6   2   3   19.30    3.10
  -7  -2  -3  103.59    5.50
  -7  -2  -3  112.29    5.50
   7   2   3  100.19    6.00
  -8  -2  -3  188.78    8.90
  -8  -2  -3  185.98    8.90
   8   2   3  185.98    9.40
  -9  -2  -3   17.10    3.20
 -10  -2  -3   35.40    3.90
  10   2   3   46.40    5.30
  13  -3  -3   99.49    7.10
  12  -3  -3   20.90    4.90
  11  -3  -3   56.99    5.10
  10  -3  -3  114.49    6.40
 -10   3   3  102.69    6.30
   9  -3  -3  257.07   12.40
  -9   3   3  277.47   12.50
   8  -3  -3    9.60    2.70
   7  -3  -3  109.09    5.50
  -7   3   3  108.69    5.60
   6  -3  -3  491.75   21.80
  -6   3   3  494.25   21.90
   4  -3  -3  433.76   19.20
  -4   3   3  434.46   19.30
   3  -3  -3 2617.34  114.99
   2  -3  -3  847.72   37.70
   2  -3  -3  837.22   37.90
  -2   3   3  885.31   37.80
   1  -3  -3    2.70    0.70
  -1   3   3    4.00    0.90
   0  -3  -3  313.57   13.90
   0   3   3  312.47   13.90
  -1  -3  -3 3690.53  162.58
   1   3   3 3720.33  162.78
  -2  -3  -3  371.26   16.40
   2   3   3  371.16   16.50
  -3  -3  -3    0.60    0.70
  -3  -3  -3    1.80    0.60
   3   3   3    0.60    0.80
   3   3   3    1.60    0.70
  -4  -3  -3  566.04   24.30
  -4  -3  -3  535.75   24.20
   4   3   3  546.25   24.20
  -5  -3  -3 1548.95   64.89
  -5  -3  -3 1442.86   64.79
   5   3   3 1443.16   64.89
  -6  -3  -3   24.00    2.60
  -6  -3  -3   25.30    2.70
   6   3   3   24.00    3.10
  -7  -3  -3   12.10    2.70
  -7  -3  -3   15.40    2.70
   7   3   3   12.20    3.50
  -8  -3  -3  266.47   11.80
  -8  -3  -3  258.67   11.80
   8   3   3  240.78   12.10
  -9  -3  -3  172.38    8.40
   9   3   3  171.38    9.00
  10   3   3   22.60    5.00
  13  -4  -3  198.08   10.50
  12  -4  -3  123.09    7.50
  11  -4  -3    4.60    2.20
  10  -4  -3  230.98   11.40
 -10   4   3  244.68   11.40
   9  -4  -3  124.09    7.00
  -9   4   3  146.19    7.20
   8  -4  -3   98.89    5.30
  -8   4   3  100.09    5.50
   7  -4  -3   69.69    3.90
  -7   4   3   63.59    4.00
   6  -4  -3 1190.38   53.29
  -6   4   3 1235.98   53.69
  -5   4   3   18.50    2.10
   4  -4  -3  105.59    4.80
  -4   4   3   96.79    4.80
   3  -4  -3  216.38    9.40
   3  -4  -3  206.58    9.30
  -3   4   3  209.88    9.30
   2  -4  -3    4.70    0.80
   2  -4  -3    3.90    1.00
   1  -4  -3   49.10    2.40
  -1   4   3   51.59    2.50
   0  -4  -3    7.00    1.10
   0   4   3   10.00    1.20
  -1  -4  -3   76.89    3.70
   1   4   3   76.19    3.80
  -2  -4  -3  177.88    8.10
   2   4   3  177.98    8.20
  -3  -4  -3  178.78    8.10
   3   4   3  177.18    8.20
  -4  -4  -3  160.58    7.30
  -4  -4  -3  153.58    7.10
   4   4   3  153.18    7.40
  -5  -4  -3   14.80    2.30
   5   4   3   15.30    2.40
   5   4   3    9.50    1.40
  -6  -4  -3    1.70    1.10
  -6  -4  -3    0.40    1.10
   6   4   3    0.70    1.30
  -7  -4  -3   -1.40    1.20
  -7  -4  -3   -0.80    1.30
   7   4   3   -0.30    1.50
  -8  -4  -3    2.80    1.40
  -8  -4  -3    0.80    1.40
   8   4   3    2.10    1.80
  -9  -4  -3   93.39    5.30
   9   4   3   85.69    6.10
  10   4   3   26.60    5.10
  13  -5  -3   30.50    5.60
  12  -5  -3   30.10    5.20
  11  -5  -3   26.20    4.60
  10  -5  -3   98.29    5.90
 -10   5   3   87.89    5.70
   8  -5  -3  188.08    8.90
  -8   5   3  186.48    9.00
   7  -5  -3  335.37   15.40
  -7   5   3  349.47   15.50
   6  -5  -3   95.29    4.70
  -6   5   3   83.89    4.70
   5  -5  -3  156.18    7.00
  -5   5   3  143.49    7.00
   4  -5  -3   70.89    3.40
  -4   5   3   55.89    3.30
   3  -5  -3   85.49    4.10
   3  -5  -3   91.89    4.20
  -3   5   3   88.39    4.10
   2  -5  -3  269.37   11.80
   2  -5  -3  269.17   11.80
  -2   5   3  258.37   11.80
   1  -5  -3  472.95   20.60
  -1   5   3  450.95   20.60
   0  -5  -3  345.97   14.90
   0   5   3  328.17   14.90
  -1  -5  -3  557.24   23.90
   1   5   3  525.55   23.80
  -2  -5  -3  352.46   15.60
   2   5   3  350.06   15.60
  -3  -5  -3  451.45   20.10
   3   5   3  456.15   20.20
  -4  -5  -3    5.60    1.00
   4   5   3    6.00    1.10
  -5  -5  -3  651.43   28.20
   5   5   3  624.84   28.30
  -6  -5  -3  411.96   18.50
  -7  -5  -3  123.99    6.40
   7   5   3  115.49    6.40
   9   5   3    8.90    2.10
  13  -6  -3   95.29    7.20
  12  -6  -3  149.88    8.50
  11  -6  -3   48.30    5.00
  10  -6  -3   86.09    5.40
 -10   6   3   62.49    5.20
   9  -6  -3  111.69    6.10
  -9   6   3   95.49    5.90
   8  -6  -3  474.45   21.70
  -8   6   3  498.05   21.80
   7  -6  -3   76.09    4.20
  -7   6   3   61.49    4.20
   5  -6  -3    7.20    2.10
   4  -6  -3   -0.10    0.50
  -4   6   3   -0.80    0.70
  -4   6   3   -0.20    0.50
   3  -6  -3   21.20    1.60
  -3   6   3   23.00    1.50
   2  -6  -3  823.12   35.50
   2  -6  -3  804.22   35.50
  -2   6   3  783.32   35.60
   1  -6  -3 1820.82   77.79
  -1   6   3 1710.83   77.69
   0  -6  -3   13.90    1.70
   0   6   3   18.10    1.60
  -1  -6  -3  111.19    5.30
   1   6   3  112.39    5.30
  -2  -6  -3  666.83   28.70
   2   6   3  635.64   28.70
  -3  -6  -3 1384.56   59.89
   3   6   3 1336.17   59.79
  -4  -6  -3  482.45   21.20
   4   6   3  470.95   21.20
  -5  -6  -3  125.49    6.10
   5   6   3  111.89    6.20
  -6  -6  -3   18.30    3.20
   6   6   3   21.70    3.70
  13  -7  -3   42.70    6.00
  12  -7  -3   36.10    5.30
  11  -7  -3  306.37   14.50
  10  -7  -3  322.57   14.70
 -10   7   3  307.77   14.70
  -8   7   3   27.30    3.40
   7  -7  -3  778.52   34.20
  -7   7   3  769.82   34.20
   6  -7  -3  498.05   22.00
  -6   7   3  491.55   22.00
   5  -7  -3  237.68   10.00
  -5   7   3  227.98    9.60
  -5   7   3  183.68    9.80
   4  -7  -3   78.39    3.90
   4  -7  -3   72.29    3.60
  -4   7   3   68.59    3.70
  -4   7   3   71.89    3.50
   3  -7  -3  511.15   22.20
   3  -7  -3  497.15   22.20
  -3   7   3  498.95   22.30
   2  -7  -3    7.80    1.50
  -2   7   3   10.30    1.40
   1  -7  -3   97.49    4.70
  -1   7   3   97.59    4.60
   0  -7  -3    4.20    0.70
  -1  -7  -3  166.68    7.60
   1   7   3  162.78    7.60
  -2  -7  -3   34.90    2.70
   2   7   3   41.20    2.70
  -3  -7  -3   50.69    3.50
   3   7   3   58.49    3.50
  -4  -7  -3  215.28    9.30
   4   7   3  178.58    9.30
  -5  -7  -3  315.27   14.00
   5   7   3  296.87   14.00
  -6  -7  -3   51.89    4.20
   6   7   3   51.89    4.40
   7   7   3   -1.20    1.70
  13  -8  -3   45.40    6.10
  12  -8  -3   71.19    6.10
  11  -8  -3   33.80    5.00
  10  -8  -3  113.49    6.50
 -10   8   3   90.69    6.30
   9  -8  -3  227.38   10.70
  -9   8   3  211.78   10.60
   8  -8  -3  169.68    8.10
  -8   8   3  147.99    7.90
   5  -8  -3  207.28    9.00
   5  -8  -3  200.18    9.20
  -5   8   3  190.08    8.90
  -5   8   3  194.98    9.10
   4  -8  -3  162.38    7.80
   4  -8  -3  166.38    7.60
  -4   8   3  172.08    7.70
  -4   8   3  168.28    7.60
   3  -8  -3   49.00    2.80
  -3   8   3   50.89    2.70
   2  -8  -3   12.50    1.60
  -2   8   3   14.80    1.60
   1  -8  -3   20.20    2.00
  -1   8   3   23.90    1.90
   0  -8  -3  136.59    6.40
   0   8   3  133.69    6.30
  -1  -8  -3  196.18    8.80
   1   8   3  184.88    8.70
  -2  -8  -3   15.70    2.50
   2   8   3   21.00    2.30
  -3  -8  -3  223.08    9.90
   3   8   3  198.48    9.70
  -4  -8  -3 1009.40   44.30
   4   8   3  999.90   44.20
  -5  -8  -3  378.06   17.20
   5   8   3  379.06   17.20
   6   8   3   41.40    4.20
   7   8   3   67.09    5.30
  13  -9  -3  126.59    8.20
  11  -9  -3   35.00    5.20
  10  -9  -3  110.49    6.80
   9  -9  -3  118.39    6.40
  -9   9   3   94.69    6.20
  -8   9   3   -0.50    1.40
  -7   9   3   24.90    3.10
   6  -9  -3   57.79    3.90
  -6   9   3   49.90    3.50
  -6   9   3   52.69    3.00
   5  -9  -3   11.00    2.80
   5  -9  -3   15.40    1.90
  -5   9   3   14.90    1.80
  -5   9   3   13.30    2.10
   4  -9  -3  119.79    6.30
   4  -9  -3  129.69    6.60
  -4   9   3  145.29    6.30
  -4   9   3  150.18    6.40
   3  -9  -3  100.89    4.90
  -3   9   3  102.09    4.90
   2  -9  -3   50.99    2.90
  -2   9   3   50.29    2.90
   1  -9  -3  116.29    5.60
  -1   9   3  113.79    5.50
   0  -9  -3   97.89    5.00
   0   9   3   98.39    4.90
  -1  -9  -3 1122.69   47.90
   1   9   3 1055.39   47.80
  -2  -9  -3  348.37   14.30
   2   9   3  279.67   14.10
  -3  -9  -3  106.09    5.70
   3   9   3  111.79    5.70
  -4  -9  -3  247.18   11.90
   4   9   3  258.17   11.70
   5   9   3  575.34   25.70
   6   9   3  339.37   15.70
   7   9   3   66.99    5.50
  12 -10  -3  164.48    9.30
  11 -10  -3  334.87   15.80
  10 -10  -3   26.80    4.70
   9 -10  -3  204.18    9.60
  -9  10   3  174.18    9.40
   8 -10  -3  492.05   21.40
  -8  10   3  455.75   21.30
   7 -10  -3  187.08    8.90
  -7  10   3  177.08    8.70
  -7  10   3  174.08    8.20
   6 -10  -3    0.80    1.50
  -6  10   3    0.90    1.10
  -6  10   3    0.60    0.80
   5 -10  -3  202.88    8.70
   5 -10  -3  166.78    9.00
  -5  10   3  194.68    8.70
  -5  10   3  193.68    8.80
   4 -10  -3  190.88    8.30
   4 -10  -3  158.98    8.50
  -4  10   3  191.98    8.30
   3 -10  -3   91.69    4.60
  -3  10   3   88.89    4.50
   2 -10  -3   65.59    3.70
  -2  10   3   67.79    3.60
   1 -10  -3    1.10    0.80
  -1  10   3    1.70    0.80
   0 -10  -3  284.17   12.70
   0  10   3  275.87   12.60
  -1 -10  -3  315.97   14.10
   1  10   3  306.07   14.00
  -2 -10  -3    1.80    1.10
   2  10   3    2.40    1.10
  -3 -10  -3    5.70    1.30
   3  10   3    5.90    1.30
   4  10   3   18.20    3.30
   5  10   3    1.30    1.60
   6  10   3  132.49    7.40
   7  10   3   49.10    5.20
  12 -11  -3   33.20    5.70
  11 -11  -3  158.38    8.90
  10 -11  -3  131.59    7.70
  -8  11   3    2.90    1.50
  -8  11   3    2.70    0.90
   7 -11  -3  182.78    9.00
  -7  11   3  178.28    8.40
  -7  11   3  184.18    8.80
   6 -11  -3  266.07   13.30
  -6  11   3  299.27   13.00
  -6  11   3  304.47   13.20
   5 -11  -3    0.20    0.80
  -5  11   3    0.90    1.00
  -5  11   3    0.40    0.90
   4 -11  -3   60.19    3.40
   4 -11  -3   50.79    3.60
  -4  11   3   58.29    3.30
   3 -11  -3  788.02   34.30
  -3  11   3  766.72   34.30
   2 -11  -3    1.70    0.90
   1 -11  -3  135.39    6.60
  -1  11   3  137.39    6.50
   0 -11  -3  512.75   22.50
   0  11   3  496.65   22.40
  -1 -11  -3    1.30    1.10
   1  11   3    2.30    1.00
  -2 -11  -3  147.49    7.50
   2  11   3  150.58    7.30
   3  11   3    6.80    1.40
   4  11   3    5.10    1.50
   5  11   3   21.50    4.00
   6  11   3   34.30    4.60
  12 -12  -3   26.70    5.70
  11 -12  -3   61.69    6.00
  10 -12  -3   53.59    5.40
  -9  12   3    0.50    1.70
   8 -12  -3  175.68    8.80
  -8  12   3  167.38    8.50
  -8  12   3  164.68    8.00
   7 -12  -3  155.18    8.40
  -7  12   3  170.58    8.20
  -7  12   3  170.98    7.80
   6 -12  -3   15.20    3.40
  -6  12   3   18.40    2.50
   5 -12  -3   22.60    2.60
   5 -12  -3   19.00    3.00
  -5  12   3   23.80    2.50
   4 -12  -3  230.88   10.60
  -4  12   3  230.88   10.50
   3 -12  -3   38.40    3.00
  -3  12   3   38.30    2.90
   2 -12  -3   45.40    3.20
  -2  12   3   42.60    3.10
   1 -12  -3    2.50    1.10
  -1  12   3    2.20    1.00
   0 -12  -3   48.00    3.60
   0  12   3   47.60    3.40
   1  12   3    3.60    1.10
   2  12   3   34.20    3.40
   3  12   3   20.40    3.50
   4  12   3  176.38    8.90
   5  12   3  175.38    9.10
  11 -13  -3  145.99    8.50
  10 -13  -3  264.37   12.90
   9 -13  -3  134.89    7.50
  -9  13   3  124.49    6.40
  -8  13   3   18.40    2.70
  -8  13   3   17.80    3.70
   7 -13  -3  127.89    7.50
  -7  13   3  151.08    7.00
  -7  13   3  152.18    7.40
   6 -13  -3  275.27   13.20
  -6  13   3  289.37   13.00
  -6  13   3  293.77   13.10
   5 -13  -3  175.88    8.60
   5 -13  -3  189.68    8.70
  -5  13   3  181.38    8.60
   4 -13  -3   78.99    4.40
  -4  13   3   72.49    4.20
   3 -13  -3   65.09    4.00
  -3  13   3   65.69    4.00
   2 -13  -3  194.18    9.30
  -2  13   3  198.08    9.20
   1 -13  -3  323.77   14.90
  -1  13   3  331.17   14.80
   0  13   3   41.10    3.40
   1  13   3   -0.50    1.20
   2  13   3    0.30    1.40
   3  13   3   81.09    5.30
   4  13   3    7.60    1.90
  11 -14  -3    5.60    2.60
  10 -14  -3   23.30    4.90
 -10  14   3   20.20    3.00
   9 -14  -3  124.59    7.50
  -9  14   3  137.59    6.60
   8 -14  -3  166.18    9.40
  -8  14   3  195.48    8.90
  -8  14   3  199.68    9.40
  -7  14   3   21.40    3.00
  -7  14   3   28.00    3.50
   6 -14  -3  127.89    6.80
  -6  14   3  132.39    6.50
   5 -14  -3  204.18    9.30
   5 -14  -3  193.68    9.40
  -5  14   3  194.38    9.30
   4 -14  -3  196.38    9.50
  -4  14   3  202.88    9.40
   3 -14  -3   68.49    4.30
  -3  14   3   69.89    4.20
  -2  14   3   24.00    3.00
  -1  14   3  198.88    9.40
   0  14   3   40.30    3.60
   1  14   3    4.70    1.40
   2  14   3   -1.10    1.50
   3  14   3   22.80    4.10
  10 -15  -3    7.60    2.50
   9 -15  -3   10.30    2.40
  -8  15   3    2.90    1.20
  -7  15   3   18.80    3.10
   6 -15  -3  105.19    5.90
  -6  15   3  107.89    5.70
   5 -15  -3  118.19    6.30
  -5  15   3  120.29    6.20
  -4  15   3    7.20    1.40
  -3  15   3   36.20    3.50
  -2  15   3   15.70    3.10
  -1  15   3   -0.80    1.30
   0  15   3    8.60    1.60
   1  15   3    2.50    1.60
   2  15   3   11.30    1.90
  -9  16   3   -0.40    1.30
  -8  16   3  103.59    5.80
   7 -16  -3  162.18    8.50
  -7  16   3  164.28    8.00
   6 -16  -3   13.10    1.90
  -5  16   3   54.99    4.10
  -4  16   3  238.48   11.20
  -3  16   3  187.48    9.10
  -2  16   3   31.70    3.70
  -1  16   3   -0.50    1.50
   0  16   3   49.70    4.30
   1  16   3   76.49    6.00
   7 -17  -3   63.19    5.30
  -7  17   3   78.89    4.70
  -6  17   3  125.89    6.70
  -5  17   3  110.19    6.20
  -4  17   3    0.10    1.40
  -3  17   3  142.19    7.40
  -2  17   3  202.78    9.90
  -3  18  -4    3.50    1.80
   1  17  -4    6.90    1.90
   0  17  -4   -1.40    1.70
  -1  17  -4   30.00    4.20
  -2  17  -4   18.10    4.00
  -3  17  -4    1.60    1.60
  -4  17  -4   56.69    4.70
   4 -17   4   47.10    4.40
  -5  17  -4   84.59    5.50
  -5  17  -4   98.19    6.00
   5 -17   4   98.69    6.00
  -6  17  -4    1.00    1.60
   6 -17   4   -2.20    2.00
   3  16  -4    9.20    2.00
   2  16  -4   10.40    2.00
   1  16  -4   24.70    4.10
   0  16  -4    0.90    1.60
  -1  16  -4    4.90    1.70
  -2  16  -4   20.50    3.90
  -3  16  -4   43.10    4.30
  -4  16  -4   51.49    4.00
  -4  16  -4   55.89    4.50
   4 -16   4   54.79    4.30
  -5  16  -4   38.80    3.90
  -5  16  -4   45.20    4.20
   5 -16   4   41.60    4.40
  -6  16  -4   60.79    4.80
   6 -16   4   55.49    5.20
  -7  16  -4    5.90    1.60
   7 -16   4    0.00    2.40
   4  15  -4  186.48    9.50
   3  15  -4   27.30    4.10
   2  15  -4  123.79    6.90
   1  15  -4  237.98   11.40
   0  15  -4  110.19    6.30
  -1  15  -4    0.40    1.40
  -2  15  -4  147.19    7.60
  -3  15  -4  190.88    9.30
  -3  15  -4  200.88    9.60
   3 -15   4  200.38    9.40
  -4  15  -4    7.80    1.50
  -4  15  -4   12.80    3.00
   4 -15   4    8.50    1.60
  -5  15  -4    1.20    1.40
  -5  15  -4    1.00    1.50
   5 -15   4   -0.60    1.70
  -6  15  -4   14.70    3.60
  -6  15  -4   11.70    3.40
   6 -15   4    7.90    2.20
  -7  15  -4   14.10    3.80
   7 -15   4    9.10    2.40
  -8  15  -4   17.30    4.00
   6  14  -4    5.00    2.10
   5  14  -4    8.60    1.90
   4  14  -4   32.20    4.20
   3  14  -4  187.78    9.30
   2  14  -4    2.10    1.60
   1  14  -4   13.70    3.50
   0  14  -4  175.68    8.70
  -1  14  -4   78.39    5.00
  -2  14  -4   12.40    3.20
  -3  14  -4   58.89    3.80
  -3  14  -4   60.99    4.30
   3 -14   4   60.29    4.00
  -4  14  -4   90.59    5.40
  -4  14  -4   93.09    5.10
   4 -14   4   90.99    5.30
  -5  14  -4  132.39    6.70
  -5  14  -4  129.69    6.90
   5 -14   4  128.89    7.10
  -6  14  -4    1.30    1.60
  -6  14  -4    1.20    1.40
   6 -14   4   -2.20    1.90
  -7  14  -4  195.28    9.90
   7 -14   4  212.18   10.70
   8 -14   4   11.10    2.90
  -9  14  -4    8.00    1.70
   6  13  -4   10.00    2.00
   5  13  -4   -1.90    1.70
   4  13  -4   41.10    4.10
   3  13  -4  317.97   14.60
   2  13  -4    4.10    1.50
   1  13  -4  329.37   14.30
  -1 -13   4  293.77   14.20
   0  13  -4  277.77   12.30
   0 -13   4  248.48   12.10
  -1  13  -4  153.38    7.70
  -2  13  -4   10.30    1.50
  -2  13  -4   12.10    2.30
   2 -13   4   13.20    2.50
  -3  13  -4   36.70    3.50
  -3  13  -4   35.40    3.00
   3 -13   4   34.80    3.20
  -4  13  -4   12.70    3.10
  -4  13  -4   10.70    2.60
   4 -13   4   11.00    3.00
  -5  13  -4   14.30    2.90
  -5  13  -4   13.80    3.20
   5 -13   4   10.50    1.80
  -6  13  -4    1.40    1.30
  -6  13  -4    2.40    1.50
   6 -13   4    0.50    1.90
  -7  13  -4   60.49    4.40
   7 -13   4   58.49    5.60
  -8  13  -4   69.99    4.70
   8 -13   4   50.59    6.10
 -10  13  -4    1.50    1.70
   7  12  -4  101.49    6.30
   6  12  -4  209.38   10.20
   5  12  -4  103.79    6.00
   4  12  -4   90.29    5.40
   3  12  -4  466.95   19.80
  -3 -12   4  412.06   19.80
   2  12  -4  316.37   13.90
  -2 -12   4  288.47   13.80
   1  12  -4  397.36   17.10
  -1 -12   4  359.46   17.00
   0  12  -4    0.10    1.20
   0 -12   4    1.30    0.90
  -1  12  -4  290.37   13.30
  -2  12  -4  869.01   38.70
  -2  12  -4  909.11   38.80
   2 -12   4  859.51   38.70
  -3  12  -4  249.38   11.40
  -3  12  -4  244.28   11.20
   3 -12   4  245.58   11.30
  -4  12  -4   12.50    2.60
  -4  12  -4   10.40    1.40
   4 -12   4   13.40    2.90
  -5  12  -4   82.59    4.60
  -5  12  -4   77.69    4.80
   5 -12   4   83.19    5.20
  -6  12  -4  300.17   14.00
  -6  12  -4  293.77   14.00
   6 -12   4  322.77   14.40
  -7  12  -4   19.90    3.40
  -7  12  -4   20.10    3.60
  -8  12  -4   -0.70    1.40
  -9  12  -4    2.20    1.40
 -10  12  -4    0.60    1.50
   8  11  -4   -0.30    1.80
   7  11  -4    0.70    1.70
   6  11  -4   80.69    5.10
   5  11  -4  156.38    7.80
  -5 -11   4  154.08    7.90
   4  11  -4   59.89    4.20
  -4 -11   4   58.99    4.10
   3  11  -4   30.70    3.40
  -3 -11   4   35.60    3.00
   2  11  -4  176.98    8.30
  -2 -11   4  169.58    8.20
   1  11  -4  862.01   38.00
  -1 -11   4  861.31   38.00
   0  11  -4  364.46   15.90
   0 -11   4  340.97   15.90
  -1  11  -4    3.50    1.10
   1 -11   4    4.30    1.00
  -2  11  -4   76.89    4.40
  -2  11  -4   80.39    4.00
   2 -11   4   74.49    4.20
  -3  11  -4  158.68    7.60
  -3  11  -4  158.58    7.40
   3 -11   4  156.78    7.50
  -4  11  -4  181.38    8.60
  -4  11  -4  181.88    8.40
   4 -11   4  175.18    8.60
  -5  11  -4    0.10    1.10
  -5  11  -4    0.90    1.20
   5 -11   4    0.00    1.50
  -6  11  -4   57.89    4.30
  -6  11  -4   74.39    4.30
   6 -11   4   72.39    5.10
  -7  11  -4   29.90    3.50
  -7  11  -4   24.90    3.30
  -8  11  -4    0.60    1.30
  10 -11   4    8.60    3.00
   9  10  -4    4.00    1.90
   8  10  -4    9.80    1.90
   7  10  -4   20.40    3.60
   6  10  -4    5.20    1.50
  -6 -10   4    5.30    1.50
   5  10  -4  137.79    6.70
  -5 -10   4  128.29    6.90
   4  10  -4   46.50    3.60
  -4 -10   4   49.00    3.50
   3  10  -4   14.40    2.80
  -3 -10   4   16.50    2.40
   2  10  -4  436.66   18.80
  -2 -10   4  403.76   18.80
   1  10  -4   19.80    2.80
  -1 -10   4   24.10    2.30
   0  10  -4   15.90    2.60
   0 -10   4   19.70    2.10
  -1  10  -4   34.20    3.10
  -1  10  -4   43.40    2.40
   1 -10   4   41.40    2.70
  -2  10  -4  280.97   12.40
  -2  10  -4  258.97   12.20
   2 -10   4  278.17   12.30
  -3  10  -4   10.20    2.00
   3 -10   4    9.40    2.30
  -4  10  -4   30.10    2.90
  -4  10  -4   36.20    2.80
   4 -10   4   36.30    3.20
  -5  10  -4   72.19    4.30
  -5  10  -4   73.99    4.30
   5 -10   4   78.29    4.80
  -6  10  -4    0.00    1.10
  -6  10  -4   -0.50    1.30
  -7  10  -4   64.29    4.10
   7 -10   4   49.40    5.10
   8 -10   4    9.00    2.40
   9 -10   4   21.50    5.30
  10 -10   4   61.39    6.40
  11 -10   4    0.90    3.10
   8   9  -4   38.10    4.10
   7   9  -4    4.40    1.40
  -7  -9   4    5.40    1.50
   6   9  -4    6.30    1.40
  -6  -9   4   12.10    3.10
   5   9  -4  118.19    5.90
  -5  -9   4  114.39    6.00
   4   9  -4  313.27   13.70
  -4  -9   4  294.27   13.80
   3   9  -4  662.23   28.50
  -3  -9   4  629.94   28.60
   2   9  -4   37.10    3.10
  -2  -9   4   39.00    2.70
   1   9  -4  254.87   11.40
  -1  -9   4  245.58   11.30
   0   9  -4 1054.19   46.80
  -1   9  -4  997.50   43.90
  -1   9  -4 1010.40   44.20
   1  -9   4  968.30   43.80
  -2   9  -4    1.10    0.80
  -2   9  -4   -0.50    0.80
   2  -9   4    0.70    0.90
  -3   9  -4  334.97   15.30
  -3   9  -4  349.57   15.20
   3  -9   4  339.37   15.30
  -4   9  -4  770.52   34.80
  -4   9  -4  782.72   34.40
   4  -9   4  794.92   34.60
  -5   9  -4  462.55   21.30
   5  -9   4  495.95   21.50
  -6   9  -4    2.70    1.20
   6  -9   4   -0.10    1.70
  -7   9  -4   71.79    4.30
   7  -9   4   58.19    5.20
   8  -9   4    0.50    2.20
   9  -9   4   -1.80    2.40
  10  -9   4   -0.60    2.60
  11  -9   4   30.80    6.00
  10   8  -4   22.30    4.30
   9   8  -4   23.10    3.90
  -9  -8   4   32.50    4.70
   8   8  -4    0.30    1.50
  -8  -8   4    2.00    1.50
   7   8  -4    4.40    1.30
  -7  -8   4    5.70    1.40
   6   8  -4    4.20    1.20
  -6  -8   4    3.70    1.20
   5   8  -4   72.09    4.10
  -5  -8   4   68.69    4.10
   4   8  -4  133.79    6.40
  -4  -8   4  132.49    6.40
   3   8  -4  101.39    5.10
  -3  -8   4   99.59    5.00
   2   8  -4  152.88    7.10
  -2  -8   4  147.29    7.00
   1   8  -4  115.39    5.60
  -1  -8   4  112.49    5.50
   0   8  -4  155.98    7.10
   0   8  -4  158.38    7.30
   0  -8   4  154.68    7.20
  -1   8  -4  375.86   16.70
  -1   8  -4  393.56   16.80
   1  -8   4  363.56   16.80
  -2   8  -4 1054.79   45.60
  -2   8  -4 1025.30   45.20
   2  -8   4  987.80   45.20
  -3   8  -4   12.60    2.10
  -3   8  -4   15.10    1.80
   3  -8   4   13.60    2.20
  -4   8  -4   35.20    2.60
   4  -8   4   33.70    3.00
  -5   8  -4  477.35   21.80
   5  -8   4  505.25   22.00
  -6   8  -4  463.95   20.70
   6  -8   4  464.65   21.00
  -7   8  -4  224.88   10.20
   7  -8   4  208.38   10.70
  -8   8  -4    1.30    1.40
   9  -8   4  130.89    7.90
  10  -8   4    7.10    2.60
  11  -8   4    4.70    2.80
  10   7  -4   44.50    4.60
 -10  -7   4   63.89    5.20
   9   7  -4  191.68    9.60
  -9  -7   4  206.68   10.00
   8   7  -4   36.00    3.40
  -8  -7   4   34.00    4.00
   7   7  -4    4.50    1.20
  -7  -7   4    3.10    1.30
   6   7  -4  104.39    5.20
  -6  -7   4  102.19    5.50
   5   7  -4    3.30    1.00
  -5  -7   4    4.90    1.00
   4   7  -4    1.80    0.90
  -4  -7   4    3.10    0.80
   3   7  -4   11.30    2.10
  -3  -7   4   15.20    1.80
   2   7  -4   63.19    3.40
  -2  -7   4   58.69    3.20
   1   7  -4   65.29    3.10
   1   7  -4   56.39    3.40
  -1  -7   4   58.69    3.20
  -1  -7   4   62.39    3.10
   0   7  -4   45.70    2.40
   0   7  -4   37.50    2.60
   0  -7   4   41.80    2.50
  -1   7  -4  406.76   17.70
  -1   7  -4  397.56   17.60
   1  -7   4  388.76   17.60
  -2   7  -4   20.10    2.00
  -2   7  -4   23.00    1.80
   2  -7   4   20.80    2.00
  -3   7  -4   69.49    3.60
   3  -7   4   67.89    3.80
  -4   7  -4  411.86   18.60
   4  -7   4  427.46   18.80
  -5   7  -4   92.79    4.80
   5  -7   4   93.59    5.20
  -6   7  -4  100.69    5.10
   6  -7   4   94.19    5.70
  -7   7  -4   97.99    5.00
   7  -7   4   82.79    5.80
  -8   7  -4   34.00    3.50
   9  -7   4   94.19    6.60
  10  -7   4   28.20    5.30
  11  -7   4    1.10    2.70
  11   6  -4   23.30    4.50
  11   6  -4   32.20    4.50
 -11  -6   4   37.50    4.80
  10   6  -4   25.00    3.80
 -10  -6   4   22.30    4.20
   9   6  -4    5.30    1.50
  -9  -6   4    7.20    1.50
   8   6  -4    1.50    1.30
   8   6  -4    1.00    1.20
  -8  -6   4    0.50    1.30
   7   6  -4  160.68    7.50
  -7  -6   4  156.28    7.70
   6   6  -4    3.40    0.90
  -6  -6   4    2.40    1.00
   5   6  -4  526.05   22.90
  -5  -6   4  511.05   23.00
   4   6  -4   86.79    4.30
  -4  -6   4   82.99    4.30
   3   6  -4   43.10    2.70
  -3  -6   4   39.20    2.50
   2   6  -4 1849.42   81.59
   2   6  -4 1930.91   81.49
  -2  -6   4 1778.52   81.79
   1   6  -4  396.76   17.40
   1   6  -4  392.66   17.40
  -1  -6   4  386.66   17.40
  -1  -6   4  392.86   17.40
   0   6  -4   30.20    1.90
   0   6  -4   27.30    2.10
   0  -6   4   28.20    2.00
  -1   6  -4   82.09    3.90
  -1   6  -4   75.99    4.00
   1  -6   4   80.59    4.00
  -2   6  -4 1344.07   58.69
   2  -6   4 1320.27   58.79
  -3   6  -4  193.58    9.50
   3  -6   4  227.78    9.60
   4  -6   4    4.20    1.20
  -5   6  -4  140.09    6.70
   5  -6   4  141.89    7.00
  -6   6  -4  323.27   14.50
   6  -6   4  321.57   14.80
  -7   6  -4  343.87   15.10
   7  -6   4  324.17   15.50
  -8   6  -4  171.78    8.20
   8  -6   4  163.78    8.90
   9  -6   4   55.09    5.40
  10  -6   4   18.60    5.20
 -11   6  -4   35.20    3.80
  11  -6   4   29.30    5.70
  11   5  -4   70.29    5.60
 -11  -5   4   79.59    5.40
  10   5  -4   71.69    4.90
  10   5  -4   56.99    4.70
 -10  -5   4   72.89    5.00
   9   5  -4   -1.20    1.30
   9   5  -4    0.50    1.60
  -9  -5   4   -0.50    1.30
   8   5  -4   61.99    3.80
   8   5  -4   55.79    3.90
  -8  -5   4   60.39    4.10
   7   5  -4  224.88   10.80
   7   5  -4  245.08   10.80
  -7  -5   4  242.28   10.90
   6   5  -4  347.07   15.10
   6   5  -4  324.17   15.10
  -6  -5   4  347.17   15.20
   5   5  -4  372.96   15.90
   5   5  -4  390.16   15.90
  -5  -5   4  311.17   15.90
   4   5  -4  166.98    7.80
   4   5  -4  177.08    7.80
  -4  -5   4  168.58    7.80
   3   5  -4   -1.10    0.70
  -3  -5   4    0.10    0.60
   2   5  -4   55.59    2.70
   2   5  -4   48.30    2.90
  -2  -5   4   49.00    2.70
   1   5  -4 1519.55   65.99
   1   5  -4 1499.05   65.79
  -1  -5   4 1458.05   65.79
   0   5  -4  860.01   39.10
   0   5  -4  917.01   39.40
   0  -5   4  870.31   39.00
  -1   5  -4 1799.92   78.29
   1  -5   4 1753.22   78.39
  -2   5  -4  452.15   19.60
   2  -5   4  437.96   19.70
  -3   5  -4 1215.68   53.79
   3  -5   4 1228.48   53.89
  -4   5  -4 1693.93   76.39
   4  -5   4 1779.62   76.59
  -5   5  -4  927.11   40.60
   5  -5   4  920.81   40.80
  -6   5  -4   88.09    4.50
   6  -5   4   82.59    5.20
  -7   5  -4  316.87   13.30
   7  -5   4  267.07   13.70
  -8   5  -4  260.17   11.90
   8  -5   4  256.97   12.50
   9  -5   4   54.39    5.40
 -10   5  -4   22.70    3.30
  10  -5   4   19.90    5.20
 -11   5  -4   28.20    3.70
  11  -5   4   36.80    5.60
  12   4  -4   61.39    5.70
  11   4  -4   79.29    5.80
 -11  -4   4   92.09    5.50
  10   4  -4  406.66   18.20
  10   4  -4  353.16   18.20
 -10  -4   4  446.16   18.30
   9   4  -4  165.68    8.50
   9   4  -4  174.28    8.30
  -9  -4   4  182.58    8.50
   8   4  -4    1.50    1.00
   8   4  -4    0.80    1.30
  -8  -4   4    0.60    1.10
   7   4  -4  304.47   14.30
   7   4  -4  328.97   14.30
  -7  -4   4  328.77   14.40
   6   4  -4  225.78    9.80
   6   4  -4  210.88    9.90
  -6  -4   4  217.78    9.90
   5   4  -4  214.58    9.40
   5   4  -4  204.58    9.40
  -5  -4   4  208.88    9.50
   4   4  -4  135.19    6.20
   4   4  -4  137.19    6.20
  -4  -4   4  134.39    6.20
   3   4  -4    5.90    1.50
   3   4  -4    8.20    1.40
  -3  -4   4    6.70    1.30
   2   4  -4    7.60    1.20
  -2  -4   4    5.90    1.10
   1   4  -4  328.47   13.80
   1   4  -4  309.97   13.80
  -1  -4   4  296.67   13.80
   0   4  -4  165.78    7.40
   0  -4   4  162.08    7.40
  -1   4  -4  266.07   11.60
   1  -4   4  257.37   11.70
  -2   4  -4  329.77   14.50
   2  -4   4  324.17   14.50
  -3   4  -4  229.58   10.30
   3  -4   4  232.78   10.50
  -4   4  -4   99.79    4.80
   4  -4   4   99.59    5.10
  -5   4  -4  337.07   15.00
   5  -4   4  337.87   15.30
  -6   4  -4  355.76   15.70
   6  -4   4  345.97   16.00
  -7   4  -4   76.79    4.20
   7  -4   4   64.79    5.10
  -8   4  -4   36.80    3.30
   8  -4   4   33.20    4.60
  -9   4  -4  197.28    9.10
   9  -4   4  181.48    9.90
 -10   4  -4    3.20    1.40
  10  -4   4    6.40    2.40
  11  -4   4    2.60    2.60
  12   3  -4   91.09    6.50
  11   3  -4    5.10    2.20
 -11  -3   4    3.30    1.50
  10   3  -4   43.20    4.20
 -10  -3   4   37.30    3.80
   9   3  -4   19.70    3.30
   9   3  -4   17.30    2.90
  -9  -3   4   13.90    2.90
   8   3  -4    3.00    1.30
   8   3  -4    4.30    1.00
  -8  -3   4    2.40    1.00
   7   3  -4  105.99    4.80
   7   3  -4   97.89    5.00
  -7  -3   4   97.49    5.00
   6   3  -4  182.68    8.60
   6   3  -4  194.98    8.50
  -6  -3   4  187.88    8.60
   5   3  -4  189.88    8.20
   5   3  -4  181.58    8.30
  -5  -3   4  180.08    8.30
   4   3  -4  243.28   10.80
   4   3  -4  247.18   10.90
  -4  -3   4  236.98   10.80
   3   3  -4  391.96   16.90
  -3  -3   4  373.96   16.90
   2   3  -4  361.06   16.10
   2   3  -4  369.06   16.10
   1   3  -4  267.77   11.80
  -1  -3   4  262.77   11.80
   0   3  -4  315.07   13.90
   0  -3   4  311.67   13.90
  -1   3  -4 1857.01   80.49
   1  -3   4 1798.82   80.59
  -2   3  -4  122.69    5.60
   2  -3   4  121.49    5.70
  -3   3  -4   16.50    1.60
   3  -3   4   14.70    2.00
  -4   3  -4  769.02   35.00
   4  -3   4  823.62   35.20
  -5   3  -4 1189.18   52.99
   5  -3   4 1221.08   53.09
  -6   3  -4  167.48    7.80
   6  -3   4  164.48    8.20
  -7   3  -4    4.90    1.20
   7  -3   4    3.30    1.80
  -8   3  -4  364.96   15.40
  -8   3  -4  323.57   15.40
   8  -3   4  329.87   15.80
  -9   3  -4  109.69    5.90
  -9   3  -4  109.69    6.30
   9  -3   4  111.89    7.00
 -10   3  -4   36.70    3.60
  11  -3   4    4.80    2.70
  12   2  -4   98.69    6.90
 -12  -2   4  105.99    6.60
  11   2  -4   78.69    5.70
 -11  -2   4   81.99    4.90
  10   2  -4  104.99    6.40
 -10  -2   4  122.49    6.00
   9   2  -4  270.47   11.70
  -9  -2   4  234.08   11.50
   8   2  -4  367.66   17.10
   8   2  -4  400.76   17.00
  -8  -2   4  376.26   17.00
   7   2  -4   80.29    3.80
   7   2  -4   75.09    4.10
  -7  -2   4   69.49    3.80
   6   2  -4    2.10    0.90
  -6  -2   4    0.80    0.60
   5   2  -4    6.80    1.70
  -5  -2   4    7.30    1.30
   4   2  -4   75.99    3.80
   4   2  -4   76.69    3.60
  -4  -2   4   80.39    3.70
   3   2  -4  483.65   21.10
  -3  -2   4  474.95   21.20
   2   2  -4 1069.19   46.70
   2   2  -4 1043.80   46.60
   1   2  -4  752.92   33.20
  -1  -2   4  744.53   33.20
   0   2  -4  512.25   22.40
   0  -2   4  497.95   22.50
  -1   2  -4 1009.50   43.60
   1  -2   4  967.60   43.60
  -2   2  -4 2748.53  119.69
   2  -2   4 2700.83  119.79
  -3   2  -4 1000.90   44.00
   3  -2   4  999.60   44.20
  -4   2  -4    6.40    1.60
  -5   2  -4  278.07   12.70
   5  -2   4  288.67   12.90
  -6   2  -4  718.33   31.40
   6  -2   4  705.73   31.60
  -7   2  -4  276.97   11.40
  -7   2  -4  238.28   11.40
   7  -2   4  232.28   11.80
  -8   2  -4   54.79    3.80
  -8   2  -4   57.79    3.70
   8  -2   4   53.89    4.90
  -9   2  -4   57.59    3.90
  -9   2  -4   52.19    4.10
   9  -2   4   66.79    5.40
 -10   2  -4  162.28    8.30
  10  -2   4  181.88    9.40
  11  -2   4  183.28   10.30
  13   1  -4   29.80    5.40
  12   1  -4  248.58   12.20
  11   1  -4  462.25   20.90
  10   1  -4   16.10    3.70
   9   1  -4   19.00    3.20
   8   1  -4  778.02   34.30
   7   1  -4 1090.99   47.90
   6   1  -4   65.29    3.50
   5   1  -4   22.10    1.90
   4   1  -4  336.87   14.90
   3   1  -4  150.98    6.70
   2   1  -4  376.36   16.60
   1   1  -4   -0.80    0.40
  -1  -1   4   -0.80    0.40
   0   1  -4  449.16   20.00
  -1   1  -4  727.93   32.20
  -2   1  -4   31.50    1.90
   2  -1   4   30.40    2.00
  -3   1  -4  143.99    6.60
   3  -1   4  143.39    6.70
  -4   1  -4   19.80    1.80
   4  -1   4   18.30    2.40
  -5   1  -4  111.09    5.50
  -5   1  -4  116.49    5.50
   5  -1   4  115.19    5.90
  -6   1  -4   72.49    3.90
  -6   1  -4   68.29    3.80
   6  -1   4   65.19    4.50
  -7   1  -4  144.09    6.40
  -7   1  -4  126.89    6.40
   7  -1   4  119.89    7.00
  -8   1  -4  249.38   12.10
  -8   1  -4  286.77   12.10
   8  -1   4  254.97   12.60
  -9   1  -4   16.40    3.20
  -9   1  -4   13.10    2.90
 -10   1  -4   43.50    3.80
  11  -1   4   41.20    6.00
  13   0  -4    7.50    2.80
  12   0  -4   15.40    4.60
  11   0  -4   61.39    5.10
 -11   0   4   57.29    5.40
  10   0  -4  136.59    7.50
 -10   0   4  150.78    7.80
   9   0  -4  128.49    6.80
  -9   0   4  136.39    7.10
   8   0  -4    3.50    1.30
  -8   0   4    0.90    1.40
   7   0  -4   46.50    2.90
  -7   0   4   32.30    3.20
   6   0  -4  244.38   11.00
   5   0  -4   47.00    2.70
   4   0  -4  154.88    7.00
   1   0  -4  226.58   10.20
   0   0  -4 1303.07   57.39
   0   0   4 1296.97   57.39
  -1   0  -4  152.18    6.60
   1   0   4  139.99    6.60
  -2   0  -4  374.16   16.60
   2   0   4  377.16   16.60
  -3   0  -4 1406.66   62.39
   3   0   4 1430.26   62.49
  -4   0  -4 1315.27   59.99
  -4   0  -4 1392.86   60.09
   4   0   4 1384.96   60.09
  -5   0  -4   42.90    2.70
  -5   0  -4   41.10    2.60
   5   0   4   36.80    3.30
  -6   0  -4  238.48   10.20
  -6   0  -4  216.08   10.20
   6   0   4  215.88   10.50
  -7   0  -4  220.68    9.40
  -7   0  -4  197.08    9.40
   7   0   4  189.78    9.90
  -8   0  -4  156.38    7.90
  -8   0  -4  175.98    7.90
   8   0   4  161.28    8.70
  -9   0  -4    6.00    1.50
   9   0   4    8.40    2.30
  10   0   4   48.20    5.70
  11   0   4   48.10    6.10
  13  -1  -4   21.90    5.30
  12  -1  -4   74.69    5.80
  11  -1  -4   75.39    5.60
 -11   1   4   73.49    5.70
  10  -1  -4   87.79    5.50
 -10   1   4   88.79    5.80
   9  -1  -4   49.30    3.90
  -9   1   4   45.40    4.20
   8  -1  -4  115.39    5.90
  -8   1   4  113.69    6.20
   7  -1  -4  181.68    8.40
  -7   1   4  183.08    8.70
   6  -1  -4  308.07   13.50
  -6   1   4  296.57   13.60
   5  -1  -4  664.33   29.30
   4  -1  -4  196.98    8.80
   1  -1  -4  264.77   11.90
   0  -1  -4  248.88   10.90
   0   1   4  240.48   10.90
  -1  -1  -4  280.07   12.20
  -1  -1  -4  279.97   12.30
   1   1   4  268.37   12.30
  -2  -1  -4   76.39    3.60
  -2  -1  -4   79.19    3.80
   2   1   4   71.29    3.70
  -3  -1  -4   23.30    1.70
   3   1   4   20.40    2.10
  -4  -1  -4  620.14   28.10
  -4  -1  -4  656.23   28.20
   4   1   4  646.14   28.30
  -5  -1  -4 2060.69   86.89
  -5  -1  -4 1900.41   86.69
   5   1   4 1966.90   86.89
  -6  -1  -4   86.29    4.20
  -6  -1  -4   74.59    4.20
   6   1   4   72.29    4.80
  -7  -1  -4   26.20    2.80
  -7  -1  -4   26.00    2.80
   7   1   4   24.90    3.90
  -8  -1  -4  597.34   24.10
  -8  -1  -4  520.85   24.10
   8   1   4  507.95   24.40
  -9  -1  -4  362.46   16.90
  -9  -1  -4  377.46   16.80
   9   1   4  377.76   17.40
  10   1   4   37.10    5.40
  13  -2  -4  143.09    8.40
  12  -2  -4   86.39    6.20
  11  -2  -4   15.60    4.30
  10  -2  -4  385.06   18.60
 -10   2   4  437.16   18.90
   9  -2  -4  839.62   39.70
  -9   2   4  964.20   40.00
   8  -2  -4  439.46   20.40
  -8   2   4  475.65   20.60
   7  -2  -4   73.09    3.90
  -7   2   4   63.39    4.10
   6  -2  -4 1583.04   72.79
  -6   2   4 1726.73   73.29
   5  -2  -4  966.20   42.70
   4  -2  -4  963.10   42.60
   2  -2  -4  794.62   35.00
   1  -2  -4  281.77   12.00
   1  -2  -4  251.97   11.80
   0  -2  -4 1446.46   61.49
   0  -2  -4 1360.06   61.29
   0   2   4 1371.16   61.39
  -1  -2  -4  245.18   11.10
  -1  -2  -4  258.07   11.00
   1   2   4  241.78   11.10
  -2  -2  -4 1426.36   61.69
  -2  -2  -4 1385.56   61.49
   2   2   4 1386.06   61.69
  -3  -2  -4   10.10    1.40
   3   2   4    7.50    1.90
  -4  -2  -4  276.27   12.60
  -4  -2  -4  283.97   12.70
   4   2   4  287.37   12.70
  -5  -2  -4  292.57   12.80
  -5  -2  -4  268.87   12.70
   5   2   4  288.67   12.90
  -6  -2  -4  163.98    8.00
  -6  -2  -4  185.78    8.10
   6   2   4  165.68    8.40
  -7  -2  -4   13.90    2.70
  -7  -2  -4   13.50    2.70
   7   2   4   10.10    1.90
  -8  -2  -4   -0.50    1.30
   8   2   4   -0.30    1.90
  -9  -2  -4  105.39    5.90
   9   2   4  111.19    7.00
  10   2   4  157.18    9.00
  13  -3  -4   47.30    5.80
  12  -3  -4   77.29    6.00
  11  -3  -4   85.29    5.80
  10  -3  -4    3.60    1.80
 -10   3   4    0.10    1.70
   9  -3  -4  158.38    8.10
  -9   3   4  171.88    8.40
   8  -3  -4  293.07   13.80
  -8   3   4  316.97   14.00
   7  -3  -4 1230.58   56.19
  -7   3   4 1331.37   56.59
   6  -3  -4   56.99    3.10
  -6   3   4   46.90    3.30
   5  -3  -4  292.57   13.00
  -5   3   4  289.67   13.00
   4  -3  -4 1159.38   51.19
   3  -3  -4 1077.59   47.60
   2  -3  -4  136.79    6.00
  -2   3   4  132.59    6.10
   1  -3  -4   16.30    1.40
   1  -3  -4   18.50    1.30
  -1   3   4   17.70    1.40
   0  -3  -4  398.66   17.60
   0  -3  -4  420.56   17.70
   0   3   4  370.66   17.70
   0   3   4  400.36   17.60
  -1  -3  -4   66.49    3.50
  -1  -3  -4   71.99    3.30
   1   3   4   64.59    3.40
   1   3   4   64.69    3.70
  -2  -3  -4    1.30    0.70
   2   3   4    0.90    0.80
   2   3   4    1.20    0.70
  -3  -3  -4   17.10    1.90
  -3  -3  -4   18.70    1.50
   3   3   4   14.90    1.90
  -4  -3  -4   17.30    1.70
  -4  -3  -4   12.60    2.10
   4   3   4   16.40    2.30
  -5  -3  -4  136.99    6.90
  -5  -3  -4  158.18    7.00
   5   3   4  148.69    7.20
  -6  -3  -4   97.09    4.90
   6   3   4   94.99    5.50
  -7  -3  -4   -0.50    1.20
   7   3   4   -0.70    1.70
  -8  -3  -4   74.79    4.50
  -8  -3  -4   70.69    4.60
   8   3   4   71.89    5.50
  -9  -3  -4   63.69    4.40
   9   3   4   65.69    5.70
  10   3   4   24.50    5.40
  13  -4  -4   26.00    5.50
  12  -4  -4   87.59    6.30
  11  -4  -4   25.80    4.30
  10  -4  -4   97.29    5.80
 -10   4   4   96.99    6.00
   9  -4  -4   65.49    4.60
  -9   4   4   79.59    4.90
   8  -4  -4  101.79    5.40
  -8   4   4  101.09    5.60
   7  -4  -4  109.49    5.30
  -7   4   4   98.09    5.40
   6  -4  -4  235.68   10.60
  -6   4   4  231.98   10.70
   5  -4  -4  171.18    7.70
  -5   4   4  166.68    7.80
   4  -4  -4  428.36   18.90
  -3   4   4    2.10    0.50
   2  -4  -4    0.50    0.40
  -2   4   4    1.10    0.50
   1  -4  -4   68.39    3.40
   1  -4  -4   72.79    3.40
  -1   4   4   72.79    3.50
   0  -4  -4   24.40    1.80
   0   4   4   25.30    2.00
  -1  -4  -4   18.50    1.80
   1   4   4   20.00    2.00
  -2  -4  -4  772.32   34.30
   2   4   4  784.42   34.40
  -3  -4  -4  267.57   12.10
  -3  -4  -4  284.37   12.30
   3   4   4  269.87   12.50
  -4  -4  -4  457.95   19.70
  -4  -4  -4  431.26   19.60
   4   4   4  443.96   19.70
  -5  -4  -4    7.60    2.00
  -5  -4  -4    7.70    1.10
   5   4   4   10.90    2.60
  -6  -4  -4  912.61   37.80
  -6  -4  -4  839.52   37.70
   6   4   4  821.02   37.90
  -7  -4  -4  394.76   17.50
  -7  -4  -4  412.56   17.60
   7   4   4  366.46   17.80
  -8  -4  -4  340.87   14.70
   8   4   4  307.57   15.10
  -9  -4  -4   32.60    3.70
   9   4   4   33.70    5.00
  13  -5  -4    5.20    2.80
  12  -5  -4  116.79    7.30
  11  -5  -4  247.38   12.00
  10  -5  -4  356.36   16.90
 -10   5   4  385.06   17.10
   9  -5  -4  235.88   11.50
  -9   5   4  257.07   11.70
   8  -5  -4  109.19    5.80
  -8   5   4  107.29    5.90
   7  -5  -4 1575.84   70.29
  -7   5   4 1631.14   70.89
   6  -5  -4 1286.37   56.99
  -6   5   4 1303.07   57.39
   5  -5  -4  115.49    5.30
  -5   5   4  103.59    5.30
   4  -5  -4   75.49    3.80
   3  -5  -4  636.74   29.00
   3  -5  -4  661.33   29.20
  -3   5   4  675.13   29.10
   2  -5  -4  737.13   33.70
   2  -5  -4  770.12   33.70
  -2   5   4  777.62   33.80
   1  -5  -4  663.13   28.90
  -1   5   4  642.04   29.00
   0  -5  -4   37.20    2.30
   0   5   4   40.40    2.50
  -1  -5  -4   34.00    2.40
   1   5   4   38.80    2.50
  -2  -5  -4  395.56   17.60
   2   5   4  397.16   17.70
  -3  -5  -4  136.59    6.40
   3   5   4  133.69    6.60
  -4  -5  -4   41.60    2.90
   4   5   4   36.20    3.40
  -6  -5  -4  286.37   12.80
   6   5   4  270.27   12.80
  -7  -5  -4  124.89    6.10
   7   5   4  112.99    6.60
   8   5   4  146.39    7.90
   9   5   4  106.19    6.90
  13  -6  -4   26.80    5.60
  12  -6  -4   22.00    4.80
  11  -6  -4   25.20    4.60
  10  -6  -4  499.65   22.90
 -10   6   4  516.05   23.00
   9  -6  -4 1074.89   48.70
  -9   6   4 1134.69   48.80
   8  -6  -4   73.09    4.50
  -8   6   4   67.09    4.50
   7  -6  -4  270.37   12.30
  -7   6   4  270.97   12.40
   6  -6  -4  717.23   31.40
  -6   6   4  709.13   31.50
   5  -6  -4 1032.10   44.80
  -5   6   4  997.80   45.00
   4  -6  -4   98.59    4.80
   4  -6  -4  108.99    5.00
  -4   6   4  103.19    4.80
   3  -6  -4  412.56   18.20
   3  -6  -4  401.96   18.10
  -3   6   4  418.56   18.20
   2  -6  -4 1027.20   46.80
   2  -6  -4 1086.69   46.80
  -2   6   4 1065.39   46.90
   1  -6  -4 1095.99   47.20
  -1   6   4 1038.00   47.10
   0  -6  -4   40.10    2.50
   0   6   4   43.90    2.60
  -1  -6  -4  164.48    7.50
   1   6   4  159.48    7.50
  -2  -6  -4   39.80    2.80
   2   6   4   44.00    2.90
  -3  -6  -4   32.60    2.80
   3   6   4   38.10    3.00
  -4  -6  -4   91.89    4.90
   4   6   4   91.69    5.20
  -5  -6  -4  382.26   16.70
   5   6   4  356.76   16.80
  -6  -6  -4   33.70    3.50
  13  -7  -4   21.20    5.60
  12  -7  -4   53.39    5.60
  11  -7  -4   18.10    4.40
 -10   7   4    3.30    1.80
   8  -7  -4    2.80    1.60
  -8   7   4   -0.70    1.30
   7  -7  -4  372.06   16.60
  -7   7   4  365.36   16.60
   6  -7  -4  131.89    6.20
  -6   7   4  117.19    6.10
   5  -7  -4   29.20    1.90
  -5   7   4   25.30    2.30
   4  -7  -4   18.50    1.70
  -4   7   4   23.70    1.60
   3  -7  -4   91.39    4.30
   3  -7  -4   85.89    4.20
  -3   7   4   87.39    4.20
   2  -7  -4  149.88    6.90
  -2   7   4  150.88    6.90
   1  -7  -4   53.09    3.00
  -1   7   4   56.89    3.00
   0  -7  -4   13.00    1.90
   0   7   4   18.70    2.00
  -1  -7  -4   49.00    3.10
   1   7   4   54.29    3.20
  -2  -7  -4   76.79    4.30
   2   7   4   82.99    4.30
  -3  -7  -4   46.00    3.50
   3   7   4   54.29    3.60
  -4  -7  -4   32.10    3.20
   4   7   4   33.00    3.40
  -5  -7  -4  440.96   19.70
   5   7   4  436.16   19.80
   6   7   4   77.69    5.40
  13  -8  -4   28.30    5.70
  12  -8  -4   88.89    6.50
  11  -8  -4   17.30    4.60
 -10   8   4    0.40    1.70
   9  -8  -4  111.99    6.20
  -9   8   4   91.99    6.00
   8  -8  -4  414.96   18.40
  -8   8   4  400.96   18.50
   6  -8  -4  192.98    9.00
  -6   8   4  188.48    8.90
   5  -8  -4  723.93   32.40
   5  -8  -4  760.22   32.40
  -5   8   4  721.83   32.40
   4  -8  -4  981.50   43.60
   4  -8  -4  990.60   43.60
  -4   8   4  992.60   43.70
   3  -8  -4   42.20    2.60
   3  -8  -4   52.19    2.80
  -3   8   4   46.90    2.60
   2  -8  -4   78.79    4.00
  -2   8   4   79.49    3.90
   1  -8  -4  693.33   29.80
  -1   8   4  659.43   29.80
   0  -8  -4  829.92   35.70
   0   8   4  781.62   35.50
  -1  -8  -4   24.70    2.50
   1   8   4   28.50    2.50
  -2  -8  -4    4.80    1.10
  -3  -8  -4    3.40    1.20
   3   8   4    4.20    1.20
  -4  -8  -4   37.20    3.60
   4   8   4   43.60    3.60
   5   8   4   40.90    4.10
   6   8   4   30.80    4.30
  13  -9  -4  109.49    7.90
  12  -9  -4   25.60    5.30
  11  -9  -4   27.60    5.10
  10  -9  -4   53.49    5.20
   9  -9  -4   96.79    5.80
  -9   9   4   74.19    5.50
   8  -9  -4  363.26   16.40
  -8   9   4  355.26   16.40
   7  -9  -4  274.77   12.50
  -7   9   4  262.87   12.40
   6  -9  -4   44.30    3.50
  -6   9   4   37.90    3.10
  -6   9   4   38.60    2.50
   5  -9  -4    7.90    1.80
  -5   9   4   11.60    1.70
   4  -9  -4  887.91   37.90
   4  -9  -4  809.82   37.90
  -4   9   4  886.31   38.20
   3  -9  -4  666.63   29.30
  -3   9   4  664.43   29.50
   2  -9  -4  440.46   19.10
  -2   9   4  422.16   19.10
   1  -9  -4    1.20    0.80
   0  -9  -4  808.92   34.90
   0   9   4  771.22   34.80
  -1  -9  -4  330.87   14.80
   1   9   4  322.47   14.70
  -2  -9  -4  289.07   13.20
   2   9   4  286.57   13.10
  -3  -9  -4   -0.10    1.20
   3   9   4    2.10    1.20
   4   9   4   68.29    4.60
   5   9   4   27.30    3.90
   6   9   4    1.80    1.80
  13 -10  -4  120.99    8.60
  12 -10  -4   25.90    5.60
  11 -10  -4   29.90    5.20
  10 -10  -4   38.50    5.20
  -9  10   4    2.60    1.70
  -8  10   4   36.40    3.80
  -7  10   4   35.60    3.40
  -7  10   4   35.30    2.50
   6 -10  -4   60.09    4.00
   6 -10  -4   49.00    3.20
  -6  10   4   51.39    3.00
  -6  10   4   49.10    3.50
   5 -10  -4  127.09    6.70
   5 -10  -4  137.49    6.40
  -5  10   4  137.39    6.30
   4 -10  -4   40.70    2.80
  -4  10   4   43.70    2.70
   3 -10  -4   11.70    2.10
  -3  10   4   17.10    2.00
   2 -10  -4   45.40    3.00
  -2  10   4   51.39    3.00
   1 -10  -4   63.59    3.70
  -1  10   4   65.09    3.60
   0 -10  -4   40.80    3.10
   0  10   4   43.00    3.00
  -1 -10  -4  148.69    7.30
   1  10   4  150.48    7.20
  -2 -10  -4   48.90    3.70
   2  10   4   54.89    3.80
   3  10   4  105.29    5.80
   4  10   4    0.70    1.50
   5  10   4    2.60    1.70
   6  10   4    8.10    2.00
  12 -11  -4   32.40    5.70
  11 -11  -4   20.80    5.10
  10 -11  -4  109.89    6.90
  -9  11   4   50.19    4.60
   7 -11  -4  162.08    8.00
  -7  11   4  155.08    7.70
  -7  11   4  150.28    7.30
   6 -11  -4  245.58   10.70
   6 -11  -4  217.18   11.00
  -6  11   4  235.98   10.60
   5 -11  -4  129.29    7.30
   5 -11  -4  158.58    7.10
  -5  11   4  155.58    6.90
   4 -11  -4   63.49    3.70
  -4  11   4   67.69    3.70
   3 -11  -4  254.47   11.50
  -3  11   4  248.58   11.40
   2 -11  -4  823.02   36.60
  -2  11   4  839.82   36.70
   1 -11  -4   13.10    2.50
  -1  11   4   14.80    2.40
   0 -11  -4  477.55   21.00
   0  11   4  458.85   20.80
  -1 -11  -4  326.37   15.00
   1  11   4  333.17   14.90
   2  11   4  151.68    7.50
   3  11   4  106.49    5.90
   4  11   4   17.00    3.70
   5  11   4    1.80    1.80
   6  11   4    7.40    2.10
  11 -12  -4   29.00    5.40
  10 -12  -4   32.80    5.00
   8 -12  -4  156.28    8.10
  -8  12   4  147.69    7.10
  -8  12   4  148.79    7.80
   7 -12  -4    2.70    1.80
  -7  12   4    3.10    1.30
  -7  12   4    2.80    0.90
   6 -12  -4  364.26   15.30
   6 -12  -4  305.57   15.50
  -6  12   4  345.97   15.20
   5 -12  -4  836.42   39.00
   5 -12  -4  906.61   39.00
  -5  12   4  910.61   38.90
   4 -12  -4  240.38   11.10
  -4  12   4  242.18   11.00
   3 -12  -4   38.40    3.00
  -3  12   4   39.30    3.00
   2 -12  -4  393.36   17.50
  -2  12   4  384.36   17.40
   1 -12  -4  115.39    6.00
  -1  12   4  114.69    5.80
   0 -12  -4  119.79    6.40
   0  12   4  123.59    6.20
   1  12   4    6.40    1.30
   2  12   4  202.28    9.70
   3  12   4  202.88    9.90
   4  12   4   78.99    5.40
   5  12   4   -0.50    1.90
  11 -13  -4   25.90    5.30
  10 -13  -4   48.40    5.40
   8 -13  -4    3.50    2.00
  -8  13   4    2.90    1.50
   7 -13  -4   33.40    4.20
  -7  13   4   46.60    3.10
   6 -13  -4   66.29    3.90
   6 -13  -4   52.39    4.50
  -6  13   4   69.79    3.80
   5 -13  -4   99.59    5.20
   5 -13  -4   89.49    5.30
  -5  13   4  102.79    5.10
   4 -13  -4   43.90    3.30
  -4  13   4   44.90    3.20
   3 -13  -4    1.10    1.00
  -3  13   4    2.10    1.10
   2 -13  -4   81.99    4.80
  -2  13   4   81.69    4.60
   1 -13  -4    3.40    1.50
  -1  13   4    3.60    1.20
   0  13   4   94.29    5.30
   1  13   4  120.09    6.40
   2  13   4   41.10    4.10
   3  13   4   34.40    4.20
   4  13   4   18.40    4.30
  11 -14  -4    7.30    2.50
  10 -14  -4   64.09    5.70
  -9  14   4    2.50    1.20
   8 -14  -4   22.90    4.20
  -8  14   4   30.70    3.00
   7 -14  -4    9.00    1.80
   6 -14  -4    3.10    1.60
   6 -14  -4    5.90    1.20
  -6  14   4    5.40    1.10
   5 -14  -4  160.88    7.90
  -5  14   4  160.48    7.70
   4 -14  -4  116.69    6.10
  -4  14   4  116.69    6.00
   3 -14  -4  134.09    6.90
  -3  14   4  135.99    6.80
  -2  14   4    4.80    1.30
  -1  14   4   12.10    3.00
   0  14   4   66.39    4.50
   1  14   4   56.79    4.40
   2  14   4    2.10    1.70
   3  14   4    8.20    2.10
  10 -15  -4    4.00    2.30
   9 -15  -4   -2.00    2.00
  -9  15   4    0.40    1.10
   8 -15  -4   -1.90    1.90
  -7  15   4    0.80    1.10
   6 -15  -4   48.10    4.10
   6 -15  -4   57.29    4.00
  -6  15   4   57.99    3.90
   5 -15  -4    0.80    1.20
  -5  15   4    0.70    1.20
  -4  15   4   23.60    3.20
  -3  15   4   92.29    5.30
  -2  15   4  175.18    8.60
  -1  15   4   18.20    3.30
   0  15   4   76.59    5.00
   1  15   4  140.19    7.50
   9 -16  -4   30.10    4.90
   8 -16  -4   16.60    2.30
   7 -16  -4   -1.00    1.80
  -6  16   4   -0.40    1.30
  -5  16   4    0.90    1.30
  -4  16   4   -0.60    1.30
  -3  16   4    3.30    1.40
  -2  16   4   17.00    3.50
  -1  16   4   39.70    4.10
   0  16   4    9.10    1.80
  -6  17   4    2.50    1.40
  -5  17   4   15.30    3.50
  -4  17   4   32.70    3.90
  -3  17   4    2.80    1.60
   1  17  -5  260.37   12.50
   0  17  -5  127.59    7.30
  -1  17  -5    1.70    1.70
  -2  17  -5  263.77   12.60
  -3  17  -5  251.17   12.10
  -4  17  -5   47.90    4.60
  -4  17  -5   46.40    4.50
   4 -17   5   41.50    4.40
  -5  17  -5    3.30    2.10
  -5  17  -5    4.60    1.70
   5 -17   5    3.60    1.90
   3  16  -5    5.50    2.00
   2  16  -5   -1.10    1.80
   1  16  -5   17.40    4.00
   0  16  -5  235.68   11.40
  -1  16  -5  187.28    9.40
  -2  16  -5   73.79    5.20
  -3  16  -5   15.00    3.80
  -3  16  -5   16.80    2.90
   3 -16   5   13.90    3.40
  -4  16  -5   78.29    5.30
  -4  16  -5   79.09    4.80
   4 -16   5   77.69    5.20
  -5  16  -5   98.99    5.80
  -5  16  -5  103.59    6.20
   5 -16   5   97.89    6.30
  -6  16  -5    0.10    1.60
  -7  16  -5   43.10    4.60
   7 -16   5   33.80    5.60
   3  15  -5    7.70    1.80
   2  15  -5   -1.10    1.60
   1  15  -5   40.40    4.30
   0  15  -5   41.20    4.20
  -1  15  -5   38.20    4.10
  -2  15  -5    4.50    1.50
  -3  15  -5  144.89    7.20
  -3  15  -5  148.69    7.70
   3 -15   5  148.69    7.50
  -4  15  -5  179.18    8.70
  -4  15  -5  182.58    9.10
   4 -15   5  182.48    9.00
  -5  15  -5   98.39    5.90
  -5  15  -5   95.29    5.50
   5 -15   5   95.79    6.00
  -6  15  -5   26.30    3.90
   6 -15   5   20.20    4.60
  -7  15  -5    7.60    1.70
   7 -15   5    3.80    2.50
  -8  15  -5   64.19    5.00
   8 -15   5   44.90    6.50
   6  14  -5   26.40    4.60
   5  14  -5   11.30    2.00
   4  14  -5   27.90    4.20
   3  14  -5  169.78    8.70
   2  14  -5  205.98   10.00
   1  14  -5   -0.30    1.40
   0  14  -5  115.29    6.40
  -1  14  -5  356.76   16.30
  -2  14  -5  442.66   20.20
  -2  14  -5  463.15   20.50
   2 -14   5  457.25   20.30
  -3  14  -5   21.80    3.50
  -3  14  -5   24.20    2.90
   3 -14   5   22.40    3.20
  -4  14  -5   31.20    3.80
  -4  14  -5   37.30    3.30
   4 -14   5   31.60    3.70
  -5  14  -5  588.14   27.00
  -5  14  -5  598.74   27.20
   5 -14   5  636.34   27.30
  -6  14  -5  293.07   14.30
   6 -14   5  321.17   14.60
  -7  14  -5    0.00    1.50
   8 -14   5   19.30    3.20
  -9  14  -5   78.79    5.70
   7  13  -5   55.89    5.20
   6  13  -5   -2.00    1.80
   5  13  -5   -1.30    1.70
   4  13  -5   22.80    3.90
   3  13  -5    9.60    1.70
   2  13  -5   27.80    3.70
   1  13  -5   25.50    3.60
  -1 -13   5   29.20    3.10
   0  13  -5    3.30    1.40
  -1  13  -5   13.30    3.10
  -2  13  -5  814.62   36.50
  -2  13  -5  842.22   36.70
   2 -13   5  833.52   36.60
  -3  13  -5  540.25   24.00
  -3  13  -5  554.54   24.20
   3 -13   5  530.35   24.10
  -4  13  -5  134.79    6.90
  -4  13  -5  128.19    6.60
   4 -13   5  129.99    6.90
  -5  13  -5   35.40    3.40
  -5  13  -5   32.20    3.70
   5 -13   5   35.60    4.00
  -6  13  -5  122.29    6.50
  -6  13  -5  119.89    6.70
   6 -13   5  127.69    7.20
  -7  13  -5   84.19    5.40
   7 -13   5   82.59    6.50
  -8  13  -5   60.09    4.90
  -9  13  -5   30.30    4.40
   7  12  -5  194.08    9.70
   6  12  -5   95.49    5.90
   5  12  -5    9.60    1.70
   4  12  -5   72.79    4.80
   3  12  -5   -0.90    1.40
  -3 -12   5    1.30    1.10
   2  12  -5  230.68   10.30
  -2 -12   5  204.88   10.20
   1  12  -5   85.49    5.00
  -1 -12   5   79.39    4.60
  -1  12  -5   26.10    3.30
  -1  12  -5   30.70    2.30
   1 -12   5   29.20    2.70
  -2  12  -5   39.50    3.60
  -2  12  -5   47.70    3.00
   2 -12   5   45.50    3.30
  -3  12  -5   19.70    3.10
  -3  12  -5   22.30    2.60
   3 -12   5   19.90    3.00
  -4  12  -5   27.60    3.20
  -4  12  -5   29.30    2.90
   4 -12   5   28.40    3.40
  -5  12  -5  239.18   11.30
  -5  12  -5  242.08   11.20
   5 -12   5  244.78   11.60
  -6  12  -5   19.90    3.30
  -6  12  -5   16.70    3.20
   6 -12   5   14.80    2.30
  -7  12  -5   25.90    3.50
   7 -12   5   17.00    5.00
   8 -12   5   16.80    3.00
   9 -12   5   23.10    3.40
   8  11  -5    6.40    1.90
   7  11  -5    1.10    1.70
   6  11  -5   -0.50    1.50
   5  11  -5   49.40    4.10
  -5 -11   5   46.90    3.90
   4  11  -5   13.30    3.30
  -4 -11   5   19.40    2.90
   3  11  -5   -0.20    1.30
  -3 -11   5    1.20    1.00
   2  11  -5   78.09    4.70
  -2 -11   5   76.39    4.30
   1  11  -5    7.20    1.30
   0  11  -5   49.70    3.80
   0  11  -5   56.79    3.00
  -1  11  -5   31.40    3.10
  -1  11  -5   33.70    2.40
   1 -11   5   31.00    2.70
  -2  11  -5   30.00    3.10
  -2  11  -5   35.30    2.50
   2 -11   5   34.10    2.90
  -3  11  -5  236.18   10.50
  -3  11  -5  220.58   10.70
   3 -11   5  231.98   10.60
  -4  11  -5  448.46   23.40
  -4  11  -5  561.74   23.40
   4 -11   5  568.64   23.50
  -5  11  -5  105.59    5.70
  -5  11  -5  109.59    5.60
   5 -11   5  102.79    6.00
  -6  11  -5   51.49    3.90
  -6  11  -5   54.09    3.90
   6 -11   5   53.39    4.90
  -7  11  -5  262.17   12.30
   7 -11   5  263.77   12.90
   8 -11   5  204.78   10.90
  10 -11   5    1.30    3.00
   9  10  -5  133.69    7.40
   8  10  -5    7.90    1.80
   7  10  -5  278.77   12.90
   6  10  -5  170.38    8.10
  -6 -10   5  158.98    8.30
   5  10  -5  124.39    6.40
  -5 -10   5  122.79    6.40
   4  10  -5   60.09    4.10
  -4 -10   5   62.79    3.90
   3  10  -5    0.10    1.20
  -3 -10   5    1.70    0.90
  -2 -10   5   -0.70    0.80
   1  10  -5  150.48    7.30
   0  10  -5  487.55   21.60
   0  10  -5  492.85   21.80
   0 -10   5  485.95   21.60
  -1  10  -5  233.98   11.60
  -1  10  -5  273.47   11.80
   1 -10   5  267.47   11.70
  -2  10  -5  366.16   16.20
  -2  10  -5  359.66   16.00
   2 -10   5  350.16   16.10
  -3  10  -5  240.28   11.50
  -3  10  -5  253.17   11.40
   3 -10   5  260.57   11.50
  -4  10  -5  300.07   13.30
  -4  10  -5  281.77   13.40
   4 -10   5  302.67   13.50
  -5  10  -5  780.82   35.40
  -5  10  -5  778.32   35.30
   5 -10   5  841.02   35.50
  -6  10  -5  203.98    9.90
   6 -10   5  218.78   10.50
  -7  10  -5   -0.50    1.40
   8 -10   5   85.99    6.60
   9 -10   5  315.67   15.50
  10 -10   5  101.79    7.90
  10   9  -5   85.39    5.90
   9   9  -5  420.66   19.10
   8   9  -5  425.66   19.00
  -8  -9   5  416.96   19.30
   7   9  -5  158.08    7.60
  -7  -9   5  149.29    7.90
   6   9  -5   79.79    4.60
  -6  -9   5   75.59    4.80
   5   9  -5  405.56   17.70
  -5  -9   5  382.86   17.70
   4   9  -5  527.35   22.60
  -4  -9   5  488.35   22.60
   3   9  -5   63.59    4.00
  -3  -9   5   65.79    3.70
   2   9  -5   12.40    2.60
  -2  -9   5   16.70    2.00
   1   9  -5    1.90    0.70
   1   9  -5    0.10    0.90
  -1  -9   5    1.30    0.80
   0   9  -5  129.79    6.00
   0   9  -5  128.09    6.30
   0  -9   5  125.89    6.10
  -1   9  -5    0.70    0.80
  -1   9  -5    2.00    0.80
   1  -9   5    0.80    0.90
  -2   9  -5  388.26   17.70
  -2   9  -5  398.66   17.50
   2  -9   5  398.26   17.60
  -3   9  -5  133.49    6.70
  -3   9  -5  144.19    6.60
   3  -9   5  139.89    6.80
  -4   9  -5  206.68    9.40
   4  -9   5  200.38    9.60
  -5   9  -5    2.20    1.10
   5  -9   5    1.00    1.50
  -6   9  -5   66.19    4.10
   6  -9   5   65.29    5.10
  -7   9  -5  164.78    8.00
   7  -9   5  159.68    8.80
   8  -9   5   68.79    6.10
   9  -9   5    0.10    2.60
  10  -9   5   56.09    6.60
  10   8  -5   28.00    4.20
   9   8  -5    0.60    1.60
  -9  -8   5    2.30    1.70
   8   8  -5   47.70    3.90
  -8  -8   5   48.30    4.30
   7   8  -5  156.28    7.80
  -7  -8   5  167.18    8.10
   6   8  -5   92.99    5.00
  -6  -8   5   90.39    5.10
   5   8  -5   38.10    3.20
  -5  -8   5   38.90    3.00
   4   8  -5  164.48    7.80
  -4  -8   5  164.78    7.70
   3   8  -5  103.49    5.30
  -3  -8   5  102.49    5.10
   2   8  -5   38.60    2.90
  -2  -8   5   40.90    2.60
   1   8  -5    1.40    0.90
  -1  -8   5    1.50    0.70
   0   8  -5  110.69    5.30
   0   8  -5  108.29    5.10
   0  -8   5  101.29    5.20
  -1   8  -5  181.38    8.40
  -1   8  -5  183.38    8.30
   1  -8   5  179.48    8.40
  -2   8  -5  432.66   19.50
  -2   8  -5  440.06   19.40
   2  -8   5  441.36   19.50
  -3   8  -5  193.98    8.80
   3  -8   5  188.68    8.90
  -4   8  -5   32.40    2.50
   4  -8   5   29.70    3.10
  -5   8  -5  760.72   34.40
   5  -8   5  802.12   34.70
  -6   8  -5  751.02   34.00
   6  -8   5  789.92   34.30
  -7   8  -5   32.20    3.30
   8  -8   5    4.80    2.40
   9  -8   5  321.07   15.60
  10  -8   5  129.99    8.50
  11  -8   5   77.69    7.60
  11   7  -5   26.60    4.40
  11   7  -5   20.60    4.50
  10   7  -5   17.70    3.70
 -10  -7   5   16.70    4.30
   9   7  -5   57.19    4.30
  -9  -7   5   56.09    4.70
   8   7  -5  149.88    7.30
  -8  -7   5  145.29    7.60
   7   7  -5  187.78    8.60
  -7  -7   5  179.98    8.80
   6   7  -5   43.30    3.10
  -6  -7   5   41.00    3.20
   5   7  -5    1.60    1.00
  -5  -7   5    2.00    0.90
   4   7  -5   28.80    2.60
  -4  -7   5   32.00    2.40
   3   7  -5  277.57   11.90
   3   7  -5  269.27   12.00
  -3  -7   5  248.38   11.90
   2   7  -5  356.16   15.70
   2   7  -5  362.16   15.60
  -2  -7   5  335.87   15.70
   1   7  -5  275.87   12.00
   1   7  -5  258.87   12.00
  -1  -7   5  267.37   12.00
   0   7  -5  206.08    9.30
   0   7  -5  208.98    9.40
   0  -7   5  204.08    9.40
  -1   7  -5  158.88    7.10
  -1   7  -5  152.28    7.20
   1  -7   5  152.18    7.20
  -2   7  -5  794.62   35.20
   2  -7   5  805.92   35.40
  -3   7  -5  629.64   27.80
   3  -7   5  634.24   27.90
  -4   7  -5  986.00   44.20
   4  -7   5 1025.00   44.40
  -5   7  -5  120.99    5.90
   5  -7   5  121.79    6.50
  -6   7  -5   43.70    3.30
  -7   7  -5  254.07   11.80
   7  -7   5  256.57   12.40
   8  -7   5  609.24   27.60
   9  -7   5   41.50    5.60
  10  -7   5  118.49    8.00
  11  -7   5  172.88   10.20
  11   6  -5   76.99    5.70
  11   6  -5   76.19    5.60
 -11  -6   5   90.99    5.90
  10   6  -5  341.07   16.30
  10   6  -5  352.46   16.30
 -10  -6   5  378.16   16.50
   9   6  -5  167.38    8.00
   9   6  -5  159.48    8.10
  -9  -6   5  170.98    8.40
   8   6  -5   49.30    3.70
   8   6  -5   55.99    3.60
  -8  -6   5   54.29    4.00
   7   6  -5  408.76   17.50
   7   6  -5  375.66   17.40
  -7  -6   5  391.76   17.60
   6   6  -5  493.95   21.10
   6   6  -5  462.15   21.00
  -6  -6   5  472.65   21.20
   5   6  -5   94.89    4.90
   5   6  -5  101.29    5.00
   5   6  -5  100.19    5.00
  -5  -6   5  105.29    5.00
   4   6  -5   11.60    1.80
   4   6  -5    7.50    2.10
  -4  -6   5   10.60    1.70
   3   6  -5  687.93   30.40
   3   6  -5  694.53   30.50
   2   6  -5  344.17   15.20
   2   6  -5  353.76   15.20
  -2  -6   5  327.47   15.20
   1   6  -5   49.60    2.90
   1   6  -5   50.29    2.70
  -1  -6   5   46.10    2.80
   0   6  -5   29.10    2.20
   0   6  -5   30.10    2.10
   0  -6   5   28.10    2.20
  -1   6  -5   15.20    1.70
   1  -6   5   12.70    1.80
  -2   6  -5   15.10    1.70
   2  -6   5   12.00    2.00
  -3   6  -5  432.56   19.10
   3  -6   5  430.56   19.20
  -4   6  -5  678.73   30.30
   4  -6   5  699.53   30.50
  -5   6  -5  130.09    6.30
   5  -6   5  133.59    6.80
  -6   6  -5   44.00    3.10
   6  -6   5   36.90    4.10
  -7   6  -5   54.69    3.70
   7  -6   5   45.20    4.90
  -8   6  -5  137.59    6.70
   8  -6   5  108.79    7.40
   9  -6   5  198.58   10.60
  10  -6   5   74.29    6.70
  11  -6   5   64.19    6.80
  11   5  -5   19.40    4.00
  11   5  -5   22.20    4.30
 -11  -5   5   26.10    4.10
  10   5  -5   71.79    5.20
  10   5  -5   74.49    5.00
 -10  -5   5   91.79    5.30
   9   5  -5  176.98    9.00
   9   5  -5  191.28    8.90
  -9  -5   5  195.78    9.10
   8   5  -5  264.27   12.60
   8   5  -5  285.07   12.50
  -8  -5   5  283.57   12.70
   7   5  -5   34.10    2.80
   7   5  -5   37.40    2.60
  -7  -5   5   29.10    2.90
   6   5  -5  245.78   10.70
   6   5  -5  233.78   10.70
  -6  -5   5  231.88   10.80
   5   5  -5  635.84   27.50
   5   5  -5  614.94   27.60
  -5  -5   5  627.54   27.60
   4   5  -5  733.33   31.40
   4   5  -5  718.03   31.40
  -4  -5   5  684.23   31.50
   3   5  -5   32.80    2.10
   3   5  -5   24.60    2.30
  -3  -5   5   26.70    2.00
   2   5  -5  881.91   39.10
   2   5  -5  899.81   39.10
  -2  -5   5  871.81   39.10
   1   5  -5  168.48    7.80
   1   5  -5  178.48    7.80
  -1  -5   5  162.28    7.80
   0   5  -5  152.18    6.90
   0  -5   5  149.49    7.00
  -1   5  -5    2.30    0.70
   1  -5   5    1.50    0.80
  -2   5  -5   28.20    2.10
   2  -5   5   26.30    2.30
  -3   5  -5   43.90    2.60
   3  -5   5   39.90    2.90
   4  -5   5    3.90    1.20
  -5   5  -5  411.96   18.80
   5  -5   5  436.56   19.10
  -6   5  -5   23.20    2.50
   6  -5   5   18.50    3.70
  -7   5  -5   46.50    3.40
   7  -5   5   38.30    4.70
  -8   5  -5   92.19    5.10
   8  -5   5   82.79    6.30
   9  -5   5   50.89    5.70
 -10   5  -5   26.70    3.70
  10  -5   5   27.20    5.60
  11  -5   5   52.99    6.50
  12   4  -5   18.90    5.00
  11   4  -5   14.50    4.40
 -11  -4   5   17.30    3.70
  10   4  -5   15.40    3.30
  10   4  -5   15.70    3.80
 -10  -4   5   20.00    3.40
   9   4  -5   48.60    4.00
   9   4  -5   53.59    3.60
  -9  -4   5   50.39    3.80
   8   4  -5   82.39    4.20
   8   4  -5   77.79    4.50
  -8  -4   5   75.99    4.40
   7   4  -5   73.59    3.70
   7   4  -5   65.09    3.90
   6   4  -5  440.86   18.80
   6   4  -5  413.76   18.90
  -6  -4   5  425.26   18.90
   5   4  -5   36.30    2.40
   5   4  -5   36.50    2.50
  -5  -4   5   40.50    2.40
   4   4  -5    1.80    0.70
  -4  -4   5    2.80    0.60
   3   4  -5  207.68    9.60
   3   4  -5  217.28    9.60
   2   4  -5  308.67   13.40
   2   4  -5  297.47   13.40
  -2  -4   5  295.97   13.40
   1   4  -5  234.58   10.50
  -1  -4   5  234.68   10.50
   0   4  -5   79.39    3.80
   0  -4   5   76.69    3.90
  -1   4  -5  148.29    6.60
   1  -4   5  137.39    6.60
  -2   4  -5  409.46   17.90
   2  -4   5  399.16   18.00
  -3   4  -5   24.00    2.00
   3  -4   5   21.10    2.30
  -4   4  -5   23.50    2.10
   4  -4   5   20.40    2.70
  -5   4  -5  440.26   20.10
   5  -4   5  467.45   20.40
  -6   4  -5  309.77   14.20
   6  -4   5  322.37   14.70
  -7   4  -5   40.80    3.20
   7  -4   5   31.20    4.40
  -8   4  -5   34.80    3.30
   8  -4   5   27.90    4.90
  -9   4  -5  441.06   18.80
   9  -4   5  390.36   19.40
  10  -4   5   97.59    7.20
  11  -4   5   49.60    6.40
  12   3  -5   27.20    5.10
  11   3  -5  101.19    6.40
 -11  -3   5  111.09    6.00
  10   3  -5   -0.20    1.30
  10   3  -5   -1.40    1.80
 -10  -3   5   -0.90    1.20
   9   3  -5  422.26   18.30
   9   3  -5  393.16   18.40
  -9  -3   5  413.96   18.30
   8   3  -5  662.23   28.30
   8   3  -5  618.54   28.40
  -8  -3   5  645.64   28.30
   7   3  -5  116.19    5.20
   7   3  -5  106.59    5.50
  -7  -3   5  108.59    5.30
   6   3  -5   43.80    2.90
   6   3  -5   47.00    2.50
  -6  -3   5   42.20    2.60
   5   3  -5  432.46   19.40
   5   3  -5  446.06   19.30
  -5  -3   5  436.16   19.30
   4   3  -5 1810.52   78.39
  -4  -3   5 1759.12   78.59
   3   3  -5 1459.85   65.09
   3   3  -5 1495.75   65.19
   2   3  -5  164.38    7.20
   2   3  -5  155.58    7.30
  -2  -3   5  159.88    7.30
   1   3  -5  626.74   27.80
  -1  -3   5  626.94   27.90
   0   3  -5 3576.24  154.88
   0  -3   5 3472.55  154.98
  -1   3  -5  598.84   25.80
   1  -3   5  570.14   25.90
  -2   3  -5  410.16   18.10
   2  -3   5  408.66   18.20
  -3   3  -5  171.98    8.10
   3  -3   5  183.98    8.30
  -4   3  -5  200.88    9.40
   4  -3   5  213.48    9.70
  -5   3  -5    2.70    0.90
   5  -3   5    1.40    1.40
  -6   3  -5  242.48   11.30
   6  -3   5  253.57   11.80
  -7   3  -5   36.90    3.10
   7  -3   5   27.50    4.30
  -8   3  -5  165.38    7.20
  -8   3  -5  137.89    7.20
   8  -3   5  129.29    8.20
  -9   3  -5    9.80    1.50
   9  -3   5    9.40    2.50
  10  -3   5  130.19    8.20
  11  -3   5  167.88    9.90
  12   2  -5   20.00    4.80
  11   2  -5   75.09    5.50
  10   2  -5   52.59    4.40
   9   2  -5    7.40    1.60
   8   2  -5   44.90    3.30
  -8  -2   5   36.00    2.70
   7   2  -5  263.87   11.90
  -7  -2   5  264.67   11.80
   6   2  -5 1292.57   56.89
   5   2  -5    2.30    0.80
   5   2  -5    2.80    0.50
  -5  -2   5    3.10    0.50
   4   2  -5   93.99    4.40
   3   2  -5 3524.65  153.28
   3   2  -5 3446.46  152.78
   2   2  -5 1431.86   63.29
   1   2  -5  228.38   10.20
  -1  -2   5  228.38   10.20
   0   2  -5   45.10    2.40
   0  -2   5   42.30    2.40
  -1   2  -5  893.31   38.00
   1  -2   5  827.82   38.00
  -2   2  -5  777.02   34.30
  -3   2  -5  292.17   13.10
   3  -2   5  298.27   13.30
  -4   2  -5   15.30    1.80
   4  -2   5   10.50    2.60
  -5   2  -5   17.10    2.00
   5  -2   5   12.70    3.10
  -6   2  -5    2.00    1.00
   6  -2   5    0.50    1.60
  -7   2  -5    1.50    1.10
  -7   2  -5    0.00    1.20
  -8   2  -5    8.20    1.30
  -8   2  -5   12.00    2.90
   8  -2   5    6.40    2.20
  -9   2  -5   95.39    5.30
   9  -2   5   89.29    6.60
  10  -2   5   54.49    6.10
  11  -2   5   55.59    6.60
  13   1  -5    5.30    2.80
  12   1  -5   -0.90    2.40
  11   1  -5   37.70    4.50
  10   1  -5   20.00    3.70
   9   1  -5   23.70    3.30
   8   1  -5  195.08    9.10
   7   1  -5  285.57   12.80
   6   1  -5   11.00    2.00
   5   1  -5    0.20    0.80
   2   1  -5    9.80    1.30
   1   1  -5   30.80    1.90
  -1  -1   5   29.40    1.80
   0   1  -5  166.08    7.50
   0  -1   5  162.78    7.50
  -1   1  -5   11.00    1.40
   1  -1   5    9.70    1.50
  -2   1  -5  125.99    5.70
   2  -1   5  118.09    5.80
   3  -1   5    2.50    0.90
  -4   1  -5    2.80    0.80
   4  -1   5    1.30    1.10
  -5   1  -5   46.30    3.10
  -5   1  -5   49.00    2.90
   5  -1   5   45.40    3.70
  -6   1  -5   50.09    3.20
  -6   1  -5   46.80    3.10
   6  -1   5   41.70    4.10
  -7   1  -5   45.90    3.40
  -7   1  -5   54.29    3.50
   7  -1   5   40.70    4.60
  -8   1  -5  162.68    8.10
  -8   1  -5  179.78    8.10
   8  -1   5  162.48    9.00
  -9   1  -5   67.59    4.50
   9  -1   5   71.89    6.00
  10  -1   5   -0.40    2.50
  13   0  -5    3.30    2.70
  12   0  -5    6.70    2.50
  11   0  -5   44.60    4.60
  10   0  -5  333.07   15.30
   9   0  -5  334.57   15.20
   8   0  -5  243.08   11.10
   7   0  -5  162.38    7.60
   6   0  -5 1010.60   44.40
   5   0  -5  202.38    9.20
   2   0  -5  747.63   33.10
  -1   0   5 3031.00  133.29
   0   0  -5  308.47   13.50
   0   0   5  298.27   13.50
  -1   0  -5  103.89    4.70
   1   0   5   97.09    4.80
  -2   0  -5   14.60    1.60
   2   0   5   12.90    1.90
  -3   0  -5 1150.88   51.59
   3   0   5 1194.48   51.79
  -4   0  -5   37.70    2.30
  -4   0  -5   32.70    2.60
   4   0   5   33.60    2.90
  -5   0  -5  202.78    9.20
  -5   0  -5  191.68    9.10
   5   0   5  203.68    9.50
  -6   0  -5   13.10    2.40
  -6   0  -5   11.40    2.30
   6   0   5    7.70    1.70
  -7   0  -5   35.80    3.00
  -7   0  -5   31.30    3.00
   7   0   5   27.50    4.30
  -8   0  -5   70.79    4.40
  -8   0  -5   73.29    4.40
   8   0   5   68.59    5.60
   9   0   5  220.68   11.30
  10   0   5   39.30    5.90
  13  -1  -5    7.10    2.80
  12  -1  -5    0.20    2.40
  11  -1  -5   33.10    4.50
  10  -1  -5   91.29    5.50
   9  -1  -5   98.29    5.50
   8  -1  -5  378.96   17.00
   7  -1  -5   62.09    3.70
   6  -1  -5    0.60    0.90
   5  -1  -5   73.99    3.80
   2  -1  -5   57.79    3.00
   1  -1  -5 1087.59   47.60
  -1   1   5 1065.69   47.70
   0  -1  -5 1530.25   65.39
   0   1   5 1437.16   65.49
  -1  -1  -5  236.08   10.70
  -1  -1  -5  247.08   10.70
   1   1   5  232.88   10.70
  -2  -1  -5   36.80    2.40
  -2  -1  -5   39.10    2.20
   2   1   5   33.70    2.50
  -3  -1  -5 1384.26   61.49
  -3  -1  -5 1374.76   61.69
   3   1   5 1438.86   61.69
  -4  -1  -5  468.15   20.40
  -4  -1  -5  451.05   20.30
   4   1   5  463.05   20.50
  -5  -1  -5    1.50    0.90
  -5  -1  -5   -0.50    0.80
   5   1   5   -0.40    1.30
  -6  -1  -5   27.20    2.60
  -6  -1  -5   27.00    2.70
   6   1   5   24.50    3.70
  -7  -1  -5   82.59    4.50
  -7  -1  -5   77.49    4.40
   7   1   5   74.59    5.50
  -8  -1  -5    1.60    1.30
   8   1   5    0.10    2.10
  -9  -1  -5   27.10    3.40
   9   1   5   25.90    5.20
  10   1   5   -1.60    2.50
  13  -2  -5   35.60    5.50
  12  -2  -5    7.50    2.50
  11  -2  -5   15.50    4.10
 -11   2   5    9.30    2.10
  10  -2  -5    0.70    1.80
 -10   2   5    0.10    1.70
  -9   2   5   -0.40    1.50
   8  -2  -5    0.20    1.30
   7  -2  -5   50.59    3.30
   6  -2  -5   29.50    2.40
   5  -2  -5   69.59    3.60
   4  -2  -5  287.77   12.90
   2  -2  -5   32.60    1.80
   2  -2  -5   32.80    2.10
   1  -2  -5  288.67   12.90
   1  -2  -5  298.27   12.90
  -1   2   5  286.87   13.00
   0  -2  -5  144.79    6.50
   0  -2  -5  137.29    6.50
   0   2   5  139.99    6.50
  -1  -2  -5   38.50    2.40
  -1  -2  -5   42.40    2.30
   1   2   5   37.00    2.40
  -2  -2  -5   62.99    3.60
  -2  -2  -5   75.99    3.40
   2   2   5   67.59    3.60
  -3  -2  -5   45.30    2.40
  -3  -2  -5   40.30    2.70
   3   2   5   40.20    2.90
  -4  -2  -5  156.88    7.40
   4   2   5  159.78    7.60
  -5  -2  -5   36.30    2.70
  -5  -2  -5   34.60    2.50
   5   2   5   32.50    3.40
  -6  -2  -5   -0.10    1.00
  -6  -2  -5    0.40    1.10
   6   2   5   -1.10    1.60
  -7  -2  -5   28.40    3.10
  -7  -2  -5   32.40    3.00
   7   2   5   25.60    4.30
  -8  -2  -5   76.59    4.60
   8   2   5   72.19    5.80
  -9  -2  -5   41.80    3.90
   9   2   5   45.80    5.50
  10   2   5   53.79    6.30
  13  -3  -5   37.20    5.50
  12  -3  -5   57.79    5.50
  11  -3  -5    8.90    2.20
  10  -3  -5   20.20    3.70
 -10   3   5   19.70    4.00
   9  -3  -5    0.90    1.60
  -9   3   5    1.30    1.50
   8  -3  -5  186.28    8.60
  -8   3   5  178.98    8.80
   7  -3  -5  623.34   27.50
   6  -3  -5   77.59    4.10
   5  -3  -5    2.20    0.90
   4  -3  -5  357.76   15.90
   2  -3  -5  163.58    7.60
   2  -3  -5  172.98    7.50
   1  -3  -5   19.60    1.50
   1  -3  -5   17.60    1.60
   0  -3  -5   93.69    4.40
   0  -3  -5   91.59    4.40
   0   3   5   90.89    4.40
  -1  -3  -5 1434.26   62.29
  -1  -3  -5 1451.35   62.59
   1   3   5 1364.66   62.49
  -2  -3  -5  716.23   31.20
  -2  -3  -5  712.03   31.20
   2   3   5  698.43   31.30
  -4  -3  -5   56.29    3.10
  -4  -3  -5   55.09    3.30
   4   3   5   55.99    3.60
  -5  -3  -5   40.30    3.10
  -5  -3  -5   42.20    2.80
   5   3   5   43.40    3.60
  -6  -3  -5  115.69    6.00
  -6  -3  -5  117.19    5.90
   6   3   5  124.19    6.60
  -7  -3  -5    7.20    1.30
   7   3   5    5.20    1.80
  -8  -3  -5   -1.50    1.40
  -9  -3  -5   -0.50    1.60
   9   3   5   -0.70    2.20
  13  -4  -5  123.79    7.80
  12  -4  -5   25.30    5.00
  11  -4  -5    2.40    2.10
  10  -4  -5   15.90    3.70
 -10   4   5   16.50    3.90
   9  -4  -5    6.60    1.60
  -9   4   5    3.90    1.50
   8  -4  -5   97.29    5.10
  -8   4   5   90.69    5.30
   7  -4  -5  303.47   13.80
  -7   4   5  312.07   14.00
   6  -4  -5  266.77   12.00
   5  -4  -5  438.16   19.40
   4  -4  -5  120.79    5.70
   3  -4  -5 1848.22   83.39
  -3   4   5 1952.70   83.69
   2  -4  -5 2496.35  109.69
   2  -4  -5 2578.14  109.99
  -2   4   5 2420.86  109.99
   1  -4  -5 4001.40  167.48
   1  -4  -5 3616.24  167.38
  -1   4   5 3831.62  167.88
   0  -4  -5    2.70    0.70
   0  -4  -5    1.50    0.60
   0   4   5    2.00    0.80
   0   4   5    1.70    0.70
  -1  -4  -5 2268.07   96.39
  -1  -4  -5 2207.98   96.69
   1   4   5 2140.39   96.59
   1   4   5 2166.18   96.79
  -2  -4  -5 1096.79   47.50
  -2  -4  -5 1090.39   47.60
   2   4   5 1056.79   47.70
   2   4   5 1080.39   47.70
  -3  -4  -5  453.05   19.60
  -3  -4  -5  432.26   19.40
   3   4   5  437.06   19.60
  -4  -4  -5    2.20    0.80
  -4  -4  -5    0.80    0.90
   4   4   5    0.80    1.10
  -5  -4  -5   39.60    3.20
  -5  -4  -5   40.20    2.80
   5   4   5   43.00    3.50
  -6  -4  -5  142.39    7.10
  -6  -4  -5  143.09    6.90
   6   4   5  148.09    7.50
  -7  -4  -5   27.30    3.10
   7   4   5   21.00    4.20
  -8  -4  -5    5.80    1.50
   8   4   5    2.80    2.10
  -9  -4  -5    8.40    1.80
   9   4   5    7.80    2.40
  13  -5  -5   27.70    5.20
  12  -5  -5  119.29    7.40
  11  -5  -5  138.79    7.60
  10  -5  -5  202.48   10.00
 -10   5   5  208.08   10.30
   9  -5  -5  288.17   13.60
  -9   5   5  304.07   13.80
   8  -5  -5  156.28    7.60
  -8   5   5  155.18    7.70
  -7   5   5   14.70    2.60
   6  -5  -5   78.59    4.20
   5  -5  -5   11.70    2.10
   4  -5  -5  339.07   15.10
   3  -5  -5   29.90    2.20
   3  -5  -5   30.90    1.80
  -3   5   5   35.40    2.10
   2  -5  -5   47.90    2.50
   2  -5  -5   42.80    2.70
  -2   5   5   49.80    2.70
   1  -5  -5  480.55   20.60
   1  -5  -5  451.05   20.60
  -1   5   5  460.05   20.50
   0  -5  -5  242.18   11.00
   0   5   5  247.68   11.10
  -1  -5  -5  201.08    9.10
   1   5   5  199.78    9.30
  -2  -5  -5   20.00    2.20
   2   5   5   22.20    2.60
  -3  -5  -5  321.37   14.30
   3   5   5  317.67   14.50
  -4  -5  -5  865.71   38.10
  -5  -5  -5    2.90    1.20
   5   5   5    4.40    1.30
  -6  -5  -5  195.68    9.10
  -6  -5  -5  197.18    9.40
   6   5   5  197.08    9.50
  -7  -5  -5   91.19    5.00
   7   5   5   87.89    5.80
  -8  -5  -5    2.50    1.50
   8   5   5    2.50    2.00
   9   5   5   38.70    5.30
  13  -6  -5   18.50    5.50
  12  -6  -5   81.19    6.20
  11  -6  -5   97.89    6.30
 -10   6   5    6.30    1.90
   9  -6  -5  198.48    9.60
  -9   6   5  198.98    9.80
   8  -6  -5    1.90    1.50
  -8   6   5   -0.90    1.20
   7  -6  -5   40.40    3.10
  -7   6   5   30.60    3.00
   6  -6  -5    9.90    2.30
   5  -6  -5  358.06   15.90
   4  -6  -5   64.09    3.30
   4  -6  -5   53.59    3.00
  -4   6   5   64.19    3.10
   2  -6  -5  288.17   12.70
   2  -6  -5  282.27   12.60
  -2   6   5  278.77   12.60
   1  -6  -5  368.96   18.20
  -1   6   5  455.95   18.30
   0  -6  -5  323.17   14.30
   0   6   5  320.77   14.40
  -1  -6  -5   40.70    2.70
   1   6   5   41.60    2.90
  -2  -6  -5   78.59    4.20
   2   6   5   81.19    4.50
  -3  -6  -5  438.26   19.60
   3   6   5  440.86   19.70
  -4  -6  -5   58.39    3.70
   4   6   5   54.29    4.30
  -5  -6  -5  260.87   12.00
  13  -7  -5   20.10    5.40
  12  -7  -5   23.40    5.10
  11  -7  -5    4.40    2.30
  10  -7  -5   70.09    5.10
 -10   7   5   56.29    5.00
   9  -7  -5  103.29    5.90
  -9   7   5   99.29    6.00
   8  -7  -5  312.77   14.30
  -8   7   5  310.67   14.30
   7  -7  -5  322.47   14.30
  -7   7   5  310.17   14.40
   6  -7  -5   19.60    2.60
   5  -7  -5  222.58    9.90
   5  -7  -5  210.38    9.70
   4  -7  -5  764.52   33.90
   4  -7  -5  745.53   33.80
  -4   7   5  793.42   34.00
   3  -7  -5  242.38   10.90
   3  -7  -5  243.58   11.00
  -3   7   5  249.78   11.00
   2  -7  -5  304.77   14.50
  -2   7   5  348.67   14.60
   1  -7  -5  294.87   13.00
  -1   7   5  287.77   13.00
   0  -7  -5  907.31   39.10
   0   7   5  859.51   38.80
  -1  -7  -5  593.24   26.10
   1   7   5  586.74   26.10
  -2  -7  -5   92.49    5.00
   2   7   5   98.69    5.10
  -3  -7  -5  192.28    9.10
   3   7   5  195.28    9.30
  -4  -7  -5  329.17   14.90
   4   7   5  324.77   15.00
   5   7   5  292.87   13.70
  13  -8  -5  387.06   18.30
  12  -8  -5  162.08    9.00
  11  -8  -5   18.70    4.80
  10  -8  -5  324.57   15.10
 -10   8   5  324.47   15.30
   9  -8  -5  283.17   13.10
  -9   8   5  278.57   13.20
   8  -8  -5  154.38    7.60
  -8   8   5  146.49    7.60
   6  -8  -5   54.89    3.60
   5  -8  -5   20.80    2.50
  -5   8   5   18.30    1.70
   4  -8  -5    1.50    1.00
   4  -8  -5    0.30    0.60
   3  -8  -5   59.59    3.30
   3  -8  -5   64.79    3.40
  -3   8   5   64.79    3.30
   2  -8  -5  286.57   12.80
  -2   8   5  286.57   12.80
   1  -8  -5   51.69    3.10
  -1   8   5   56.29    3.20
   0  -8  -5    0.80    0.80
  -1  -8  -5  214.98   10.00
   1   8   5  219.58   10.00
  -2  -8  -5   56.89    3.80
   2   8   5   62.09    3.90
  -3  -8  -5    9.30    1.30
  -4  -8  -5   -0.50    2.00
   4   8   5    4.50    1.60
   5   8   5   78.49    5.40
  13  -9  -5  226.18   11.90
  12  -9  -5  181.38    9.90
  11  -9  -5   66.19    5.80
   9  -9  -5  210.38   10.00
  -9   9   5  194.88   10.00
   8  -9  -5  194.68    9.70
  -8   9   5  205.08    9.70
   7  -9  -5   24.40    3.50
   6  -9  -5   97.49    5.20
   6  -9  -5   89.29    4.60
  -6   9   5   88.89    4.40
   5  -9  -5  675.83   29.70
   5  -9  -5  669.93   29.80
  -5   9   5  679.43   29.70
   4  -9  -5   15.20    2.30
  -4   9   5   12.70    1.80
   3  -9  -5   14.30    1.90
  -3   9   5   19.30    2.00
   2  -9  -5  381.76   16.80
  -2   9   5  373.86   16.80
   1  -9  -5  123.19    6.00
  -1   9   5  124.69    6.00
   0  -9  -5   14.50    2.40
   0   9   5   20.30    2.50
  -1  -9  -5  288.57   13.10
   1   9   5  284.77   13.00
  -2  -9  -5  396.46   18.30
   2   9   5  417.86   18.30
  -3  -9  -5    6.50    1.40
   4   9   5    2.40    1.50
   5   9   5   33.90    4.30
  13 -10  -5    4.90    3.10
  11 -10  -5   24.10    5.10
  10 -10  -5   60.69    5.50
   7 -10  -5   58.69    4.30
  -7  10   5   51.79    3.10
   5 -10  -5  198.38    9.50
   5 -10  -5  201.78    9.30
  -5  10   5  207.28    9.20
   4 -10  -5   90.69    4.70
   4 -10  -5   89.89    4.90
  -4  10   5   95.19    4.60
   3 -10  -5    1.00    0.80
   2 -10  -5  105.49    5.20
  -2  10   5  102.19    5.20
   1 -10  -5  355.76   15.90
  -1  10   5  352.06   15.90
   0 -10  -5  487.15   21.50
   0  10   5  479.45   21.50
  -1 -10  -5    5.60    1.20
  -2 -10  -5  133.89    6.90
   2  10   5  127.09    6.70
   3  10   5  443.66   20.00
   4  10   5  147.19    7.80
   5  10   5    1.00    1.80
   6  10   5  118.99    7.30
  12 -11  -5  150.58    8.90
  11 -11  -5  249.18   12.40
  10 -11  -5  105.49    6.80
  -9  11   5    2.40    1.60
   8 -11  -5  132.59    7.30
   7 -11  -5  148.89    7.60
  -7  11   5  142.89    6.80
   6 -11  -5   16.30    2.40
   6 -11  -5   21.70    3.50
  -6  11   5   19.80    2.20
   5 -11  -5   21.10    2.40
   5 -11  -5   18.30    3.20
  -5  11   5   26.60    2.40
   4 -11  -5   10.90    2.30
  -4  11   5   15.40    2.20
   3 -11  -5   75.69    4.20
  -3  11   5   77.79    4.20
   2 -11  -5   16.70    2.50
  -2  11   5   21.30    2.50
   1 -11  -5  189.28    8.90
  -1  11   5  185.78    8.80
   0 -11  -5  494.95   22.10
   0  11   5  492.15   22.00
   1  11   5  125.79    6.50
   2  11   5   23.90    3.40
   3  11   5   81.39    5.30
   4  11   5   52.69    4.70
   5  11   5   99.19    6.40
  11 -12  -5  158.58    8.90
  10 -12  -5  272.07   13.20
   9 -12  -5  251.57   11.80
  -9  12   5  228.88   11.60
  -8  12   5   11.60    2.20
   7 -12  -5   28.30    4.00
  -7  12   5   21.40    2.40
   6 -12  -5  239.18   12.30
   6 -12  -5  281.37   12.10
  -6  12   5  272.57   12.00
   5 -12  -5   63.59    3.90
  -5  12   5   67.59    3.80
   4 -12  -5    6.50    1.10
   3 -12  -5    5.20    1.10
  -3  12   5    5.60    1.10
   2 -12  -5   25.20    2.90
  -2  12   5   25.20    2.80
   1 -12  -5   39.30    3.40
  -1  12   5   38.20    3.30
   0  12   5    2.80    1.30
   1  12   5   39.60    3.70
   2  12   5    0.50    1.40
   3  12   5   57.99    4.70
   4  12   5   11.40    2.10
  11 -13  -5    4.50    2.60
  10 -13  -5   20.00    5.00
   9 -13  -5   29.10    4.80
   7 -13  -5    2.60    1.80
  -7  13   5    1.10    1.00
   6 -13  -5   18.00    2.80
  -6  13   5   20.50    2.60
   5 -13  -5   25.80    2.90
  -5  13   5   25.70    2.70
   4 -13  -5   26.80    3.00
  -4  13   5   29.10    2.90
   3 -13  -5   20.60    3.00
  -3  13   5   19.50    2.80
   2 -13  -5   29.30    3.20
  -2  13   5   26.60    3.00
  -1  13   5   46.10    3.70
   0  13   5  146.19    7.40
   1  13   5  203.68    9.80
   2  13   5  161.78    8.30
   3  13   5    2.40    1.80
  11 -14  -5  101.09    7.10
  10 -14  -5   26.00    5.20
   9 -14  -5  205.38   10.50
   8 -14  -5   78.79    5.70
  -8  14   5   83.89    4.60
   7 -14  -5   47.50    4.50
  -7  14   5   62.19    3.70
   6 -14  -5   -1.40    1.10
   5 -14  -5   44.20    3.50
  -5  14   5   44.00    3.40
   4 -14  -5    1.10    1.10
  -4  14   5   -0.10    1.20
  -3  14   5    4.20    1.20
  -2  14   5    0.80    1.20
  -1  14   5    3.10    1.40
   0  14   5    4.30    1.50
   1  14   5   18.90    3.80
   2  14   5   43.80    4.60
  10 -15  -5    7.10    2.40
   9 -15  -5    4.90    2.10
  -9  15   5    2.20    1.20
   8 -15  -5   21.50    4.20
  -8  15   5   25.40    3.10
   7 -15  -5   70.29    5.10
  -7  15   5   83.19    4.60
   6 -15  -5   36.70    3.50
  -6  15   5   33.70    3.40
   5 -15  -5   58.39    4.40
  -5  15   5   54.39    4.00
  -4  15   5   20.20    3.20
  -3  15   5   69.39    4.50
  -2  15   5    1.50    1.40
  -1  15   5   24.60    3.70
   0  15   5   22.20    3.90
   1  15   5   -1.70    1.70
   7 -16  -5   30.50    4.10
  -7  16   5   45.80    3.70
  -6  16   5   36.00    3.60
  -5  16   5    1.80    1.40
  -4  16   5   27.80    3.60
  -3  16   5   93.69    5.60
  -2  16   5    2.50    1.60
  -1  16   5   57.39    4.70
  -5  17   5    1.90    1.50
   1  17  -6   19.60    4.50
   0  17  -6    0.30    1.70
  -1  17  -6    3.50    1.70
  -2  17  -6    0.00    1.70
  -3  17  -6    0.10    1.60
   3 -17   6    0.00    1.60
  -4  17  -6    4.00    1.70
  -4  17  -6    5.20    1.80
   4 -17   6    1.80    1.90
  -5  17  -6    8.30    1.80
   3  16  -6    3.20    2.00
   2  16  -6   31.80    4.40
   1  16  -6   29.00    4.30
   0  16  -6    1.70    1.70
  -1  16  -6   35.30    4.30
  -2  16  -6   56.99    4.70
  -3  16  -6    6.40    1.70
   3 -16   6    5.90    1.70
  -4  16  -6   37.30    4.40
  -4  16  -6   40.50    3.70
   4 -16   6   38.30    4.30
  -5  16  -6  118.39    6.90
   5 -16   6  121.59    7.10
  -6  16  -6    0.70    1.60
   6 -16   6   -2.10    2.20
   4  15  -6   84.59    5.90
   3  15  -6   10.70    2.00
   2  15  -6   -0.20    1.60
   1  15  -6   86.99    5.70
   0  15  -6   71.19    5.10
  -1  15  -6   23.70    3.80
  -2  15  -6   79.89    5.20
  -2  15  -6   75.79    4.50
   2 -15   6   77.99    4.80
  -3  15  -6   30.30    3.90
  -3  15  -6   29.80    3.20
   3 -15   6   27.30    3.70
  -4  15  -6    1.90    1.50
  -4  15  -6    2.00    1.40
   4 -15   6    0.80    1.70
  -5  15  -6    8.90    1.70
  -5  15  -6    5.20    2.00
   5 -15   6    9.10    2.10
  -6  15  -6   67.69    5.20
   6 -15   6   66.79    5.80
  -7  15  -6  104.09    6.50
   7 -15   6  105.49    7.50
   6  14  -6   60.59    5.30
   5  14  -6   70.69    5.30
   4  14  -6  193.78    9.70
   3  14  -6  572.24   25.60
   2  14  -6   47.90    4.50
   1  14  -6    1.60    1.50
   0  14  -6   18.20    3.60
  -1  14  -6    2.70    1.50
  -1  14  -6    5.10    1.10
   1 -14   6    4.50    1.30
  -2  14  -6   31.30    2.90
  -2  14  -6   25.60    3.70
   2 -14   6   30.20    3.30
  -3  14  -6    0.60    1.20
  -3  14  -6   -0.70    1.30
   3 -14   6    0.20    1.40
  -4  14  -6    4.50    1.40
  -4  14  -6    3.70    1.50
   4 -14   6    3.10    1.60
  -5  14  -6   52.39    4.10
  -5  14  -6   52.19    4.40
   5 -14   6   50.99    4.80
  -6  14  -6   20.30    3.80
   6 -14   6   14.80    2.50
  -7  14  -6   69.79    5.10
   7 -14   6   61.59    6.30
  -8  14  -6  208.78   10.20
   8 -14   6  190.58   11.30
   7  13  -6   14.40    2.20
   6  13  -6  106.69    6.40
   5  13  -6  136.79    7.40
   4  13  -6    0.20    1.60
   3  13  -6  242.98   11.60
   2  13  -6  279.37   13.00
   1  13  -6  100.69    5.80
   0  13  -6    6.90    1.40
  -1  13  -6    1.90    1.00
  -1  13  -6    1.60    1.30
   1 -13   6    2.20    1.20
  -2  13  -6   43.70    3.10
  -2  13  -6   37.00    3.80
   2 -13   6   43.10    3.50
  -3  13  -6  521.75   23.30
  -3  13  -6  522.05   23.50
   3 -13   6  527.35   23.40
  -4  13  -6   24.20    3.50
  -4  13  -6   27.60    3.10
   4 -13   6   25.60    3.70
  -5  13  -6   63.29    4.30
  -5  13  -6   60.19    4.60
   5 -13   6   65.69    5.00
  -6  13  -6  116.19    6.70
   6 -13   6  126.59    7.30
   7 -13   6   19.00    2.90
  -8  13  -6   67.89    5.00
   8 -13   6   50.69    6.70
  -9  13  -6    2.80    1.80
   8  12  -6    3.30    2.00
   7  12  -6  112.99    6.60
   6  12  -6  167.98    8.50
   5  12  -6   21.60    3.80
   4  12  -6   -1.30    1.50
   3  12  -6   29.00    3.80
  -3 -12   6   34.30    3.20
   2  12  -6  242.78   11.40
   1  12  -6  151.88    7.70
   0  12  -6   -0.30    1.20
   0  12  -6    2.10    0.90
   0 -12   6    1.80    1.00
  -1  12  -6    0.10    1.00
  -1  12  -6   -0.20    1.20
   1 -12   6   -0.20    1.10
  -2  12  -6  120.99    5.90
  -2  12  -6  119.19    6.30
   2 -12   6  118.59    6.20
  -3  12  -6   86.79    5.20
  -3  12  -6   88.99    4.70
   3 -12   6   89.39    5.10
  -4  12  -6    3.90    1.30
  -4  12  -6    4.30    1.30
   4 -12   6    1.90    1.50
  -5  12  -6  165.48    8.30
  -5  12  -6  169.08    8.50
   5 -12   6  177.78    8.80
  -6  12  -6   34.90    3.70
   6 -12   6   30.00    4.80
  -7  12  -6   64.39    4.80
   7 -12   6   65.69    6.10
  -8  12  -6  235.18   11.30
   8 -12   6  226.58   12.30
  -9  12  -6  293.67   12.90
   9 -12   6  235.78   14.00
   8  11  -6  136.39    7.40
   7  11  -6    3.10    1.70
   6  11  -6  128.29    6.90
   5  11  -6  378.06   16.20
  -5 -11   6  333.87   16.30
   4  11  -6  270.47   12.10
  -4 -11   6  248.58   12.00
   3  11  -6    0.20    1.30
  -3 -11   6    1.70    1.00
   2  11  -6  702.83   31.20
   1  11  -6  954.80   42.10
   0  11  -6  437.86   19.60
   0  11  -6  448.96   19.80
   0 -11   6  439.56   19.70
  -1  11  -6   30.20    2.40
  -1  11  -6   31.70    3.10
   1 -11   6   28.50    2.80
  -2  11  -6   78.99    4.70
  -2  11  -6   83.79    4.30
   2 -11   6   81.19    4.60
  -3  11  -6   27.50    3.20
  -3  11  -6   33.20    2.70
   3 -11   6   31.00    3.20
  -4  11  -6   16.50    3.00
  -4  11  -6   21.10    2.70
   4 -11   6   17.70    3.30
  -5  11  -6    2.00    1.20
  -5  11  -6    3.10    1.30
   5 -11   6    0.60    1.70
  -6  11  -6    1.10    1.40
  -6  11  -6    0.70    1.30
   6 -11   6   -2.00    2.00
   9 -11   6   53.29    6.90
   9  10  -6   68.89    5.30
   8  10  -6  130.29    7.00
   7  10  -6   52.99    4.40
  -7 -10   6   57.39    4.50
   6  10  -6  126.19    6.60
  -6 -10   6  122.89    6.60
   5  10  -6  126.59    6.50
  -5 -10   6  120.79    6.40
   4  10  -6  320.37   14.30
  -4 -10   6  304.67   14.20
   3  10  -6  258.07   11.80
  -3 -10   6  253.17   11.70
   2  10  -6    2.60    1.20
   1  10  -6   92.69    4.50
   1  10  -6   87.09    5.00
  -1 -10   6   88.59    4.60
   0  10  -6  697.43   29.40
   0  10  -6  636.84   29.20
   0 -10   6  658.03   29.30
  -1  10  -6  293.37   13.00
  -1  10  -6  280.67   12.80
   1 -10   6  280.67   12.90
  -2  10  -6    2.90    0.90
  -2  10  -6    1.00    1.00
   2 -10   6    2.10    1.10
  -3  10  -6   46.50    3.00
  -3  10  -6   40.90    3.40
   3 -10   6   43.70    3.50
  -4  10  -6  170.18    7.80
  -4  10  -6  152.18    8.00
   4 -10   6  172.48    8.20
   5 -10   6    4.10    1.70
  -6  10  -6   37.10    3.50
   6 -10   6   36.10    4.70
   7 -10   6   37.50    5.30
   9 -10   6   29.40    6.20
  10 -10   6   17.70    3.50
   9   9  -6    7.20    1.80
   8   9  -6   59.19    4.40
  -8  -9   6   55.79    4.80
   7   9  -6    0.10    1.40
  -7  -9   6    2.60    1.30
   6   9  -6  101.39    5.50
  -6  -9   6   99.09    5.50
   5   9  -6   89.39    5.10
  -5  -9   6   89.59    4.90
   4   9  -6  112.19    5.90
  -4  -9   6  114.09    5.70
   3   9  -6   -0.90    1.10
  -3  -9   6    1.00    0.80
   2   9  -6  239.98   11.10
   2   9  -6  243.38   10.80
  -2  -9   6  236.98   10.90
   1   9  -6   35.60    2.40
   1   9  -6   31.50    2.90
  -1  -9   6   32.10    2.50
   0   9  -6    2.50    1.00
   0  -9   6    3.00    1.00
  -1   9  -6    5.80    1.00
   1  -9   6    7.20    2.20
  -2   9  -6    6.20    1.10
   2  -9   6    9.70    2.30
  -3   9  -6   26.40    2.40
  -3   9  -6   19.40    2.60
   3  -9   6   25.40    2.80
  -4   9  -6    0.40    1.00
   4  -9   6   -1.10    1.40
  -5   9  -6   35.00    3.00
   5  -9   6   29.80    3.90
  -6   9  -6  122.99    6.40
   6  -9   6  130.09    7.30
   7  -9   6   11.20    2.50
   8  -9   6   61.99    6.20
   9  -9   6   -1.00    2.70
  10  -9   6   85.89    7.50
  10   8  -6   26.60    4.10
  10   8  -6   37.30    3.90
   9   8  -6    1.80    1.60
  -9  -8   6    4.10    1.60
   8   8  -6  106.69    5.70
  -8  -8   6  103.69    6.00
   7   8  -6  285.77   12.90
  -7  -8   6  279.77   13.10
   6   8  -6  373.36   16.30
  -6  -8   6  351.06   16.40
   5   8  -6   -0.30    1.10
  -5  -8   6    1.10    0.90
   4   8  -6  291.47   13.20
   4   8  -6  306.87   13.10
  -4  -8   6  273.07   13.10
   3   8  -6 1764.82   77.49
   3   8  -6 1865.11   77.39
  -3  -8   6 1646.04   77.59
   2   8  -6  654.83   28.30
   2   8  -6  645.54   28.40
  -2  -8   6  624.84   28.30
   1   8  -6  165.18    7.60
   1   8  -6  172.68    7.80
  -1  -8   6  157.48    7.70
   0   8  -6  699.53   30.60
   0   8  -6  690.63   30.50
   0  -8   6  689.83   30.80
  -1   8  -6  870.21   37.80
  -1   8  -6  865.11   37.70
   1  -8   6  832.72   37.70
  -2   8  -6  174.88    7.90
   2  -8   6  169.28    8.10
  -3   8  -6   37.00    2.70
   3  -8   6   35.30    3.10
  -4   8  -6  128.69    6.20
   4  -8   6  126.49    6.60
  -5   8  -6   78.19    4.30
   5  -8   6   74.09    5.00
  -6   8  -6  234.08   11.10
   6  -8   6  244.58   11.70
  -7   8  -6  112.89    5.90
   7  -8   6  100.79    6.90
   8  -8   6   64.89    6.10
   9  -8   6    1.90    2.70
  10  -8   6   -2.40    2.80
  11   7  -6   63.39    5.30
  11   7  -6   76.39    5.40
  10   7  -6   69.69    4.90
  10   7  -6   62.09    4.80
 -10  -7   6   78.29    5.30
   9   7  -6   41.60    3.90
   9   7  -6   48.30    3.90
  -9  -7   6   51.39    4.30
   8   7  -6    3.60    1.40
   8   7  -6    4.60    1.30
  -8  -7   6    4.50    1.30
   7   7  -6   93.69    5.30
   7   7  -6   90.79    5.00
   7   7  -6   98.19    5.10
  -7  -7   6   95.99    5.20
   6   7  -6  607.64   26.60
   6   7  -6  527.25   26.60
   6   7  -6  655.23   26.60
  -6  -7   6  618.04   26.70
   5   7  -6  627.84   26.90
   5   7  -6  592.44   26.80
   5   7  -6  618.34   26.90
  -5  -7   6  595.54   26.90
   4   7  -6  294.57   13.10
   4   7  -6  295.87   13.10
  -4  -7   6  282.17   13.10
   3   7  -6  332.77   14.80
   3   7  -6  327.67   14.80
   2   7  -6 1165.48   50.39
   2   7  -6 1174.68   50.69
  -2  -7   6 1091.79   50.49
   1   7  -6 3500.55  149.69
   1   7  -6 3405.56  149.39
  -1  -7   6 3283.17  149.49
   0   7  -6  553.54   24.70
   0   7  -6  582.84   25.00
   0  -7   6  541.05   24.80
  -1   7  -6   52.29    3.00
   1  -7   6   48.60    3.10
  -2   7  -6  900.71   39.30
   2  -7   6  883.61   39.30
  -3   7  -6  608.74   26.90
   3  -7   6  609.64   27.00
   4  -7   6    6.90    1.40
  -5   7  -6  584.24   26.60
   5  -7   6  618.34   26.90
  -6   7  -6   67.39    4.10
   6  -7   6   64.29    5.20
  -7   7  -6   10.30    3.00
   8  -7   6   78.69    6.30
   9  -7   6   -0.70    2.60
  10  -7   6   28.70    6.10
  11   6  -6   76.69    5.70
  11   6  -6   72.09    5.40
 -11  -6   6   90.79    5.70
  10   6  -6   42.40    3.90
  10   6  -6   38.00    4.20
   9   6  -6    0.30    1.60
   9   6  -6    2.10    1.30
  -9  -6   6    3.40    1.40
   8   6  -6    0.50    1.30
   8   6  -6    1.10    1.20
  -8  -6   6    0.20    1.10
   7   6  -6    5.40    1.10
   7   6  -6    6.30    1.30
  -7  -6   6    6.70    1.10
   6   6  -6    2.00    1.00
   6   6  -6    3.70    1.10
   6   6  -6    0.30    1.00
  -6  -6   6    2.20    0.90
   5   6  -6   20.70    2.30
  -5  -6   6   20.10    2.10
   4   6  -6   63.89    3.40
   4   6  -6   58.69    3.50
  -4  -6   6   58.19    3.30
   3   6  -6  147.59    7.10
   3   6  -6  154.78    7.10
   2   6  -6   85.09    4.30
   2   6  -6   86.29    4.20
  -2  -6   6   79.09    4.20
   1   6  -6    3.30    0.90
  -1  -6   6    2.10    0.80
   0   6  -6   37.50    2.40
   0  -6   6   33.10    2.50
  -1   6  -6  225.68   10.60
   1  -6   6  245.38   10.70
  -2   6  -6   41.10    2.60
   2  -6   6   36.70    2.80
  -3   6  -6  161.58    7.40
   3  -6   6  158.98    7.70
  -4   6  -6   66.99    3.70
   4  -6   6   63.29    4.20
  -5   6  -6    8.20    2.30
   5  -6   6    4.70    1.60
  -6   6  -6  127.69    6.30
   6  -6   6  122.99    7.10
  -7   6  -6    2.40    1.30
   7  -6   6   -0.50    2.10
   8  -6   6   -0.80    2.40
   9  -6   6   30.90    5.60
  10  -6   6  102.59    7.70
  12   5  -6    8.10    2.60
  11   5  -6   32.20    4.10
  11   5  -6   33.50    4.60
 -11  -5   6   41.70    4.20
  10   5  -6   -1.80    1.90
  10   5  -6   -0.10    1.40
   9   5  -6   17.80    2.80
   9   5  -6   13.50    3.30
  -9  -5   6   15.90    3.00
   8   5  -6   99.99    4.90
   8   5  -6   94.29    5.20
  -8  -5   6   91.49    5.10
   7   5  -6   30.50    2.50
   7   5  -6   28.20    2.80
  -7  -5   6   29.00    2.60
   6   5  -6  119.59    5.60
   6   5  -6  113.79    5.70
  -6  -5   6  117.19    5.70
   5   5  -6  260.57   11.40
   5   5  -6  244.78   11.20
  -5  -5   6  242.58   11.20
   4   5  -6 1013.70   43.90
   4   5  -6 1017.10   43.70
  -4  -5   6  949.90   43.90
   3   5  -6   53.89    3.10
   3   5  -6   55.69    3.20
   2   5  -6   93.89    4.50
   2   5  -6   87.19    4.50
  -2  -5   6   92.09    4.50
   1   5  -6 1783.52   77.89
   1   5  -6 1765.62   77.79
  -1  -5   6 1736.03   77.89
   0   5  -6 2264.87   98.79
   0  -5   6 2218.08   98.99
  -1   5  -6  919.81   39.90
   1  -5   6  887.91   39.90
  -2   5  -6   73.39    3.70
   2  -5   6   69.49    4.00
  -3   5  -6  589.34   26.30
   3  -5   6  602.34   26.40
  -4   5  -6  757.22   34.00
   4  -5   6  787.42   34.20
  -5   5  -6  327.97   15.20
   5  -5   6  349.77   15.60
  -6   5  -6    0.20    1.10
  -7   5  -6   23.60    3.00
   8  -5   6    6.00    2.40
   9  -5   6   -0.40    2.50
  10  -5   6  137.59    8.80
  12   4  -6   -0.10    2.50
  11   4  -6    1.50    1.60
  11   4  -6    2.20    2.10
 -11  -4   6    3.20    1.40
  10   4  -6    8.00    2.00
  10   4  -6   13.40    3.00
 -10  -4   6   14.70    3.10
   9   4  -6   20.80    3.30
   9   4  -6   20.10    2.60
  -9  -4   6   17.40    2.80
   8   4  -6   10.70    2.20
   8   4  -6   11.30    2.80
  -8  -4   6    9.10    2.30
   7   4  -6  194.88    8.60
   7   4  -6  186.48    8.80
  -7  -4   6  188.08    8.70
   6   4  -6   43.10    2.70
   6   4  -6   41.10    3.00
  -6  -4   6   45.80    2.70
   5   4  -6    0.00    0.70
  -5  -4   6    1.30    0.60
   4   4  -6  394.56   17.30
   4   4  -6  384.36   17.20
   3   4  -6 1687.43   73.99
   3   4  -6 1669.23   73.99
   2   4  -6  519.35   23.00
   2   4  -6  538.05   23.10
  -2  -4   6  505.15   23.10
   1   4  -6    6.60    1.70
  -1  -4   6    5.00    1.70
   0   4  -6 2244.68   98.19
   0  -4   6 2210.08   98.29
  -1   4  -6 3737.53  160.28
   1  -4   6 3556.04  160.48
  -2   4  -6  121.39    5.60
   2  -4   6  112.69    5.70
  -3   4  -6   21.90    2.10
   3  -4   6   19.10    2.60
  -4   4  -6  731.53   32.50
   4  -4   6  744.83   32.70
  -5   4  -6  224.98   10.40
   5  -4   6  230.28   10.80
  -6   4  -6  119.09    5.50
   6  -4   6   94.09    6.30
  -7   4  -6    1.80    1.30
   7  -4   6   -2.10    2.00
   8  -4   6   33.70    5.10
  10  -4   6   24.50    5.90
  12   3  -6   50.39    5.50
  11   3  -6   14.80    4.20
  10   3  -6   50.99    4.50
 -10  -3   6   58.69    3.80
   9   3  -6  113.69    6.20
   9   3  -6  120.09    5.80
   8   3  -6   51.19    3.70
   8   3  -6   56.79    3.10
  -8  -3   6   50.39    3.30
   7   3  -6   50.29    3.40
   7   3  -6   54.69    2.90
  -7  -3   6   52.29    3.00
   6   3  -6    8.70    2.20
   6   3  -6   10.00    1.60
  -6  -3   6   10.90    1.60
   5   3  -6   36.20    2.30
   4   3  -6   60.29    3.30
   4   3  -6   56.39    3.10
   3   3  -6  110.89    5.30
   3   3  -6  107.59    5.10
   2   3  -6   20.10    1.90
  -2  -3   6   16.90    1.90
   1   3  -6  176.88    8.00
  -1  -3   6  173.08    8.00
   0   3  -6   80.19    4.00
   0  -3   6   75.89    4.00
  -1   3  -6   77.69    3.90
   1  -3   6   72.89    3.90
  -2   3  -6   34.40    2.40
   2  -3   6   37.70    2.70
  -3   3  -6  658.23   29.20
   3  -3   6  668.33   29.30
  -4   3  -6    1.60    0.90
   4  -3   6   -0.90    1.20
  -5   3  -6  297.77   13.70
   5  -3   6  314.87   14.10
  -6   3  -6   78.79    4.30
   6  -3   6   76.19    5.40
  -7   3  -6   29.80    3.00
   7  -3   6   21.70    4.50
  -8   3  -6   45.80    3.90
   8  -3   6   38.90    5.30
   9  -3   6   60.29    6.20
  10  -3   6    3.90    2.80
  13   2  -6   19.30    5.40
  12   2  -6   33.10    5.00
  11   2  -6   20.50    4.30
  10   2  -6    6.00    1.90
   9   2  -6   11.40    3.10
   8   2  -6  205.58    9.60
   7   2  -6   13.50    2.50
   6   2  -6   -0.80    1.00
   5   2  -6  251.67   11.20
   4   2  -6   27.90    1.90
   3   2  -6   16.00    1.80
   2   2  -6  289.07   12.90
  -2  -2   6  289.47   12.90
   1   2  -6  455.25   19.90
  -1  -2   6  442.66   19.90
   0   2  -6    9.90    1.60
   0  -2   6    9.20    1.80
  -1   2  -6  497.05   21.30
   1  -2   6  465.95   21.30
  -2   2  -6  624.24   27.30
   2  -2   6  614.34   27.50
  -3   2  -6  347.57   15.40
   3  -2   6  346.67   15.60
  -4   2  -6   27.20    2.30
   4  -2   6   23.80    2.90
  -5   2  -6   41.40    2.80
   5  -2   6   37.00    3.80
  -6   2  -6  222.38   10.30
   6  -2   6  228.38   10.90
  -7   2  -6    3.80    1.30
  -7   2  -6    2.30    1.20
   7  -2   6    0.10    2.00
  -8   2  -6    5.30    1.40
  -8   2  -6    4.20    1.30
   8  -2   6    2.30    2.30
   9  -2   6   12.20    2.70
  10  -2   6   -1.50    2.70
  13   1  -6   74.09    6.40
  12   1  -6  100.79    6.60
  11   1  -6   -0.80    2.10
  10   1  -6   22.00    3.70
   9   1  -6    5.30    1.60
   7   1  -6   30.40    2.70
   6   1  -6   88.49    4.50
   3   1  -6   26.60    2.10
   2   1  -6  293.47   13.00
  -2  -1   6  290.97   13.00
   1   1  -6 2102.49   92.29
  -1  -1   6 2082.89   92.29
   0   1  -6  280.27   12.40
   0  -1   6  275.67   12.50
  -1   1  -6   85.99    4.20
   1  -1   6   79.99    4.20
  -2   1  -6  126.99    5.80
   2  -1   6  119.29    6.00
  -3   1  -6 1005.40   44.60
   3  -1   6 1026.80   44.90
  -4   1  -6  345.97   15.70
   4  -1   6  357.86   15.90
  -5   1  -6  221.88   10.40
  -5   1  -6  236.78   10.60
   5  -1   6  231.28   10.90
  -6   1  -6  192.28    9.20
  -6   1  -6  206.18    9.40
   6  -1   6  200.08    9.90
  -7   1  -6  475.85   20.20
  -7   1  -6  440.16   20.10
   7  -1   6  438.16   20.60
  -8   1  -6  129.79    6.50
  -8   1  -6  122.69    6.50
   8  -1   6  121.99    7.60
   9  -1   6   -0.90    2.40
  10  -1   6    8.00    2.80
  13   0  -6   60.59    6.00
  12   0  -6    8.10    2.40
  11   0  -6  115.99    6.70
  10   0  -6  337.67   15.40
   9   0  -6   81.29    4.80
   8   0  -6   46.60    3.50
   7   0  -6  260.17   11.80
   6   0  -6  929.61   41.00
   5   0  -6    4.50    0.90
   3   0  -6   33.10    2.30
   2   0  -6    6.20    1.40
   1   0  -6   47.60    2.70
  -1   0   6   47.90    2.70
   0   0  -6  635.14   27.90
   0   0   6  621.14   27.90
  -1   0  -6 1220.08   53.69
   1   0   6 1216.58   53.89
  -2   0  -6  420.86   18.10
   2   0   6  397.66   18.20
  -3   0  -6   41.40    2.50
   3   0   6   39.80    3.10
  -4   0  -6  672.33   30.60
  -4   0  -6  691.73   30.70
   4   0   6  723.73   30.80
  -5   0  -6  218.28    9.90
  -5   0  -6  208.08    9.80
   5   0   6  216.08   10.20
  -6   0  -6    4.00    1.10
  -6   0  -6    2.70    1.10
   6   0   6    0.80    1.70
  -7   0  -6   13.90    2.80
   7   0   6   12.60    2.20
  -8   0  -6   82.09    4.80
  -8   0  -6   78.69    5.40
   8   0   6   76.39    6.20
   9   0   6   28.30    5.60
  10   0   6   11.00    2.90
  13  -1  -6  114.49    7.50
  12  -1  -6   48.60    5.10
  11  -1  -6   -0.20    2.00
  10  -1  -6   35.00    3.90
   9  -1  -6  306.87   14.00
   8  -1  -6   11.60    2.70
   7  -1  -6    3.30    1.10
   6  -1  -6   25.90    2.40
   5  -1  -6   11.60    2.00
   2  -1  -6  161.88    7.40
   1  -1  -6   25.00    1.90
  -1   1   6   23.50    1.90
   0  -1  -6  556.44   23.90
   0   1   6  518.65   23.90
  -1  -1  -6  141.99    6.50
  -1  -1  -6  141.39    6.60
   1   1   6  138.49    6.60
  -2  -1  -6    1.10    0.70
   2   1   6    2.00    0.90
  -3  -1  -6  133.59    6.20
  -3  -1  -6  131.99    6.30
   3   1   6  133.99    6.50
  -4  -1  -6  317.67   14.50
  -4  -1  -6  324.87   14.60
   4   1   6  335.47   14.80
  -5  -1  -6  163.48    7.80
  -5  -1  -6  168.58    8.00
   5   1   6  174.68    8.40
  -6  -1  -6   -0.40    1.00
  -6  -1  -6    1.70    1.10
   6   1   6   -0.70    1.70
  -7  -1  -6    1.40    1.20
   7   1   6    3.20    2.00
  -8  -1  -6   49.90    3.70
   8   1   6   38.70    5.30
   9   1   6   -2.60    2.40
  13  -2  -6   68.89    6.20
  12  -2  -6   55.19    5.30
  11  -2  -6    6.70    2.10
  10  -2  -6   61.89    4.60
   9  -2  -6   49.50    3.80
   8  -2  -6    5.50    1.30
   7  -2  -6   -0.30    1.10
   6  -2  -6   62.29    3.50
   5  -2  -6    9.50    2.00
   3  -2  -6    7.00    1.20
   2  -2  -6  773.32   35.10
   2  -2  -6  804.92   35.10
   1  -2  -6  693.03   29.90
   1  -2  -6  676.73   29.70
  -1   2   6  640.74   29.70
   0  -2  -6  198.38    9.10
   0  -2  -6  205.58    9.10
   0   2   6  196.68    9.10
  -1  -2  -6  117.99    5.10
  -1  -2  -6   90.69    5.10
   1   2   6  112.29    5.20
  -2  -2  -6 1408.76   61.29
  -2  -2  -6 1404.96   60.99
   2   2   6 1345.37   61.19
  -3  -2  -6  416.26   18.90
  -3  -2  -6  437.16   19.00
   3   2   6  430.06   19.10
  -4  -2  -6   69.39    3.90
  -4  -2  -6   70.69    3.70
   4   2   6   74.09    4.40
  -5  -2  -6  458.85   20.60
  -5  -2  -6  450.05   20.50
   5   2   6  478.05   20.80
  -6  -2  -6  740.33   32.30
  -6  -2  -6  696.73   32.20
   6   2   6  754.72   32.60
  -7  -2  -6   87.99    4.60
  -7  -2  -6   82.99    4.80
   7   2   6   74.29    5.80
   8   2   6    9.80    2.40
   9   2   6   23.60    5.40
  13  -3  -6  154.58    8.90
  12  -3  -6  303.27   14.40
  11  -3  -6  189.78    9.50
  10  -3  -6   12.60    3.60
   9  -3  -6   37.90    3.50
   8  -3  -6   53.79    3.70
   7  -3  -6  127.89    6.20
   6  -3  -6    5.60    1.10
   5  -3  -6   83.49    4.30
   3  -3  -6  230.88   10.20
   2  -3  -6   67.69    3.60
   2  -3  -6   69.29    3.40
   1  -3  -6   50.49    2.80
   1  -3  -6   50.09    2.80
   0  -3  -6   50.29    2.80
   0  -3  -6   50.79    2.80
   0   3   6   43.50    2.80
  -1  -3  -6    1.30    0.70
  -1  -3  -6    0.30    0.70
   1   3   6   -0.30    0.80
  -2  -3  -6    3.30    0.80
   2   3   6    3.70    1.00
  -3  -3  -6  108.39    5.00
  -3  -3  -6  102.79    5.20
   3   3   6  105.69    5.40
  -4  -3  -6  136.49    6.40
  -4  -3  -6  129.49    6.20
   4   3   6  130.89    6.70
  -5  -3  -6   13.00    2.50
   5   3   6   12.00    1.70
  -6  -3  -6   39.10    3.00
  -6  -3  -6   32.70    3.20
   6   3   6   37.20    4.20
  -7  -3  -6  157.98    7.70
   7   3   6  162.48    8.60
  -8  -3  -6   67.59    4.30
   8   3   6   57.29    5.80
   9   3   6    0.90    2.50
  13  -4  -6    5.60    2.80
  12  -4  -6   34.90    4.90
  11  -4  -6  196.68    9.80
  10  -4  -6   46.20    4.30
   9  -4  -6   77.89    4.70
   8  -4  -6  180.98    8.50
   7  -4  -6  331.17   14.90
   6  -4  -6   13.50    2.30
   5  -4  -6  212.18    9.70
   4  -4  -6  126.19    6.00
   3  -4  -6  516.05   22.80
   2  -4  -6  127.99    6.10
   2  -4  -6  131.79    6.00
   1  -4  -6  835.02   35.30
   1  -4  -6  752.82   35.20
   0  -4  -6  346.97   15.00
   0  -4  -6  341.87   15.00
   0   4   6  323.97   15.00
  -1  -4  -6    0.30    0.70
  -1  -4  -6    1.10    0.70
   1   4   6   -0.60    0.80
  -2  -4  -6  119.09    5.30
  -2  -4  -6  108.79    5.40
   2   4   6  108.29    5.50
  -3  -4  -6  256.57   11.60
  -3  -4  -6  258.87   11.40
   3   4   6  251.87   11.70
  -4  -4  -6   54.09    3.00
  -4  -4  -6   49.10    3.40
   4   4   6   51.19    3.70
  -5  -4  -6   -1.40    1.10
  -5  -4  -6    0.30    1.00
   5   4   6   -0.60    1.40
  -6  -4  -6   75.39    4.50
  -6  -4  -6   72.79    4.20
   6   4   6   73.49    5.20
  -7  -4  -6   32.80    3.20
   7   4   6   23.60    4.60
  -8  -4  -6   -0.80    1.50
   8   4   6   -2.00    2.10
  13  -5  -6    6.50    2.80
  12  -5  -6   27.40    4.90
  11  -5  -6   49.80    4.80
  10  -5  -6   93.49    5.70
   9  -5  -6  108.29    6.00
   8  -5  -6   12.60    2.80
   7  -5  -6   12.60    2.60
   6  -5  -6   45.00    3.10
   5  -5  -6   42.60    2.90
   4  -5  -6  473.45   21.80
   4  -5  -6  476.75   22.00
  -4   5   6  537.85   21.90
   3  -5  -6  478.35   20.80
  -3   5   6  463.95   20.80
   2  -5  -6   57.29    2.80
   2  -5  -6   51.79    3.10
  -2   5   6   52.09    3.20
   1  -5  -6  180.88    8.50
   1  -5  -6  192.28    8.50
  -1   5   6  189.68    8.70
   0  -5  -6  983.40   42.60
   0  -5  -6  965.40   42.60
   0   5   6  952.40   42.60
  -1  -5  -6  433.46   19.10
   1   5   6  428.46   19.30
  -2  -5  -6   30.70    2.50
  -3  -5  -6  193.58    9.00
  -4  -5  -6   95.49    5.40
  -4  -5  -6  119.09    5.70
   4   5   6  121.69    5.90
  -5  -5  -6   62.49    4.20
  -5  -5  -6   69.89    3.90
   5   5   6   70.69    4.60
  -6  -5  -6    2.20    1.20
   6   5   6    1.10    1.60
  -7  -5  -6   59.29    4.00
   7   5   6   56.19    5.10
   8   5   6  146.69    8.40
  13  -6  -6   98.69    7.00
  12  -6  -6    6.50    2.50
  11  -6  -6  167.68    8.70
  10  -6  -6  236.78   11.40
   9  -6  -6  130.89    6.90
   8  -6  -6   51.69    3.80
   7  -6  -6    2.60    1.20
   6  -6  -6  679.53   30.00
   5  -6  -6  600.74   26.50
   4  -6  -6  141.19    6.60
   4  -6  -6  143.09    6.90
  -4   6   6  154.88    6.80
   3  -6  -6  181.98    8.70
   3  -6  -6  195.18    8.50
  -3   6   6  193.28    8.70
   2  -6  -6  922.41   40.20
   2  -6  -6  909.71   40.20
  -2   6   6  894.71   40.50
   1  -6  -6    8.60    1.70
   1  -6  -6   11.30    1.70
  -1   6   6   11.00    2.00
   0  -6  -6   50.29    2.90
   0   6   6   48.90    3.30
  -1  -6  -6   50.49    3.10
   1   6   6   52.19    3.60
  -2  -6  -6  224.88   10.50
   2   6   6  234.58   10.80
  -3  -6  -6  219.08   10.10
  13  -7  -6   81.09    6.70
  12  -7  -6   32.40    5.10
  11  -7  -6   34.80    4.50
  10  -7  -6   24.60    4.10
   9  -7  -6  181.48    9.00
   8  -7  -6  275.07   12.60
   7  -7  -6  128.29    6.40
   6  -7  -6  237.78   10.90
   5  -7  -6  375.06   16.70
   5  -7  -6  350.86   16.50
  -5   7   6  395.56   16.60
   4  -7  -6  407.86   18.50
   4  -7  -6  414.86   18.60
  -4   7   6  434.76   18.60
   3  -7  -6   23.40    1.90
   3  -7  -6   23.70    2.20
  -3   7   6   27.30    2.20
   2  -7  -6   62.29    3.30
   2  -7  -6   61.39    3.40
  -2   7   6   64.59    3.60
   1  -7  -6   66.89    3.60
  -1   7   6   67.99    3.80
   0  -7  -6   73.59    4.00
   0   7   6   76.69    4.20
  -1  -7  -6   15.80    2.30
   1   7   6   19.80    2.80
  -2  -7  -6  220.18   10.30
   2   7   6  224.98   10.50
  -3  -7  -6    1.10    1.10
   3   7   6    3.10    1.40
  -4  -7  -6    6.60    1.40
  13  -8  -6   71.79    6.50
  12  -8  -6   95.99    6.90
  11  -8  -6   41.20    5.00
  10  -8  -6   24.20    4.20
   9  -8  -6   68.39    5.00
   8  -8  -6   14.60    3.40
   7  -8  -6   49.99    3.70
   6  -8  -6   52.79    3.60
  -5   8   6    3.50    0.80
   4  -8  -6   31.70    2.60
  -4   8   6   26.80    2.30
   3  -8  -6    9.70    1.70
  -3   8   6   14.40    2.10
  -2   8   6    2.30    0.90
   1  -8  -6  208.28    9.50
  -1   8   6  207.58    9.60
   0  -8  -6   11.80    2.30
  -1  -8  -6    0.60    1.00
   1   8   6    1.40    1.10
  -2  -8  -6  160.98    7.90
   2   8   6  168.38    8.10
  -3  -8  -6   52.59    4.00
   3   8   6   65.19    4.50
   4   8   6   77.29    5.30
  13  -9  -6    2.10    3.00
  12  -9  -6  207.18   10.90
  11  -9  -6  251.57   12.30
  10  -9  -6  335.47   15.60
   9  -9  -6   14.00    3.90
   8  -9  -6  118.49    6.50
   7  -9  -6  342.77   15.60
   6  -9  -6  160.08    7.40
   6  -9  -6  146.09    7.00
  -6   9   6  147.39    7.00
  -5   9   6    9.60    1.90
   4  -9  -6  194.48    8.90
   4  -9  -6  188.28    8.80
  -4   9   6  193.68    8.80
   3  -9  -6  210.88    9.60
  -3   9   6  209.58    9.60
   2  -9  -6   99.49    5.00
  -2   9   6  101.79    5.20
   1  -9  -6   61.99    3.70
  -1   9   6   65.39    3.80
   0  -9  -6   11.20    2.50
   0   9   6   13.40    2.60
  -1  -9  -6    0.10    1.10
   1   9   6    1.60    1.20
  -2  -9  -6   -0.90    1.20
   2   9   6    2.00    1.40
   3   9   6  111.69    6.30
   4   9   6  154.08    8.10
  13 -10  -6   49.20    6.40
  11 -10  -6   58.29    5.80
  10 -10  -6  196.08   10.00
   9 -10  -6  276.77   13.10
   8 -10  -6   29.50    4.00
   7 -10  -6   19.40    3.70
   6 -10  -6  445.46   19.80
   6 -10  -6  442.76   20.00
  -6  10   6  447.46   19.70
   5 -10  -6  319.47   14.60
   5 -10  -6  325.07   14.70
  -5  10   6  333.87   14.60
   4 -10  -6    2.40    0.80
  -4  10   6    4.20    0.90
   3 -10  -6   24.60    2.40
  -3  10   6   27.00    2.60
   2 -10  -6  522.15   23.10
  -2  10   6  518.65   23.10
   1 -10  -6    8.90    2.40
  -1  10   6    5.30    1.10
   0 -10  -6   18.50    2.90
   0  10   6   21.70    2.90
  -1 -10  -6   42.10    3.70
   1  10   6   46.10    3.70
   2  10   6   14.60    3.30
   3  10   6    3.70    1.60
   4  10   6    0.60    1.80
   5  10   6    0.90    2.00
  12 -11  -6   25.60    5.70
  11 -11  -6   25.80    5.40
  10 -11  -6   81.49    6.10
   9 -11  -6   35.50    4.70
   8 -11  -6   27.20    4.20
   7 -11  -6    3.80    1.80
   7 -11  -6    1.00    0.90
  -7  11   6    0.70    0.80
   6 -11  -6   17.80    2.40
   6 -11  -6   24.00    3.60
  -6  11   6   18.90    2.30
   5 -11  -6   16.70    2.40
   5 -11  -6   19.50    3.20
  -5  11   6   19.50    2.40
   4 -11  -6    0.70    0.90
  -4  11   6    1.40    1.00
   3 -11  -6    3.80    1.00
  -3  11   6    4.80    1.10
   2 -11  -6   32.00    3.00
  -2  11   6   35.40    3.00
   1 -11  -6    1.60    1.10
  -1  11   6    1.40    1.10
   0 -11  -6    1.00    1.10
   0  11   6    1.00    1.20
   1  11   6   85.99    5.20
   2  11   6  155.48    8.00
   3  11   6   22.90    4.00
   4  11   6   35.70    4.60
  12 -12  -6   92.09    7.20
  11 -12  -6   40.30    5.50
  10 -12  -6   64.89    5.90
   9 -12  -6  177.78    9.30
   8 -12  -6  242.28   11.70
   6 -12  -6   84.59    4.50
   6 -12  -6   74.69    5.20
  -6  12   6   83.39    4.40
   5 -12  -6   92.89    4.90
  -5  12   6   90.69    4.80
   4 -12  -6   38.60    3.10
  -4  12   6   39.60    3.10
   3 -12  -6  199.58    9.50
  -3  12   6  204.58    9.50
   2 -12  -6   33.80    3.20
  -2  12   6   33.50    3.20
   1 -12  -6   27.20    3.20
  -1  12   6   25.10    3.20
   0  12   6  101.49    5.70
   1  12   6   55.29    4.40
   2  12   6   63.79    4.90
   3  12   6   31.30    4.30
  11 -13  -6   66.09    6.20
  10 -13  -6   74.59    6.10
   9 -13  -6   20.80    4.70
   8 -13  -6   95.69    6.00
  -8  13   6   78.49    4.60
   7 -13  -6   88.79    4.80
   7 -13  -6   83.29    5.70
  -7  13   6   84.49    4.60
   6 -13  -6  215.78    9.50
   6 -13  -6  176.88    9.80
  -6  13   6  214.88    9.40
  -5  13   6    4.50    1.10
   4 -13  -6  492.35   22.00
  -4  13   6  494.55   22.00
   3 -13  -6  927.81   41.20
  -3  13   6  938.81   41.20
  -2  13   6   56.89    4.00
  -1  13   6    7.00    1.50
   0  13   6  117.59    6.40
   1  13   6   37.40    4.10
   2  13   6   10.20    1.90
  10 -14  -6   27.40    5.20
  -9  14   6   20.50    2.80
  -8  14   6   23.70    2.90
   7 -14  -6   29.90    3.10
   7 -14  -6   24.90    4.10
  -7  14   6   19.70    2.90
   6 -14  -6  455.95   19.70
   6 -14  -6  405.56   19.80
  -6  14   6  456.45   19.70
   5 -14  -6  112.59    5.90
  -5  14   6  107.99    5.80
   4 -14  -6   57.89    4.10
  -4  14   6   54.69    4.00
  -3  14   6  142.09    7.20
  -2  14   6  152.78    7.70
  -1  14   6   50.29    4.30
   0  14   6    6.30    1.60
   1  14   6   84.79    5.70
   9 -15  -6    3.50    2.20
   8 -15  -6    0.50    2.00
  -8  15   6   -1.20    1.20
   7 -15  -6    1.60    1.20
  -7  15   6   -0.60    1.20
  -6  15   6    2.60    1.30
  -5  15   6   25.20    3.30
  -4  15   6    3.60    1.40
  -3  15   6   84.99    5.20
  -2  15   6   68.59    4.80
  -1  15   6    5.40    1.70
   0  15   6    0.30    1.70
   8 -16  -6  111.09    6.90
  -8  16   6  126.79    6.40
   7 -16  -6   13.40    2.00
  -7  16   6   17.00    3.30
  -6  16   6   19.10    3.40
  -5  16   6  232.08   11.00
  -4  16   6   68.19    4.80
  -3  16   6   -1.30    1.50
  -2  16   6   53.79    4.70
   0  17  -7    6.70    1.90
  -1  17  -7   32.30    4.60
  -2  17  -7    1.30    1.70
   2 -17   7    0.70    1.60
  -3  17  -7    0.90    1.80
   3 -17   7   -0.40    1.70
  -4  17  -7    4.70    1.80
   3  16  -7  255.57   12.40
   2  16  -7    6.00    1.90
   1  16  -7  123.49    7.10
   0  16  -7  252.67   12.20
  -1  16  -7  152.98    8.10
  -2  16  -7    1.70    1.30
  -2  16  -7    1.30    1.60
   2 -16   7    1.60    1.50
  -3  16  -7   73.79    4.70
  -3  16  -7   75.79    5.40
   3 -16   7   76.09    5.30
  -4  16  -7  107.39    6.60
   4 -16   7  111.19    6.60
  -5  16  -7   47.60    4.80
   5 -16   7   41.40    5.00
   4  15  -7   95.79    6.30
   3  15  -7  212.28   10.50
   2  15  -7  357.46   16.50
   1  15  -7   46.70    4.60
   0  15  -7   37.80    4.20
  -1  15  -7  260.97   12.20
  -1  15  -7  270.87   12.70
   1 -15   7  273.17   12.50
  -2  15  -7  218.08   10.40
  -2  15  -7  226.58   10.80
   2 -15   7  223.18   10.60
  -3  15  -7   17.30    3.00
  -3  15  -7   15.90    3.70
   3 -15   7   13.90    3.60
  -4  15  -7   63.69    4.50
  -4  15  -7   68.49    5.10
   4 -15   7   69.39    5.10
  -5  15  -7  217.78   10.90
   5 -15   7  223.78   11.10
  -6  15  -7   31.10    4.40
   6 -15   7   24.40    5.30
  -7  15  -7    1.00    1.70
   7 -15   7   -2.80    2.70
   6  14  -7   -1.10    2.00
   5  14  -7   -1.50    1.90
   4  14  -7    3.30    1.80
   3  14  -7    7.10    1.80
   1  14  -7   -1.10    1.50
   0  14  -7    6.60    1.50
  -1  14  -7    0.80    1.40
  -1  14  -7    1.40    1.10
   1 -14   7    1.00    1.30
  -2  14  -7   52.09    4.30
  -2  14  -7   52.19    3.60
   2 -14   7   52.89    4.10
  -3  14  -7  189.78    9.20
  -3  14  -7  181.48    8.80
   3 -14   7  185.38    9.20
  -4  14  -7   95.69    5.50
  -4  14  -7  100.59    5.90
   4 -14   7   96.29    6.00
  -5  14  -7    3.30    1.50
   5 -14   7    2.80    2.00
  -6  14  -7   50.69    4.70
   6 -14   7   46.00    5.50
  -7  14  -7   69.09    5.30
   7 -14   7   59.09    6.70
   7  13  -7   -0.70    2.00
   6  13  -7   52.49    4.90
   5  13  -7   97.09    6.10
   4  13  -7    0.80    1.60
   3  13  -7   31.40    4.10
   2  13  -7  287.97   13.50
   1  13  -7  216.48   10.40
   0  13  -7   80.29    5.00
   0  13  -7   77.99    4.30
   0 -13   7   77.59    4.50
  -1  13  -7   51.19    4.10
  -1  13  -7   54.69    3.40
   1 -13   7   54.19    3.80
  -2  13  -7   62.79    4.60
  -2  13  -7   63.49    3.90
   2 -13   7   65.89    4.40
  -3  13  -7   26.20    2.90
  -3  13  -7   23.20    3.60
   3 -13   7   23.20    3.50
  -4  13  -7  102.99    6.00
  -4  13  -7  106.69    5.60
   4 -13   7  105.39    6.20
  -5  13  -7   -1.40    2.50
  -5  13  -7   -1.40    1.40
   5 -13   7   -1.60    1.90
  -6  13  -7    9.10    1.70
   6 -13   7    7.80    2.40
  -7  13  -7   59.79    4.80
   7 -13   7   49.00    6.30
  -8  13  -7    3.30    1.70
   8 -13   7   -1.20    3.00
   6  12  -7   41.10    4.40
   5  12  -7  156.58    8.10
   4  12  -7  512.05   23.00
   3  12  -7  640.44   28.50
   2  12  -7    2.40    1.40
   1  12  -7  401.16   18.10
   1  12  -7  399.46   17.80
  -1 -12   7  397.56   17.90
   0  12  -7  567.04   25.40
   0  12  -7  564.74   25.10
   0 -12   7  571.84   25.20
  -1  12  -7  148.79    7.10
  -1  12  -7  156.58    7.60
   1 -12   7  144.99    7.40
  -2  12  -7   29.90    2.80
  -2  12  -7   31.90    3.40
   2 -12   7   26.90    3.30
  -3  12  -7  197.08    9.50
  -3  12  -7  195.78    9.20
   3 -12   7  198.58    9.50
  -4  12  -7  788.42   34.90
  -4  12  -7  777.72   35.10
   4 -12   7  804.02   35.10
  -5  12  -7  159.58    8.00
  -5  12  -7  150.38    7.70
   5 -12   7  158.38    8.40
  -6  12  -7   -0.50    1.40
   6 -12   7   -0.40    2.20
  -7  12  -7   68.49    5.10
   7 -12   7   63.89    6.40
   8 -12   7   41.10    6.60
   8  11  -7    0.50    1.80
   7  11  -7    9.70    1.80
   6  11  -7   42.80    4.20
   5  11  -7   89.89    5.50
  -5 -11   7   93.19    5.40
   4  11  -7  142.39    7.20
  -4 -11   7  136.99    7.00
   3  11  -7  141.59    7.30
   2  11  -7   50.39    4.00
   1  11  -7  342.77   15.10
   1  11  -7  341.07   15.40
  -1 -11   7  331.37   15.20
   0  11  -7  224.68   10.20
   0  11  -7  227.78   10.60
   0 -11   7  221.98   10.40
  -1  11  -7  374.66   17.00
  -1  11  -7  390.36   17.30
   1 -11   7  379.56   17.20
  -2  11  -7  502.45   22.50
  -2  11  -7  520.85   22.80
   2 -11   7  501.15   22.70
  -3  11  -7   26.40    3.30
  -3  11  -7   27.10    2.80
   3 -11   7   27.30    3.40
  -4  11  -7   50.29    3.60
  -4  11  -7   45.50    3.80
   4 -11   7   49.50    4.20
  -5  11  -7  133.79    6.90
  -5  11  -7  132.59    7.10
   5 -11   7  143.09    7.60
   6 -11   7   10.00    2.30
   7 -11   7   17.40    2.90
   8 -11   7   19.00    3.30
   9  10  -7   15.60    4.00
   8  10  -7   13.50    3.70
   7  10  -7    7.60    1.70
  -7 -10   7    8.20    1.60
   6  10  -7  121.49    6.40
  -6 -10   7  114.89    6.30
   5  10  -7   26.20    3.60
  -5 -10   7   32.90    3.20
   4  10  -7   26.20    3.50
  -4 -10   7   30.20    2.90
   3  10  -7  315.37   14.40
   2  10  -7  250.17   11.30
   2  10  -7  228.88   11.00
  -2 -10   7  245.28   11.00
   1  10  -7   16.10    2.20
   1  10  -7   10.50    2.90
  -1 -10   7   13.50    2.40
   0  10  -7  343.37   15.30
   0  10  -7  343.87   15.50
   0 -10   7  340.87   15.40
  -1  10  -7  433.06   19.20
  -1  10  -7  423.46   19.00
   1 -10   7  424.06   19.10
  -2  10  -7  659.43   27.80
  -2  10  -7  570.74   27.90
   2 -10   7  654.83   27.90
  -3  10  -7    0.60    1.10
  -3  10  -7   -0.80    1.10
   3 -10   7   -0.20    1.30
  -4  10  -7  456.75   20.50
   4 -10   7  461.35   20.70
  -5  10  -7  236.68   11.30
   5 -10   7  251.07   11.80
   6 -10   7  205.18   10.50
   8 -10   7    1.20    2.80
  10   9  -7   -1.10    1.90
   9   9  -7   -2.00    1.70
   8   9  -7   -1.50    1.50
  -8  -9   7    0.30    1.50
   7   9  -7  111.19    6.00
  -7  -9   7  104.69    6.00
   6   9  -7   84.29    5.00
  -6  -9   7   86.39    4.90
   5   9  -7   27.90    3.40
   5   9  -7   30.90    3.00
  -5  -9   7   32.50    2.90
   4   9  -7    5.60    1.30
   3   9  -7  341.47   15.10
   3   9  -7  332.37   15.30
   2   9  -7  610.34   26.10
   2   9  -7  554.14   26.00
  -2  -9   7  600.14   26.00
   1   9  -7  653.53   28.20
   1   9  -7  634.74   28.10
  -1  -9   7  622.64   28.20
   0   9  -7   50.09    3.00
   0   9  -7   45.20    3.30
   0  -9   7   46.30    3.20
  -1   9  -7  185.18    8.90
  -1   9  -7  194.28    8.70
   1  -9   7  187.18    8.90
  -2   9  -7  626.94   27.60
  -2   9  -7  627.74   27.70
   2  -9   7  618.84   27.70
  -3   9  -7  539.05   23.90
   3  -9   7  540.05   24.10
  -4   9  -7  113.49    5.60
   4  -9   7  103.29    6.00
  -5   9  -7   86.89    4.90
   5  -9   7   92.49    5.80
  -6   9  -7  467.95   21.80
   6  -9   7  506.05   22.30
   7  -9   7  232.08   11.90
   9  -9   7   -0.90    2.90
  10   8  -7   40.80    4.20
  10   8  -7   36.70    4.10
  10   8  -7   30.40    5.30
   9   8  -7    1.10    1.50
   9   8  -7    1.20    1.70
   9   8  -7    1.50    1.60
  -9  -8   7    3.20    1.50
   8   8  -7  177.38    8.50
   8   8  -7  170.68    8.80
   8   8  -7  185.98    8.60
  -8  -8   7  179.88    8.80
   7   8  -7   76.39    4.60
   7   8  -7   73.69    4.70
   7   8  -7   74.19    4.40
  -7  -8   7   77.49    4.70
   6   8  -7   23.10    3.20
   6   8  -7   31.20    3.10
   6   8  -7   25.10    2.80
  -6  -8   7   32.20    3.00
   5   8  -7   19.70    2.70
   5   8  -7   16.30    3.00
  -5  -8   7   21.20    2.50
   4   8  -7    1.40    1.10
   4   8  -7   -0.60    1.10
   3   8  -7  169.98    8.20
   3   8  -7  173.08    8.00
   2   8  -7   71.29    3.80
   2   8  -7   66.89    4.00
  -2  -8   7   66.69    3.80
   1   8  -7   26.20    2.60
   1   8  -7   26.10    2.30
  -1  -8   7   23.00    2.40
   0   8  -7  162.38    7.70
   0   8  -7  162.78    7.50
   0  -8   7  158.18    7.60
  -1   8  -7    5.00    1.00
   1  -8   7    4.60    1.10
  -2   8  -7   27.50    2.40
   2  -8   7   24.80    2.80
  -3   8  -7   62.69    3.60
   3  -8   7   58.89    4.10
  -4   8  -7  300.97   13.80
   4  -8   7  309.57   14.10
  -5   8  -7    1.20    1.20
   5  -8   7   -0.30    1.80
   6  -8   7   12.80    2.30
   7  -8   7   85.89    6.60
   8  -8   7    7.80    2.70
   9  -8   7   -3.40    2.80
  10  -8   7    9.40    3.50
  11   7  -7   32.30    4.50
  11   7  -7   22.20    4.20
  10   7  -7  135.79    7.30
 -10  -7   7  148.99    7.70
   9   7  -7   91.69    5.50
   9   7  -7  102.59    5.70
  -9  -7   7  109.59    5.90
   8   7  -7   42.50    3.50
   8   7  -7   34.60    3.90
   8   7  -7   43.90    3.60
  -8  -7   7   42.60    3.60
   7   7  -7   46.30    3.40
   7   7  -7   44.80    3.50
   7   7  -7   45.20    3.70
  -7  -7   7   45.20    3.50
   6   7  -7  251.07   11.30
   6   7  -7  236.78   11.30
   6   7  -7  247.98   11.40
  -6  -7   7  251.07   11.30
   5   7  -7    0.30    1.10
   5   7  -7    3.60    1.10
  -5  -7   7    1.80    0.90
   4   7  -7  247.88   11.80
   4   7  -7  270.67   11.80
   3   7  -7  196.28    9.30
   3   7  -7  202.28    9.20
   2   7  -7   16.30    2.10
  -2  -7   7   13.90    2.20
   1   7  -7   73.59    4.10
   1   7  -7   78.89    4.30
  -1  -7   7   86.09    4.30
   0   7  -7  363.36   16.10
   0   7  -7  354.16   16.00
   0  -7   7  358.06   16.10
   1  -7   7    4.30    1.10
  -2   7  -7   22.20    2.30
   2  -7   7   19.40    2.60
  -3   7  -7  332.27   14.90
   3  -7   7  331.57   15.10
  -4   7  -7   58.89    3.60
   4  -7   7   58.09    4.30
  -5   7  -7  271.47   12.50
   5  -7   7  275.97   12.90
  -6   7  -7    1.50    1.30
   6  -7   7   -1.00    1.90
   7  -7   7  158.88    8.90
   8  -7   7   36.30    5.70
   9  -7   7    0.80    2.80
  10  -7   7   -2.20    3.00
  11   6  -7   37.70    4.60
  11   6  -7   31.50    4.10
  10   6  -7   45.00    3.90
  10   6  -7   42.20    4.50
 -10  -6   7   51.19    4.20
   9   6  -7   12.20    3.30
  -9  -6   7   11.70    3.10
   8   6  -7    9.50    2.50
  -8  -6   7    5.50    1.20
   7   6  -7   -0.20    1.10
   7   6  -7    0.70    1.20
  -7  -6   7    0.20    1.00
   6   6  -7   65.29    3.90
   6   6  -7   68.59    4.10
   6   6  -7   62.69    4.00
  -6  -6   7   71.29    3.80
   5   6  -7   10.00    2.40
   5   6  -7   13.30    2.30
   4   6  -7   71.99    4.10
   4   6  -7   75.49    4.00
   3   6  -7   74.69    4.00
   3   6  -7   72.59    4.00
   2   6  -7  199.08    9.00
   2   6  -7  200.98    9.00
  -2  -6   7  189.38    9.00
   1   6  -7   88.09    4.40
   1   6  -7   85.59    4.40
  -1  -6   7   84.59    4.40
   0   6  -7  901.11   39.50
   0  -6   7  893.61   39.70
  -1   6  -7  426.76   18.60
   1  -6   7  409.46   18.70
  -2   6  -7  543.45   23.50
   2  -6   7  517.05   23.60
  -3   6  -7  114.39    5.60
   3  -6   7  112.59    5.90
  -4   6  -7 1031.80   46.50
   4  -6   7 1084.99   46.70
  -5   6  -7  943.51   41.70
   5  -6   7  951.50   42.00
  -6   6  -7   26.40    2.90
   6  -6   7   18.70    4.30
   7  -6   7   69.49    5.90
   8  -6   7  285.87   14.20
   9  -6   7  227.28   12.10
  10  -6   7    8.50    3.10
  12   5  -7  110.19    7.80
  12   5  -7  120.09    7.20
  11   5  -7    5.00    2.20
  11   5  -7    3.50    1.60
 -11  -5   7    6.10    1.50
  10   5  -7  255.17   11.70
  10   5  -7  241.88   12.00
 -10  -5   7  265.07   11.90
   9   5  -7  569.94   25.80
   9   5  -7  589.44   25.60
  -9  -5   7  580.34   25.80
   8   5  -7  451.85   19.50
   8   5  -7  426.86   19.60
  -8  -5   7  438.46   19.60
   7   5  -7    1.10    0.90
   7   5  -7    0.30    1.20
  -7  -5   7    1.00    0.90
   6   5  -7  399.66   17.70
   6   5  -7  393.16   17.50
   6   5  -7  386.66   17.60
  -6  -5   7  397.16   17.60
   5   5  -7  227.58   10.40
   5   5  -7  229.08   10.50
   4   5  -7  568.64   25.20
   4   5  -7  570.84   25.20
   3   5  -7  200.38    9.10
   3   5  -7  197.38    9.10
   2   5  -7   30.90    2.40
   2   5  -7   33.60    2.50
  -2  -5   7   29.50    2.40
   1   5  -7    1.80    0.80
  -1  -5   7    0.70    0.80
   0   5  -7  288.17   13.60
   0  -5   7  320.57   13.70
   1  -5   7    3.90    1.00
  -2   5  -7   82.69    4.20
   2  -5   7   76.39    4.40
  -3   5  -7  359.86   16.00
   3  -5   7  357.16   16.20
  -4   5  -7    1.50    1.00
   4  -5   7    0.20    1.40
  -5   5  -7   22.10    2.60
   5  -5   7   16.00    3.60
  -6   5  -7  253.17   11.70
   6  -5   7  256.17   12.30
  -7   5  -7  322.97   13.90
   7  -5   7  282.97   14.60
   8  -5   7   50.79    5.80
   9  -5   7   52.39    6.30
  10  -5   7   39.00    6.60
  12   4  -7  133.29    7.80
  11   4  -7   88.99    6.20
 -11  -4   7  105.89    5.60
  10   4  -7    2.60    1.80
  10   4  -7    1.50    1.20
 -10  -4   7    3.20    1.20
   9   4  -7  204.88    9.90
   9   4  -7  207.68    9.50
  -9  -4   7  209.88    9.70
   8   4  -7  431.96   19.50
   8   4  -7  440.46   19.30
  -8  -4   7  433.96   19.40
   7   4  -7   35.30    3.10
   7   4  -7   38.20    2.60
  -7  -4   7   41.30    2.70
   6   4  -7   -0.60    1.00
   6   4  -7   -0.30    0.80
   5   4  -7  344.67   15.40
   5   4  -7  339.17   15.20
   4   4  -7  173.68    8.00
   4   4  -7  173.98    8.10
   3   4  -7   28.90    2.40
   3   4  -7   33.50    2.40
   2   4  -7    2.10    0.80
  -2  -4   7    2.10    0.90
   1   4  -7  371.06   16.60
  -1  -4   7  371.06   16.60
   0   4  -7  481.05   21.20
   0  -4   7  474.35   21.20
  -1   4  -7  628.54   27.50
   1  -4   7  615.34   27.50
  -2   4  -7  483.25   20.80
   2  -4   7  453.75   20.90
  -3   4  -7   24.60    2.30
   3  -4   7   21.50    2.70
  -4   4  -7   46.60    3.10
   4  -4   7   45.80    3.80
  -5   4  -7  161.68    7.70
   5  -4   7  163.68    8.30
  -6   4  -7  100.99    5.30
   6  -4   7   97.69    6.20
   7  -4   7   10.50    2.40
   9  -4   7   46.50    6.20
  10  -4   7   45.40    6.70
  12   3  -7   55.59    5.40
  11   3  -7   24.60    4.40
  10   3  -7    1.70    1.80
   9   3  -7   39.80    3.70
   8   3  -7   36.80    3.40
  -8  -3   7   37.00    2.70
   7   3  -7  177.48    7.80
   7   3  -7  167.28    8.10
   6   3  -7   11.50    1.80
   6   3  -7   10.60    2.30
   5   3  -7    0.20    0.70
   4   3  -7   42.40    2.80
   4   3  -7   35.90    2.50
   3   3  -7    9.70    1.90
   2   3  -7  523.65   23.10
  -2  -3   7  519.95   23.20
   1   3  -7  992.90   43.90
  -1  -3   7  991.90   44.10
   0   3  -7   92.09    4.60
   0  -3   7   88.49    4.60
  -1   3  -7   74.29    3.80
   1  -3   7   67.49    3.90
  -2   3  -7  544.55   23.30
   2  -3   7  510.35   23.40
  -3   3  -7  933.81   41.70
   3  -3   7  966.00   42.10
  -4   3  -7  623.04   28.30
   4  -3   7  662.03   28.60
  -5   3  -7    2.30    1.10
   5  -3   7   -0.20    1.60
  -6   3  -7  225.08   10.50
   6  -3   7  229.98   11.20
  -7   3  -7  862.61   38.70
   7  -3   7  893.11   39.20
   8  -3   7  257.77   13.00
   9  -3   7   -2.00    2.60
  10  -3   7   39.10    6.60
  13   2  -7   27.00    5.40
  12   2  -7   29.10    4.90
  11   2  -7  101.49    6.30
  10   2  -7  439.36   19.80
   9   2  -7  136.09    6.90
   8   2  -7   47.90    3.60
   7   2  -7  384.56   17.20
   6   2  -7  594.24   26.30
   5   2  -7   96.59    4.60
   4   2  -7  104.59    4.90
   4   2  -7  103.69    5.20
   3   2  -7 1178.78   52.19
   2   2  -7 1018.60   44.70
  -2  -2   7 1001.70   44.80
   1   2  -7   65.49    3.50
  -1  -2   7   62.79    3.60
   0   2  -7  245.28   10.90
   0  -2   7  237.08   11.00
  -1   2  -7   47.30    2.90
   1  -2   7   47.00    3.10
  -2   2  -7  151.88    6.90
   2  -2   7  141.09    7.00
  -3   2  -7   35.00    2.50
   3  -2   7   31.30    3.10
  -4   2  -7  480.75   21.90
   4  -2   7  506.95   22.10
  -5   2  -7  343.27   15.90
   5  -2   7  368.86   16.40
  -6   2  -7  221.68   10.20
   6  -2   7  219.78   10.90
  -7   2  -7  145.29    7.20
  -7   2  -7  138.29    7.00
   7  -2   7  135.59    8.00
   8  -2   7  270.47   13.40
   9  -2   7  136.39    8.70
  10  -2   7    8.20    3.00
  13   1  -7   37.50    5.50
  12   1  -7   35.20    4.90
  11   1  -7   30.80    4.30
  10   1  -7  290.27   13.40
   9   1  -7  138.89    7.00
   8   1  -7   14.10    2.80
   7   1  -7   20.70    2.60
   6   1  -7  258.97   11.80
   4   1  -7    3.50    1.00
   3   1  -7  113.69    5.50
   2   1  -7  294.27   13.20
   1   1  -7  101.29    5.00
  -1  -1   7  100.19    5.00
   0  -1   7    4.90    1.00
  -1   1  -7  779.42   34.40
   1  -1   7  775.12   34.50
  -2   1  -7  481.45   21.10
   2  -1   7  471.95   21.20
  -3   1  -7   73.29    3.80
   3  -1   7   69.69    4.20
  -4   1  -7   98.19    4.90
   4  -1   7   97.79    5.50
  -5   1  -7   53.19    3.60
  -5   1  -7   56.49    3.40
   5  -1   7   52.49    4.40
  -6   1  -7   50.59    3.40
  -6   1  -7   47.20    3.60
   6  -1   7   42.90    4.80
  -7   1  -7   39.80    3.40
  -7   1  -7   34.60    3.50
   7  -1   7   29.50    5.00
   8  -1   7   70.79    6.30
   9  -1   7   64.69    6.60
  13   0  -7   27.60    5.40
  12   0  -7    0.50    2.30
  11   0  -7    0.90    2.10
  10   0  -7    1.80    1.80
   9   0  -7   27.00    3.30
   8   0  -7    0.80    1.30
   7   0  -7   22.00    2.60
   6   0  -7  365.76   16.40
   3   0  -7   63.79    3.50
   2   0  -7   74.49    3.80
  -2   0   7   73.19    3.90
   1   0  -7   18.00    2.00
  -1   0   7   14.80    2.00
   0   0  -7  326.37   14.50
   0   0   7  323.57   14.60
  -1   0  -7  182.28    8.30
   1   0   7  179.18    8.40
  -2   0  -7  358.16   15.90
   2   0   7  356.46   16.10
  -3   0  -7  155.48    7.10
   3   0   7  149.99    7.40
  -4   0  -7   41.80    3.10
  -4   0  -7   43.10    2.90
   4   0   7   42.40    3.80
  -5   0  -7  297.37   13.80
  -5   0  -7  307.27   13.90
   5   0   7  315.87   14.30
  -6   0  -7  642.24   27.20
  -6   0  -7  610.74   27.10
   6   0   7  581.54   27.50
  -7   0  -7   41.60    3.40
  -7   0  -7   35.70    3.40
   7   0   7   34.70    5.10
   8   0   7   27.40    5.40
   9   0   7  201.78   11.10
  13  -1  -7    6.50    2.70
  12  -1  -7  110.89    7.00
  11  -1  -7  202.98   10.00
  10  -1  -7    7.90    1.80
   9  -1  -7  295.37   13.50
   8  -1  -7  668.43   29.60
   7  -1  -7  285.27   12.90
   6  -1  -7   11.80    2.30
   3  -1  -7   68.99    3.70
   2  -1  -7   50.99    3.00
   1  -1  -7   -0.10    0.80
  -1   1   7    0.00    0.80
   0  -1  -7   28.70    2.20
   0   1   7   26.60    2.40
  -1  -1  -7  164.78    7.60
  -1  -1  -7  166.28    7.60
   1   1   7  163.38    7.80
  -2  -1  -7  111.49    5.20
  -2  -1  -7  105.49    5.30
   2   1   7  106.99    5.50
  -3  -1  -7  107.89    5.20
  -3  -1  -7  102.09    5.30
   3   1   7  107.59    5.60
  -4  -1  -7    4.90    1.00
   4   1   7    5.20    1.40
  -5  -1  -7   34.60    2.70
  -5  -1  -7   30.30    3.00
   5   1   7   30.50    4.00
  -6  -1  -7  171.38    8.30
  -6  -1  -7  169.88    8.20
   6   1   7  179.58    9.10
  -7  -1  -7  354.96   16.20
   7   1   7  362.56   16.90
  -8  -1  -7   53.09    4.80
   8   1   7   42.20    5.70
   9   1   7   -0.20    2.70
  13  -2  -7    1.80    2.70
  12  -2  -7   70.99    5.70
  11  -2  -7  240.58   11.50
  10  -2  -7   60.19    4.50
   9  -2  -7    3.10    1.50
   8  -2  -7  279.87   12.80
   7  -2  -7  255.87   11.70
   6  -2  -7  766.42   33.90
   3  -2  -7 1106.29   50.59
   3  -2  -7 1186.68   50.69
   2  -2  -7  798.32   36.00
   2  -2  -7  817.52   35.70
   1  -2  -7  272.37   12.30
   1  -2  -7  283.27   12.40
  -1   2   7  268.77   12.40
   0  -2  -7  276.57   13.30
   0  -2  -7  322.77   13.40
   0   2   7  294.57   13.40
  -1  -2  -7  385.76   17.10
  -1  -2  -7  394.76   17.20
   1   2   7  377.06   17.20
  -2  -2  -7    7.40    1.90
  -2  -2  -7    8.70    1.80
  -3  -2  -7  130.39    6.10
  -3  -2  -7  128.79    6.20
   3   2   7  126.59    6.50
  -4  -2  -7   -0.40    0.90
  -4  -2  -7    0.40    1.00
   4   2   7   -1.30    1.40
  -5  -2  -7    1.80    1.10
   5   2   7    2.30    1.60
  -6  -2  -7   74.59    4.10
  -6  -2  -7   63.49    4.30
   6   2   7   72.09    5.30
  -7  -2  -7    4.80    1.30
   7   2   7    3.30    2.10
   8   2   7    9.70    2.50
   9   2   7   10.00    2.80
  13  -3  -7   -0.90    2.60
  12  -3  -7    1.90    2.30
  11  -3  -7   18.20    4.20
  10  -3  -7    3.80    1.70
   9  -3  -7   78.59    4.80
   8  -3  -7    1.10    1.30
   7  -3  -7   31.40    2.90
   6  -3  -7   29.30    2.70
   5  -3  -7    8.50    2.10
   3  -3  -7    3.70    0.90
   3  -3  -7    3.90    0.60
   2  -3  -7   48.10    2.90
   2  -3  -7   44.20    2.60
   1  -3  -7   44.80    2.60
   1  -3  -7   44.00    2.70
  -1   3   7   41.40    2.80
   0  -3  -7   80.49    3.90
   0  -3  -7   79.09    4.00
   0   3   7   71.29    4.00
  -1  -3  -7    7.20    1.90
   1   3   7    7.00    2.10
  -2  -3  -7  202.58    9.00
  -2  -3  -7  198.48    9.10
   2   3   7  194.78    9.30
  -3  -3  -7  256.77   11.80
  -3  -3  -7  261.67   11.70
   3   3   7  259.97   11.90
  -4  -3  -7  190.68    8.80
  -4  -3  -7  184.68    8.70
   4   3   7  190.98    9.20
  -5  -3  -7   68.99    4.20
  -5  -3  -7   72.89    4.00
   5   3   7   71.09    5.00
  -6  -3  -7   32.60    3.00
   6   3   7   27.80    4.40
  -7  -3  -7   94.89    5.20
   7   3   7   95.59    6.60
  -8  -3  -7  215.28   10.20
   8   3   7  212.18   11.20
  13  -4  -7   95.19    6.90
  12  -4  -7   22.30    4.70
  11  -4  -7   24.30    4.30
  10  -4  -7   86.99    5.40
   9  -4  -7  392.26   17.70
   8  -4  -7    1.20    1.40
   7  -4  -7  158.38    7.60
   6  -4  -7  628.84   27.80
   5  -4  -7  803.92   35.50
   3  -4  -7   29.70    2.40
   3  -4  -7   28.90    1.90
   2  -4  -7  426.66   18.10
   2  -4  -7  386.96   18.10
   1  -4  -7  110.29    4.90
   1  -4  -7   90.19    4.80
   0  -4  -7  221.78    9.50
   0  -4  -7  207.08    9.50
   0   4   7  198.48    9.60
  -1  -4  -7   24.80    2.00
  -1  -4  -7   19.30    2.20
   1   4   7   18.50    2.30
  -2  -4  -7    0.90    0.80
   2   4   7   -0.70    1.00
  -3  -4  -7  255.67   12.00
  -3  -4  -7  261.57   11.80
   3   4   7  272.67   12.10
  -4  -4  -7  123.39    6.40
  -4  -4  -7  127.79    6.10
   4   4   7  133.29    6.70
  -5  -4  -7  166.08    8.20
  -5  -4  -7  171.48    8.00
   5   4   7  174.18    8.60
  -6  -4  -7  304.57   14.00
   6   4   7  312.27   14.50
  -7  -4  -7    0.70    1.30
  -8  -4  -7   72.89    5.70
   8   4   7   59.89    6.10
  13  -5  -7   36.80    5.50
  12  -5  -7  182.28    9.50
  11  -5  -7   93.19    6.00
  10  -5  -7    7.40    1.90
   9  -5  -7  230.38   10.80
   8  -5  -7  380.66   17.10
   7  -5  -7  244.68   11.20
   6  -5  -7   73.49    4.20
   5  -5  -7  943.71   41.70
   4  -5  -7  666.73   29.30
   3  -5  -7   98.09    4.90
   3  -5  -7   97.09    4.60
   2  -5  -7   11.40    1.60
   2  -5  -7   11.30    1.90
   1  -5  -7   48.10    2.90
   1  -5  -7   51.19    2.90
   0  -5  -7  155.68    7.20
   0  -5  -7  161.98    7.10
   0   5   7  144.79    7.20
  -1  -5  -7   85.99    4.40
  -1  -5  -7   89.39    4.30
   1   5   7   81.09    4.50
  -2  -5  -7  284.27   13.00
  -2  -5  -7  297.67   12.90
   2   5   7  281.67   13.10
  -3  -5  -7  163.68    7.60
  -3  -5  -7  157.38    7.30
   3   5   7  155.98    7.70
  -4  -5  -7   46.00    3.80
  -4  -5  -7   57.09    3.30
   4   5   7   61.49    4.20
  -5  -5  -7    3.00    1.10
   5   5   7    2.10    1.60
  -6  -5  -7    0.30    1.20
   6   5   7   -1.80    1.70
  -7  -5  -7   27.70    3.30
  13  -6  -7    6.60    2.80
  12  -6  -7   26.40    4.80
  11  -6  -7   -0.20    2.20
  10  -6  -7    2.40    1.90
   9  -6  -7   36.00    3.80
   8  -6  -7    3.70    1.50
   7  -6  -7    5.40    1.40
   6  -6  -7   99.79    5.20
   5  -6  -7   47.70    3.20
   4  -6  -7    1.40    1.00
  -4   6   7    2.10    0.80
   3  -6  -7    3.30    0.90
  -3   6   7    1.70    0.90
   2  -6  -7  259.07   11.70
   2  -6  -7  267.07   11.50
  -2   6   7  246.98   11.70
   1  -6  -7  107.19    5.30
   1  -6  -7  116.89    5.30
  -1   6   7  109.09    5.70
   0  -6  -7   14.20    2.00
   0   6   7   10.70    2.70
  -1  -6  -7    2.90    1.00
   1   6   7    1.80    1.30
  -2  -6  -7   99.49    5.20
  -3  -6  -7   34.60    3.10
  -4  -6  -7    7.00    1.60
  13  -7  -7   -2.40    2.80
  12  -7  -7    0.90    2.40
  11  -7  -7  154.18    8.30
  10  -7  -7  148.89    7.90
   9  -7  -7   20.50    3.60
   8  -7  -7  129.19    6.60
   7  -7  -7  570.84   25.30
   6  -7  -7  176.68    8.40
   5  -7  -7   29.50    2.70
   5  -7  -7   22.00    1.90
  -5   7   7   25.60    2.20
   4  -7  -7  392.06   17.60
   4  -7  -7  386.06   17.50
  -4   7   7  408.36   17.60
   3  -7  -7 1248.28   54.29
   3  -7  -7 1272.37   54.39
   3  -7  -7 1209.58   54.29
  -3   7   7 1186.68   54.29
   2  -7  -7  227.78    9.80
   2  -7  -7  209.08    9.90
  -2   7   7  212.28   10.00
   1  -7  -7    3.80    0.90
  -1   7   7    2.90    1.10
   0  -7  -7   17.50    2.30
   0   7   7   18.10    2.90
  -1  -7  -7   73.29    4.10
   1   7   7   71.49    4.60
  -2  -7  -7    6.60    1.20
   2   7   7    6.80    1.50
  -3  -7  -7    0.40    1.20
  13  -8  -7    1.50    3.00
  12  -8  -7   18.10    5.10
  11  -8  -7   56.09    5.20
  10  -8  -7  110.99    6.60
   9  -8  -7   15.30    3.70
   8  -8  -7   11.30    3.30
   7  -8  -7  211.58    9.90
   6  -8  -7  530.55   23.60
   5  -8  -7  111.19    5.40
   5  -8  -7   97.09    5.00
  -5   8   7  109.59    5.30
   3  -8  -7  310.47   14.10
   3  -8  -7  314.17   14.10
   3  -8  -7  324.87   14.20
  -3   8   7  310.57   14.20
   2  -8  -7  742.53   32.20
  -2   8   7  718.13   32.30
   1  -8  -7  173.98    8.10
  -1   8   7  171.58    8.30
   0  -8  -7   52.69    3.50
   0   8   7   54.79    3.90
  -1  -8  -7  348.97   16.00
   1   8   7  359.96   16.20
  -2  -8  -7  209.38   10.40
   2   8   7  235.48   10.70
  13  -9  -7   -1.20    3.00
  12  -9  -7    5.50    2.60
  11  -9  -7    6.80    2.40
  10  -9  -7   19.30    4.40
   9  -9  -7    4.00    1.90
   8  -9  -7   87.09    5.30
   6  -9  -7   49.30    3.60
   6  -9  -7   39.60    2.80
  -6   9   7   43.00    2.90
   5  -9  -7  150.48    7.20
   5  -9  -7  156.68    7.40
  -5   9   7  155.68    7.30
   4  -9  -7  221.38   10.10
   4  -9  -7  216.78   10.00
  -4   9   7  221.08   10.10
   3  -9  -7   16.10    2.60
   3  -9  -7   15.70    2.10
   3  -9  -7   19.80    2.40
  -3   9   7   19.50    2.50
   2  -9  -7  100.39    5.20
  -2   9   7  104.79    5.40
   1  -9  -7  112.29    5.70
  -1   9   7  112.79    5.90
   0  -9  -7  160.98    7.90
   0   9   7  167.58    8.10
  -1  -9  -7   -0.40    1.10
   1   9   7    1.40    1.30
   2   9   7   61.59    4.60
   3   9   7   31.30    4.20
  12 -10  -7    8.40    2.80
  11 -10  -7   16.80    5.00
  10 -10  -7    4.20    2.20
   9 -10  -7   28.90    4.50
   8 -10  -7   53.59    4.60
   6 -10  -7  143.19    6.90
   6 -10  -7  145.59    7.20
  -6  10   7  145.69    6.90
   5 -10  -7  228.88   10.60
   5 -10  -7  232.48   10.80
  -5  10   7  235.58   10.60
   4 -10  -7  173.28    8.20
   4 -10  -7  172.78    8.10
  -4  10   7  176.88    8.20
   3 -10  -7   11.60    2.30
  -3  10   7   13.60    2.60
   2 -10  -7  281.27   12.70
  -2  10   7  277.57   12.80
   1 -10  -7   39.40    3.30
  -1  10   7   43.10    3.60
   0 -10  -7   18.20    3.00
   0  10   7   19.90    3.30
   1  10   7   -0.30    1.40
   2  10   7    5.30    1.60
   3  10   7   17.00    4.10
  12 -11  -7    3.70    2.90
  11 -11  -7    3.10    2.50
  10 -11  -7    3.10    2.30
   9 -11  -7   19.10    4.40
   8 -11  -7   84.19    5.80
   7 -11  -7  105.29    6.10
   7 -11  -7  101.79    5.30
  -7  11   7  102.19    5.20
   6 -11  -7   31.30    2.80
   6 -11  -7   35.80    3.70
  -6  11   7   31.50    2.80
   5 -11  -7  118.29    5.80
   5 -11  -7  116.09    6.10
  -5  11   7  118.49    5.90
   4 -11  -7  440.46   19.50
  -4  11   7  436.66   19.60
   3 -11  -7  461.75   19.00
  -3  11   7  386.36   19.00
   2 -11  -7   69.79    4.20
  -2  11   7   69.29    4.30
   1 -11  -7  109.99    5.80
  -1  11   7  110.79    6.00
   0  11   7  483.25   21.70
   1  11   7  377.86   17.30
   2  11   7   39.40    4.30
   3  11   7   54.09    5.00
   4  11   7  232.18   11.60
  12 -12  -7   26.90    6.00
  11 -12  -7   18.20    5.40
  10 -12  -7    5.80    2.40
   9 -12  -7   67.99    5.60
   8 -12  -7   70.29    5.20
  -8  12   7   55.89    3.80
   7 -12  -7   15.80    2.60
  -7  12   7   12.40    2.60
   6 -12  -7   72.19    4.10
   6 -12  -7   69.59    4.90
  -6  12   7   67.19    4.10
   5 -12  -7    1.60    1.50
   5 -12  -7    1.40    1.00
  -5  12   7    0.70    1.10
   4 -12  -7    1.60    1.00
  -4  12   7    1.40    1.10
   3 -12  -7   45.30    3.40
  -3  12   7   40.50    3.60
   2 -12  -7  127.99    6.60
  -2  12   7  129.49    6.70
  -1  12   7  142.29    7.30
   0  12   7    1.30    1.50
   1  12   7  119.99    6.70
   2  12   7  218.48   10.80
   3  12   7   42.20    4.90
  10 -13  -7   47.10    5.60
   9 -13  -7   47.40    5.20
  -8  13   7   21.30    2.80
   7 -13  -7  104.89    6.50
   7 -13  -7  115.79    5.80
  -7  13   7  112.49    5.80
   6 -13  -7   24.00    2.90
   6 -13  -7   17.70    3.80
  -6  13   7   17.90    2.90
   5 -13  -7   45.30    3.50
  -5  13   7   41.90    3.50
   4 -13  -7   61.49    4.00
  -4  13   7   59.39    4.10
   3 -13  -7   76.49    4.60
  -3  13   7   73.99    4.80
  -2  13   7   71.89    4.70
  -1  13   7    2.30    1.50
   0  13   7    1.30    1.60
   1  13   7    4.10    1.70
   2  13   7    0.20    1.80
  10 -14  -7   21.50    5.10
   9 -14  -7   17.20    4.90
   8 -14  -7    7.40    2.20
   7 -14  -7    1.80    1.20
   7 -14  -7    2.10    1.90
   6 -14  -7   94.49    6.30
   6 -14  -7  121.99    6.00
  -6  14   7  118.69    6.00
   5 -14  -7  415.36   18.80
  -5  14   7  419.46   18.80
  -4  14   7   32.60    3.50
  -3  14   7   57.79    4.40
  -2  14   7  215.88   10.40
  -1  14   7  276.87   13.00
   0  14   7  149.19    8.00
   1  14   7    5.20    1.90
   8 -15  -7    0.80    2.20
   7 -15  -7   24.20    4.30
  -7  15   7   27.70    3.40
   6 -15  -7  121.89    6.40
  -6  15   7  102.89    6.10
  -5  15   7   64.29    4.50
  -4  15   7   47.30    4.10
  -3  15   7   47.00    4.30
  -2  15   7   -0.90    1.60
  -1  15   7  113.09    6.70
   7 -16  -7   61.29    5.10
  -7  16   7   69.19    4.70
  -6  16   7   66.69    4.80
  -5  16   7    5.70    1.60
  -4  16   7    2.20    1.60
  -1  17  -8  126.89    7.90
  -2  17  -8  125.39    7.20
   2 -17   8  119.39    6.90
   3  16  -8    4.00    2.10
   2  16  -8    4.10    1.90
   1  16  -8   10.80    2.00
   0  16  -8    0.50    1.70
  -1  16  -8   17.40    4.10
  -1  16  -8   15.60    2.90
   1 -16   8   18.80    3.50
  -2  16  -8   55.79    4.90
  -2  16  -8   50.59    4.00
   2 -16   8   57.09    4.50
  -3  16  -8   73.19    4.80
  -3  16  -8   76.29    5.50
   3 -16   8   77.69    5.40
  -4  16  -8   70.59    5.40
   4 -16   8   63.79    5.50
  -5  16  -8    1.30    1.80
   5 -16   8   -1.80    2.20
   4  15  -8    4.50    2.00
   3  15  -8    3.00    1.80
   2  15  -8   27.80    4.50
   1  15  -8  122.49    7.00
   0  15  -8    6.60    1.30
   0  15  -8    8.60    1.70
  -1  15  -8  125.29    7.10
  -1  15  -8  125.29    6.40
   1 -15   8  136.09    6.90
  -2  15  -8   98.59    5.60
  -2  15  -8  101.19    6.10
   2 -15   8  106.39    5.90
  -3  15  -8   95.09    6.00
  -3  15  -8   90.39    5.30
   3 -15   8  101.39    6.00
  -4  15  -8   -1.10    1.60
   4 -15   8   -0.50    1.90
  -5  15  -8   57.79    5.10
   5 -15   8   60.29    5.60
  -6  15  -8   77.89    5.80
   6 -15   8   77.09    6.60
   5  14  -8    0.60    1.90
   4  14  -8    9.20    1.90
   3  14  -8    9.40    1.90
   2  14  -8    0.50    1.70
   1  14  -8  103.79    6.20
   0  14  -8  106.39    6.20
   0  14  -8  103.99    5.50
   0 -14   8  109.99    5.80
  -1  14  -8   59.09    4.60
  -1  14  -8   57.29    3.80
   1 -14   8   62.69    4.30
  -2  14  -8    2.20    1.50
  -2  14  -8    2.40    1.20
   2 -14   8    3.50    1.60
  -3  14  -8  317.57   14.80
  -3  14  -8  321.57   15.10
   3 -14   8  333.47   15.10
  -4  14  -8  313.57   14.80
   4 -14   8  321.87   14.90
  -5  14  -8   82.39    5.60
   5 -14   8   82.89    6.20
  -6  14  -8   -0.30    1.70
   6 -14   8   -2.20    2.40
  -7  14  -8  284.87   14.10
   7 -14   8  302.07   14.90
   7  13  -8   47.90    5.10
   6  13  -8  158.18    8.40
   5  13  -8   42.30    4.60
   4  13  -8   10.60    1.80
   3  13  -8   39.90    4.40
   2  13  -8  113.59    6.50
   1  13  -8   11.60    1.70
   1  13  -8   11.90    2.50
  -1 -13   8   14.20    2.80
   0  13  -8    0.90    1.40
   0  13  -8   -0.10    1.10
   0 -13   8    0.40    1.30
  -1  13  -8    7.10    1.30
  -1  13  -8    5.40    1.50
   1 -13   8    7.50    1.50
  -2  13  -8    4.20    1.40
  -2  13  -8    3.50    1.30
   2 -13   8    4.80    1.60
  -3  13  -8    0.00    1.40
  -3  13  -8   -0.50    1.30
   3 -13   8   -0.30    1.60
  -4  13  -8  105.29    5.80
  -4  13  -8  107.39    6.20
   4 -13   8  105.59    6.40
  -5  13  -8   85.09    5.50
   5 -13   8   82.29    6.10
  -6  13  -8   68.09    5.00
   6 -13   8   56.69    6.10
  -7  13  -8    0.10    1.70
   7  12  -8    4.30    1.90
   6  12  -8   20.20    4.10
   5  12  -8   28.30    4.10
   4  12  -8    2.50    1.60
   3  12  -8    0.10    1.50
   2  12  -8  207.88   10.20
   2  12  -8  215.08    9.80
   1  12  -8   92.49    5.50
   1  12  -8   91.79    4.90
  -1 -12   8   90.69    5.10
   0  12  -8   68.99    4.00
   0  12  -8   72.39    4.70
   0 -12   8   68.99    4.40
  -1  12  -8    2.80    1.40
  -1  12  -8    2.30    1.20
   1 -12   8    3.20    1.40
  -2  12  -8  370.76   16.70
  -2  12  -8  361.16   16.40
   2 -12   8  364.86   16.70
  -3  12  -8  143.39    7.40
  -3  12  -8  143.69    7.10
   3 -12   8  145.79    7.50
  -4  12  -8    3.40    1.40
  -4  12  -8    2.50    1.40
   4 -12   8    4.20    1.80
  -5  12  -8  176.38    9.00
   5 -12   8  183.68    9.50
  -6  12  -8   61.19    4.80
   6 -12   8   59.99    6.00
   7 -12   8    1.10    2.80
   8 -12   8   24.30    6.70
   8  11  -8    2.40    1.80
   7  11  -8    6.70    1.80
   6  11  -8   71.09    5.00
   5  11  -8   -1.50    1.50
   4  11  -8   49.90    4.30
   3  11  -8    0.40    1.10
   3  11  -8   -1.40    1.40
   2  11  -8   56.49    3.50
   2  11  -8   53.19    4.30
  -2 -11   8   54.99    3.70
   1  11  -8  466.25   20.70
   1  11  -8  462.95   20.50
  -1 -11   8  451.15   20.60
   0  11  -8  339.97   15.50
   0  11  -8  344.07   15.30
   0 -11   8  337.37   15.50
  -1  11  -8  205.08    9.80
  -1  11  -8  208.38    9.60
   1 -11   8  205.98    9.80
  -2  11  -8  517.75   22.90
  -2  11  -8  502.85   22.70
   2 -11   8  510.85   22.90
  -3  11  -8  361.76   16.20
  -3  11  -8  352.76   16.40
   3 -11   8  362.86   16.40
  -4  11  -8   11.30    1.60
   4 -11   8   16.70    3.80
   5 -11   8  122.29    7.30
   6 -11   8  222.58   11.50
   7 -11   8   90.99    7.30
   8 -11   8   -0.70    3.00
   9  10  -8   16.50    4.00
   8  10  -8  328.97   15.10
   7  10  -8  244.08   11.20
  -7 -10   8  226.88   11.30
   6  10  -8  158.58    7.90
  -6 -10   8  151.88    7.80
   5  10  -8   88.69    5.40
   4  10  -8   60.29    3.80
   4  10  -8   50.59    4.30
   3  10  -8  201.28    9.30
   3  10  -8  197.38    9.60
   2  10  -8   42.70    3.70
   2  10  -8   43.10    3.10
  -2 -10   8   41.50    3.20
   1  10  -8  235.68   10.80
   1  10  -8  244.58   11.00
  -1 -10   8  226.88   10.90
   0  10  -8   -1.50    1.10
   0  10  -8   -0.10    1.10
   0 -10   8   -1.20    1.10
  -1  10  -8  174.98    8.40
  -1  10  -8  172.58    8.10
   1 -10   8  170.88    8.30
  -2  10  -8   77.39    4.30
  -2  10  -8   73.99    4.60
   2 -10   8   76.59    4.70
  -3  10  -8  109.39    5.50
   3 -10   8  103.49    5.90
  -4  10  -8  139.29    6.90
   4 -10   8  139.59    7.50
  -5  10  -8   56.09    4.00
   5 -10   8   56.29    5.10
   6 -10   8   16.80    4.90
   7 -10   8  144.49    8.90
   8 -10   8   42.70    6.60
  10   9  -8  128.69    7.10
   9   9  -8   13.60    3.70
   9   9  -8   19.00    3.50
   9   9  -8   22.80    4.10
  -9  -9   8   25.90    5.00
   8   9  -8   94.59    5.50
   8   9  -8   94.09    5.70
  -8  -9   8   92.49    5.70
   7   9  -8  212.48   10.30
   7   9  -8  210.18   10.00
   7   9  -8  222.98   10.20
  -7  -9   8  212.08   10.30
   6   9  -8  381.86   16.80
   6   9  -8  377.86   16.80
   6   9  -8  354.76   16.70
   5   9  -8  115.79    6.50
   5   9  -8  136.39    6.50
   4   9  -8  146.49    7.10
   4   9  -8  140.49    7.20
   3   9  -8  190.18    8.70
   3   9  -8  180.28    8.90
   2   9  -8  347.67   15.20
   2   9  -8  338.57   15.10
  -2  -9   8  317.77   15.10
   1   9  -8   76.79    4.20
   1   9  -8   77.19    4.40
  -1  -9   8   73.49    4.30
   0   9  -8  139.09    6.60
   0   9  -8  137.19    6.80
   0  -9   8  134.29    6.80
  -1   9  -8   85.49    4.90
  -1   9  -8   91.19    4.70
   1  -9   8   87.29    4.90
  -2   9  -8   17.10    2.50
   2  -9   8   14.70    2.90
  -3   9  -8  154.18    7.40
   3  -9   8  152.48    7.70
  -4   9  -8   13.60    2.80
   4  -9   8    9.40    1.90
  -5   9  -8   10.70    2.90
   5  -9   8    6.30    2.00
   6  -9   8  134.39    8.00
   7  -9   8  160.08    9.40
   8  -9   8   15.00    3.10
  10   8  -8   29.80    4.60
  10   8  -8   31.60    4.20
  10   8  -8   26.90    3.90
   9   8  -8   27.30    3.80
   9   8  -8   29.00    3.60
   9   8  -8   28.80    4.10
  -9  -8   8   35.80    4.00
   8   8  -8    8.00    1.80
   8   8  -8    7.20    1.60
   8   8  -8    5.10    1.50
   7   8  -8    6.60    1.50
   7   8  -8    4.40    1.40
  -7  -8   8    5.50    1.30
   6   8  -8   -0.50    1.20
   6   8  -8   -0.40    1.30
   6   8  -8    1.00    1.30
   5   8  -8   21.20    2.90
   5   8  -8   20.50    3.10
   4   8  -8    6.90    1.30
   4   8  -8    9.30    2.50
   3   8  -8    6.00    1.20
   3   8  -8    9.80    2.40
   2   8  -8   91.79    5.00
   2   8  -8   98.69    4.90
  -2  -8   8   92.59    5.00
   1   8  -8   43.50    2.90
   1   8  -8   36.70    3.10
  -1  -8   8   40.90    3.10
   0   8  -8  266.27   12.30
   0   8  -8  275.47   12.20
   0  -8   8  267.47   12.30
  -1   8  -8   72.19    4.00
   1  -8   8   67.49    4.20
  -2   8  -8   79.29    4.30
   2  -8   8   76.79    4.60
  -3   8  -8  110.09    5.60
   3  -8   8  108.49    6.00
  -4   8  -8   94.99    5.10
   4  -8   8   93.09    5.80
  -5   8  -8  213.38   10.20
   5  -8   8  223.38   10.80
   6  -8   8   11.70    2.40
   7  -8   8   20.90    5.30
   8  -8   8  255.27   13.20
   9  -8   8  141.29    9.40
  11   7  -8    0.60    2.20
  10   7  -8  196.08   10.00
  10   7  -8  209.18    9.80
 -10  -7   8  211.68   10.20
   9   7  -8  450.95   21.30
   9   7  -8  464.75   21.00
   9   7  -8  479.85   20.90
  -9  -7   8  477.05   21.10
   8   7  -8  254.67   11.80
   8   7  -8  261.57   11.70
   8   7  -8  246.18   12.00
  -8  -7   8  256.27   11.90
   7   7  -8    4.80    1.30
   7   7  -8    6.00    1.40
   6   7  -8  551.94   24.80
   6   7  -8  560.34   24.70
   5   7  -8 1027.40   44.90
   5   7  -8 1016.60   45.00
   4   7  -8  254.77   11.80
   4   7  -8  259.07   11.80
   3   7  -8   15.90    2.40
   3   7  -8   10.50    2.50
   2   7  -8  132.09    6.50
   2   7  -8  135.99    6.50
  -2  -7   8  130.99    6.50
   1   7  -8  211.88    9.50
   1   7  -8  205.88    9.40
  -1  -7   8  194.78    9.50
   0   7  -8  125.09    6.00
   0  -7   8  118.29    6.10
  -1   7  -8  161.38    7.40
   1  -7   8  151.88    7.60
  -2   7  -8   19.40    2.40
   2  -7   8   15.40    2.80
  -3   7  -8  105.99    5.40
   3  -7   8  104.69    5.80
  -4   7  -8    3.90    1.20
   4  -7   8    2.20    1.70
  -5   7  -8  316.37   14.60
   5  -7   8  327.47   15.10
  -6   7  -8  426.76   21.30
   6  -7   8  497.15   21.30
   7  -7   8  260.97   13.10
   9  -7   8   -1.90    3.00
  11   6  -8   51.29    5.10
  10   6  -8    4.40    1.50
  10   6  -8    7.80    2.00
   9   6  -8   37.00    3.90
   9   6  -8   36.50    3.30
  -9  -6   8   40.50    3.60
   8   6  -8  357.56   17.20
   8   6  -8  365.66   16.90
   8   6  -8  397.16   16.80
  -8  -6   8  382.16   17.00
   7   6  -8  192.88    9.40
   7   6  -8  196.58    9.50
   7   6  -8  207.38    9.20
   6   6  -8    3.10    1.10
   5   6  -8  422.36   18.60
   5   6  -8  409.46   18.50
   4   6  -8  360.56   16.30
   4   6  -8  365.36   16.30
   3   6  -8  264.07   11.80
   3   6  -8  255.57   11.80
   2   6  -8   10.40    2.20
   2   6  -8    9.10    2.20
   1   6  -8  399.56   17.70
  -1  -6   8  392.16   17.70
   0   6  -8   28.60    2.50
   0  -6   8   21.80    2.60
  -1   6  -8  112.49    5.50
   1  -6   8  107.19    5.60
  -2   6  -8  155.78    7.30
   2  -6   8  149.19    7.50
  -3   6  -8   65.89    3.90
   3  -6   8   64.29    4.30
  -4   6  -8    1.50    1.10
   4  -6   8    0.10    1.50
  -5   6  -8    2.10    1.30
   5  -6   8    0.70    1.80
  -6   6  -8   49.80    3.70
   6  -6   8   48.60    5.20
   7  -6   8   -1.90    2.30
   8  -6   8  167.68    9.80
   9  -6   8  130.49    8.90
  12   5  -8    0.60    2.40
  11   5  -8    0.60    2.20
  11   5  -8   -1.00    1.50
 -11  -5   8    1.90    1.40
  10   5  -8   -2.10    1.90
 -10  -5   8    0.70    1.20
   9   5  -8    0.90    1.70
  -9  -5   8    1.80    1.10
   7   5  -8    7.50    1.50
   7   5  -8   10.80    2.40
   7   5  -8    6.10    1.40
   6   5  -8    0.80    1.00
   6   5  -8    3.30    1.20
   5   5  -8   16.40    2.50
   5   5  -8   10.00    2.40
   4   5  -8   23.50    2.40
   4   5  -8   16.40    2.30
   3   5  -8    0.50    1.00
   3   5  -8    0.00    0.90
   2   5  -8  148.79    7.00
  -2  -5   8  143.79    7.00
   1   5  -8   15.60    2.20
  -1  -5   8   12.40    2.20
   0   5  -8  288.67   12.80
   0  -5   8  276.97   12.80
  -1   5  -8   33.00    2.60
   1  -5   8   29.20    2.80
  -2   5  -8    2.50    1.10
   2  -5   8    1.40    1.20
  -3   5  -8  211.48    9.80
   3  -5   8  211.58   10.10
  -4   5  -8   46.90    3.30
   4  -5   8   46.20    4.10
  -5   5  -8   14.40    2.70
   5  -5   8   10.10    2.00
  -6   5  -8  189.28    9.30
   6  -5   8  202.58   10.10
   7  -5   8  640.44   29.10
   8  -5   8   -2.20    2.60
   9  -5   8   -2.30    2.80
  12   4  -8   18.20    4.90
  11   4  -8  191.58    9.60
  10   4  -8  208.08   10.10
  10   4  -8  209.08    9.60
   9   4  -8   15.30    3.40
   9   4  -8   16.30    2.40
   8   4  -8  121.49    6.40
   8   4  -8  121.89    5.80
   7   4  -8  419.06   18.10
   7   4  -8  399.96   18.40
   6   4  -8  518.95   22.10
   6   4  -8  482.05   22.30
   5   4  -8   18.90    2.50
   4   4  -8  107.59    5.30
   4   4  -8  111.59    5.50
   3   4  -8  519.25   22.60
   3   4  -8  501.05   22.60
   2   4  -8  572.04   25.10
  -2  -4   8  561.74   25.10
   1   4  -8   98.29    4.90
  -1  -4   8   95.29    5.00
   0   4  -8   27.50    2.40
   0  -4   8   24.40    2.60
  -1   4  -8  317.37   14.00
   1  -4   8  303.97   14.10
  -2   4  -8    2.40    1.00
   2  -4   8    1.50    1.10
  -3   4  -8   32.40    2.70
   3  -4   8   27.90    3.30
  -4   4  -8   95.09    5.00
   4  -4   8   97.09    5.70
  -5   4  -8    2.40    1.20
   5  -4   8    0.90    1.80
  -6   4  -8    4.10    1.30
   6  -4   8    2.10    2.10
   7  -4   8   14.70    2.70
   8  -4   8   11.80    2.80
   9  -4   8  111.69    8.30
  12   3  -8    6.50    2.50
  11   3  -8  174.78    8.90
  10   3  -8   87.69    5.50
   9   3  -8  296.97   13.60
   8   3  -8   16.40    3.10
   7   3  -8  321.47   14.70
   7   3  -8  329.57   14.50
   6   3  -8 1047.50   45.90
   5   3  -8 1468.65   65.69
   5   3  -8 1517.85   65.59
   4   3  -8   57.09    3.20
   4   3  -8   53.29    3.40
   3   3  -8  127.99    6.20
   2   3  -8  242.68   11.00
  -2  -3   8  242.38   11.10
   1   3  -8  371.56   16.50
  -1  -3   8  367.76   16.60
   0   3  -8  104.49    5.10
   0  -3   8   99.49    5.20
   1  -3   8    4.50    1.10
  -2   3  -8  378.26   16.60
   2  -3   8  363.56   16.70
  -3   3  -8  182.68    8.50
   3  -3   8  182.18    8.80
  -4   3  -8   73.49    4.20
   4  -3   8   72.39    4.90
  -5   3  -8   26.20    2.90
   5  -3   8   21.40    4.10
  -6   3  -8    0.50    1.30
  -7   3  -8   76.79    6.30
   7  -3   8   59.59    6.10
   9  -3   8    1.50    2.90
  13   2  -8    2.60    2.70
  12   2  -8   17.50    4.80
  11   2  -8   16.60    4.10
  10   2  -8    1.50    1.80
   9   2  -8   15.40    3.30
   8   2  -8    6.90    1.50
   7   2  -8    9.90    2.70
   5   2  -8  189.08    8.50
   5   2  -8  186.48    8.80
   4   2  -8  172.38    8.10
   3   2  -8  961.60   42.40
   2   2  -8  669.23   31.00
  -2  -2   8  734.63   31.30
   1   2  -8  604.04   26.80
  -1  -2   8  606.74   26.80
   0   2  -8  121.79    5.90
  -1   2  -8  239.78   10.80
   1  -2   8  232.78   10.90
  -2   2  -8   34.60    2.60
   2  -2   8   31.00    3.00
  -3   2  -8   14.70    2.30
   3  -2   8    9.70    2.90
  -4   2  -8   44.80    3.20
   4  -2   8   41.30    4.00
  -5   2  -8   16.90    2.60
   5  -2   8   11.60    2.10
  -6   2  -8   66.99    4.20
  -6   2  -8   57.79    4.00
   6  -2   8   53.59    5.40
   7  -2   8   11.90    2.60
   8  -2   8   10.90    2.80
   9  -2   8   57.29    6.90
  13   1  -8    4.90    2.70
  12   1  -8   51.69    5.20
  11   1  -8   34.10    4.30
  10   1  -8    1.80    1.80
   9   1  -8  150.38    7.60
   8   1  -8  249.38   11.60
   7   1  -8  115.59    5.90
   4   1  -8  935.51   41.40
   3   1  -8  187.18    8.70
   2   1  -8  397.26   20.10
  -2  -1   8  508.55   20.20
   1   1  -8  347.87   15.80
  -1  -1   8  359.66   15.90
   0   1  -8  562.54   24.70
   0  -1   8  552.14   24.70
  -1   1  -8  449.46   19.70
   1  -1   8  435.56   19.80
  -2   1  -8  126.09    6.00
   2  -1   8  120.79    6.20
  -3   1  -8    2.50    1.00
   3  -1   8    1.20    1.30
  -4   1  -8  108.79    5.60
   4  -1   8  117.29    6.40
  -5   1  -8   66.59    4.00
  -5   1  -8   71.09    4.30
   5  -1   8   64.69    5.20
  -6   1  -8   19.30    2.90
  -6   1  -8   20.20    3.20
  -7   1  -8  301.67   13.50
   7  -1   8  281.47   14.30
   8  -1   8   -2.50    2.60
   9  -1   8    0.70    2.90
  13   0  -8   41.50    5.50
  12   0  -8   79.09    6.00
  11   0  -8   51.19    4.60
  10   0  -8   22.10    3.60
   9   0  -8   19.10    3.40
   8   0  -8  276.17   12.70
   7   0  -8  377.46   17.00
   4   0  -8  569.04   25.20
   3   0  -8 2067.89   91.29
  -2   0   8 1468.05   64.89
   1   0  -8   -0.70    0.80
  -1   0   8   -1.50    0.90
   0   0  -8 1023.20   45.00
   0   0   8 1010.90   45.20
  -1   0  -8 2572.44  113.49
   1   0   8 2589.04  113.79
  -2   0  -8  401.46   17.90
   2   0   8  404.76   18.10
  -3   0  -8   23.90    2.50
  -3   0  -8   23.60    2.40
   3   0   8   19.90    3.10
  -4   0  -8  300.07   13.80
  -4   0  -8  310.17   14.00
   4   0   8  311.47   14.20
  -5   0  -8  265.57   12.60
  -5   0  -8  276.27   12.80
   5   0   8  291.27   13.20
  -6   0  -8    0.50    1.20
  -6   0  -8    1.90    1.30
   6   0   8   -0.80    2.00
  -7   0  -8   36.20    3.40
   7   0   8   27.40    5.20
   8   0   8   -2.60    2.50
   9   0   8    9.40    3.00
  13  -1  -8   83.49    6.50
  12  -1  -8    3.20    2.30
  11  -1  -8    2.20    2.00
  10  -1  -8    5.40    1.80
   8  -1  -8    0.90    1.40
   7  -1  -8  156.98    7.60
   6  -1  -8  762.92   33.70
   4  -1  -8    0.90    0.90
   3  -1  -8   14.60    2.10
   2  -1  -8  319.27   14.30
   1  -1  -8  132.09    6.20
  -1   1   8  128.19    6.30
   0  -1  -8    2.10    0.90
   0   1   8    0.90    1.00
  -1  -1  -8   63.79    3.50
  -1  -1  -8   58.29    3.50
   1   1   8   60.79    3.80
  -2  -1  -8  191.58    8.80
  -2  -1  -8  193.88    8.70
   2   1   8  180.98    8.90
  -3  -1  -8    2.80    1.00
  -3  -1  -8    2.10    1.00
   3   1   8    0.60    1.30
  -4  -1  -8   44.60    3.20
  -4  -1  -8   44.60    3.10
   4   1   8   38.40    4.00
  -5  -1  -8    3.50    1.20
  -5  -1  -8    3.40    1.20
   5   1   8    3.10    1.90
   6   1   8    8.80    2.20
  -7  -1  -8   30.80    3.40
   8   1   8   14.90    2.80
  13  -2  -8   22.10    5.20
  12  -2  -8    3.90    2.40
  11  -2  -8   11.60    2.20
  10  -2  -8   86.29    5.30
   9  -2  -8  137.59    7.00
   8  -2  -8   59.19    4.00
   7  -2  -8   -0.60    1.20
   6  -2  -8  350.56   15.80
   4  -2  -8    4.40    0.70
   4  -2  -8    7.90    2.10
   3  -2  -8  221.48   10.10
   3  -2  -8  226.48   10.30
   2  -2  -8  810.72   36.00
   2  -2  -8  811.32   35.90
   1  -2  -8  189.78    8.60
   1  -2  -8  181.48    8.60
  -1   2   8  188.48    8.70
   0  -2  -8   69.19    3.40
   0  -2  -8   51.79    3.40
   0   2   8   60.69    3.60
  -1  -2  -8  390.16   17.10
  -1  -2  -8  386.16   17.10
   1   2   8  374.06   17.20
  -2  -2  -8  105.69    5.10
  -2  -2  -8  100.19    5.10
   2   2   8   98.49    5.40
  -3  -2  -8   67.99    3.70
  -3  -2  -8   65.99    3.90
   3   2   8   64.39    4.40
  -4  -2  -8   21.30    2.70
  -4  -2  -8   28.30    2.60
   4   2   8   25.50    3.80
  -5  -2  -8   -0.50    1.10
  -6  -2  -8    5.50    1.30
   6   2   8    2.50    2.00
  -7  -2  -8   86.29    5.00
   7   2   8   84.79    6.60
   8   2   8   35.00    6.00
  13  -3  -8   -1.30    2.60
  12  -3  -8   -2.20    2.30
  11  -3  -8   -0.50    2.00
  10  -3  -8   79.29    5.10
   9  -3  -8  102.09    5.70
   8  -3  -8  107.59    5.70
   7  -3  -8  189.48    8.90
   6  -3  -8  171.68    8.10
   4  -3  -8  619.54   27.70
   4  -3  -8  640.54   27.90
   3  -3  -8  427.36   19.50
   3  -3  -8  446.86   19.30
   2  -3  -8 1187.48   51.69
   2  -3  -8 1138.99   51.39
   1  -3  -8 1210.78   53.99
   1  -3  -8 1259.67   54.19
  -1   3   8 1195.88   54.19
   0  -3  -8  972.90   44.40
   0  -3  -8 1036.80   44.30
   0   3   8 1004.00   44.60
  -1  -3  -8   31.90    2.50
  -1  -3  -8   32.60    2.50
   1   3   8   26.00    2.80
  -2  -3  -8  292.67   13.80
  -2  -3  -8  311.77   13.70
   2   3   8  313.57   14.00
  -3  -3  -8  738.13   32.70
  -3  -3  -8  736.33   32.60
   3   3   8  748.73   32.90
  -4  -3  -8  248.78   11.30
  -4  -3  -8  241.88   11.40
   4   3   8  256.27   11.80
  -5  -3  -8    4.80    1.20
   5   3   8    2.90    1.80
  -6  -3  -8   84.09    4.80
   6   3   8   84.39    6.10
  -7  -3  -8   34.30    3.40
   7   3   8   27.80    5.20
   8   3   8  100.09    7.40
  13  -4  -8    6.40    2.70
  12  -4  -8   -2.00    2.30
  11  -4  -8  132.19    7.30
  10  -4  -8  106.69    6.00
   9  -4  -8  189.08    9.10
   8  -4  -8   60.49    4.10
   7  -4  -8   37.50    3.20
   6  -4  -8   82.89    4.60
   4  -4  -8  169.38    7.90
   4  -4  -8  160.78    7.40
   3  -4  -8  317.97   14.00
   3  -4  -8  311.27   14.20
   2  -4  -8    4.30    0.90
   2  -4  -8    6.80    1.70
   1  -4  -8  118.39    5.70
   1  -4  -8  120.89    5.80
   0  -4  -8  332.07   14.50
   0  -4  -8  322.47   14.50
   0   4   8  317.77   14.60
  -1  -4  -8  545.55   24.20
  -1  -4  -8  555.74   24.30
   1   4   8  544.25   24.40
  -2  -4  -8  240.68   10.70
  -2  -4  -8  238.38   10.80
   2   4   8  227.28   10.90
  -3  -4  -8   50.69    3.60
  -3  -4  -8   59.99    3.40
   3   4   8   57.79    4.10
  -4  -4  -8  231.88   11.20
  -4  -4  -8  245.08   11.10
   4   4   8  254.17   11.60
  -5  -4  -8  330.97   15.10
   5   4   8  339.07   15.60
  -6  -4  -8    8.30    1.40
   6   4   8    6.30    2.00
  -7  -4  -8   73.29    4.50
   7   4   8   66.79    6.10
  13  -5  -8  162.08    9.00
  12  -5  -8   38.20    5.00
  11  -5  -8   46.60    4.70
  10  -5  -8   44.70    4.20
   9  -5  -8  146.59    7.50
   8  -5  -8    4.10    1.50
   7  -5  -8    9.90    2.80
   6  -5  -8   34.40    3.10
   5  -5  -8   83.59    4.60
   4  -5  -8   43.50    2.40
   4  -5  -8   44.60    3.20
   3  -5  -8   14.40    2.40
   3  -5  -8   19.70    1.70
   2  -5  -8    9.80    2.20
   2  -5  -8   14.20    1.80
   1  -5  -8   33.20    2.40
   1  -5  -8   28.10    2.50
   0  -5  -8  187.38    8.50
   0  -5  -8  184.88    8.50
   0   5   8  180.78    8.60
  -1  -5  -8   12.60    2.00
   1   5   8   10.80    2.50
  -3  -5  -8   65.39    3.60
  -3  -5  -8   60.29    4.00
   3   5   8   66.19    4.30
  -4  -5  -8   17.80    2.40
   4   5   8   16.20    3.50
  -5  -5  -8   36.20    3.10
   5   5   8   31.80    4.30
  -6  -5  -8    3.60    1.30
   6   5   8    0.70    1.90
   7   5   8    2.00    2.20
  13  -6  -8    3.80    2.60
  12  -6  -8    0.80    2.40
  11  -6  -8   21.10    4.30
  10  -6  -8    0.70    1.90
   9  -6  -8    3.10    1.70
   8  -6  -8   18.90    3.30
   7  -6  -8  102.99    5.50
   6  -6  -8  104.29    5.40
   5  -6  -8   57.59    2.90
   5  -6  -8   56.89    3.60
   4  -6  -8   16.20    2.60
   4  -6  -8   19.70    1.70
   3  -6  -8  742.73   33.00
   3  -6  -8  750.02   33.00
   2  -6  -8  725.13   31.10
   2  -6  -8  685.03   31.10
   1  -6  -8  169.78    7.50
   1  -6  -8  151.58    7.50
   0  -6  -8  328.17   14.90
   0  -6  -8  337.57   14.90
  -1  -6  -8  891.71   40.60
  -1  -6  -8  964.90   40.50
   1   6   8  913.11   40.70
  -2  -6  -8 1568.24   68.79
  -3  -6  -8  174.08    8.70
  -3  -6  -8  188.98    8.40
   3   6   8  185.18    8.90
   4   6   8   61.19    4.50
  -5  -6  -8  277.37   12.90
   5   6   8  290.67   13.40
   6   6   8  100.09    6.40
  13  -7  -8   18.30    5.20
  12  -7  -8  273.47   13.30
  11  -7  -8  160.78    8.60
  10  -7  -8   27.80    4.10
   9  -7  -8  111.69    6.20
   8  -7  -8  144.39    7.40
   7  -7  -8   68.59    4.40
   6  -7  -8   63.19    4.10
   5  -7  -8  508.75   24.10
   5  -7  -8  530.25   24.30
  -5   7   8  602.84   24.20
   4  -7  -8  280.37   12.20
   4  -7  -8  258.77   12.00
   4  -7  -8  250.97   11.80
  -4   7   8  269.47   12.10
   3  -7  -8   31.10    2.80
   3  -7  -8   31.80    2.20
  -3   7   8   26.60    2.90
   2  -7  -8  286.17   12.70
   2  -7  -8  290.57   12.60
  -2   7   8  264.17   12.90
   1  -7  -8  427.96   18.40
   1  -7  -8  404.56   18.40
  -1   7   8  407.76   18.70
   0  -7  -8  139.89    6.80
  -1  -7  -8    1.60    1.10
  -2  -7  -8  596.94   26.50
  13  -8  -8    1.00    2.80
  12  -8  -8   81.49    6.30
  11  -8  -8  125.09    7.40
  10  -8  -8   21.10    4.20
   9  -8  -8   15.00    3.60
   8  -8  -8   28.90    3.60
   7  -8  -8   17.50    3.20
   6  -8  -8   29.30    3.20
   5  -8  -8   66.09    3.90
   5  -8  -8   77.29    4.40
  -5   8   8   85.39    4.30
   4  -8  -8   63.19    4.00
   4  -8  -8   64.29    3.40
   4  -8  -8   59.89    3.80
  -4   8   8   63.39    3.90
   3  -8  -8    1.90    1.10
   3  -8  -8    1.80    1.10
   3  -8  -8    3.30    0.80
  -3   8   8    2.10    1.10
   2  -8  -8   50.89    3.20
   2  -8  -8   52.59    3.30
  -2   8   8   43.90    3.70
   1  -8  -8   54.19    3.40
  -1   8   8   51.49    4.00
   0  -8  -8    5.50    1.10
   0   8   8    6.20    1.50
  -1  -8  -8    6.10    1.30
   1   8   8    7.70    1.60
  13  -9  -8    3.60    2.90
  12  -9  -8   29.70    5.30
  11  -9  -8    2.80    2.40
  10  -9  -8   19.60    4.40
   9  -9  -8   14.40    3.80
   8  -9  -8    4.90    1.70
   7  -9  -8   14.30    3.30
   6  -9  -8    1.90    0.80
  -6   9   8    2.90    1.00
   5  -9  -8   38.20    3.30
   5  -9  -8   33.50    2.60
  -5   9   8   35.20    3.00
   4  -9  -8  195.28    9.00
   4  -9  -8  183.98    8.80
   4  -9  -8  184.98    8.60
  -4   9   8  186.78    8.90
   3  -9  -8  123.39    6.20
   3  -9  -8  126.19    6.00
   3  -9  -8  124.79    6.10
  -3   9   8  120.99    6.30
   2  -9  -8    2.00    0.90
  -2   9   8    2.00    1.30
   1  -9  -8  196.98    9.30
  -1   9   8  198.68    9.60
   0  -9  -8  263.77   12.40
   0   9   8  274.57   12.60
   1   9   8  230.08   11.10
  12 -10  -8    5.50    2.70
  11 -10  -8   29.00    5.00
  10 -10  -8  209.58   10.60
   9 -10  -8   71.39    5.30
   8 -10  -8   30.70    3.90
   7 -10  -8   16.40    3.50
   6 -10  -8   24.20    2.50
  -6  10   8   25.70    2.80
   5 -10  -8  124.19    6.20
   5 -10  -8  117.99    5.90
  -5  10   8  119.19    6.10
   4 -10  -8   63.49    4.10
   4 -10  -8   57.59    3.60
   4 -10  -8   63.79    3.90
  -4  10   8   58.19    4.00
   3 -10  -8  263.47   12.00
  -3  10   8  264.47   12.20
   2 -10  -8   25.00    2.80
  -2  10   8   25.50    3.30
   1 -10  -8    2.50    1.20
  -1  10   8    2.70    1.40
   0  10   8  144.09    7.60
   1  10   8  277.87   13.20
   2  10   8  116.99    6.90
  12 -11  -8  152.28    9.00
  11 -11  -8   50.19    5.50
  10 -11  -8   97.59    6.60
   9 -11  -8  180.78    9.40
   8 -11  -8  214.58   10.50
   7 -11  -8   16.70    2.50
  -7  11   8   14.50    2.60
   6 -11  -8   96.29    5.50
   6 -11  -8   91.69    4.90
  -6  11   8   97.49    5.10
   5 -11  -8   70.89    4.10
   5 -11  -8   76.09    4.60
  -5  11   8   71.39    4.40
   4 -11  -8   85.99    4.70
   4 -11  -8   89.59    5.10
  -4  11   8   83.09    4.90
   3 -11  -8   65.59    4.00
  -3  11   8   63.59    4.40
   2 -11  -8   31.20    3.10
  -2  11   8   29.60    3.50
  -1  11   8    6.10    1.50
   0  11   8    2.10    1.60
   1  11   8    6.80    1.80
   2  11   8   47.10    4.90
  11 -12  -8   77.89    6.40
  10 -12  -8   55.79    5.50
   8 -12  -8   99.19    6.50
   7 -12  -8   94.49    5.90
   7 -12  -8   93.29    5.00
  -7  12   8   94.79    5.20
   6 -12  -8   22.30    3.60
   6 -12  -8   21.70    2.80
   5 -12  -8    3.70    1.50
   5 -12  -8    2.70    1.00
  -5  12   8    1.70    1.20
   4 -12  -8   90.39    5.00
  -4  12   8   89.89    5.20
   3 -12  -8    3.10    1.20
  -3  12   8    2.30    1.30
  -2  12   8   86.69    5.40
  -1  12   8   87.79    5.50
   0  12   8   17.40    3.90
   1  12   8    9.00    1.80
   2  12   8  174.58    9.30
  11 -13  -8   60.49    6.20
  10 -13  -8   52.99    5.60
   9 -13  -8   16.50    4.80
   8 -13  -8  104.19    5.60
   8 -13  -8  104.09    6.60
  -8  13   8  104.99    5.60
   7 -13  -8  129.69    6.50
   7 -13  -8  123.09    7.20
  -7  13   8  131.09    6.60
   6 -13  -8   38.30    4.30
   6 -13  -8   42.50    3.40
  -6  13   8   35.10    3.60
   5 -13  -8    6.50    1.20
  -5  13   8    5.40    1.40
  -4  13   8    7.10    1.40
  -3  13   8    3.70    1.50
  -2  13   8   60.49    4.70
  -1  13   8   33.90    4.20
   0  13   8   21.70    4.20
   1  13   8    1.70    1.90
  10 -14  -8  199.88   10.60
   9 -14  -8   97.99    6.60
   8 -14  -8   57.89    5.10
  -8  14   8   43.20    3.90
   7 -14  -8  244.08   12.70
   7 -14  -8  278.17   12.40
  -7  14   8  282.77   12.50
   6 -14  -8   58.39    5.00
   6 -14  -8   79.59    4.50
  -6  14   8   67.59    4.60
   5 -14  -8   98.09    5.60
  -5  14   8   86.09    5.40
  -4  14   8    2.30    1.50
  -3  14   8   29.20    3.90
  -2  14   8   69.19    5.10
  -1  14   8    6.80    1.80
   0  14   8    2.80    1.90
   8 -15  -8    2.40    2.20
   7 -15  -8    9.30    2.10
  -7  15   8    8.00    1.60
  -6  15   8    3.10    1.50
  -5  15   8   47.20    4.30
  -4  15   8    1.70    1.60
  -3  15   8    9.40    1.80
  -2  15   8   41.40    4.70
   2  16  -9    0.10    1.90
   1  16  -9    2.00    1.80
   0  16  -9    2.60    1.70
   0 -16   9    2.10    1.60
  -1  16  -9   -0.10    1.70
  -1  16  -9   -1.70    1.40
   1 -16   9   -1.00    1.60
  -2  16  -9    0.40    1.70
   2 -16   9   -0.60    1.70
  -3  16  -9   52.39    5.00
   3 -16   9   54.29    5.00
  -4  16  -9   38.00    4.90
   4  15  -9    4.90    2.00
   3  15  -9   75.39    5.80
   2  15  -9  161.78    8.70
   1  15  -9   58.49    5.00
  -1 -15   9   60.79    4.40
   0  15  -9   -1.00    1.60
   0 -15   9    0.60    1.50
  -1  15  -9   10.90    3.00
  -1  15  -9   16.10    4.00
   1 -15   9   17.20    3.60
  -2  15  -9   25.20    4.10
  -2  15  -9   18.10    3.10
   2 -15   9   25.30    3.80
  -3  15  -9    6.00    1.80
   3 -15   9    5.30    2.00
  -4  15  -9   73.09    5.50
   4 -15   9   72.39    5.70
  -5  15  -9   35.20    4.70
   5 -15   9   33.20    5.30
   5  14  -9  235.38   11.60
   4  14  -9  155.48    8.40
   3  14  -9    0.90    1.80
   2  14  -9   65.09    5.10
   2  14  -9   57.99    4.00
   1  14  -9  188.08    9.20
   1  14  -9  175.28    8.60
  -1 -14   9  182.38    8.90
   0  14  -9   68.99    5.00
   0  14  -9   58.59    4.10
   0 -14   9   65.49    4.50
  -1  14  -9   -0.80    1.30
  -1  14  -9    0.20    1.50
   1 -14   9    0.50    1.50
  -2  14  -9   32.50    4.10
  -2  14  -9   29.50    3.30
   2 -14   9   33.60    4.00
  -3  14  -9    3.10    1.50
   3 -14   9    3.10    1.80
  -4  14  -9    3.90    1.60
   4 -14   9    3.10    2.00
  -5  14  -9    8.50    1.80
   5 -14   9    9.80    2.50
  -6  14  -9   12.20    2.00
   6 -14   9    9.60    2.80
   6  13  -9    5.50    1.90
   5  13  -9   23.00    4.40
   4  13  -9    0.30    1.70
   3  13  -9   44.90    4.60
   2  13  -9   87.89    5.70
   2  13  -9   88.49    4.90
   1  13  -9    5.20    1.50
   1  13  -9    4.60    1.30
  -1 -13   9    6.50    1.50
   0  13  -9   13.70    3.60
   0  13  -9    9.70    2.70
   0 -13   9   13.60    3.20
  -1  13  -9    1.30    1.40
  -1  13  -9    0.40    1.20
   1 -13   9    1.10    1.50
  -2  13  -9    4.80    1.40
   2 -13   9    6.20    1.70
  -3  13  -9    2.40    1.50
  -3  13  -9    5.60    1.60
   3 -13   9    3.30    1.80
  -4  13  -9    3.60    1.60
   4 -13   9    4.70    2.10
  -5  13  -9  174.38    9.20
   5 -13   9  181.98    9.70
  -6  13  -9  262.47   13.10
   6 -13   9  282.47   13.80
  -7  13  -9   69.09    5.60
   7 -13   9   57.79    7.30
   7  12  -9  143.39    7.80
   6  12  -9    4.70    1.80
   5  12  -9  315.07   14.70
   4  12  -9  656.13   29.30
   3  12  -9  217.38   10.60
   3  12  -9  220.48   10.20
   2  12  -9   56.99    4.70
   2  12  -9   61.29    3.90
  -2 -12   9   62.89    4.20
   1  12  -9   65.29    4.10
   1  12  -9   66.69    4.70
  -1 -12   9   65.09    4.30
   0  12  -9  285.87   13.20
   0  12  -9  279.17   12.90
   0 -12   9  284.27   13.10
  -1  12  -9  113.79    5.70
  -1  12  -9  114.89    6.10
   1 -12   9  101.69    6.00
  -2  12  -9   31.20    3.70
  -2  12  -9   31.50    3.10
   2 -12   9   33.80    3.80
  -3  12  -9    6.20    1.50
  -3  12  -9    5.10    1.50
   3 -12   9    6.00    1.80
  -4  12  -9   13.40    3.50
   4 -12   9   10.90    2.10
  -5  12  -9   26.40    3.90
   5 -12   9   25.70    4.90
   6 -12   9   13.40    2.80
   7 -12   9  177.48   10.60
   8  11  -9   30.50    4.30
   7  11  -9  207.28   10.10
   6  11  -9  139.59    7.50
   5  11  -9    0.50    1.50
   5  11  -9    0.00    1.40
   4  11  -9   51.39    3.80
   4  11  -9   46.80    4.40
   3  11  -9  161.48    8.30
   3  11  -9  168.98    8.00
   2  11  -9  445.86   19.70
   2  11  -9  438.26   19.40
  -2 -11   9  419.36   19.50
   1  11  -9    4.80    1.40
   1  11  -9    4.40    1.30
  -1 -11   9    3.90    1.40
   0  11  -9  285.47   13.10
   0  11  -9  294.07   13.40
   0 -11   9  285.27   13.30
  -1  11  -9  279.27   12.40
  -1  11  -9  257.37   12.10
   1 -11   9  258.67   12.30
  -2  11  -9   81.09    4.70
  -2  11  -9   85.49    5.10
   2 -11   9   81.69    5.10
  -3  11  -9    3.10    1.40
  -3  11  -9    1.50    1.30
   3 -11   9    3.10    1.70
  -4  11  -9    1.20    1.80
   4 -11   9    2.00    1.90
   5 -11   9   -0.30    2.10
   6 -11   9    3.70    2.60
   7 -11   9   -2.30    2.80
   9  10  -9   -2.20    1.80
   8  10  -9    5.50    1.70
   8  10  -9    6.10    1.90
   7  10  -9   19.30    3.80
   7  10  -9   27.00    3.80
   7  10  -9   23.00    3.30
   6  10  -9   31.90    3.70
   6  10  -9   29.80    3.90
   5  10  -9    0.10    1.50
   5  10  -9    1.60    1.50
   4  10  -9  111.09    6.30
   4  10  -9  118.69    6.00
   3  10  -9   54.09    4.20
   3  10  -9   52.09    3.70
   2  10  -9    8.70    1.50
   2  10  -9   12.70    2.60
  -2 -10   9   11.90    2.80
   1  10  -9   27.60    3.30
   1  10  -9   32.50    2.90
  -1 -10   9   28.40    3.20
   0  10  -9  109.89    6.20
   0  10  -9  123.49    6.00
   0 -10   9  120.69    6.20
  -1  10  -9   13.00    3.10
  -1  10  -9   16.70    2.70
   1 -10   9   13.80    3.10
  -2  10  -9   12.70    2.70
  -2  10  -9    8.80    1.40
   2 -10   9   11.20    3.20
  -3  10  -9    3.50    1.30
   3 -10   9    2.20    1.60
  -4  10  -9   35.90    3.60
   4 -10   9   42.00    4.50
   5 -10   9   -1.10    2.10
   6 -10   9   36.60    5.70
   7 -10   9   12.30    3.00
   8 -10   9   44.10    7.10
  10   9  -9    7.50    1.90
   9   9  -9   35.70    4.40
   9   9  -9   24.80    3.80
   9   9  -9   28.50    4.00
   8   9  -9   40.00    4.20
   8   9  -9   40.10    3.80
   8   9  -9   38.90    4.00
   7   9  -9   43.90    4.10
   7   9  -9   40.30    3.70
   7   9  -9   42.60    4.00
   6   9  -9  257.57   11.80
   6   9  -9  242.78   11.70
   5   9  -9  674.13   30.60
   5   9  -9  706.73   30.70
   4   9  -9  301.27   14.80
   4   9  -9  346.77   14.80
   3   9  -9  149.29    7.40
   3   9  -9  153.38    7.60
   2   9  -9 1388.36   60.89
   2   9  -9 1397.66   60.59
  -2  -9   9 1352.96   60.79
   1   9  -9  795.62   34.90
   1   9  -9  783.02   34.80
  -1  -9   9  784.02   34.80
   0   9  -9   46.60    3.80
   0   9  -9   60.49    3.60
   0  -9   9   56.19    3.80
  -1   9  -9  111.49    5.60
   1  -9   9  107.29    5.90
  -2   9  -9  186.28    8.80
   2  -9   9  184.18    9.00
  -3   9  -9   69.09    4.30
   3  -9   9   67.39    4.80
  -4   9  -9   44.40    3.70
   4  -9   9   44.80    4.60
   5  -9   9   -1.80    2.10
   6  -9   9   39.90    5.70
   7  -9   9    3.90    2.80
   8  -9   9   23.30    6.50
  10   8  -9    3.70    2.00
  10   8  -9    1.80    1.70
   9   8  -9   88.09    5.80
   9   8  -9   79.49    5.40
   9   8  -9   88.09    5.20
   8   8  -9  113.29    6.30
   8   8  -9  122.59    6.20
   8   8  -9  112.79    6.60
   7   8  -9   38.80    3.80
   7   8  -9   35.60    3.60
   7   8  -9   37.90    3.70
   6   8  -9   41.20    3.60
   6   8  -9   34.30    3.60
   5   8  -9  856.91   37.50
   5   8  -9  840.32   37.50
   4   8  -9 1370.16   60.19
   4   8  -9 1364.46   60.19
   3   8  -9  424.46   19.20
   3   8  -9  432.16   19.20
   2   8  -9   72.39    4.40
   2   8  -9   80.79    4.40
  -2  -8   9   75.99    4.40
   1   8  -9  451.75   20.00
   1   8  -9  449.95   20.10
  -1  -8   9  445.16   20.10
   0   8  -9  693.73   30.40
   0  -8   9  682.43   30.50
  -1   8  -9  537.65   23.60
   1  -8   9  523.45   23.70
  -2   8  -9   33.00    3.00
   2  -8   9   29.10    3.40
  -3   8  -9  671.43   29.70
   3  -8   9  670.13   29.90
  -4   8  -9  155.08    7.70
   4  -8   9  157.98    8.30
   5  -8   9   94.29    6.50
   6  -8   9  129.89    8.00
   7  -8   9   13.40    2.90
   8  -8   9    5.50    3.00
  11   7  -9    9.20    1.80
  10   7  -9   38.10    3.80
  10   7  -9   37.00    4.90
  10   7  -9   46.50    4.50
   9   7  -9   54.89    4.10
   9   7  -9   61.49    4.60
   9   7  -9   57.29    4.90
   8   7  -9  113.59    6.50
   8   7  -9  117.79    6.10
   8   7  -9  117.79    6.30
   7   7  -9  199.68    9.70
   7   7  -9  192.38    9.60
   7   7  -9  210.58    9.50
   6   7  -9    1.30    1.20
   6   7  -9    5.10    1.40
   5   7  -9   31.20    3.20
   4   7  -9  233.78   11.00
   4   7  -9  240.78   11.00
   3   7  -9   86.99    4.80
   3   7  -9   84.39    4.70
   2   7  -9  219.78   10.10
   2   7  -9  220.48   10.10
  -2  -7   9  215.08   10.20
   1   7  -9    4.60    1.10
  -1  -7   9    4.20    1.20
   0   7  -9   93.19    4.90
   0  -7   9   89.09    5.00
  -1   7  -9  222.78   10.10
   1  -7   9  215.28   10.30
  -2   7  -9  118.39    5.90
   2  -7   9  112.29    6.20
  -3   7  -9  168.78    8.00
   3  -7   9  161.58    8.30
  -4   7  -9  212.28   10.10
   4  -7   9  216.38   10.60
  -5   7  -9   51.89    3.90
   5  -7   9   53.59    5.20
   6  -7   9    3.40    2.40
   7  -7   9    9.50    2.80
   8  -7   9   68.79    7.20
   9  -7   9   29.90    7.00
  11   6  -9    5.90    2.20
  10   6  -9   55.49    4.60
  10   6  -9   48.70    3.90
   9   6  -9    6.80    1.90
   9   6  -9   13.10    3.70
   9   6  -9    8.00    1.30
   8   6  -9   26.70    3.10
   8   6  -9   27.70    3.70
   8   6  -9   24.60    3.50
   7   6  -9  110.59    5.60
   7   6  -9   98.59    5.80
   7   6  -9  111.09    5.90
   6   6  -9   20.00    3.00
   6   6  -9   26.90    3.10
   5   6  -9  281.87   13.10
   5   6  -9  292.57   13.20
   4   6  -9  499.45   22.50
   4   6  -9  513.95   22.60
   3   6  -9 1734.13   76.59
   3   6  -9 1738.23   76.39
   2   6  -9  174.78    8.20
   2   6  -9  171.98    8.10
  -2  -6   9  168.28    8.20
   1   6  -9  136.79    6.50
  -1  -6   9  129.39    6.60
   0   6  -9  462.95   20.60
   0  -6   9  459.45   20.70
  -1   6  -9  476.25   21.00
   1  -6   9  465.55   21.10
  -2   6  -9   13.80    2.60
   2  -6   9   11.10    2.90
  -3   6  -9  119.29    5.80
   3  -6   9  105.79    6.20
  -4   6  -9   24.90    3.00
   4  -6   9   21.40    4.00
  -5   6  -9   87.09    5.10
   5  -6   9   92.89    6.20
   6  -6   9    2.80    2.40
   7  -6   9   49.90    6.20
   8  -6   9    9.80    3.10
   9  -6   9    0.20    3.30
  12   5  -9   39.30    5.30
  11   5  -9   15.90    3.20
  10   5  -9    6.90    1.30
   9   5  -9    6.00    1.20
   9   5  -9    7.70    1.80
   8   5  -9   30.00    3.90
   8   5  -9   37.30    3.00
   8   5  -9   36.40    3.70
   7   5  -9  106.89    6.10
   7   5  -9  121.49    5.80
   7   5  -9  116.79    6.20
   6   5  -9  373.26   17.30
   6   5  -9  391.26   17.10
   5   5  -9  381.46   17.50
   5   5  -9  394.86   17.30
   4   5  -9  120.59    5.90
   4   5  -9  113.19    5.80
   3   5  -9  679.03   29.90
   3   5  -9  670.93   29.80
   2   5  -9 1975.50   86.09
  -2  -5   9 1923.91   86.19
   1   5  -9 1140.99   50.29
  -1  -5   9 1132.99   50.49
   0   5  -9   40.60    3.00
   0  -5   9   34.70    3.20
  -1   5  -9  528.65   23.20
   1  -5   9  514.75   23.30
  -2   5  -9 1930.21   83.99
   2  -5   9 1892.11   84.19
  -3   5  -9  319.17   14.50
   3  -5   9  320.47   14.70
  -4   5  -9  196.48    9.40
   4  -5   9  201.38    9.90
  -5   5  -9   28.50    3.20
   5  -5   9   26.30    4.60
   6  -5   9   12.80    2.50
   7  -5   9   15.20    2.90
   8  -5   9   54.89    6.80
   9  -5   9    1.60    3.20
  12   4  -9   79.99    6.10
  11   4  -9  132.49    7.40
  10   4  -9   21.50    3.90
   9   4  -9    2.10    1.00
   9   4  -9    3.00    1.70
   8   4  -9    9.80    1.70
   8   4  -9   11.20    2.30
   7   4  -9   35.40    3.60
   7   4  -9   38.30    3.50
   7   4  -9   35.90    2.90
   6   4  -9  100.19    5.20
   6   4  -9  104.19    5.50
   5   4  -9  165.88    7.80
   5   4  -9  167.88    8.00
   4   4  -9   48.40    3.20
   4   4  -9   48.40    3.30
   3   4  -9  240.68   11.00
   2   4  -9   73.49    4.10
  -2  -4   9   69.99    4.10
   1   4  -9  182.88    8.40
  -1  -4   9  177.18    8.50
   0   4  -9  461.05   20.20
   0  -4   9  446.06   20.30
  -1   4  -9  562.34   24.50
   1  -4   9  543.35   24.60
  -2   4  -9    3.10    1.10
   2  -4   9    1.30    1.30
  -3   4  -9  283.07   13.00
   3  -4   9  287.87   13.30
  -4   4  -9  513.15   23.40
   4  -4   9  541.25   23.80
  -5   4  -9  198.18    9.70
   5  -4   9  216.28   10.50
   6  -4   9    1.10    2.30
   7  -4   9    5.20    2.60
   8  -4   9   82.59    7.40
  12   3  -9    1.00    2.40
  11   3  -9   43.90    4.70
  10   3  -9   53.49    4.50
   9   3  -9   12.80    3.50
   8   3  -9   14.90    3.30
   7   3  -9    6.60    1.40
   7   3  -9    5.70    0.90
   6   3  -9    3.10    1.20
   5   3  -9  153.08    7.30
   5   3  -9  147.09    7.00
   4   3  -9  159.48    7.60
   3   3  -9  107.09    5.40
   2   3  -9  152.08    7.20
  -2  -3   9  147.89    7.20
   1   3  -9  181.28    8.40
  -1  -3   9  175.68    8.40
   0   3  -9  163.68    7.60
   0  -3   9  155.58    7.70
  -1   3  -9    2.90    1.00
   1  -3   9    1.60    1.20
  -2   3  -9  105.49    5.20
   2  -3   9   97.49    5.50
  -3   3  -9  401.96   18.00
   3  -3   9  400.06   18.20
  -4   3  -9  417.16   19.10
   4  -3   9  435.96   19.50
  -5   3  -9  171.48    8.50
   5  -3   9  186.48    9.40
  -6   3  -9   93.39    5.70
   6  -3   9   78.29    6.50
   9  -3   9   -3.60    3.00
  13   2  -9    1.60    2.70
  12   2  -9   26.00    4.70
  11   2  -9   25.20    4.30
  10   2  -9    2.30    1.80
   9   2  -9    2.00    1.60
   8   2  -9   17.50    3.30
   7   2  -9   41.40    3.50
   6   2  -9   18.70    2.10
   6   2  -9   21.00    2.80
   5   2  -9   10.40    2.00
   4   2  -9  267.27   12.20
   3   2  -9 1156.68   51.19
   2   2  -9  197.58    9.10
  -2  -2   9  192.78    9.10
   1   2  -9   36.50    2.80
  -1  -2   9   34.40    2.90
   0   2  -9 1661.03   72.39
   0  -2   9 1625.54   72.69
  -1   2  -9  881.71   38.50
   1  -2   9  864.01   38.60
  -2   2  -9   92.59    4.80
   2  -2   9   88.59    5.20
  -3   2  -9  228.18   10.60
   3  -2   9  233.48   11.00
  -4   2  -9  258.77   11.10
   4  -2   9  222.98   11.60
  -5   2  -9  298.27   14.50
   5  -2   9  340.57   15.20
  -6   2  -9  102.29    5.60
   6  -2   9  105.39    7.00
   7  -2   9   -2.60    2.50
   8  -2   9  182.18   10.70
  13   1  -9  134.79    8.10
  12   1  -9   47.30    5.10
  11   1  -9   16.10    4.10
  10   1  -9  114.59    6.40
   9   1  -9  415.46   18.80
   8   1  -9  312.57   14.30
   5   1  -9    0.30    1.00
   4   1  -9  195.18    9.10
   3   1  -9  737.53   32.60
   2   1  -9  593.84   26.00
  -2  -1   9  579.04   26.00
   1   1  -9  297.07   13.20
  -1  -1   9  285.17   13.20
   0   1  -9    2.30    1.00
   0  -1   9    1.00    1.10
  -1   1  -9  357.86   16.10
   1  -1   9  358.66   16.20
  -2   1  -9 1179.98   51.49
   2  -1   9 1162.78   51.79
  -3   1  -9   73.39    4.20
   3  -1   9   72.69    4.80
  -4   1  -9    3.40    1.20
   4  -1   9    1.20    1.70
  -5   1  -9  216.18   10.40
  -5   1  -9  217.88   10.50
   5  -1   9  232.48   11.10
  -6   1  -9  123.79    6.60
   6  -1   9  132.59    7.90
   7  -1   9   18.30    2.90
   8  -1   9    1.00    2.80
  13   0  -9   51.59    5.80
  12   0  -9  195.28    9.90
  11   0  -9  183.08    9.20
  10   0  -9    2.70    1.80
   9   0  -9  142.39    7.30
   8   0  -9  224.48   10.60
   7   0  -9   32.80    3.30
   5   0  -9   41.90    3.10
   4   0  -9  369.26   16.60
   3   0  -9   45.20    3.10
   2   0  -9   56.39    3.30
  -2   0   9   50.59    3.40
   1   0  -9   93.39    4.70
  -1   0   9   87.59    4.80
   0   0   9    4.90    1.20
  -1   0  -9   62.89    3.70
   1   0   9   61.49    4.00
  -2   0  -9   36.40    2.80
   2   0   9   31.80    3.40
  -3   0  -9    9.80    2.50
   3   0   9    8.20    1.60
  -4   0  -9  293.47   13.60
  -4   0  -9  287.57   13.50
   4   0   9  313.57   14.00
  -5   0  -9  121.19    6.60
  -5   0  -9  129.89    6.50
   5   0   9  134.79    7.50
  -6   0  -9    2.00    1.40
   6   0   9   -0.90    2.20
   7   0   9   10.10    2.70
   8   0   9   -0.70    2.70
  13  -1  -9   39.90    5.50
  12  -1  -9    5.60    2.30
  11  -1  -9   33.10    4.30
  10  -1  -9   33.00    3.90
   9  -1  -9  274.07   12.70
   8  -1  -9   92.49    5.30
   7  -1  -9   -0.90    1.30
   5  -1  -9    0.80    1.00
   4  -1  -9   44.30    3.10
   3  -1  -9  109.59    5.50
   2  -1  -9  276.87   12.10
  -2   1   9  256.07   12.10
   1  -1  -9  199.98    9.10
  -1   1   9  190.48    9.10
   0  -1  -9  351.76   15.50
   0   1   9  339.07   15.60
  -1  -1  -9   26.20    2.50
  -1  -1  -9   29.00    2.60
   1   1   9   25.40    3.00
  -2  -1  -9  781.02   34.80
  -2  -1  -9  809.72   34.80
   2   1   9  777.02   35.00
  -3  -1  -9  515.95   23.10
  -3  -1  -9  515.35   23.20
   3   1   9  529.15   23.40
  -4  -1  -9  416.46   18.90
  -4  -1  -9  408.76   18.80
   4   1   9  436.36   19.20
  -5  -1  -9   20.40    2.90
   5   1   9   18.50    4.40
  -6  -1  -9  201.08    9.80
   6   1   9  213.58   10.80
   7   1   9  181.38   10.10
   8   1   9   89.79    7.60
  13  -2  -9    3.50    2.60
  12  -2  -9  111.39    6.80
  11  -2  -9  237.38   11.40
  10  -2  -9  155.78    7.90
   9  -2  -9    3.20    1.60
   8  -2  -9   65.69    4.30
   7  -2  -9  158.48    7.70
   5  -2  -9  357.16   16.10
   4  -2  -9   65.19    3.60
   4  -2  -9   74.59    4.10
   3  -2  -9    3.60    1.00
   3  -2  -9    4.40    0.80
   2  -2  -9  213.68    9.20
   2  -2  -9  182.48    9.10
   1  -2  -9  552.14   24.30
   1  -2  -9  548.15   24.30
  -1   2   9  546.75   24.40
   0  -2  -9 1030.10   45.00
   0  -2  -9 1053.49   44.90
   0   2   9  967.40   45.00
  -1  -2  -9   96.29    4.90
  -1  -2  -9   95.89    4.90
   1   2   9   91.19    5.10
  -3  -2  -9  233.98   11.10
  -3  -2  -9  242.58   11.00
   3   2   9  244.08   11.40
  -4  -2  -9  467.85   22.00
  -4  -2  -9  500.35   21.90
   4   2   9  511.65   22.30
  -5  -2  -9  224.18   10.80
   5   2   9  244.48   11.60
  -6  -2  -9   33.10    3.30
   6   2   9   22.20    5.00
   7   2   9   51.49    6.10
  13  -3  -9   93.09    6.70
  12  -3  -9   73.39    5.60
  11  -3  -9   15.20    3.90
  10  -3  -9  457.35   20.60
   9  -3  -9  493.15   22.10
   8  -3  -9   51.39    4.00
   7  -3  -9   28.90    3.20
   4  -3  -9   45.40    2.60
   4  -3  -9   44.70    3.30
   3  -3  -9   92.79    4.90
   3  -3  -9   90.49    4.50
   2  -3  -9   61.09    3.40
   2  -3  -9   61.49    3.70
   1  -3  -9    1.00    0.80
   1  -3  -9    1.50    0.90
  -1   3   9    0.40    1.00
   0  -3  -9    0.90    0.90
   0  -3  -9    0.10    0.80
   0   3   9    0.10    1.10
  -1  -3  -9   25.00    2.40
  -1  -3  -9   19.10    2.40
   1   3   9   19.50    2.90
  -2  -3  -9  148.49    6.80
  -2  -3  -9  140.19    6.90
   2   3   9  137.49    7.20
   3   3   9    7.20    1.60
  -4  -3  -9   34.50    3.00
   4   3   9   36.00    4.30
  -5  -3  -9   29.00    3.00
   5   3   9   25.10    4.50
  -6  -3  -9   58.29    4.00
   6   3   9   54.99    5.60
   7   3   9   66.09    6.40
  13  -4  -9    2.80    2.60
  12  -4  -9   24.90    4.60
  11  -4  -9    9.20    2.10
  10  -4  -9    4.80    1.90
   9  -4  -9   16.80    3.50
   8  -4  -9   97.09    5.50
   7  -4  -9  141.19    7.10
   6  -4  -9   56.39    3.80
   4  -4  -9  112.69    5.80
   4  -4  -9  113.69    5.30
   3  -4  -9   29.10    2.20
   3  -4  -9   28.80    2.80
   2  -4  -9   66.49    3.90
   2  -4  -9   67.69    3.60
   1  -4  -9  124.89    6.10
   1  -4  -9  128.19    6.10
   0  -4  -9    3.10    0.90
   0   4   9    3.50    1.10
  -1  -4  -9  333.97   15.20
  -1  -4  -9  343.27   15.10
   1   4   9  335.87   15.30
  -2  -4  -9  259.47   12.00
  -2  -4  -9  263.27   11.80
   2   4   9  261.37   12.20
  -3  -4  -9    0.40    1.10
   3   4   9   -1.00    1.40
  -4  -4  -9  254.87   11.80
   4   4   9  262.07   12.30
  -5  -4  -9  501.55   22.50
   5   4   9  511.85   23.00
  -6  -4  -9  158.88    7.90
   6   4   9  164.28    9.00
   7   4   9    0.20    2.30
  13  -5  -9  117.29    7.60
  12  -5  -9   99.79    6.60
  11  -5  -9   80.99    5.60
  10  -5  -9    2.00    1.90
   9  -5  -9  131.09    6.90
   8  -5  -9  218.28   10.30
   7  -5  -9   23.80    3.20
   6  -5  -9   -0.40    1.20
   5  -5  -9  327.47   14.50
   4  -5  -9  119.39    6.00
   4  -5  -9  118.19    5.50
   3  -5  -9  192.58    9.00
   3  -5  -9  187.78    8.60
   2  -5  -9   21.70    2.60
   2  -5  -9   25.60    2.20
   1  -5  -9    1.40    0.90
   1  -5  -9    2.40    1.00
   0  -5  -9    0.60    1.00
   0  -5  -9   -1.20    0.90
   0   5   9   -0.70    1.10
  -1  -5  -9   47.60    3.00
  -1  -5  -9   41.00    3.20
   1   5   9   42.30    3.50
  -2  -5  -9  122.89    6.30
  -2  -5  -9  123.49    6.10
   2   5   9  127.49    6.60
  -3  -5  -9   90.69    5.90
  -3  -5  -9  102.49    5.10
   3   5   9  105.29    5.80
  -4  -5  -9   27.80    2.90
   4   5   9   24.60    3.90
  -5  -5  -9   86.29    4.90
   5   5   9   91.69    6.00
  -6  -5  -9  192.18    9.20
   6   5   9  184.38    9.90
  13  -6  -9   25.00    5.50
  12  -6  -9  137.19    7.80
  11  -6  -9  325.37   15.10
  10  -6  -9   73.19    5.10
   9  -6  -9   59.79    4.50
   8  -6  -9  447.16   20.10
   7  -6  -9  372.96   16.90
   6  -6  -9   98.99    5.40
   5  -6  -9  126.09    6.40
   5  -6  -9  128.09    5.90
   4  -6  -9  489.95   23.00
   4  -6  -9  554.34   23.30
   3  -6  -9  325.77   14.80
   3  -6  -9  327.67   14.60
   2  -6  -9  162.38    7.50
   2  -6  -9  158.08    7.60
   1  -6  -9   55.89    3.50
   1  -6  -9   57.69    3.40
   0  -6  -9    4.40    1.10
  -1  -6  -9    7.10    2.20
  -1  -6  -9    2.00    1.10
   1   6   9    4.10    1.30
  -2  -6  -9  224.78   10.10
  -2  -6  -9  206.08   10.30
   2   6   9  229.88   10.40
  -3  -6  -9    4.10    1.10
   3   6   9    3.50    1.50
  -4  -6  -9    5.70    1.20
   4   6   9    5.00    1.70
   5   6   9    8.20    1.90
   6   6   9    0.30    2.00
  13  -7  -9   -1.30    2.70
  12  -7  -9   -1.30    2.40
  11  -7  -9   42.90    4.80
  10  -7  -9  190.38    9.50
   9  -7  -9   38.10    4.20
   8  -7  -9   20.10    3.50
   7  -7  -9  167.98    8.20
   6  -7  -9  366.26   16.50
   5  -7  -9   80.89    4.70
   5  -7  -9   81.29    4.00
   4  -7  -9    7.50    1.70
   4  -7  -9    4.70    1.30
   3  -7  -9  229.28   10.50
   3  -7  -9  221.78   10.20
   2  -7  -9  236.98   10.70
   2  -7  -9  234.78   10.80
   1  -7  -9   -0.50    0.90
   1  -7  -9    0.90    1.00
   0  -7  -9  133.89    6.20
   0  -7  -9  121.69    6.30
  -1  -7  -9   51.19    3.60
  13  -8  -9   26.70    5.60
  12  -8  -9    6.40    2.60
  11  -8  -9   15.00    4.60
  10  -8  -9   50.29    4.80
   9  -8  -9   52.99    4.60
   8  -8  -9   26.40    3.70
   7  -8  -9   47.40    4.00
   6  -8  -9  130.09    6.40
   6  -8  -9  115.39    5.80
   5  -8  -9   37.90    3.40
   4  -8  -9   29.00    2.30
   4  -8  -9   31.40    3.30
   4  -8  -9   26.40    3.10
  -4   8   9   23.30    3.10
   3  -8  -9   22.40    2.90
   3  -8  -9   22.50    2.30
   2  -8  -9   83.29    4.50
   2  -8  -9   84.19    4.30
  -2   8   9   72.19    5.00
   1  -8  -9   22.30    2.50
   0  -8  -9   -1.20    1.10
  13  -9  -9   54.69    6.10
  12  -9  -9   90.59    6.70
  11  -9  -9    6.80    2.40
  10  -9  -9   70.49    5.40
   9  -9  -9  299.37   13.90
   8  -9  -9  612.34   27.30
   7  -9  -9   20.30    3.50
   6  -9  -9  106.09    5.60
   6  -9  -9  116.89    6.20
  -6   9   9  126.99    6.00
   5  -9  -9  586.54   25.00
   5  -9  -9  524.85   24.60
   5  -9  -9  539.05   24.80
  -5   9   9  582.64   24.90
   4  -9  -9  389.26   17.60
   4  -9  -9  407.66   17.80
   4  -9  -9  382.66   17.40
  -4   9   9  387.46   17.70
   3  -9  -9    2.00    1.10
   3  -9  -9    2.00    0.90
   3  -9  -9    3.40    1.30
  -3   9   9   -0.40    1.30
   2  -9  -9   83.79    4.40
  -2   9   9   74.99    5.10
   1  -9  -9  506.65   22.50
  -1   9   9  502.25   22.80
   0  -9  -9  136.19    7.10
  12 -10  -9   37.60    5.60
  11 -10  -9   61.99    6.00
  10 -10  -9    1.40    2.20
   9 -10  -9   31.00    4.30
   8 -10  -9  340.67   15.70
   7 -10  -9  148.49    7.70
   6 -10  -9   46.00    3.20
   6 -10  -9   53.79    4.10
  -6  10   9   53.79    3.80
   5 -10  -9    4.60    1.50
   5 -10  -9    8.50    2.20
  -5  10   9    4.20    1.30
   4 -10  -9  189.28    9.00
   4 -10  -9  196.78    9.20
   4 -10  -9  209.38    9.40
  -4  10   9  183.58    9.40
   3 -10  -9   59.79    3.60
  -3  10   9   53.69    4.30
   2 -10  -9    5.00    1.20
  -2  10   9    3.30    1.50
   1 -10  -9   67.69    4.20
  -1  10   9   61.59    4.90
   0  10   9  135.19    7.50
  12 -11  -9   20.90    5.50
  11 -11  -9   70.09    6.20
  10 -11  -9   22.10    5.00
   9 -11  -9    2.80    2.10
   8 -11  -9   78.79    5.40
   7 -11  -9   72.49    5.10
  -7  11   9   75.59    4.50
   5 -11  -9   29.70    3.80
   5 -11  -9   34.80    3.50
   5 -11  -9   33.00    2.90
  -5  11   9   26.60    3.50
   4 -11  -9   14.30    3.20
   4 -11  -9   19.40    2.60
  -4  11   9   13.50    3.30
   3 -11  -9    1.80    1.10
  -3  11   9    1.10    1.40
   2 -11  -9    0.80    1.20
  -2  11   9   -0.30    1.50
  -1  11   9   -0.90    1.60
   0  11   9   16.50    4.20
   1  11   9    4.30    1.90
  11 -12  -9   67.99    6.20
  10 -12  -9   38.30    5.40
   9 -12  -9   46.80    5.30
   8 -12  -9   21.60    4.40
   7 -12  -9  152.88    7.50
   7 -12  -9  144.59    8.00
  -7  12   9  168.98    7.80
   6 -12  -9  286.17   14.00
   6 -12  -9  303.07   13.80
  -6  12   9  325.77   14.10
   5 -12  -9  128.99    6.50
   5 -12  -9  119.79    6.70
   5 -12  -9  139.79    7.00
  -5  12   9  126.69    6.90
   4 -12  -9   24.60    3.00
  -4  12   9   16.90    3.60
   3 -12  -9  164.08    9.30
  -3  12   9  191.58    9.00
  -2  12   9  268.77   12.80
  -1  12   9   20.50    4.10
   0  12   9   -0.60    1.80
   1  12   9   42.30    5.00
  10 -13  -9   27.10    5.30
   9 -13  -9   81.09    6.20
   8 -13  -9   65.89    5.70
   8 -13  -9   65.09    5.20
  -8  13   9   61.29    4.30
   7 -13  -9   24.80    4.40
   7 -13  -9   24.90    3.00
  -7  13   9   18.20    3.40
   6 -13  -9  108.89    6.30
   6 -13  -9  106.19    5.50
   6 -13  -9   86.59    5.90
  -6  13   9   95.29    5.80
   5 -13  -9   85.99    4.90
  -5  13   9   78.89    5.30
  -4  13   9   16.00    3.70
  -3  13   9   42.80    4.40
  -2  13   9  116.99    6.80
  -1  13   9  212.28   10.60
   0  13   9   -0.30    1.90
   9 -14  -9   20.50    5.10
   7 -14  -9   19.40    4.30
   7 -14  -9   16.70    3.20
   6 -14  -9    1.30    1.80
   6 -14  -9    2.80    1.20
  -6  14   9   -0.90    1.50
  -5  14   9    6.90    1.70
  -4  14   9    0.80    1.60
  -3  14   9    6.90    1.80
  -2  14   9    0.80    1.70
   7 -15  -9   73.09    5.60
  -7  15   9   82.39    5.30
  -6  15   9    2.90    1.60
  -5  15   9   84.89    5.70
  -4  15   9  117.79    6.90
   1  16 -10  436.06   20.10
   0  16 -10  113.89    6.90
   0 -16  10  114.59    6.60
  -1  16 -10    3.20    1.80
  -1  16 -10   -1.20    2.00
   1 -16  10    1.40    1.70
  -2  16 -10  163.48    8.90
   2 -16  10  164.68    8.70
   3  15 -10   10.50    2.10
   2  15 -10    7.80    1.90
   1  15 -10   41.90    4.70
  -1 -15  10   43.30    4.10
   0  15 -10   68.89    5.30
   0 -15  10   68.29    4.90
  -1  15 -10   82.99    5.40
  -1  15 -10   99.79    6.00
   1 -15  10   97.49    5.90
  -2  15 -10   35.60    4.50
   2 -15  10   32.30    4.30
  -3  15 -10    1.90    1.70
   3 -15  10    0.70    1.90
  -4  15 -10   43.50    4.90
   4 -15  10   37.60    5.20
   5  14 -10   81.69    6.00
   4  14 -10  241.68   11.80
   3  14 -10   18.30    3.40
   2  14 -10   34.60    4.40
   2  14 -10   29.60    3.50
   1  14 -10  181.58    9.00
   1  14 -10  190.68    9.60
  -1 -14  10  192.78    9.30
   0  14 -10  119.29    6.70
   0  14 -10  106.09    6.10
   0 -14  10  122.39    6.50
  -1  14 -10   19.60    3.20
  -1  14 -10   27.30    4.10
   1 -14  10   26.90    3.90
  -2  14 -10    2.30    1.60
   2 -14  10    1.40    1.70
  -3  14 -10   77.29    5.50
   3 -14  10   76.29    5.60
  -4  14 -10   34.60    4.50
   4 -14  10   35.30    4.90
  -5  14 -10   10.40    2.00
   5 -14  10   11.40    2.60
   6  13 -10   46.10    4.90
   5  13 -10    9.40    1.90
   4  13 -10  146.19    7.50
   4  13 -10  148.09    8.00
   3  13 -10  192.28    9.70
   3  13 -10  191.28    9.20
   2  13 -10  273.87   13.10
   2  13 -10  278.47   12.80
   1  13 -10   25.40    3.30
  -1 -13  10   27.70    3.60
   0  13 -10  424.76   20.00
   0  13 -10  467.35   20.40
   0 -13  10  451.05   20.30
  -1  13 -10  948.91   43.00
  -1  13 -10  987.70   43.20
   1 -13  10  989.90   43.20
  -2  13 -10  345.17   15.90
  -2  13 -10  335.57   15.60
   2 -13  10  345.37   15.90
  -3  13 -10   53.89    4.80
   3 -13  10   59.09    5.00
  -4  13 -10  110.19    6.70
   4 -13  10  115.09    7.10
  -5  13 -10  271.17   13.10
   5 -13  10  274.17   13.60
  -6  13 -10   59.59    5.20
   6 -13  10   48.30    6.60
   7  12 -10  180.48    9.30
   6  12 -10  115.99    6.80
   5  12 -10    7.40    1.70
   5  12 -10    4.70    1.80
   4  12 -10   37.10    4.50
   4  12 -10   36.90    3.70
   3  12 -10  118.69    6.20
   3  12 -10  114.29    6.70
   2  12 -10   67.19    5.00
   2  12 -10   69.59    4.40
  -2 -12  10   74.69    4.70
   1  12 -10  184.98    9.00
   1  12 -10  194.98    9.40
  -1 -12  10  184.68    9.20
   0  12 -10   13.40    3.40
   0  12 -10    8.90    1.50
   0 -12  10   12.10    3.30
  -1  12 -10   18.10    3.00
  -1  12 -10   18.60    3.60
   1 -12  10   19.70    3.50
  -2  12 -10  155.48    8.00
  -2  12 -10  163.68    8.40
   2 -12  10  171.18    8.40
  -3  12 -10  153.58    7.90
   3 -12  10  148.89    8.10
  -4  12 -10   23.30    3.90
   4 -12  10   20.80    4.60
   5 -12  10    3.10    2.40
   6 -12  10  182.28   10.50
   7 -12  10   -0.90    3.20
   8  11 -10   34.00    4.40
   8  11 -10   41.80    4.00
   7  11 -10   37.50    4.50
   7  11 -10   38.00    4.40
   7  11 -10   42.80    3.90
   6  11 -10    0.00    1.70
   6  11 -10    0.90    1.70
   5  11 -10   98.59    5.70
   5  11 -10   96.39    6.00
   4  11 -10    3.20    1.60
   4  11 -10    2.40    1.50
   3  11 -10   53.69    4.60
   3  11 -10   59.49    4.00
   2  11 -10   88.09    5.00
   2  11 -10   82.29    5.40
  -2 -11  10   89.99    5.10
   1  11 -10    2.70    1.30
   1  11 -10    2.00    1.30
  -1 -11  10    4.00    1.40
   0  11 -10   15.90    3.30
   0  11 -10   14.70    2.90
   0 -11  10   12.10    3.20
  -1  11 -10  451.75   20.50
  -1  11 -10  462.45   20.70
   1 -11  10  457.65   20.70
  -2  11 -10  484.75   22.00
  -2  11 -10  481.85   21.80
   2 -11  10  496.45   22.10
  -3  11 -10  154.98    8.00
  -3  11 -10  161.18    8.60
   3 -11  10  158.18    8.30
   4 -11  10    3.50    2.10
   5 -11  10  131.39    8.10
   6 -11  10   39.50    6.30
   7 -11  10   61.59    7.40
   9  10 -10   -2.00    1.80
   9  10 -10    1.40    1.90
   8  10 -10    5.00    1.70
   8  10 -10    4.70    2.00
   7  10 -10   15.20    3.90
   7  10 -10   20.90    4.00
   7  10 -10   20.90    3.50
   6  10 -10  113.79    6.70
   6  10 -10  122.59    6.60
   5  10 -10  327.87   14.70
   5  10 -10  311.07   14.70
   4  10 -10   75.29    4.60
   4  10 -10   72.19    5.00
   3  10 -10   22.50    3.70
   3  10 -10   26.40    3.20
   2  10 -10  516.65   22.90
   2  10 -10  510.45   23.00
  -2 -10  10  511.85   23.00
   1  10 -10  657.33   28.90
   1  10 -10  641.24   29.00
  -1 -10  10  656.33   29.00
   0  10 -10  233.18   10.90
   0  10 -10  228.28   10.70
   0 -10  10  228.18   10.90
  -1  10 -10    3.50    1.40
   1 -10  10    3.70    1.50
  -2  10 -10  240.98   11.40
   2 -10  10  251.77   11.70
  -3  10 -10  655.93   30.10
   3 -10  10  699.43   30.40
   4 -10  10  624.94   28.20
   5 -10  10  131.39    8.00
   6 -10  10  172.18   10.00
   7 -10  10  181.58   10.90
   9   9 -10   89.49    5.70
   9   9 -10   88.29    6.10
   9   9 -10   87.29    5.40
   8   9 -10    0.10    1.60
   8   9 -10    0.40    1.80
   8   9 -10    0.00    1.60
   7   9 -10   10.30    1.70
   7   9 -10    9.80    1.70
   7   9 -10   13.50    3.70
   6   9 -10  168.78    8.40
   6   9 -10  168.38    8.50
   5   9 -10  256.67   12.30
   5   9 -10  268.17   12.30
   4   9 -10    1.30    1.40
   4   9 -10    3.10    1.50
   3   9 -10   47.30    4.00
   3   9 -10   50.39    3.70
   2   9 -10    5.30    1.30
  -2  -9  10    7.70    1.40
   1   9 -10    1.70    1.20
   1   9 -10    0.60    1.20
  -1  -9  10    0.20    1.30
   0   9 -10  273.87   12.50
   0   9 -10  271.37   12.60
   0  -9  10  274.77   12.70
  -1   9 -10  638.14   27.70
   1  -9  10  611.24   27.90
  -2   9 -10  245.68   11.40
   2  -9  10  245.48   11.70
  -3   9 -10   90.89    5.30
   3  -9  10   94.69    5.90
   4  -9  10  147.79    8.20
   5  -9  10  292.17   14.30
   6  -9  10   50.59    6.30
   8  -9  10   86.89   13.00
  10   8 -10   43.80    5.10
  10   8 -10   43.10    4.60
  10   8 -10   31.30    4.00
   9   8 -10   90.89    5.60
   9   8 -10   86.89    5.20
   9   8 -10   82.49    5.90
   8   8 -10   75.59    4.70
   8   8 -10   61.79    4.90
   8   8 -10   74.29    5.20
   7   8 -10   36.60    3.80
   7   8 -10   43.00    4.00
   7   8 -10   34.60    3.80
   6   8 -10  301.47   14.00
   6   8 -10  302.17   13.90
   5   8 -10   37.90    3.60
   4   8 -10  239.88   11.70
   4   8 -10  260.37   11.70
   3   8 -10  252.77   11.40
   3   8 -10  236.78   11.40
   2   8 -10    2.90    1.30
  -2  -8  10    1.70    1.30
   1   8 -10    8.90    2.50
   1   8 -10    4.60    1.30
  -1  -8  10    6.70    1.40
   0   8 -10  162.18    7.90
   0  -8  10  162.78    8.00
  -1   8 -10  153.28    7.40
   1  -8  10  148.39    7.60
  -2   8 -10    1.50    1.30
   2  -8  10    0.80    1.50
  -3   8 -10   23.80    3.20
   3  -8  10   22.30    3.90
  -4   8 -10   99.29    6.20
   4  -8  10  100.59    6.40
   5  -8  10    3.30    2.30
   6  -8  10   80.89    6.90
   7  -8  10   58.99    7.10
   8  -8  10   55.19    7.70
  11   7 -10    6.90    2.30
  11   7 -10    3.30    1.70
  10   7 -10   30.40    4.30
  10   7 -10   26.00    4.70
   9   7 -10    8.00    1.50
   9   7 -10   10.20    2.00
   8   7 -10   42.10    4.20
   8   7 -10   36.20    3.90
   8   7 -10   42.00    3.70
   7   7 -10   98.79    5.80
   7   7 -10   96.09    5.50
   6   7 -10   78.99    4.90
   6   7 -10   74.69    4.70
   5   7 -10   41.00    3.60
   5   7 -10   33.30    3.60
   4   7 -10    3.00    1.20
   3   7 -10   22.50    2.90
   2   7 -10   99.69    5.30
   2   7 -10   97.29    5.30
  -2  -7  10   99.19    5.40
   1   7 -10   32.40    3.00
  -1  -7  10   29.20    3.10
   0   7 -10   44.00    3.30
   0  -7  10   40.50    3.60
  -1   7 -10  593.54   26.30
   1  -7  10  591.04   26.50
  -2   7 -10 1229.68   53.89
   2  -7  10 1221.38   54.09
  -3   7 -10  393.96   17.90
   3  -7  10  402.56   18.30
  -4   7 -10   29.00    3.40
   4  -7  10   30.20    4.50
   5  -7  10  563.14   25.70
   6  -7  10  195.58   10.70
   7  -7  10   29.90    6.50
   8  -7  10   72.39    7.90
  11   6 -10  130.19    7.00
  11   6 -10  140.09    7.70
  10   6 -10    5.50    2.10
  10   6 -10    5.60    1.40
   9   6 -10  194.88    8.80
   9   6 -10  175.08    9.50
   9   6 -10  190.48    9.30
   8   6 -10  523.15   23.90
   8   6 -10  487.25   23.70
   8   6 -10  578.94   23.50
   7   6 -10  312.17   13.70
   7   6 -10  292.77   14.00
   6   6 -10  150.98    7.80
   6   6 -10  160.28    7.60
   5   6 -10   20.00    3.10
   5   6 -10   28.70    3.10
   4   6 -10    5.20    1.20
   4   6 -10    9.50    2.70
   3   6 -10  414.96   18.30
   3   6 -10  404.86   18.40
  -3  -6  10  404.76   18.40
   2   6 -10  318.37   14.40
  -2  -6  10  315.57   14.50
   1   6 -10   76.39    4.30
  -1  -6  10   71.39    4.50
   0   6 -10    0.80    1.10
   0  -6  10    0.00    1.20
  -1   6 -10   97.99    5.20
   1  -6  10   94.69    5.40
  -2   6 -10  389.26   16.70
   2  -6  10  349.47   16.90
  -3   6 -10   46.20    3.60
   3  -6  10   45.00    4.30
  -4   6 -10   43.10    3.70
   4  -6  10   43.80    4.60
   5  -6  10   -1.70    2.20
   6  -6  10  137.59    8.70
   7  -6  10  239.98   12.80
   8  -6  10   70.09    7.80
  11   5 -10  329.57   15.40
  10   5 -10  163.58    8.40
  10   5 -10  156.78    7.60
   9   5 -10   18.30    2.70
   9   5 -10   16.90    3.90
   8   5 -10   48.60    4.30
   8   5 -10   54.19    3.50
   8   5 -10   46.00    4.20
   7   5 -10  502.35   23.30
   7   5 -10  532.75   23.00
   6   5 -10  682.53   29.00
   6   5 -10  630.24   29.20
   5   5 -10   92.69    5.10
   5   5 -10   90.39    4.90
   4   5 -10  103.99    5.50
   4   5 -10   99.29    5.30
   3   5 -10  658.93   29.30
  -3  -5  10  660.13   29.30
   2   5 -10   80.59    4.50
  -2  -5  10   79.99    4.70
   1   5 -10   72.49    4.20
  -1  -5  10   69.69    4.30
   0   5 -10    5.50    1.20
   0  -5  10    4.70    1.30
  -1   5 -10   27.10    2.90
   1  -5  10   24.20    3.30
  -2   5 -10    0.90    1.20
   2  -5  10    0.30    1.50
  -3   5 -10  115.09    6.00
   3  -5  10  114.19    6.50
  -4   5 -10   10.00    3.00
   4  -5  10    6.90    2.00
   5  -5  10    1.70    2.20
   6  -5  10   -1.00    2.50
   7  -5  10   -1.10    2.80
   8  -5  10   -2.70    3.10
  12   4 -10   12.40    2.60
  11   4 -10   18.80    4.30
  10   4 -10    1.50    2.00
   9   4 -10  198.58    9.70
   8   4 -10  263.67   13.50
   8   4 -10  289.17   13.70
   8   4 -10  321.07   13.10
   7   4 -10   28.60    3.50
   7   4 -10   24.60    2.80
   6   4 -10    0.70    1.00
   6   4 -10    3.10    1.30
   5   4 -10   86.49    4.60
   5   4 -10   87.29    4.90
   4   4 -10   16.60    2.50
   4   4 -10   20.60    2.70
   3   4 -10   12.90    2.60
  -3  -4  10   14.70    2.60
   2   4 -10    2.80    1.10
  -2  -4  10    2.60    1.20
   1   4 -10    3.20    1.10
  -1  -4  10    2.70    1.20
   0   4 -10  111.79    5.70
   0  -4  10  110.19    5.80
  -1   4 -10  213.48    9.90
   1  -4  10  209.88   10.10
  -2   4 -10    0.90    1.20
   2  -4  10    0.20    1.40
  -3   4 -10  320.87   14.90
   3  -4  10  333.67   15.20
  -4   4 -10  341.37   16.00
   4  -4  10  364.36   16.50
   5  -4  10  655.63   29.60
   6  -4  10   10.00    2.70
   7  -4  10   45.40    6.60
   8  -4  10  232.58   12.90
  12   3 -10    0.80    2.30
  11   3 -10   71.19    5.40
  10   3 -10  239.58   11.50
   9   3 -10  179.28    8.90
   8   3 -10    9.30    1.70
   7   3 -10  135.99    7.30
   7   3 -10  150.38    6.80
   6   3 -10  340.67   16.10
   6   3 -10  368.86   15.80
   5   3 -10  651.43   27.80
   5   3 -10  608.14   28.00
   4   3 -10  388.46   17.50
   3   3 -10    0.10    1.10
   2   3 -10   64.09    3.90
  -2  -3  10   62.99    4.00
   1   3 -10  317.97   14.30
  -1  -3  10  311.17   14.30
   0   3 -10  130.79    6.40
   0  -3  10  127.49    6.60
  -1   3 -10  552.54   24.50
   1  -3  10  550.54   24.70
  -2   3 -10  308.17   14.00
   2  -3  10  306.47   14.20
  -3   3 -10   36.00    3.20
   3  -3  10   33.00    4.00
  -4   3 -10   25.90    3.20
   4  -3  10   21.20    4.30
  -5   3 -10 1125.89   51.79
   5  -3  10 1228.28   52.29
   6  -3  10  557.94   25.60
   7  -3  10   33.90    6.20
   8  -3  10   48.80    7.20
  12   2 -10  151.18    8.30
  11   2 -10   70.69    5.40
  10   2 -10   36.70    4.40
   9   2 -10  241.68   11.50
   8   2 -10  402.26   18.20
   7   2 -10   99.89    5.70
   6   2 -10   29.50    3.20
   6   2 -10   27.60    2.50
   5   2 -10  570.74   25.40
   4   2 -10  611.84   27.20
   3   2 -10  243.68   11.30
   2   2 -10   47.70    3.30
  -2  -2  10   46.00    3.40
   1   2 -10  199.28    9.10
  -1  -2  10  190.38    9.20
   0   2 -10  229.48   10.40
   0  -2  10  219.38   10.50
  -1   2 -10  172.98    8.10
   1  -2  10  166.48    8.30
  -2   2 -10  163.48    7.80
   2  -2  10  161.38    8.10
  -3   2 -10  268.57   11.80
   3  -2  10  244.98   12.20
  -4   2 -10    0.90    1.30
   4  -2  10    0.30    1.90
  -5   2 -10   90.99    5.50
   5  -2  10  105.89    6.80
   6  -2  10   12.20    2.70
   7  -2  10    4.80    2.80
   8  -2  10   50.79    7.10
  13   1 -10   -0.20    2.70
  12   1 -10   -0.20    2.30
  11   1 -10   19.10    4.20
  10   1 -10   64.19    4.90
   9   1 -10   14.10    3.60
   8   1 -10   15.20    3.40
   6   1 -10  158.98    7.80
   5   1 -10    0.90    1.10
   4   1 -10  198.78    9.40
   3   1 -10   74.19    4.20
   2   1 -10   86.69    4.70
  -2  -1  10   82.99    4.70
   1   1 -10   71.79    4.10
  -1  -1  10   70.19    4.30
   0   1 -10   31.50    2.80
   0  -1  10   28.10    3.10
  -1   1 -10    0.70    1.10
   1  -1  10   -0.90    1.30
  -2   1 -10    9.20    2.60
   2  -1  10    6.50    1.60
  -3   1 -10  144.29    6.90
   3  -1  10  134.99    7.50
  -4   1 -10  353.56   16.40
   4  -1  10  371.36   16.90
  -5   1 -10   95.49    5.60
   5  -1  10  104.19    6.80
   6  -1  10  252.97   12.80
   7  -1  10  124.59    8.60
   8  -1  10   -1.50    3.00
  13   0 -10    5.00    2.70
  12   0 -10   24.50    4.70
  11   0 -10  140.39    7.60
  10   0 -10   94.09    5.90
   9   0 -10   21.70    3.80
   8   0 -10   47.80    4.10
   6   0 -10  256.17   11.90
   5   0 -10  107.29    5.70
   4   0 -10  206.88    9.70
   3   0 -10  194.08    9.10
   2   0 -10    0.70    1.00
  -2   0  10    1.20    1.10
   1   0 -10   19.50    2.50
  -1   0  10   14.50    2.70
   0   0 -10    2.90    1.10
   0   0  10    2.30    1.20
  -1   0 -10   49.90    3.40
   1   0  10   43.80    3.70
  -2   0 -10   35.10    3.00
   2   0  10   32.40    3.70
  -3   0 -10  303.77   14.30
  -3   0 -10  312.37   14.20
   3   0  10  324.97   14.70
  -4   0 -10  221.58   10.40
  -4   0 -10  212.88   10.50
   4   0  10  231.68   11.00
  -5   0 -10   40.60    3.60
   5   0  10   39.60    5.20
   6   0  10   12.50    2.60
   7   0  10   69.69    6.70
  13  -1 -10   22.60    5.20
  12  -1 -10    1.90    2.30
  11  -1 -10   78.19    5.60
  10  -1 -10  176.98    8.90
   9  -1 -10  243.88   11.60
   8  -1 -10    0.00    1.50
   7  -1 -10  660.53   29.30
   6  -1 -10  737.13   32.70
   5  -1 -10  808.02   35.80
   4  -1 -10   22.30    2.80
   3  -1 -10  244.48   11.30
   2  -1 -10  604.04   26.40
  -2   1  10  585.24   26.40
   1  -1 -10  623.84   27.10
  -1   1  10  596.04   27.10
   0  -1 -10   18.60    2.60
   0   1  10   13.70    2.90
  -1  -1 -10   39.00    3.10
  -1  -1 -10   41.40    3.10
   1   1  10   34.90    3.50
  -2  -1 -10  110.89    5.50
  -2  -1 -10  105.69    5.50
   2   1  10   99.69    6.00
  -3  -1 -10  134.49    6.90
  -3  -1 -10  134.09    6.70
   3   1  10  139.89    7.40
  -4  -1 -10    2.10    1.30
  -4  -1 -10    3.50    1.30
   4   1  10    1.70    1.90
  -5  -1 -10    4.60    1.50
   5   1  10    3.70    2.10
   6   1  10   -1.60    2.30
   7   1  10    8.80    2.80
  13  -2 -10   -2.70    2.50
  12  -2 -10    0.70    2.30
  11  -2 -10    1.00    2.10
  10  -2 -10   53.19    4.70
   9  -2 -10   97.69    5.80
   8  -2 -10   48.00    4.10
   7  -2 -10   -0.80    1.40
   5  -2 -10  319.87   14.20
   5  -2 -10  301.37   13.90
   4  -2 -10  607.14   26.10
   4  -2 -10  563.84   25.80
   3  -2 -10    5.10    1.20
   3  -2 -10    4.10    0.90
   2  -2 -10   38.20    2.80
   2  -2 -10   39.80    3.00
   1  -2 -10  292.77   13.20
   1  -2 -10  292.47   13.10
  -1   2  10  283.87   13.30
   0  -2 -10  278.97   12.70
   0  -2 -10  282.27   12.70
   0   2  10  276.77   12.90
  -1  -2 -10    0.60    1.00
  -1  -2 -10    0.20    1.10
   1   2  10   -1.40    1.30
  -2  -2 -10   34.30    3.10
  -2  -2 -10   36.40    3.00
   2   2  10   29.20    3.70
  -3  -2 -10  136.89    6.90
  -3  -2 -10  138.59    7.00
   3   2  10  144.49    7.50
  -4  -2 -10    2.30    1.30
   4   2  10    0.80    1.80
  -5  -2 -10   45.60    3.70
   5   2  10   47.40    5.40
   6   2  10   52.49    5.90
   7   2  10   11.70    2.80
  13  -3 -10    0.10    2.60
  12  -3 -10    2.20    2.30
  11  -3 -10   27.30    4.30
  10  -3 -10   18.80    3.90
   9  -3 -10    7.20    1.80
   8  -3 -10  147.09    7.50
   7  -3 -10   66.89    4.40
   5  -3 -10  139.59    7.00
   5  -3 -10  139.69    6.50
   4  -3 -10   45.90    3.50
   4  -3 -10   46.40    2.90
   3  -3 -10   -0.30    1.10
   3  -3 -10    0.60    0.80
   2  -3 -10   70.19    3.90
   2  -3 -10   69.89    4.10
   1  -3 -10   87.39    4.50
   1  -3 -10   83.99    4.60
  -1   3  10   81.19    4.80
   0  -3 -10    6.40    1.10
   0   3  10    5.80    1.40
  -1  -3 -10   23.60    2.70
  -1  -3 -10   18.30    2.60
   1   3  10   21.00    3.30
  -2  -3 -10    1.00    1.10
  -2  -3 -10    2.40    1.20
   2   3  10    1.50    1.50
  -3  -3 -10    4.90    1.20
   3   3  10    5.00    1.70
  -4  -3 -10    7.40    1.40
   4   3  10    7.40    1.90
  -5  -3 -10  100.49    5.70
   5   3  10  110.89    6.90
  -6  -3 -10   44.10    3.90
   6   3  10   33.60    5.70
  13  -4 -10   -1.20    2.60
  12  -4 -10    5.90    2.40
  11  -4 -10   93.49    6.10
  10  -4 -10    1.00    1.80
   9  -4 -10   51.99    4.40
   8  -4 -10  615.44   27.40
   7  -4 -10  366.96   16.70
   5  -4 -10  258.37   11.80
   5  -4 -10  269.57   12.30
   4  -4 -10  858.71   37.60
   4  -4 -10  839.92   37.30
   3  -4 -10  499.85   22.50
   3  -4 -10  515.75   22.70
   2  -4 -10   62.69    3.50
   2  -4 -10   54.39    3.70
   1  -4 -10   96.69    5.10
   1  -4 -10  100.29    5.20
   0  -4 -10  606.04   26.80
   0  -4 -10  606.94   26.80
   0   4  10  601.54   26.90
  -1  -4 -10  273.37   12.10
  -1  -4 -10  258.87   12.00
   1   4  10  258.17   12.30
  -2  -4 -10  220.08   10.00
  -2  -4 -10  212.68   10.10
   2   4  10  218.68   10.50
  -3  -4 -10    2.40    1.20
   3   4  10    3.20    1.60
  -4  -4 -10    1.90    1.30
   4   4  10    1.00    1.70
  -5  -4 -10   12.30    3.00
   5   4  10   12.10    2.20
  -6  -4 -10    1.10    1.50
   6   4  10   -1.40    2.30
  13  -5 -10   24.30    5.30
  12  -5 -10    3.70    2.30
  11  -5 -10   16.10    4.20
  10  -5 -10    4.70    2.00
   9  -5 -10    2.50    1.80
   8  -5 -10    5.60    1.70
   7  -5 -10  156.28    7.80
   6  -5 -10   69.59    4.50
   5  -5 -10  210.98   10.00
   5  -5 -10  206.78    9.40
   4  -5 -10    0.40    0.70
   4  -5 -10    0.30    1.20
   3  -5 -10  461.85   20.30
   3  -5 -10  454.35   20.50
   2  -5 -10  351.56   15.50
   2  -5 -10  339.77   15.60
   1  -5 -10  106.99    5.40
   1  -5 -10  100.29    5.30
   0  -5 -10  197.68    9.60
   0  -5 -10  216.98    9.60
   0   5  10  202.18    9.80
  -1  -5 -10   25.60    2.70
  -1  -5 -10   20.20    2.90
   1   5  10   23.10    3.40
  -2  -5 -10   65.69    4.20
  -2  -5 -10   67.49    4.00
   2   5  10   65.39    4.70
  -3  -5 -10    5.20    1.30
   3   5  10    5.30    1.80
  -4  -5 -10    3.10    1.30
   4   5  10    4.70    1.80
  -5  -5 -10    7.70    1.50
   5   5  10    8.70    2.10
   6   5  10   -1.40    2.20
  13  -6 -10   77.29    6.50
  12  -6 -10   24.60    4.80
  11  -6 -10    0.30    2.10
  10  -6 -10   46.70    4.60
   9  -6 -10  120.59    6.80
   8  -6 -10    0.90    1.60
   7  -6 -10   -0.80    1.50
   6  -6 -10  193.18    9.30
   5  -6 -10  124.69    5.80
   5  -6 -10  122.59    6.50
   4  -6 -10    1.00    1.20
   4  -6 -10    1.70    0.70
   3  -6 -10    4.80    1.30
   3  -6 -10    7.70    2.00
   2  -6 -10  110.59    5.40
   2  -6 -10  106.49    5.60
   1  -6 -10    0.20    1.10
   0  -6 -10  155.78    7.30
   0  -6 -10  147.99    7.40
  -1  -6 -10  195.78    8.90
  -1  -6 -10  187.48    9.00
   1   6  10  188.78    9.20
  -2  -6 -10   42.20    3.20
   2   6  10   42.00    4.00
  -3  -6 -10   25.10    2.90
   3   6  10   28.40    4.00
  -4  -6 -10   -0.20    1.30
   4   6  10   -1.00    1.80
   5   6  10   23.20    4.80
  13  -7 -10    9.10    2.80
  12  -7 -10    8.50    2.50
  11  -7 -10    4.60    2.20
  10  -7 -10    8.30    2.10
   9  -7 -10  170.08    8.60
   8  -7 -10  235.98   11.20
   7  -7 -10    3.80    1.60
   6  -7 -10  313.37   14.30
   5  -7 -10  406.76   18.20
   5  -7 -10  393.36   17.80
   5  -7 -10  408.86   18.30
   4  -7 -10  157.48    7.90
   4  -7 -10  160.78    7.40
   3  -7 -10   18.10    3.00
   3  -7 -10   21.20    2.30
   2  -7 -10   58.39    3.80
   2  -7 -10   60.59    3.60
   1  -7 -10  448.26   20.20
   1  -7 -10  457.25   20.20
   0  -7 -10    5.10    1.30
   0  -7 -10    7.70    1.30
  -1  -7 -10    9.90    2.40
  -2  -7 -10   26.70    2.80
   3   7  10   59.19    4.70
  13  -8 -10    0.70    2.90
  12  -8 -10   20.20    5.10
  11  -8 -10    0.10    2.20
  10  -8 -10    0.60    2.10
   9  -8 -10    8.40    2.00
   8  -8 -10    4.30    1.80
   7  -8 -10    2.30    1.70
   6  -8 -10    3.50    1.50
   6  -8 -10    2.00    0.80
   5  -8 -10   58.59    4.30
   5  -8 -10   55.99    3.20
   5  -8 -10   54.39    4.10
   4  -8 -10  244.78   11.60
   4  -8 -10  248.18   11.20
   3  -8 -10  128.29    6.70
   3  -8 -10  135.49    6.40
   2  -8 -10    1.00    1.00
   2  -8 -10    1.00    1.20
   1  -8 -10  131.29    6.80
   1  -8 -10  140.09    6.70
   0  -8 -10   34.00    3.70
  12  -9 -10    0.60    2.60
  11  -9 -10    6.60    2.40
  10  -9 -10  101.99    6.40
   9  -9 -10   68.59    5.20
   8  -9 -10   59.79    4.80
   7  -9 -10  111.39    6.30
   6  -9 -10  135.29    6.60
   6  -9 -10  143.69    7.30
   5  -9 -10    1.70    1.50
   5  -9 -10    0.60    1.40
   5  -9 -10    0.80    0.80
   4  -9 -10   33.90    2.80
   4  -9 -10   35.00    3.70
   4  -9 -10   37.40    3.50
   3  -9 -10    0.80    1.20
   3  -9 -10    1.10    1.00
   2  -9 -10    3.20    1.20
   2  -9 -10    3.00    1.10
   1  -9 -10   66.69    4.30
  12 -10 -10   28.50    5.80
  11 -10 -10   -0.10    2.40
  10 -10 -10   80.89    5.80
   9 -10 -10   20.70    4.20
   8 -10 -10   14.80    4.10
   7 -10 -10   68.69    4.90
   7 -10 -10   66.89    3.90
   6 -10 -10  119.29    6.00
   6 -10 -10  125.29    6.90
   6 -10 -10  126.69    6.70
   5 -10 -10   31.50    2.80
   5 -10 -10   34.30    3.90
   5 -10 -10   39.70    3.80
   4 -10 -10    2.50    1.50
   4 -10 -10    2.60    1.00
  -4  10  10    1.50    1.40
   3 -10 -10  197.08    9.20
   3 -10 -10  211.98    9.30
   3 -10 -10  185.88    9.20
  -3  10  10  182.08    9.60
   2 -10 -10  266.47   12.30
  11 -11 -10   26.40    5.50
  10 -11 -10   27.60    4.90
   9 -11 -10   22.50    4.40
   8 -11 -10    6.10    2.00
   7 -11 -10   14.60    2.70
   7 -11 -10   21.00    4.00
   6 -11 -10   47.40    3.40
   6 -11 -10   46.60    4.20
   6 -11 -10   48.30    4.50
  -6  11  10   50.29    4.10
   5 -11 -10   80.29    5.10
   5 -11 -10   82.19    4.50
   5 -11 -10   82.09    5.30
  -5  11  10   73.29    5.20
   4 -11 -10    1.60    1.10
   4 -11 -10    3.10    1.50
   4 -11 -10    0.00    1.40
  -4  11  10    1.20    1.50
   3 -11 -10   45.30    3.60
  -3  11  10   42.90    4.50
  -2  11  10  106.19    6.50
  11 -12 -10  138.09    8.50
  10 -12 -10   22.40    5.20
   9 -12 -10    6.40    2.30
   8 -12 -10   29.00    4.40
   7 -12 -10    3.30    1.10
   7 -12 -10    4.30    1.90
  -7  12  10    3.40    1.40
   6 -12 -10    6.30    1.80
   6 -12 -10    5.10    1.80
  -6  12  10    5.80    1.60
   5 -12 -10    4.20    1.70
   5 -12 -10    6.10    1.70
  -5  12  10    4.60    1.60
   4 -12 -10   15.30    3.00
  -3  12  10   17.50    4.10
  -2  12  10    5.00    1.80
  -1  12  10   -0.30    1.80
  10 -13 -10    6.10    2.70
   9 -13 -10   23.60    5.30
   8 -13 -10   39.90    5.00
  -8  13  10   49.70    3.90
   7 -13 -10  133.79    6.70
   7 -13 -10  114.79    7.40
  -7  13  10  147.59    7.10
   6 -13 -10   27.40    3.20
   6 -13 -10   24.30    4.30
  -6  13  10   21.30    3.90
   5 -13 -10    5.60    1.70
  -5  13  10    4.70    1.60
  -4  13  10  149.88    8.10
  -3  13  10  158.88    8.50
  -2  13  10    3.50    1.90
  -1  13  10   95.59    6.60
   8 -14 -10   46.20    5.50
  -8  14  10   44.30    4.20
   7 -14 -10   26.20    4.70
  -7  14  10   21.10    4.00
   6 -14 -10   17.50    4.10
  -6  14  10   18.90    4.00
  -5  14  10    1.30    1.80
  -4  14  10   10.50    1.90
  -3  14  10  154.08    8.40
   3  15 -11   20.40    4.90
   2  15 -11   10.90    2.00
   1  15 -11   61.49    5.40
  -1 -15  11   59.39    4.80
   0  15 -11  132.39    7.60
   0 -15  11  135.89    7.40
  -1  15 -11  207.28   10.60
   1 -15  11  211.78   10.50
  -2  15 -11   35.90    4.60
   2 -15  11   34.10    4.60
  -3  15 -11   31.20    4.90
   3 -15  11   29.40    4.80
   4  14 -11  221.78   11.10
   3  14 -11   82.99    5.80
   3  14 -11   71.09    5.10
   2  14 -11   19.10    4.40
   2  14 -11   13.70    3.50
   1  14 -11    0.40    1.60
  -1 -14  11   -0.50    1.60
   0  14 -11   38.40    4.50
   0 -14  11   38.40    4.20
  -1  14 -11  124.09    7.20
   1 -14  11  133.49    7.20
  -2  14 -11   94.19    6.20
   2 -14  11   99.09    6.20
  -3  14 -11   42.50    4.80
   3 -14  11   44.20    5.00
  -4  14 -11    2.30    1.80
   4 -14  11    0.20    2.30
   6  13 -11    4.20    2.00
   5  13 -11   72.69    5.70
   4  13 -11  228.48   11.10
   4  13 -11  235.08   11.40
   3  13 -11   65.29    5.20
   3  13 -11   57.79    4.50
   2  13 -11   40.90    4.50
   2  13 -11   31.80    3.70
  -2 -13  11   37.40    4.10
   1  13 -11   -1.60    1.50
   1  13 -11    0.30    1.60
  -1 -13  11    1.40    1.60
   0  13 -11    4.10    1.60
   0 -13  11    4.10    1.70
  -1  13 -11    5.40    1.60
   1 -13  11    5.00    1.80
  -2  13 -11    2.40    1.70
   2 -13  11    3.10    1.80
  -3  13 -11    0.50    1.60
   3 -13  11    1.70    2.00
  -4  13 -11   25.90    4.40
   4 -13  11   22.00    5.00
  -5  13 -11   77.49    5.80
   5 -13  11   77.09    6.90
   7  12 -11    0.50    1.90
   7  12 -11    3.20    1.80
   6  12 -11  110.99    6.60
   6  12 -11  113.29    6.80
   5  12 -11    9.90    1.90
   5  12 -11    9.30    1.90
   4  12 -11    5.00    1.70
   4  12 -11    4.70    1.70
   3  12 -11   48.90    4.60
   3  12 -11   44.30    4.00
   2  12 -11    4.30    1.60
   2  12 -11    4.00    1.60
  -2 -12  11    5.90    1.60
   1  12 -11   48.70    4.40
   1  12 -11   44.30    3.90
  -1 -12  11   51.79    4.30
   0  12 -11  157.98    8.10
   0  12 -11  159.48    8.30
   0 -12  11  165.98    8.30
  -1  12 -11    1.30    1.50
  -1  12 -11    1.70    1.50
   1 -12  11    3.30    1.70
  -2  12 -11   55.29    4.70
   2 -12  11   64.09    5.00
  -3  12 -11   96.29    6.10
   3 -12  11  105.09    6.50
  -4  12 -11   48.10    4.60
   4 -12  11   43.50    5.40
   5 -12  11    7.10    2.70
   6 -12  11  110.29    8.40
   8  11 -11    9.90    1.90
   7  11 -11   20.80    4.50
   7  11 -11   29.90    3.90
   7  11 -11   27.90    4.30
   6  11 -11   52.59    4.80
   6  11 -11   55.69    4.90
   5  11 -11   80.09    5.50
   5  11 -11   72.99    5.10
[truncated: 81,794 more chars]
