# Supplementary material for: Nitrogen-embedded buckybowl and its assembly with C60
Source: Nat Commun. 2015 Sep 4;6:8215. doi: 10.1038/ncomms9215 (PMC4569845; doi:10.1038/ncomms9215)
Supplement: Supplementary Data 3 — Crystal data for compound 5 [file ncomms9215-s4.cif]

 
data_shelxl
 
_audit_creation_method            SHELXL-2014
_chemical_name_systematic
;
 ?
;
_chemical_name_common             ?
_chemical_melting_point           ?
_chemical_formula_moiety          ?
_chemical_formula_sum
 'C50.75 H48.50 Cl0.75 N' 
_chemical_formula_weight          699.01

loop_
 _atom_type_symbol
 _atom_type_description
 _atom_type_scat_dispersion_real
 _atom_type_scat_dispersion_imag
 _atom_type_scat_source
 'C'  'C'   0.0033   0.0016
 'International Tables Vol C Tables 4.2.6.8 and 6.1.1.4'
 'H'  'H'   0.0000   0.0000
 'International Tables Vol C Tables 4.2.6.8 and 6.1.1.4'
 'N'  'N'   0.0061   0.0033
 'International Tables Vol C Tables 4.2.6.8 and 6.1.1.4'
 'Cl'  'Cl'   0.1484   0.1585
 'International Tables Vol C Tables 4.2.6.8 and 6.1.1.4'
 
_space_group_crystal_system       orthorhombic
_space_group_IT_number            61
_space_group_name_H-M_alt         'P b c a'
_space_group_name_Hall            '-P 2ac 2ab'
 
_shelx_space_group_comment
;
The symmetry employed for this shelxl refinement is uniquely defined
by the following loop, which should always be used as a source of
symmetry information in preference to the above space-group names.
They are only intended as comments.
;
 
loop_
 _space_group_symop_operation_xyz
 'x, y, z'
 '-x+1/2, y+1/2, z'
 'x, -y+1/2, z+1/2'
 '-x+1/2, -y, z+1/2'
 '-x, -y, -z'
 'x-1/2, -y-1/2, -z'
 '-x, y-1/2, -z-1/2'
 'x-1/2, y, -z-1/2'
 
_cell_length_a                    13.170(5)
_cell_length_b                    34.623(14)
_cell_length_c                    36.534(14)
_cell_angle_alpha                 90
_cell_angle_beta                  90
_cell_angle_gamma                 90
_cell_volume                      16660(11)
_cell_formula_units_Z             16
_cell_measurement_temperature     103(2)
_cell_measurement_reflns_used           17893
_cell_measurement_theta_min             3.03
_cell_measurement_theta_max             27.42
 
_exptl_crystal_description              prism
_exptl_crystal_colour                   yellow
_exptl_crystal_density_meas       ? 
_exptl_crystal_density_method     'not measured'              
_exptl_crystal_density_diffrn     1.115          
_exptl_crystal_F_000              5964
_exptl_transmission_factor_min    ?                                             
_exptl_transmission_factor_max    ?                                             
_exptl_crystal_size_max           0.160
_exptl_crystal_size_mid           0.030
_exptl_crystal_size_min           0.030
_exptl_absorpt_coefficient_mu     0.110
_shelx_estimated_absorpt_T_min    0.983
_shelx_estimated_absorpt_T_max    0.997
_exptl_absorpt_correction_type    multi-scan 
_exptl_absorpt_correction_T_min         0.713
_exptl_absorpt_correction_T_max         0.996
_exptl_absorpt_process_details    'REQAB (Rigaku, 1998)' 
 
_exptl_special_details
;
 ?
;
 
_diffrn_ambient_temperature       103(2)
_diffrn_radiation_wavelength      0.71075
_diffrn_radiation_type            MoK\a
_diffrn_source                    ?                       
_diffrn_measurement_device_type   'Rigaku Saturn724' 
_diffrn_measurement_method        \w 
_diffrn_detector_area_resol_mean  7.111 
_diffrn_reflns_number             44323
_diffrn_reflns_av_unetI/netI      0.1508
_diffrn_reflns_av_R_equivalents   0.1162
_diffrn_reflns_limit_h_min        -8
_diffrn_reflns_limit_h_max        15
_diffrn_reflns_limit_k_min        -41
_diffrn_reflns_limit_k_max        32
_diffrn_reflns_limit_l_min        -43
_diffrn_reflns_limit_l_max        39
_diffrn_reflns_theta_min          3.026
_diffrn_reflns_theta_max          25.000
_diffrn_reflns_theta_full         25.242
_diffrn_measured_fraction_theta_max   0.994
_diffrn_measured_fraction_theta_full  0.967
_diffrn_reflns_Laue_measured_fraction_max    0.994
_diffrn_reflns_Laue_measured_fraction_full   0.967
_diffrn_reflns_point_group_measured_fraction_max   0.994
_diffrn_reflns_point_group_measured_fraction_full  0.967
_reflns_number_total              14580
_reflns_number_gt                 7136
_reflns_threshold_expression      'I > 2\s(I)'
_reflns_Friedel_coverage          0.000
_reflns_Friedel_fraction_max      .
_reflns_Friedel_fraction_full     .
 
_reflns_special_details
;
 Reflections were merged by SHELXL according to the crystal
 class for the calculation of statistics and refinement.
 
 _reflns_Friedel_fraction is defined as the number of unique
 Friedel pairs measured divided by the number that would be
 possible theoretically, ignoring centric projections and
 systematic absences.
;
 
_computing_data_collection             'CrystalClear (Rigaku Inc., 2008)'
_computing_cell_refinement              CrystalClear
_computing_data_reduction               CrystalClear
_computing_structure_solution           SIR97
_computing_structure_refinement   'SHELXL-2014 (Sheldrick, 2014)'
_computing_publication_material        'CrystalStructure 4.0 (Rigaku, 2010)'
_computing_molecular_graphics          'CrystalStructure 4.0'
 
_refine_special_details
;
 ?
;
_refine_ls_structure_factor_coef  Fsqd
_refine_ls_matrix_type            full
_refine_ls_weighting_scheme       calc
_refine_ls_weighting_details
'w=1/[\s^2^(Fo^2^)+(0.1183P)^2^+11.5705P] where P=(Fo^2^+2Fc^2^)/3'
_atom_sites_solution_primary      ?
_atom_sites_solution_secondary    ?
_atom_sites_solution_hydrogens    geom
_refine_ls_hydrogen_treatment     constr
_refine_ls_extinction_method      none
_refine_ls_extinction_coef        .
_refine_ls_number_reflns          14580
_refine_ls_number_parameters      1017
_refine_ls_number_restraints      0
_refine_ls_R_factor_all           0.1835
_refine_ls_R_factor_gt            0.0917
_refine_ls_wR_factor_ref          0.2952
_refine_ls_wR_factor_gt           0.2105
_refine_ls_goodness_of_fit_ref    1.080
_refine_ls_restrained_S_all       1.080
_refine_ls_shift/su_max           0.000
_refine_ls_shift/su_mean          0.000
 
loop_
 _atom_site_label
 _atom_site_type_symbol
 _atom_site_fract_x
 _atom_site_fract_y
 _atom_site_fract_z
 _atom_site_U_iso_or_equiv
 _atom_site_adp_type
 _atom_site_occupancy
 _atom_site_site_symmetry_order  
 _atom_site_calc_flag
 _atom_site_refinement_flags_posn
 _atom_site_refinement_flags_adp
 _atom_site_refinement_flags_occupancy
 _atom_site_disorder_assembly
 _atom_site_disorder_group
C1 C 0.1499(4) -0.18398(14) 0.43740(13) 0.0355(12) Uani 1 1 d . . . . .
C2 C 0.1856(4) -0.21341(15) 0.46157(13) 0.0358(12) Uani 1 1 d . . . . .
C3 C 0.1877(4) -0.25044(15) 0.44621(14) 0.0393(12) Uani 1 1 d . . . . .
H1 H 0.2120 -0.2715 0.4604 0.047 Uiso 1 1 calc R U . . .
C4 C 0.1544(4) -0.25687(15) 0.41019(13) 0.0387(12) Uani 1 1 d . . . . .
H2 H 0.1634 -0.2817 0.3996 0.046 Uiso 1 1 calc R U . . .
C5 C 0.1085(4) -0.22783(15) 0.38939(14) 0.0412(13) Uani 1 1 d . . . . .
H3 H 0.0814 -0.2338 0.3660 0.049 Uiso 1 1 calc R U . . .
C6 C 0.1019(4) -0.18998(14) 0.40266(13) 0.0372(12) Uani 1 1 d . . . . .
C7 C 0.1862(3) -0.16578(14) 0.51351(13) 0.0351(11) Uani 1 1 d . . . . .
C8 C 0.1696(3) -0.15433(14) 0.55082(13) 0.0351(11) Uani 1 1 d . . . . .
C9 C 0.1854(4) -0.18381(14) 0.57664(14) 0.0373(12) Uani 1 1 d . . . . .
H4 H 0.1772 -0.1779 0.6019 0.045 Uiso 1 1 calc R U . . .
C10 C 0.2128(4) -0.22168(15) 0.56678(14) 0.0385(12) Uani 1 1 d . . . . .
C11 C 0.2169(4) -0.23178(15) 0.52894(14) 0.0391(12) Uani 1 1 d . . . . .
H5 H 0.2308 -0.2577 0.5222 0.047 Uiso 1 1 calc R U . . .
C12 C 0.2010(4) -0.20448(15) 0.50187(13) 0.0374(12) Uani 1 1 d . . . . .
C13 C 0.0951(4) -0.09179(14) 0.52937(14) 0.0376(12) Uani 1 1 d . . . . .
C14 C 0.0198(4) -0.06174(14) 0.53143(13) 0.0347(11) Uani 1 1 d . . . . .
C15 C -0.0053(4) -0.05065(15) 0.56711(13) 0.0416(13) Uani 1 1 d . . . . .
H6 H -0.0508 -0.0296 0.5704 0.050 Uiso 1 1 calc R U . . .
C16 C 0.0336(4) -0.06918(15) 0.59839(14) 0.0402(12) Uani 1 1 d . . . . .
C17 C 0.0925(4) -0.10317(14) 0.59396(14) 0.0382(12) Uani 1 1 d . . . . .
H7 H 0.1120 -0.1176 0.6149 0.046 Uiso 1 1 calc R U . . .
C18 C 0.1225(3) -0.11583(14) 0.55900(13) 0.0350(11) Uani 1 1 d . . . . .
C19 C -0.0062(4) -0.06545(14) 0.46218(13) 0.0378(12) Uani 1 1 d . . . . .
C20 C -0.0704(4) -0.06710(14) 0.43115(13) 0.0393(12) Uani 1 1 d . . . . .
C21 C -0.1620(4) -0.04583(14) 0.43388(14) 0.0413(13) Uani 1 1 d . . . . .
H8 H -0.2063 -0.0448 0.4134 0.050 Uiso 1 1 calc R U . . .
C22 C -0.1887(4) -0.02632(14) 0.46584(14) 0.0384(12) Uani 1 1 d . . . . .
C23 C -0.1267(4) -0.02920(14) 0.49711(14) 0.0370(12) Uani 1 1 d . . . . .
H9 H -0.1478 -0.0168 0.5190 0.044 Uiso 1 1 calc R U . . .
C24 C -0.0353(4) -0.04957(14) 0.49712(13) 0.0361(12) Uani 1 1 d . . . . .
C25 C 0.0301(4) -0.12310(14) 0.40595(13) 0.0377(12) Uani 1 1 d . . . . .
C26 C 0.0389(4) -0.15813(15) 0.38608(13) 0.0386(12) Uani 1 1 d . . . . .
C27 C -0.0237(4) -0.16171(15) 0.35545(14) 0.0418(13) Uani 1 1 d . . . . .
H10 H -0.0196 -0.1844 0.3409 0.050 Uiso 1 1 calc R U . . .
C28 C -0.0932(4) -0.13234(15) 0.34561(14) 0.0443(13) Uani 1 1 d . . . . .
C29 C -0.1079(4) -0.10085(15) 0.36920(14) 0.0445(13) Uani 1 1 d . . . . .
H11 H -0.1593 -0.0826 0.3635 0.053 Uiso 1 1 calc R U . . .
C30 C -0.0494(4) -0.09527(14) 0.40099(13) 0.0394(12) Uani 1 1 d . . . . .
C31 C 0.0950(4) -0.11658(14) 0.43557(13) 0.0350(11) Uani 1 1 d . . . . .
C32 C 0.0806(4) -0.08896(14) 0.46179(13) 0.0346(11) Uani 1 1 d . . . . .
C33 C 0.1276(4) -0.10229(14) 0.49395(13) 0.0351(11) Uani 1 1 d . . . . .
C34 C 0.1698(3) -0.13753(14) 0.48677(13) 0.0343(11) Uani 1 1 d . . . . .
C35 C 0.2411(4) -0.25160(15) 0.59625(14) 0.0405(12) Uani 1 1 d . . . . .
C36 C 0.2161(4) -0.29306(15) 0.58448(15) 0.0482(14) Uani 1 1 d . . . . .
H12 H 0.2572 -0.3000 0.5631 0.072 Uiso 1 1 calc R U . . .
H13 H 0.1439 -0.2948 0.5782 0.072 Uiso 1 1 calc R U . . .
H14 H 0.2311 -0.3108 0.6047 0.072 Uiso 1 1 calc R U . . .
C37 C 0.3560(4) -0.24868(17) 0.60287(16) 0.0500(14) Uani 1 1 d . . . . .
H15 H 0.3766 -0.2682 0.6208 0.075 Uiso 1 1 calc R U . . .
H16 H 0.3725 -0.2229 0.6122 0.075 Uiso 1 1 calc R U . . .
H17 H 0.3922 -0.2530 0.5798 0.075 Uiso 1 1 calc R U . . .
C38 C 0.1876(4) -0.24357(17) 0.63303(14) 0.0500(14) Uani 1 1 d . . . . .
H18 H 0.2000 -0.2651 0.6499 0.075 Uiso 1 1 calc R U . . .
H19 H 0.1144 -0.2409 0.6289 0.075 Uiso 1 1 calc R U . . .
H20 H 0.2142 -0.2197 0.6437 0.075 Uiso 1 1 calc R U . . .
C39 C 0.0150(4) -0.05371(15) 0.63730(14) 0.0441(13) Uani 1 1 d . . . . .
C40 C -0.0582(5) -0.01951(18) 0.63778(16) 0.0589(16) Uani 1 1 d . . . . .
H21 H -0.0299 0.0017 0.6232 0.088 Uiso 1 1 calc R U . . .
H22 H -0.0682 -0.0108 0.6631 0.088 Uiso 1 1 calc R U . . .
H23 H -0.1236 -0.0274 0.6274 0.088 Uiso 1 1 calc R U . . .
C41 C -0.0273(5) -0.08513(19) 0.66239(16) 0.0649(18) Uani 1 1 d . . . . .
H24 H -0.0378 -0.0745 0.6870 0.097 Uiso 1 1 calc R U . . .
H25 H 0.0210 -0.1066 0.6637 0.097 Uiso 1 1 calc R U . . .
H26 H -0.0921 -0.0944 0.6526 0.097 Uiso 1 1 calc R U . . .
C42 C 0.1175(5) -0.03945(19) 0.65294(17) 0.0632(17) Uani 1 1 d . . . . .
H27 H 0.1425 -0.0178 0.6382 0.095 Uiso 1 1 calc R U . . .
H28 H 0.1670 -0.0606 0.6523 0.095 Uiso 1 1 calc R U . . .
H29 H 0.1080 -0.0309 0.6783 0.095 Uiso 1 1 calc R U . . .
C43 C -0.2924(4) -0.00540(15) 0.46725(15) 0.0421(13) Uani 1 1 d . . . . .
C44 C -0.3081(4) 0.01726(16) 0.50281(15) 0.0484(14) Uani 1 1 d . . . . .
H30 H -0.3099 -0.0007 0.5235 0.073 Uiso 1 1 calc R U . . .
H31 H -0.3724 0.0314 0.5016 0.073 Uiso 1 1 calc R U . . .
H32 H -0.2520 0.0355 0.5061 0.073 Uiso 1 1 calc R U . . .
C45 C -0.3775(4) -0.03518(17) 0.46358(18) 0.0595(17) Uani 1 1 d . . . . .
H33 H -0.3695 -0.0493 0.4405 0.089 Uiso 1 1 calc R U . . .
H34 H -0.4433 -0.0220 0.4637 0.089 Uiso 1 1 calc R U . . .
H35 H -0.3743 -0.0533 0.4841 0.089 Uiso 1 1 calc R U . . .
C46 C -0.2998(4) 0.02372(16) 0.43521(15) 0.0493(14) Uani 1 1 d . . . . .
H36 H -0.2447 0.0426 0.4371 0.074 Uiso 1 1 calc R U . . .
H37 H -0.3653 0.0371 0.4363 0.074 Uiso 1 1 calc R U . . .
H38 H -0.2942 0.0099 0.4119 0.074 Uiso 1 1 calc R U . . .
C47 C -0.1525(5) -0.13539(17) 0.30929(16) 0.0563(16) Uani 1 1 d . . . . .
C48 C -0.2005(8) -0.1725(2) 0.3048(3) 0.128(4) Uani 1 1 d . . . . .
H39 H -0.2654 -0.1727 0.3179 0.192 Uiso 1 1 calc R U . . .
H40 H -0.1563 -0.1927 0.3147 0.192 Uiso 1 1 calc R U . . .
H41 H -0.2126 -0.1774 0.2787 0.192 Uiso 1 1 calc R U . . .
C49 C -0.0680(6) -0.1368(3) 0.27678(19) 0.099(3) Uani 1 1 d . . . . .
H42 H -0.1013 -0.1431 0.2536 0.148 Uiso 1 1 calc R U . . .
H43 H -0.0170 -0.1565 0.2825 0.148 Uiso 1 1 calc R U . . .
H44 H -0.0350 -0.1115 0.2747 0.148 Uiso 1 1 calc R U . . .
C50 C -0.2057(8) -0.1004(2) 0.2989(2) 0.124(4) Uani 1 1 d . . . . .
H45 H -0.2347 -0.1036 0.2744 0.186 Uiso 1 1 calc R U . . .
H46 H -0.1580 -0.0787 0.2988 0.186 Uiso 1 1 calc R U . . .
H47 H -0.2603 -0.0953 0.3164 0.186 Uiso 1 1 calc R U . . .
C51 C 0.4086(4) -0.30986(13) 0.43821(13) 0.0338(11) Uani 1 1 d . . . . .
C52 C 0.3620(4) -0.34699(14) 0.43929(13) 0.0346(11) Uani 1 1 d . . . . .
C53 C 0.3602(4) -0.36438(14) 0.47395(13) 0.0353(11) Uani 1 1 d . . . . .
H48 H 0.3341 -0.3898 0.4765 0.042 Uiso 1 1 calc R U . . .
C54 C 0.3963(4) -0.34482(14) 0.50463(14) 0.0373(12) Uani 1 1 d . . . . .
H49 H 0.3969 -0.3578 0.5275 0.045 Uiso 1 1 calc R U . . .
C55 C 0.4313(3) -0.30713(14) 0.50305(13) 0.0352(11) Uani 1 1 d . . . . .
H50 H 0.4522 -0.2945 0.5249 0.042 Uiso 1 1 calc R U . . .
C56 C 0.4361(3) -0.28734(14) 0.46933(13) 0.0348(11) Uani 1 1 d . . . . .
C57 C 0.3053(4) -0.33808(13) 0.37418(12) 0.0322(11) Uani 1 1 d . . . . .
C58 C 0.3066(3) -0.36197(14) 0.40579(13) 0.0337(11) Uani 1 1 d . . . . .
C59 C 0.2438(4) -0.39441(14) 0.40462(13) 0.0345(11) Uani 1 1 d . . . . .
H51 H 0.2446 -0.4121 0.4245 0.041 Uiso 1 1 calc R U . . .
C60 C 0.1793(4) -0.40159(13) 0.37469(13) 0.0344(11) Uani 1 1 d . . . . .
C61 C 0.1714(4) -0.37460(14) 0.34603(14) 0.0382(12) Uani 1 1 d . . . . .
H52 H 0.1238 -0.3790 0.3270 0.046 Uiso 1 1 calc R U . . .
C62 C 0.2325(4) -0.34117(14) 0.34497(13) 0.0361(12) Uani 1 1 d . . . . .
C63 C 0.2743(4) -0.27343(13) 0.32474(13) 0.0328(11) Uani 1 1 d . . . . .
C64 C 0.2153(4) -0.30785(14) 0.31964(13) 0.0361(12) Uani 1 1 d . . . . .
C65 C 0.1371(4) -0.30470(14) 0.29404(13) 0.0374(12) Uani 1 1 d . . . . .
H53 H 0.0975 -0.3269 0.2886 0.045 Uiso 1 1 calc R U . . .
C66 C 0.1147(4) -0.26987(14) 0.27596(13) 0.0378(12) Uani 1 1 d . . . . .
C67 C 0.1653(4) -0.23594(14) 0.28582(13) 0.0376(12) Uani 1 1 d . . . . .
H54 H 0.1450 -0.2123 0.2749 0.045 Uiso 1 1 calc R U . . .
C68 C 0.2454(4) -0.23558(14) 0.31141(13) 0.0353(12) Uani 1 1 d . . . . .
C69 C 0.3592(4) -0.20508(13) 0.35949(13) 0.0349(11) Uani 1 1 d . . . . .
C70 C 0.2897(4) -0.20016(14) 0.32948(13) 0.0363(12) Uani 1 1 d . . . . .
C71 C 0.2576(4) -0.16224(14) 0.32311(13) 0.0391(12) Uani 1 1 d . . . . .
H55 H 0.2150 -0.1570 0.3027 0.047 Uiso 1 1 calc R U . . .
C72 C 0.2871(4) -0.13158(14) 0.34623(13) 0.0375(12) Uani 1 1 d . . . . .
C73 C 0.3431(4) -0.13905(15) 0.37819(14) 0.0413(13) Uani 1 1 d . . . . .
H56 H 0.3571 -0.1184 0.3945 0.050 Uiso 1 1 calc R U . . .
C74 C 0.3790(4) -0.17630(14) 0.38667(13) 0.0363(12) Uani 1 1 d . . . . .
C75 C 0.4409(3) -0.22825(14) 0.42963(13) 0.0333(11) Uani 1 1 d . . . . .
C76 C 0.4229(4) -0.18814(14) 0.42246(13) 0.0346(11) Uani 1 1 d . . . . .
C77 C 0.4377(4) -0.16381(15) 0.45287(14) 0.0408(12) Uani 1 1 d . . . . .
H57 H 0.4295 -0.1367 0.4499 0.049 Uiso 1 1 calc R U . . .
C78 C 0.4642(4) -0.17827(14) 0.48747(14) 0.0365(12) Uani 1 1 d . . . . .
C79 C 0.4678(4) -0.21831(14) 0.49399(14) 0.0362(12) Uani 1 1 d . . . . .
H58 H 0.4798 -0.2276 0.5181 0.043 Uiso 1 1 calc R U . . .
C80 C 0.4541(3) -0.24453(14) 0.46549(13) 0.0341(11) Uani 1 1 d . . . . .
C81 C 0.1118(4) -0.43808(14) 0.37228(14) 0.0395(12) Uani 1 1 d . . . . .
C82 C 0.1259(4) -0.46493(15) 0.40530(14) 0.0479(14) Uani 1 1 d . . . . .
H59 H 0.1971 -0.4729 0.4069 0.072 Uiso 1 1 calc R U . . .
H60 H 0.0827 -0.4878 0.4024 0.072 Uiso 1 1 calc R U . . .
H61 H 0.1068 -0.4512 0.4277 0.072 Uiso 1 1 calc R U . . .
C83 C 0.1390(5) -0.46046(15) 0.33697(15) 0.0492(14) Uani 1 1 d . . . . .
H62 H 0.1216 -0.4448 0.3156 0.074 Uiso 1 1 calc R U . . .
H63 H 0.1008 -0.4847 0.3362 0.074 Uiso 1 1 calc R U . . .
H64 H 0.2120 -0.4661 0.3368 0.074 Uiso 1 1 calc R U . . .
C84 C -0.0016(4) -0.42634(15) 0.37044(15) 0.0450(13) Uani 1 1 d . . . . .
H65 H -0.0189 -0.4107 0.3919 0.067 Uiso 1 1 calc R U . . .
H66 H -0.0439 -0.4496 0.3701 0.067 Uiso 1 1 calc R U . . .
H67 H -0.0138 -0.4113 0.3482 0.067 Uiso 1 1 calc R U . . .
C85 C 0.0290(4) -0.26967(14) 0.24720(14) 0.0437(13) Uani 1 1 d . . . . .
C86 C -0.0734(4) -0.27545(19) 0.26666(17) 0.0619(17) Uani 1 1 d . . . . .
H68 H -0.0733 -0.3003 0.2794 0.093 Uiso 1 1 calc R U . . .
H69 H -0.1283 -0.2751 0.2486 0.093 Uiso 1 1 calc R U . . .
H70 H -0.0839 -0.2546 0.2844 0.093 Uiso 1 1 calc R U . . .
C87 C 0.0464(5) -0.30265(16) 0.21941(15) 0.0573(16) Uani 1 1 d . . . . .
H71 H 0.1140 -0.3000 0.2085 0.086 Uiso 1 1 calc R U . . .
H72 H -0.0052 -0.3013 0.2001 0.086 Uiso 1 1 calc R U . . .
H73 H 0.0415 -0.3276 0.2320 0.086 Uiso 1 1 calc R U . . .
C88 C 0.0255(5) -0.23215(16) 0.22510(15) 0.0549(15) Uani 1 1 d . . . . .
H74 H 0.0055 -0.2108 0.2411 0.082 Uiso 1 1 calc R U . . .
H75 H -0.0239 -0.2347 0.2052 0.082 Uiso 1 1 calc R U . . .
H76 H 0.0928 -0.2269 0.2148 0.082 Uiso 1 1 calc R U . . .
C89 C 0.2615(4) -0.08920(14) 0.33536(14) 0.0422(13) Uani 1 1 d . . . . .
C90 C 0.1592(5) -0.08610(16) 0.31560(17) 0.0587(17) Uani 1 1 d . . . . .
H77 H 0.1061 -0.0981 0.3306 0.088 Uiso 1 1 calc R U . . .
H78 H 0.1633 -0.0994 0.2920 0.088 Uiso 1 1 calc R U . . .
H79 H 0.1426 -0.0588 0.3116 0.088 Uiso 1 1 calc R U . . .
C91 C 0.3468(5) -0.07497(16) 0.31051(16) 0.0619(17) Uani 1 1 d . . . . .
H80 H 0.3497 -0.0911 0.2885 0.093 Uiso 1 1 calc R U . . .
H81 H 0.4116 -0.0765 0.3236 0.093 Uiso 1 1 calc R U . . .
H82 H 0.3337 -0.0481 0.3035 0.093 Uiso 1 1 calc R U . . .
C92 C 0.2564(4) -0.06243(16) 0.36917(14) 0.0484(14) Uani 1 1 d . . . . .
H83 H 0.2359 -0.0365 0.3615 0.073 Uiso 1 1 calc R U . . .
H84 H 0.3234 -0.0612 0.3808 0.073 Uiso 1 1 calc R U . . .
H85 H 0.2067 -0.0726 0.3866 0.073 Uiso 1 1 calc R U . . .
C93 C 0.4936(4) -0.14956(15) 0.51811(14) 0.0399(12) Uani 1 1 d . . . . .
C94 C 0.4719(4) -0.16550(15) 0.55639(14) 0.0471(14) Uani 1 1 d . . . . .
H86 H 0.3991 -0.1709 0.5588 0.071 Uiso 1 1 calc R U . . .
H87 H 0.4921 -0.1464 0.5748 0.071 Uiso 1 1 calc R U . . .
H88 H 0.5104 -0.1894 0.5601 0.071 Uiso 1 1 calc R U . . .
C95 C 0.6100(4) -0.14240(16) 0.51413(15) 0.0469(14) Uani 1 1 d . . . . .
H89 H 0.6467 -0.1665 0.5189 0.070 Uiso 1 1 calc R U . . .
H90 H 0.6315 -0.1227 0.5318 0.070 Uiso 1 1 calc R U . . .
H91 H 0.6249 -0.1335 0.4892 0.070 Uiso 1 1 calc R U . . .
C96 C 0.4401(4) -0.11000(14) 0.51453(15) 0.0458(13) Uani 1 1 d . . . . .
H92 H 0.4595 -0.0979 0.4913 0.069 Uiso 1 1 calc R U . . .
H93 H 0.4605 -0.0933 0.5349 0.069 Uiso 1 1 calc R U . . .
H94 H 0.3663 -0.1137 0.5151 0.069 Uiso 1 1 calc R U . . .
C97 C 0.4303(3) -0.25305(13) 0.40030(13) 0.0331(11) Uani 1 1 d . . . . .
C98 C 0.3939(4) -0.24225(14) 0.36673(13) 0.0333(11) Uani 1 1 d . . . . .
C99 C 0.3541(4) -0.27541(14) 0.35006(13) 0.0342(11) Uani 1 1 d . . . . .
C100 C 0.3675(4) -0.30576(14) 0.37346(13) 0.0341(11) Uani 1 1 d . . . . .
N1 N 0.1525(3) -0.14652(11) 0.45031(11) 0.0368(10) Uani 1 1 d . . . . .
N2 N 0.4175(3) -0.29250(11) 0.40433(10) 0.0321(9) Uani 1 1 d . . . . .
C101 C 0.3350(8) -0.3815(3) 0.2506(3) 0.051(3) Uani 0.502(4) 1 d . . P . .
H95 H 0.3170 -0.3948 0.2736 0.061 Uiso 0.502(4) 1 calc R U P . .
H96 H 0.3447 -0.3537 0.2562 0.061 Uiso 0.502(4) 1 calc R U P . .
C102 C 0.2502(9) -0.3857(4) 0.2241(3) 0.060(3) Uani 0.502(4) 1 d . . P . .
H97 H 0.1879 -0.3748 0.2352 0.071 Uiso 0.502(4) 1 calc R U P . .
H98 H 0.2381 -0.4135 0.2198 0.071 Uiso 0.502(4) 1 calc R U P . .
Cl1 Cl 0.2713(3) -0.36255(9) 0.18077(8) 0.0621(11) Uani 0.502(4) 1 d . . P . .
Cl2 Cl 0.4504(2) -0.40076(9) 0.23354(8) 0.0579(10) Uani 0.502(4) 1 d . . P . .
C103 C 0.381(2) -0.5158(11) 0.2218(13) 0.138(19) Uani 0.248(4) 1 d . . P . .
H99 H 0.4546 -0.5095 0.2226 0.166 Uiso 0.248(4) 1 calc R U P . .
H100 H 0.3728 -0.5441 0.2247 0.166 Uiso 0.248(4) 1 calc R U P . .
C104 C 0.339(2) -0.5034(10) 0.1912(14) 0.16(2) Uani 0.248(4) 1 d . . P . .
H101 H 0.3535 -0.4756 0.1875 0.188 Uiso 0.248(4) 1 calc R U P . .
H102 H 0.2646 -0.5072 0.1919 0.188 Uiso 0.248(4) 1 calc R U P . .
Cl3 Cl 0.3984(5) -0.53350(18) 0.15295(18) 0.061(2) Uani 0.248(4) 1 d . . P . .
Cl4 Cl 0.3084(6) -0.48852(18) 0.25827(19) 0.076(3) Uani 0.248(4) 1 d . . P . .
 
loop_
 _atom_site_aniso_label
 _atom_site_aniso_U_11
 _atom_site_aniso_U_22
 _atom_site_aniso_U_33
 _atom_site_aniso_U_23
 _atom_site_aniso_U_13
 _atom_site_aniso_U_12
C1 0.034(3) 0.035(3) 0.037(3) -0.002(2) 0.009(2) 0.001(2)
C2 0.027(3) 0.044(3) 0.037(3) 0.002(2) 0.003(2) 0.004(2)
C3 0.031(3) 0.041(3) 0.046(3) 0.005(2) 0.008(2) 0.002(2)
C4 0.034(3) 0.042(3) 0.040(3) 0.000(2) 0.003(2) 0.003(2)
C5 0.037(3) 0.045(3) 0.042(3) -0.004(2) 0.009(2) 0.002(2)
C6 0.039(3) 0.040(3) 0.033(3) 0.003(2) 0.007(2) -0.002(2)
C7 0.024(2) 0.042(3) 0.040(3) 0.003(2) -0.001(2) 0.003(2)
C8 0.027(3) 0.042(3) 0.037(3) 0.001(2) -0.001(2) -0.001(2)
C9 0.033(3) 0.041(3) 0.038(3) 0.003(2) 0.003(2) 0.000(2)
C10 0.029(3) 0.042(3) 0.044(3) 0.009(2) -0.005(2) 0.000(2)
C11 0.030(3) 0.042(3) 0.046(3) 0.005(2) 0.005(2) 0.006(2)
C12 0.026(3) 0.045(3) 0.041(3) 0.000(2) 0.002(2) -0.003(2)
C13 0.031(3) 0.040(3) 0.041(3) 0.000(2) 0.001(2) -0.007(2)
C14 0.033(3) 0.035(3) 0.036(3) -0.001(2) -0.004(2) -0.001(2)
C15 0.044(3) 0.039(3) 0.042(3) 0.000(2) 0.001(3) 0.001(2)
C16 0.041(3) 0.043(3) 0.037(3) -0.004(2) -0.002(2) -0.006(2)
C17 0.038(3) 0.037(3) 0.039(3) 0.007(2) -0.005(2) 0.002(2)
C18 0.029(3) 0.037(3) 0.039(3) 0.001(2) 0.000(2) -0.006(2)
C19 0.042(3) 0.033(3) 0.038(3) 0.008(2) -0.004(2) -0.002(2)
C20 0.044(3) 0.036(3) 0.038(3) 0.008(2) 0.000(2) -0.002(2)
C21 0.040(3) 0.036(3) 0.048(3) 0.010(2) -0.009(3) 0.000(2)
C22 0.034(3) 0.032(3) 0.049(3) 0.009(2) 0.004(2) 0.003(2)
C23 0.040(3) 0.030(3) 0.041(3) 0.001(2) 0.001(2) -0.003(2)
C24 0.037(3) 0.031(3) 0.040(3) 0.002(2) -0.003(2) 0.002(2)
C25 0.041(3) 0.037(3) 0.035(3) 0.006(2) 0.000(2) 0.000(2)
C26 0.039(3) 0.040(3) 0.037(3) 0.004(2) 0.001(2) -0.002(2)
C27 0.048(3) 0.039(3) 0.038(3) 0.002(2) -0.002(3) -0.002(3)
C28 0.056(3) 0.040(3) 0.037(3) 0.002(2) -0.010(3) 0.001(3)
C29 0.051(3) 0.038(3) 0.045(3) 0.009(2) -0.010(3) 0.007(3)
C30 0.045(3) 0.036(3) 0.036(3) 0.006(2) -0.002(2) -0.005(2)
C31 0.033(3) 0.034(3) 0.038(3) 0.008(2) 0.003(2) 0.001(2)
C32 0.030(3) 0.035(3) 0.039(3) 0.001(2) 0.001(2) -0.002(2)
C33 0.027(3) 0.037(3) 0.041(3) 0.004(2) -0.004(2) -0.001(2)
C34 0.026(3) 0.043(3) 0.035(3) 0.003(2) 0.002(2) -0.003(2)
C35 0.034(3) 0.047(3) 0.041(3) 0.008(2) -0.005(2) 0.004(2)
C36 0.051(3) 0.043(3) 0.051(3) 0.010(3) -0.002(3) 0.002(3)
C37 0.035(3) 0.059(4) 0.056(4) 0.022(3) -0.008(3) 0.003(3)
C38 0.044(3) 0.061(4) 0.045(3) 0.009(3) 0.003(3) 0.003(3)
C39 0.048(3) 0.045(3) 0.039(3) -0.006(2) 0.003(3) -0.003(3)
C40 0.071(4) 0.059(4) 0.047(3) -0.001(3) 0.004(3) 0.013(3)
C41 0.077(4) 0.070(4) 0.048(4) 0.001(3) 0.011(3) -0.016(4)
C42 0.059(4) 0.075(4) 0.056(4) -0.018(3) -0.003(3) -0.017(3)
C43 0.033(3) 0.039(3) 0.055(3) 0.007(3) 0.000(3) 0.002(2)
C44 0.044(3) 0.049(3) 0.053(3) 0.008(3) 0.002(3) 0.008(3)
C45 0.042(3) 0.050(4) 0.086(5) 0.006(3) 0.001(3) -0.004(3)
C46 0.042(3) 0.050(3) 0.055(3) 0.001(3) -0.008(3) 0.009(3)
C47 0.074(4) 0.046(3) 0.049(3) 0.009(3) -0.023(3) 0.001(3)
C48 0.173(10) 0.076(6) 0.135(8) 0.008(5) -0.104(7) -0.020(6)
C49 0.105(6) 0.137(8) 0.056(4) -0.003(5) -0.013(4) 0.023(6)
C50 0.199(10) 0.089(6) 0.083(6) -0.006(5) -0.075(6) 0.048(7)
C51 0.033(3) 0.032(3) 0.036(3) 0.000(2) 0.002(2) 0.008(2)
C52 0.031(3) 0.035(3) 0.038(3) 0.001(2) 0.001(2) 0.003(2)
C53 0.031(3) 0.033(3) 0.042(3) 0.001(2) -0.002(2) 0.004(2)
C54 0.036(3) 0.035(3) 0.040(3) 0.005(2) -0.002(2) 0.005(2)
C55 0.031(3) 0.040(3) 0.035(3) 0.001(2) -0.002(2) 0.003(2)
C56 0.028(3) 0.035(3) 0.041(3) 0.003(2) -0.001(2) 0.003(2)
C57 0.034(3) 0.032(3) 0.031(3) -0.001(2) 0.002(2) 0.003(2)
C58 0.028(3) 0.037(3) 0.036(3) -0.006(2) -0.001(2) 0.004(2)
C59 0.038(3) 0.033(3) 0.033(3) -0.002(2) -0.001(2) 0.003(2)
C60 0.038(3) 0.032(3) 0.033(3) 0.003(2) 0.001(2) -0.002(2)
C61 0.044(3) 0.035(3) 0.036(3) -0.001(2) 0.002(2) 0.000(2)
C62 0.045(3) 0.031(3) 0.032(3) -0.004(2) 0.003(2) 0.003(2)
C63 0.036(3) 0.030(3) 0.032(3) -0.002(2) 0.005(2) -0.001(2)
C64 0.042(3) 0.033(3) 0.033(3) -0.004(2) 0.004(2) 0.000(2)
C65 0.045(3) 0.035(3) 0.033(3) 0.000(2) -0.002(2) -0.003(2)
C66 0.047(3) 0.033(3) 0.033(3) -0.001(2) 0.001(2) 0.001(2)
C67 0.049(3) 0.029(3) 0.035(3) 0.004(2) -0.002(2) 0.003(2)
C68 0.036(3) 0.035(3) 0.035(3) 0.000(2) 0.008(2) -0.001(2)
C69 0.036(3) 0.031(3) 0.038(3) 0.000(2) 0.009(2) -0.006(2)
C70 0.038(3) 0.033(3) 0.038(3) 0.000(2) 0.003(2) -0.002(2)
C71 0.045(3) 0.038(3) 0.034(3) 0.000(2) -0.002(2) -0.003(2)
C72 0.043(3) 0.035(3) 0.035(3) 0.007(2) 0.006(2) -0.004(2)
C73 0.042(3) 0.038(3) 0.045(3) -0.001(2) -0.002(2) -0.008(2)
C74 0.039(3) 0.036(3) 0.034(3) -0.001(2) 0.006(2) -0.001(2)
C75 0.025(2) 0.035(3) 0.040(3) -0.003(2) -0.001(2) -0.001(2)
C76 0.031(3) 0.032(3) 0.041(3) -0.003(2) 0.000(2) -0.001(2)
C77 0.038(3) 0.041(3) 0.044(3) 0.000(2) 0.001(2) 0.001(2)
C78 0.034(3) 0.033(3) 0.043(3) -0.005(2) 0.002(2) -0.006(2)
C79 0.030(3) 0.039(3) 0.039(3) -0.002(2) -0.007(2) -0.001(2)
C80 0.025(2) 0.034(3) 0.043(3) 0.003(2) -0.001(2) 0.005(2)
C81 0.045(3) 0.032(3) 0.041(3) 0.001(2) -0.004(2) -0.004(2)
C82 0.061(4) 0.035(3) 0.048(3) -0.001(2) -0.002(3) -0.004(3)
C83 0.061(4) 0.034(3) 0.052(3) -0.010(3) 0.001(3) -0.002(3)
C84 0.050(3) 0.039(3) 0.046(3) -0.003(2) -0.004(3) -0.002(3)
C85 0.057(3) 0.036(3) 0.038(3) 0.002(2) -0.012(3) 0.001(3)
C86 0.051(4) 0.078(5) 0.057(4) 0.015(3) -0.010(3) 0.001(3)
C87 0.082(4) 0.044(3) 0.046(3) -0.002(3) -0.022(3) 0.002(3)
C88 0.066(4) 0.051(4) 0.048(3) 0.004(3) -0.017(3) 0.001(3)
C89 0.050(3) 0.034(3) 0.043(3) 0.001(2) 0.002(3) -0.002(2)
C90 0.074(4) 0.033(3) 0.068(4) 0.006(3) -0.020(3) -0.002(3)
C91 0.090(5) 0.039(3) 0.057(4) 0.000(3) 0.025(3) -0.006(3)
C92 0.060(4) 0.040(3) 0.046(3) -0.001(3) 0.002(3) 0.004(3)
C93 0.034(3) 0.041(3) 0.044(3) -0.004(2) -0.002(2) 0.000(2)
C94 0.053(3) 0.042(3) 0.046(3) -0.006(3) -0.008(3) -0.002(3)
C95 0.035(3) 0.048(3) 0.058(3) -0.007(3) -0.007(3) -0.007(2)
C96 0.050(3) 0.034(3) 0.053(3) -0.004(3) -0.006(3) -0.001(3)
C97 0.031(3) 0.030(3) 0.038(3) -0.002(2) 0.005(2) -0.001(2)
C98 0.032(3) 0.036(3) 0.032(3) -0.003(2) 0.003(2) 0.000(2)
C99 0.031(3) 0.036(3) 0.035(3) -0.002(2) 0.005(2) 0.000(2)
C100 0.031(3) 0.036(3) 0.035(3) -0.002(2) 0.005(2) 0.003(2)
N1 0.035(2) 0.036(2) 0.040(2) 0.0044(19) 0.0002(19) -0.0032(19)
N2 0.027(2) 0.031(2) 0.037(2) -0.0009(18) 0.0006(18) -0.0013(17)
C101 0.059(7) 0.048(7) 0.046(6) -0.004(5) 0.004(6) 0.003(6)
C102 0.047(7) 0.065(8) 0.067(8) 0.012(7) 0.005(6) -0.013(6)
Cl1 0.074(2) 0.060(2) 0.0524(18) 0.0032(15) -0.0121(16) 0.0059(16)
Cl2 0.0556(19) 0.073(2) 0.0454(17) 0.0014(14) 0.0000(14) 0.0089(15)
C103 0.053(19) 0.11(3) 0.25(5) 0.09(3) -0.05(3) -0.027(19)
C104 0.061(19) 0.10(3) 0.31(6) 0.16(4) -0.08(3) -0.044(19)
Cl3 0.064(4) 0.048(4) 0.070(4) 0.001(3) 0.000(3) -0.009(3)
Cl4 0.117(6) 0.044(4) 0.066(4) 0.006(3) 0.015(4) -0.011(4)
 
_geom_special_details
;
 All esds (except the esd in the dihedral angle between two l.s. planes)
 are estimated using the full covariance matrix.  The cell esds are taken
 into account individually in the estimation of esds in distances, angles
 and torsion angles; correlations between esds in cell parameters are only
 used when they are defined by crystal symmetry.  An approximate (isotropic)
 treatment of cell esds is used for estimating esds involving l.s. planes.
;
 
loop_
 _geom_bond_atom_site_label_1
 _geom_bond_atom_site_label_2
 _geom_bond_distance
 _geom_bond_site_symmetry_2
 _geom_bond_publ_flag
C1 N1 1.381(6) . ?
C1 C2 1.428(7) . ?
C1 C6 1.433(7) . ?
C2 C3 1.400(7) . ?
C2 C12 1.518(7) . ?
C3 C4 1.405(7) . ?
C3 H1 0.9500 . ?
C4 C5 1.398(7) . ?
C4 H2 0.9500 . ?
C5 C6 1.400(7) . ?
C5 H3 0.9500 . ?
C6 C26 1.507(7) . ?
C7 C34 1.399(7) . ?
C7 C12 1.419(7) . ?
C7 C8 1.436(7) . ?
C8 C9 1.405(7) . ?
C8 C18 1.500(7) . ?
C9 C10 1.407(7) . ?
C9 H4 0.9500 . ?
C10 C11 1.427(7) . ?
C10 C35 1.540(7) . ?
C11 C12 1.384(7) . ?
C11 H5 0.9500 . ?
C13 C33 1.411(7) . ?
C13 C18 1.412(7) . ?
C13 C14 1.439(7) . ?
C14 C15 1.399(7) . ?
C14 C24 1.509(7) . ?
C15 C16 1.407(7) . ?
C15 H6 0.9500 . ?
C16 C17 1.418(7) . ?
C16 C39 1.539(7) . ?
C17 C18 1.407(7) . ?
C17 H7 0.9500 . ?
C19 C32 1.404(7) . ?
C19 C20 1.415(7) . ?
C19 C24 1.442(7) . ?
C20 C21 1.417(7) . ?
C20 C30 1.497(7) . ?
C21 C22 1.394(7) . ?
C21 H8 0.9500 . ?
C22 C23 1.408(7) . ?
C22 C43 1.546(7) . ?
C23 C24 1.395(7) . ?
C23 H9 0.9500 . ?
C25 C31 1.397(7) . ?
C25 C26 1.418(7) . ?
C25 C30 1.435(7) . ?
C26 C27 1.395(7) . ?
C27 C28 1.415(7) . ?
C27 H10 0.9500 . ?
C28 C29 1.403(7) . ?
C28 C47 1.543(7) . ?
C29 C30 1.407(7) . ?
C29 H11 0.9500 . ?
C31 C32 1.367(7) . ?
C31 N1 1.392(6) . ?
C32 C33 1.406(7) . ?
C33 C34 1.366(7) . ?
C34 N1 1.387(6) . ?
C35 C36 1.534(7) . ?
C35 C37 1.535(7) . ?
C35 C38 1.543(7) . ?
C36 H12 0.9800 . ?
C36 H13 0.9800 . ?
C36 H14 0.9800 . ?
C37 H15 0.9800 . ?
C37 H16 0.9800 . ?
C37 H17 0.9800 . ?
C38 H18 0.9800 . ?
C38 H19 0.9800 . ?
C38 H20 0.9800 . ?
C39 C40 1.527(8) . ?
C39 C41 1.528(8) . ?
C39 C42 1.547(8) . ?
C40 H21 0.9800 . ?
C40 H22 0.9800 . ?
C40 H23 0.9800 . ?
C41 H24 0.9800 . ?
C41 H25 0.9800 . ?
C41 H26 0.9800 . ?
C42 H27 0.9800 . ?
C42 H28 0.9800 . ?
C42 H29 0.9800 . ?
C43 C45 1.529(7) . ?
C43 C44 1.532(7) . ?
C43 C46 1.548(7) . ?
C44 H30 0.9800 . ?
C44 H31 0.9800 . ?
C44 H32 0.9800 . ?
C45 H33 0.9800 . ?
C45 H34 0.9800 . ?
C45 H35 0.9800 . ?
C46 H36 0.9800 . ?
C46 H37 0.9800 . ?
C46 H38 0.9800 . ?
C47 C48 1.443(9) . ?
C47 C50 1.450(9) . ?
C47 C49 1.628(10) . ?
C48 H39 0.9800 . ?
C48 H40 0.9800 . ?
C48 H41 0.9800 . ?
C49 H42 0.9800 . ?
C49 H43 0.9800 . ?
C49 H44 0.9800 . ?
C50 H45 0.9800 . ?
C50 H46 0.9800 . ?
C50 H47 0.9800 . ?
C51 N2 1.381(6) . ?
C51 C52 1.425(7) . ?
C51 C56 1.425(7) . ?
C52 C53 1.402(7) . ?
C52 C58 1.516(7) . ?
C53 C54 1.393(7) . ?
C53 H48 0.9500 . ?
C54 C55 1.385(7) . ?
C54 H49 0.9500 . ?
C55 C56 1.411(7) . ?
C55 H50 0.9500 . ?
C56 C80 1.508(7) . ?
C57 C100 1.387(7) . ?
C57 C58 1.421(7) . ?
C57 C62 1.438(7) . ?
C58 C59 1.396(7) . ?
C59 C60 1.406(6) . ?
C59 H51 0.9500 . ?
C60 C61 1.407(7) . ?
C60 C81 1.548(7) . ?
C61 C62 1.410(7) . ?
C61 H52 0.9500 . ?
C62 C64 1.496(7) . ?
C63 C99 1.402(7) . ?
C63 C64 1.435(7) . ?
C63 C68 1.449(7) . ?
C64 C65 1.396(7) . ?
C65 C66 1.406(7) . ?
C65 H53 0.9500 . ?
C66 C67 1.398(7) . ?
C66 C85 1.542(7) . ?
C67 C68 1.410(7) . ?
C67 H54 0.9500 . ?
C68 C70 1.510(7) . ?
C69 C98 1.391(7) . ?
C69 C74 1.431(7) . ?
C69 C70 1.438(7) . ?
C70 C71 1.399(7) . ?
C71 C72 1.411(7) . ?
C71 H55 0.9500 . ?
C72 C73 1.405(7) . ?
C72 C89 1.557(7) . ?
C73 C74 1.408(7) . ?
C73 H56 0.9500 . ?
C74 C76 1.487(7) . ?
C75 C97 1.380(6) . ?
C75 C76 1.433(7) . ?
C75 C80 1.436(7) . ?
C76 C77 1.408(7) . ?
C77 C78 1.403(7) . ?
C77 H57 0.9500 . ?
C78 C79 1.407(7) . ?
C78 C93 1.547(7) . ?
C79 C80 1.393(7) . ?
C79 H58 0.9500 . ?
C81 C82 1.534(7) . ?
C81 C83 1.547(7) . ?
C81 C84 1.549(7) . ?
C82 H59 0.9800 . ?
C82 H60 0.9800 . ?
C82 H61 0.9800 . ?
C83 H62 0.9800 . ?
C83 H63 0.9800 . ?
C83 H64 0.9800 . ?
C84 H65 0.9800 . ?
C84 H66 0.9800 . ?
C84 H67 0.9800 . ?
C85 C88 1.530(7) . ?
C85 C86 1.537(8) . ?
C85 C87 1.545(7) . ?
C86 H68 0.9800 . ?
C86 H69 0.9800 . ?
C86 H70 0.9800 . ?
C87 H71 0.9800 . ?
C87 H72 0.9800 . ?
C87 H73 0.9800 . ?
C88 H74 0.9800 . ?
C88 H75 0.9800 . ?
C88 H76 0.9800 . ?
C89 C91 1.526(8) . ?
C89 C90 1.532(8) . ?
C89 C92 1.546(7) . ?
C90 H77 0.9800 . ?
C90 H78 0.9800 . ?
C90 H79 0.9800 . ?
C91 H80 0.9800 . ?
C91 H81 0.9800 . ?
C91 H82 0.9800 . ?
C92 H83 0.9800 . ?
C92 H84 0.9800 . ?
C92 H85 0.9800 . ?
C93 C94 1.531(7) . ?
C93 C96 1.546(7) . ?
C93 C95 1.559(7) . ?
C94 H86 0.9800 . ?
C94 H87 0.9800 . ?
C94 H88 0.9800 . ?
C95 H89 0.9800 . ?
C95 H90 0.9800 . ?
C95 H91 0.9800 . ?
C96 H92 0.9800 . ?
C96 H93 0.9800 . ?
C96 H94 0.9800 . ?
C97 C98 1.369(7) . ?
C97 N2 1.384(6) . ?
C98 C99 1.401(7) . ?
C99 C100 1.366(7) . ?
C100 N2 1.384(6) . ?
C101 C102 1.485(15) . ?
C101 Cl2 1.773(11) . ?
C101 H95 0.9900 . ?
C101 H96 0.9900 . ?
C102 Cl1 1.796(12) . ?
C102 H97 0.9900 . ?
C102 H98 0.9900 . ?
C103 C104 1.32(5) . ?
C103 Cl4 1.89(5) . ?
C103 H99 0.9900 . ?
C103 H100 0.9900 . ?
C104 Cl3 1.91(5) . ?
C104 H101 0.9900 . ?
C104 H102 0.9900 . ?
 
loop_
 _geom_angle_atom_site_label_1
 _geom_angle_atom_site_label_2
 _geom_angle_atom_site_label_3
 _geom_angle
 _geom_angle_site_symmetry_1
 _geom_angle_site_symmetry_3
 _geom_angle_publ_flag
N1 C1 C2 116.8(4) . . ?
N1 C1 C6 116.7(4) . . ?
C2 C1 C6 126.1(4) . . ?
C3 C2 C1 114.3(4) . . ?
C3 C2 C12 124.9(5) . . ?
C1 C2 C12 119.9(4) . . ?
C2 C3 C4 121.0(5) . . ?
C2 C3 H1 119.5 . . ?
C4 C3 H1 119.5 . . ?
C5 C4 C3 122.0(5) . . ?
C5 C4 H2 119.0 . . ?
C3 C4 H2 119.0 . . ?
C4 C5 C6 120.8(5) . . ?
C4 C5 H3 119.6 . . ?
C6 C5 H3 119.6 . . ?
C5 C6 C1 114.5(5) . . ?
C5 C6 C26 125.4(5) . . ?
C1 C6 C26 119.5(4) . . ?
C34 C7 C12 118.2(4) . . ?
C34 C7 C8 116.5(4) . . ?
C12 C7 C8 124.5(4) . . ?
C9 C8 C7 114.4(4) . . ?
C9 C8 C18 125.0(4) . . ?
C7 C8 C18 119.8(4) . . ?
C8 C9 C10 122.9(5) . . ?
C8 C9 H4 118.6 . . ?
C10 C9 H4 118.6 . . ?
C9 C10 C11 119.1(4) . . ?
C9 C10 C35 120.7(5) . . ?
C11 C10 C35 120.2(4) . . ?
C12 C11 C10 121.3(5) . . ?
C12 C11 H5 119.4 . . ?
C10 C11 H5 119.4 . . ?
C11 C12 C7 116.8(5) . . ?
C11 C12 C2 125.1(5) . . ?
C7 C12 C2 117.7(4) . . ?
C33 C13 C18 118.3(5) . . ?
C33 C13 C14 116.3(4) . . ?
C18 C13 C14 124.2(4) . . ?
C15 C14 C13 114.2(4) . . ?
C15 C14 C24 125.7(4) . . ?
C13 C14 C24 119.3(4) . . ?
C14 C15 C16 123.0(5) . . ?
C14 C15 H6 118.5 . . ?
C16 C15 H6 118.5 . . ?
C15 C16 C17 119.0(5) . . ?
C15 C16 C39 122.2(5) . . ?
C17 C16 C39 118.8(4) . . ?
C18 C17 C16 121.0(4) . . ?
C18 C17 H7 119.5 . . ?
C16 C17 H7 119.5 . . ?
C17 C18 C13 116.1(4) . . ?
C17 C18 C8 125.0(4) . . ?
C13 C18 C8 118.5(4) . . ?
C32 C19 C20 117.1(5) . . ?
C32 C19 C24 116.5(4) . . ?
C20 C19 C24 124.5(5) . . ?
C19 C20 C21 115.5(5) . . ?
C19 C20 C30 120.4(5) . . ?
C21 C20 C30 123.2(5) . . ?
C22 C21 C20 121.7(5) . . ?
C22 C21 H8 119.1 . . ?
C20 C21 H8 119.1 . . ?
C21 C22 C23 119.9(4) . . ?
C21 C22 C43 118.6(5) . . ?
C23 C22 C43 121.2(5) . . ?
C24 C23 C22 122.5(5) . . ?
C24 C23 H9 118.8 . . ?
C22 C23 H9 118.8 . . ?
C23 C24 C19 114.9(4) . . ?
C23 C24 C14 123.8(4) . . ?
C19 C24 C14 120.1(4) . . ?
C31 C25 C26 119.0(4) . . ?
C31 C25 C30 115.8(4) . . ?
C26 C25 C30 124.7(5) . . ?
C27 C26 C25 116.0(5) . . ?
C27 C26 C6 125.6(5) . . ?
C25 C26 C6 117.7(4) . . ?
C26 C27 C28 121.5(5) . . ?
C26 C27 H10 119.3 . . ?
C28 C27 H10 119.3 . . ?
C29 C28 C27 119.4(5) . . ?
C29 C28 C47 120.8(5) . . ?
C27 C28 C47 119.8(5) . . ?
C28 C29 C30 122.6(5) . . ?
C28 C29 H11 118.7 . . ?
C30 C29 H11 118.7 . . ?
C29 C30 C25 114.3(5) . . ?
C29 C30 C20 126.6(5) . . ?
C25 C30 C20 118.6(4) . . ?
C32 C31 N1 109.0(4) . . ?
C32 C31 C25 124.8(5) . . ?
N1 C31 C25 120.8(4) . . ?
C31 C32 C19 121.7(5) . . ?
C31 C32 C33 107.2(4) . . ?
C19 C32 C33 122.7(4) . . ?
C34 C33 C32 108.2(4) . . ?
C34 C33 C13 122.0(5) . . ?
C32 C33 C13 123.3(5) . . ?
C33 C34 N1 108.6(4) . . ?
C33 C34 C7 123.6(4) . . ?
N1 C34 C7 122.6(4) . . ?
C36 C35 C37 108.5(4) . . ?
C36 C35 C10 112.4(4) . . ?
C37 C35 C10 107.7(4) . . ?
C36 C35 C38 108.3(4) . . ?
C37 C35 C38 107.5(4) . . ?
C10 C35 C38 112.1(4) . . ?
C35 C36 H12 109.5 . . ?
C35 C36 H13 109.5 . . ?
H12 C36 H13 109.5 . . ?
C35 C36 H14 109.5 . . ?
H12 C36 H14 109.5 . . ?
H13 C36 H14 109.5 . . ?
C35 C37 H15 109.5 . . ?
C35 C37 H16 109.5 . . ?
H15 C37 H16 109.5 . . ?
C35 C37 H17 109.5 . . ?
H15 C37 H17 109.5 . . ?
H16 C37 H17 109.5 . . ?
C35 C38 H18 109.5 . . ?
C35 C38 H19 109.5 . . ?
H18 C38 H19 109.5 . . ?
C35 C38 H20 109.5 . . ?
H18 C38 H20 109.5 . . ?
H19 C38 H20 109.5 . . ?
C40 C39 C41 108.4(5) . . ?
C40 C39 C16 112.4(4) . . ?
C41 C39 C16 111.4(4) . . ?
C40 C39 C42 107.4(5) . . ?
C41 C39 C42 108.9(5) . . ?
C16 C39 C42 108.2(4) . . ?
C39 C40 H21 109.5 . . ?
C39 C40 H22 109.5 . . ?
H21 C40 H22 109.5 . . ?
C39 C40 H23 109.5 . . ?
H21 C40 H23 109.5 . . ?
H22 C40 H23 109.5 . . ?
C39 C41 H24 109.5 . . ?
C39 C41 H25 109.5 . . ?
H24 C41 H25 109.5 . . ?
C39 C41 H26 109.5 . . ?
H24 C41 H26 109.5 . . ?
H25 C41 H26 109.5 . . ?
C39 C42 H27 109.5 . . ?
C39 C42 H28 109.5 . . ?
H27 C42 H28 109.5 . . ?
C39 C42 H29 109.5 . . ?
H27 C42 H29 109.5 . . ?
H28 C42 H29 109.5 . . ?
C45 C43 C44 108.7(5) . . ?
C45 C43 C22 109.2(4) . . ?
C44 C43 C22 112.8(4) . . ?
C45 C43 C46 109.1(4) . . ?
C44 C43 C46 107.4(4) . . ?
C22 C43 C46 109.6(4) . . ?
C43 C44 H30 109.5 . . ?
C43 C44 H31 109.5 . . ?
H30 C44 H31 109.5 . . ?
C43 C44 H32 109.5 . . ?
H30 C44 H32 109.5 . . ?
H31 C44 H32 109.5 . . ?
C43 C45 H33 109.5 . . ?
C43 C45 H34 109.5 . . ?
H33 C45 H34 109.5 . . ?
C43 C45 H35 109.5 . . ?
H33 C45 H35 109.5 . . ?
H34 C45 H35 109.5 . . ?
C43 C46 H36 109.5 . . ?
C43 C46 H37 109.5 . . ?
H36 C46 H37 109.5 . . ?
C43 C46 H38 109.5 . . ?
H36 C46 H38 109.5 . . ?
H37 C46 H38 109.5 . . ?
C48 C47 C50 120.2(7) . . ?
C48 C47 C28 112.4(5) . . ?
C50 C47 C28 114.4(5) . . ?
C48 C47 C49 101.0(7) . . ?
C50 C47 C49 99.4(6) . . ?
C28 C47 C49 106.5(5) . . ?
C47 C48 H39 109.5 . . ?
C47 C48 H40 109.5 . . ?
H39 C48 H40 109.5 . . ?
C47 C48 H41 109.5 . . ?
H39 C48 H41 109.5 . . ?
H40 C48 H41 109.5 . . ?
C47 C49 H42 109.5 . . ?
C47 C49 H43 109.5 . . ?
H42 C49 H43 109.5 . . ?
C47 C49 H44 109.5 . . ?
H42 C49 H44 109.5 . . ?
H43 C49 H44 109.5 . . ?
C47 C50 H45 109.5 . . ?
C47 C50 H46 109.5 . . ?
H45 C50 H46 109.5 . . ?
C47 C50 H47 109.5 . . ?
H45 C50 H47 109.5 . . ?
H46 C50 H47 109.5 . . ?
N2 C51 C52 117.0(4) . . ?
N2 C51 C56 117.1(4) . . ?
C52 C51 C56 125.5(4) . . ?
C53 C52 C51 114.8(4) . . ?
C53 C52 C58 125.0(4) . . ?
C51 C52 C58 119.5(4) . . ?
C54 C53 C52 120.8(5) . . ?
C54 C53 H48 119.6 . . ?
C52 C53 H48 119.6 . . ?
C55 C54 C53 122.5(5) . . ?
C55 C54 H49 118.7 . . ?
C53 C54 H49 118.7 . . ?
C54 C55 C56 120.6(5) . . ?
C54 C55 H50 119.7 . . ?
C56 C55 H50 119.7 . . ?
C55 C56 C51 114.8(4) . . ?
C55 C56 C80 124.5(4) . . ?
C51 C56 C80 120.2(4) . . ?
C100 C57 C58 118.5(4) . . ?
C100 C57 C62 116.1(4) . . ?
C58 C57 C62 124.6(4) . . ?
C59 C58 C57 115.9(4) . . ?
C59 C58 C52 125.8(4) . . ?
C57 C58 C52 117.6(4) . . ?
C58 C59 C60 121.6(4) . . ?
C58 C59 H51 119.2 . . ?
C60 C59 H51 119.2 . . ?
C59 C60 C61 120.4(4) . . ?
C59 C60 C81 122.4(4) . . ?
C61 C60 C81 117.2(4) . . ?
C60 C61 C62 121.5(5) . . ?
C60 C61 H52 119.2 . . ?
C62 C61 H52 119.2 . . ?
C61 C62 C57 114.9(4) . . ?
C61 C62 C64 124.3(4) . . ?
C57 C62 C64 120.2(4) . . ?
C99 C63 C64 116.8(4) . . ?
C99 C63 C68 117.5(4) . . ?
C64 C63 C68 124.4(4) . . ?
C65 C64 C63 115.0(4) . . ?
C65 C64 C62 125.9(4) . . ?
C63 C64 C62 118.5(4) . . ?
C64 C65 C66 122.5(5) . . ?
C64 C65 H53 118.8 . . ?
C66 C65 H53 118.8 . . ?
C67 C66 C65 120.0(5) . . ?
C67 C66 C85 121.4(4) . . ?
C65 C66 C85 118.5(4) . . ?
C66 C67 C68 122.4(4) . . ?
C66 C67 H54 118.8 . . ?
C68 C67 H54 118.8 . . ?
C67 C68 C63 114.3(4) . . ?
C67 C68 C70 125.9(4) . . ?
C63 C68 C70 119.1(4) . . ?
C98 C69 C74 116.9(4) . . ?
C98 C69 C70 117.6(4) . . ?
C74 C69 C70 124.2(4) . . ?
C71 C70 C69 115.5(4) . . ?
C71 C70 C68 125.0(5) . . ?
C69 C70 C68 118.9(4) . . ?
C70 C71 C72 121.6(5) . . ?
C70 C71 H55 119.2 . . ?
C72 C71 H55 119.2 . . ?
C73 C72 C71 120.2(5) . . ?
C73 C72 C89 119.9(4) . . ?
C71 C72 C89 119.8(4) . . ?
C72 C73 C74 121.8(5) . . ?
C72 C73 H56 119.1 . . ?
C74 C73 H56 119.1 . . ?
C73 C74 C69 115.1(4) . . ?
C73 C74 C76 125.2(4) . . ?
C69 C74 C76 119.3(4) . . ?
C97 C75 C76 116.4(4) . . ?
C97 C75 C80 118.4(4) . . ?
C76 C75 C80 124.5(4) . . ?
C77 C76 C75 114.3(4) . . ?
C77 C76 C74 125.7(4) . . ?
C75 C76 C74 119.5(4) . . ?
C78 C77 C76 122.1(5) . . ?
C78 C77 H57 118.9 . . ?
C76 C77 H57 118.9 . . ?
C77 C78 C79 120.8(5) . . ?
C77 C78 C93 119.0(4) . . ?
C79 C78 C93 120.1(4) . . ?
C80 C79 C78 120.7(5) . . ?
C80 C79 H58 119.6 . . ?
C78 C79 H58 119.6 . . ?
C79 C80 C75 116.2(4) . . ?
C79 C80 C56 126.3(4) . . ?
C75 C80 C56 116.8(4) . . ?
C82 C81 C83 108.9(4) . . ?
C82 C81 C60 112.4(4) . . ?
C83 C81 C60 108.8(4) . . ?
C82 C81 C84 108.0(4) . . ?
C83 C81 C84 108.6(4) . . ?
C60 C81 C84 110.0(4) . . ?
C81 C82 H59 109.5 . . ?
C81 C82 H60 109.5 . . ?
H59 C82 H60 109.5 . . ?
C81 C82 H61 109.5 . . ?
H59 C82 H61 109.5 . . ?
H60 C82 H61 109.5 . . ?
C81 C83 H62 109.5 . . ?
C81 C83 H63 109.5 . . ?
H62 C83 H63 109.5 . . ?
C81 C83 H64 109.5 . . ?
H62 C83 H64 109.5 . . ?
H63 C83 H64 109.5 . . ?
C81 C84 H65 109.5 . . ?
C81 C84 H66 109.5 . . ?
H65 C84 H66 109.5 . . ?
C81 C84 H67 109.5 . . ?
H65 C84 H67 109.5 . . ?
H66 C84 H67 109.5 . . ?
C88 C85 C86 109.2(5) . . ?
C88 C85 C66 112.6(4) . . ?
C86 C85 C66 109.0(4) . . ?
C88 C85 C87 106.6(4) . . ?
C86 C85 C87 109.8(5) . . ?
C66 C85 C87 109.6(4) . . ?
C85 C86 H68 109.5 . . ?
C85 C86 H69 109.5 . . ?
H68 C86 H69 109.5 . . ?
C85 C86 H70 109.5 . . ?
H68 C86 H70 109.5 . . ?
H69 C86 H70 109.5 . . ?
C85 C87 H71 109.5 . . ?
C85 C87 H72 109.5 . . ?
H71 C87 H72 109.5 . . ?
C85 C87 H73 109.5 . . ?
H71 C87 H73 109.5 . . ?
H72 C87 H73 109.5 . . ?
C85 C88 H74 109.5 . . ?
C85 C88 H75 109.5 . . ?
H74 C88 H75 109.5 . . ?
C85 C88 H76 109.5 . . ?
H74 C88 H76 109.5 . . ?
H75 C88 H76 109.5 . . ?
C91 C89 C90 110.1(5) . . ?
C91 C89 C92 108.3(4) . . ?
C90 C89 C92 107.2(4) . . ?
C91 C89 C72 107.3(4) . . ?
C90 C89 C72 112.1(4) . . ?
C92 C89 C72 111.8(4) . . ?
C89 C90 H77 109.5 . . ?
C89 C90 H78 109.5 . . ?
H77 C90 H78 109.5 . . ?
C89 C90 H79 109.5 . . ?
H77 C90 H79 109.5 . . ?
H78 C90 H79 109.5 . . ?
C89 C91 H80 109.5 . . ?
C89 C91 H81 109.5 . . ?
H80 C91 H81 109.5 . . ?
C89 C91 H82 109.5 . . ?
H80 C91 H82 109.5 . . ?
H81 C91 H82 109.5 . . ?
C89 C92 H83 109.5 . . ?
C89 C92 H84 109.5 . . ?
H83 C92 H84 109.5 . . ?
C89 C92 H85 109.5 . . ?
H83 C92 H85 109.5 . . ?
H84 C92 H85 109.5 . . ?
C94 C93 C96 108.1(4) . . ?
C94 C93 C78 112.5(4) . . ?
C96 C93 C78 113.2(4) . . ?
C94 C93 C95 109.1(4) . . ?
C96 C93 C95 107.4(4) . . ?
C78 C93 C95 106.3(4) . . ?
C93 C94 H86 109.5 . . ?
C93 C94 H87 109.5 . . ?
H86 C94 H87 109.5 . . ?
C93 C94 H88 109.5 . . ?
H86 C94 H88 109.5 . . ?
H87 C94 H88 109.5 . . ?
C93 C95 H89 109.5 . . ?
C93 C95 H90 109.5 . . ?
H89 C95 H90 109.5 . . ?
C93 C95 H91 109.5 . . ?
H89 C95 H91 109.5 . . ?
H90 C95 H91 109.5 . . ?
C93 C96 H92 109.5 . . ?
C93 C96 H93 109.5 . . ?
H92 C96 H93 109.5 . . ?
C93 C96 H94 109.5 . . ?
H92 C96 H94 109.5 . . ?
H93 C96 H94 109.5 . . ?
C98 C97 C75 124.1(4) . . ?
C98 C97 N2 108.8(4) . . ?
C75 C97 N2 122.9(4) . . ?
C97 C98 C69 122.6(4) . . ?
C97 C98 C99 107.3(4) . . ?
C69 C98 C99 123.5(4) . . ?
C100 C99 C98 108.0(4) . . ?
C100 C99 C63 123.2(4) . . ?
C98 C99 C63 121.8(4) . . ?
C99 C100 N2 108.4(4) . . ?
C99 C100 C57 123.7(5) . . ?
N2 C100 C57 122.2(4) . . ?
C1 N1 C34 122.9(4) . . ?
C1 N1 C31 123.6(4) . . ?
C34 N1 C31 107.1(4) . . ?
C51 N2 C100 123.1(4) . . ?
C51 N2 C97 122.4(4) . . ?
C100 N2 C97 107.4(4) . . ?
C102 C101 Cl2 112.3(8) . . ?
C102 C101 H95 109.1 . . ?
Cl2 C101 H95 109.1 . . ?
C102 C101 H96 109.1 . . ?
Cl2 C101 H96 109.1 . . ?
H95 C101 H96 107.9 . . ?
C101 C102 Cl1 114.4(8) . . ?
C101 C102 H97 108.7 . . ?
Cl1 C102 H97 108.7 . . ?
C101 C102 H98 108.7 . . ?
Cl1 C102 H98 108.7 . . ?
H97 C102 H98 107.6 . . ?
C104 C103 Cl4 103(3) . . ?
C104 C103 H99 111.2 . . ?
Cl4 C103 H99 111.2 . . ?
C104 C103 H100 111.2 . . ?
Cl4 C103 H100 111.2 . . ?
H99 C103 H100 109.1 . . ?
C103 C104 Cl3 106(3) . . ?
C103 C104 H101 110.6 . . ?
Cl3 C104 H101 110.6 . . ?
C103 C104 H102 110.6 . . ?
Cl3 C104 H102 110.6 . . ?
H101 C104 H102 108.7 . . ?
 
_refine_diff_density_max    1.094
_refine_diff_density_min   -0.453
_refine_diff_density_rms    0.074

_shelxl_version_number 2014-3

_shelx_res_file
;
TITL v150113
REM  Yadorkari-X generated
CELL 0.71075 13.1703 34.6234 36.5343 90.0000 90.0000 90.0000
ZERR 16.0 0.0051 0.0137 0.0144 0.0000 0.0000 0.0000
LATT 1
SYMM .50-X, .50+Y,    +Z
SYMM    +X, .50-Y, .50+Z
SYMM .50-X,    -Y, .50+Z
REM  SPGR Pbca orthorhombic
SFAC C H N Cl
UNIT 812.00768 776.01536 16 12.00768
SIZE 0.16 0.03 0.03
TEMP -169.8
L.S. 5
FMAP 2
PLAN -25
ACTA
BOND$H
MERG 2
OMIT -10.000000 50.000000

WGHT    0.118300   11.570499
FVAR       0.16885   0.50198   0.24807
C1    1    0.149888   -0.183981    0.437397    11.00000    0.03445    0.03487 =
         0.03727   -0.00166    0.00904    0.00066
C2    1    0.185570   -0.213410    0.461573    11.00000    0.02663    0.04423 =
         0.03660    0.00214    0.00338    0.00372
C3    1    0.187704   -0.250436    0.446213    11.00000    0.03069    0.04117 =
         0.04600    0.00508    0.00758    0.00213
AFIX  43
H1    2    0.212027   -0.271525    0.460351    11.00000   -1.20000
AFIX   0
C4    1    0.154397   -0.256868    0.410192    11.00000    0.03430    0.04176 =
         0.04007   -0.00049    0.00305    0.00255
AFIX  43
H2    2    0.163368   -0.281714    0.399645    11.00000   -1.20000
AFIX   0
C5    1    0.108456   -0.227827    0.389393    11.00000    0.03693    0.04470 =
         0.04189   -0.00409    0.00877    0.00167
AFIX  43
H3    2    0.081385   -0.233849    0.365977    11.00000   -1.20000
AFIX   0
C6    1    0.101867   -0.189979    0.402660    11.00000    0.03853    0.04013 =
         0.03297    0.00256    0.00717   -0.00191
C7    1    0.186244   -0.165776    0.513513    11.00000    0.02362    0.04175 =
         0.03984    0.00250   -0.00102    0.00271
C8    1    0.169563   -0.154328    0.550818    11.00000    0.02659    0.04221 =
         0.03655    0.00108   -0.00069   -0.00130
C9    1    0.185386   -0.183810    0.576635    11.00000    0.03261    0.04082 =
         0.03845    0.00299    0.00255   -0.00016
AFIX  43
H4    2    0.177187   -0.177910    0.601857    11.00000   -1.20000
AFIX   0
C10   1    0.212834   -0.221677    0.566775    11.00000    0.02896    0.04210 =
         0.04442    0.00865   -0.00484    0.00025
C11   1    0.216876   -0.231778    0.528939    11.00000    0.02953    0.04193 =
         0.04574    0.00507    0.00481    0.00582
AFIX  43
H5    2    0.230758   -0.257748    0.522201    11.00000   -1.20000
AFIX   0
C12   1    0.200967   -0.204484    0.501866    11.00000    0.02614    0.04519 =
         0.04089    0.00016    0.00155   -0.00255
C13   1    0.095118   -0.091790    0.529368    11.00000    0.03104    0.04049 =
         0.04118    0.00038    0.00062   -0.00703
C14   1    0.019827   -0.061744    0.531428    11.00000    0.03311    0.03463 =
         0.03644   -0.00148   -0.00373   -0.00099
C15   1   -0.005340   -0.050654    0.567109    11.00000    0.04381    0.03924 =
         0.04169    0.00032    0.00108    0.00137
AFIX  43
H6    2   -0.050838   -0.029644    0.570380    11.00000   -1.20000
AFIX   0
C16   1    0.033622   -0.069180    0.598387    11.00000    0.04075    0.04310 =
         0.03687   -0.00374   -0.00151   -0.00623
C17   1    0.092493   -0.103168    0.593962    11.00000    0.03786    0.03735 =
         0.03948    0.00688   -0.00509    0.00250
AFIX  43
H7    2    0.111964   -0.117609    0.614929    11.00000   -1.20000
AFIX   0
C18   1    0.122500   -0.115827    0.558995    11.00000    0.02878    0.03687 =
         0.03940    0.00078    0.00013   -0.00559
C19   1   -0.006227   -0.065449    0.462176    11.00000    0.04224    0.03315 =
         0.03793    0.00838   -0.00367   -0.00194
C20   1   -0.070379   -0.067104    0.431145    11.00000    0.04371    0.03589 =
         0.03826    0.00818   -0.00046   -0.00199
C21   1   -0.161957   -0.045828    0.433881    11.00000    0.04048    0.03551 =
         0.04802    0.00964   -0.00876   -0.00049
AFIX  43
H8    2   -0.206300   -0.044827    0.413394    11.00000   -1.20000
AFIX   0
C22   1   -0.188724   -0.026323    0.465841    11.00000    0.03412    0.03232 =
         0.04885    0.00916    0.00400    0.00285
C23   1   -0.126655   -0.029197    0.497111    11.00000    0.03960    0.03049 =
         0.04084    0.00066    0.00061   -0.00328
AFIX  43
H9    2   -0.147805   -0.016796    0.519017    11.00000   -1.20000
AFIX   0
C24   1   -0.035296   -0.049568    0.497122    11.00000    0.03706    0.03123 =
         0.03986    0.00175   -0.00261    0.00164
C25   1    0.030106   -0.123095    0.405947    11.00000    0.04105    0.03655 =
         0.03536    0.00610    0.00011    0.00020
C26   1    0.038891   -0.158131    0.386081    11.00000    0.03887    0.03995 =
         0.03687    0.00414    0.00141   -0.00212
C27   1   -0.023709   -0.161707    0.355453    11.00000    0.04793    0.03901 =
         0.03846    0.00214   -0.00182   -0.00164
AFIX  43
H10   2   -0.019552   -0.184375    0.340878    11.00000   -1.20000
AFIX   0
C28   1   -0.093225   -0.132339    0.345613    11.00000    0.05647    0.03974 =
         0.03660    0.00201   -0.01007    0.00053
C29   1   -0.107881   -0.100850    0.369196    11.00000    0.05088    0.03767 =
         0.04501    0.00931   -0.01006    0.00724
AFIX  43
H11   2   -0.159290   -0.082576    0.363469    11.00000   -1.20000
AFIX   0
C30   1   -0.049432   -0.095272    0.400992    11.00000    0.04547    0.03627 =
         0.03644    0.00629   -0.00160   -0.00518
C31   1    0.094977   -0.116580    0.435569    11.00000    0.03283    0.03382 =
         0.03839    0.00815    0.00263    0.00131
C32   1    0.080608   -0.088958    0.461788    11.00000    0.02981    0.03472 =
         0.03937    0.00101    0.00099   -0.00199
C33   1    0.127612   -0.102294    0.493948    11.00000    0.02718    0.03715 =
         0.04107    0.00428   -0.00370   -0.00084
C34   1    0.169758   -0.137528    0.486770    11.00000    0.02586    0.04258 =
         0.03452    0.00322    0.00243   -0.00292
C35   1    0.241143   -0.251603    0.596246    11.00000    0.03401    0.04665 =
         0.04099    0.00772   -0.00514    0.00439
C36   1    0.216073   -0.293062    0.584485    11.00000    0.05079    0.04318 =
         0.05068    0.00954   -0.00179    0.00204
AFIX 137
H12   2    0.257240   -0.300004    0.563130    11.00000   -1.50000
H13   2    0.143914   -0.294834    0.578156    11.00000   -1.50000
H14   2    0.231052   -0.310829    0.604656    11.00000   -1.50000
AFIX   0
C37   1    0.355986   -0.248679    0.602869    11.00000    0.03491    0.05925 =
         0.05574    0.02192   -0.00788    0.00284
AFIX 137
H15   2    0.376644   -0.268218    0.620791    11.00000   -1.50000
H16   2    0.372464   -0.222912    0.612247    11.00000   -1.50000
H17   2    0.392166   -0.253041    0.579797    11.00000   -1.50000
AFIX   0
C38   1    0.187550   -0.243574    0.633030    11.00000    0.04381    0.06065 =
         0.04550    0.00872    0.00308    0.00327
AFIX 137
H18   2    0.200015   -0.265085    0.649874    11.00000   -1.50000
H19   2    0.114363   -0.240885    0.628913    11.00000   -1.50000
H20   2    0.214239   -0.219653    0.643661    11.00000   -1.50000
AFIX   0
C39   1    0.014986   -0.053705    0.637303    11.00000    0.04782    0.04514 =
         0.03924   -0.00649    0.00250   -0.00288
C40   1   -0.058218   -0.019511    0.637779    11.00000    0.07052    0.05898 =
         0.04724   -0.00108    0.00388    0.01274
AFIX 137
H21   2   -0.029859    0.001667    0.623212    11.00000   -1.50000
H22   2   -0.068208   -0.010829    0.663054    11.00000   -1.50000
H23   2   -0.123570   -0.027426    0.627375    11.00000   -1.50000
AFIX   0
C41   1   -0.027269   -0.085129    0.662394    11.00000    0.07665    0.07019 =
         0.04797    0.00137    0.01063   -0.01565
AFIX 137
H24   2   -0.037779   -0.074491    0.686961    11.00000   -1.50000
H25   2    0.020999   -0.106628    0.663675    11.00000   -1.50000
H26   2   -0.092133   -0.094426    0.652640    11.00000   -1.50000
AFIX   0
C42   1    0.117504   -0.039447    0.652945    11.00000    0.05917    0.07477 =
         0.05577   -0.01754   -0.00291   -0.01670
AFIX 137
H27   2    0.142513   -0.017834    0.638155    11.00000   -1.50000
H28   2    0.166984   -0.060575    0.652305    11.00000   -1.50000
H29   2    0.107957   -0.030898    0.678284    11.00000   -1.50000
AFIX   0
C43   1   -0.292386   -0.005401    0.467250    11.00000    0.03285    0.03870 =
         0.05462    0.00695   -0.00039    0.00158
C44   1   -0.308059    0.017260    0.502813    11.00000    0.04384    0.04881 =
         0.05255    0.00785    0.00210    0.00765
AFIX 137
H30   2   -0.309872   -0.000704    0.523532    11.00000   -1.50000
H31   2   -0.372353    0.031447    0.501553    11.00000   -1.50000
H32   2   -0.251980    0.035536    0.506107    11.00000   -1.50000
AFIX   0
C45   1   -0.377521   -0.035178    0.463576    11.00000    0.04242    0.05008 =
         0.08609    0.00627    0.00089   -0.00450
AFIX 137
H33   2   -0.369480   -0.049331    0.440527    11.00000   -1.50000
H34   2   -0.443327   -0.021966    0.463712    11.00000   -1.50000
H35   2   -0.374319   -0.053321    0.484132    11.00000   -1.50000
AFIX   0
C46   1   -0.299818    0.023725    0.435213    11.00000    0.04244    0.05044 =
         0.05495    0.00122   -0.00773    0.00928
AFIX 137
H36   2   -0.244657    0.042612    0.437146    11.00000   -1.50000
H37   2   -0.365287    0.037128    0.436304    11.00000   -1.50000
H38   2   -0.294215    0.009873    0.411908    11.00000   -1.50000
AFIX   0
C47   1   -0.152498   -0.135391    0.309289    11.00000    0.07423    0.04597 =
         0.04883    0.00888   -0.02254    0.00094
C48   1   -0.200548   -0.172533    0.304806    11.00000    0.17338    0.07594 =
         0.13490    0.00807   -0.10363   -0.01985
AFIX 137
H39   2   -0.265438   -0.172735    0.317932    11.00000   -1.50000
H40   2   -0.156262   -0.192738    0.314706    11.00000   -1.50000
H41   2   -0.212588   -0.177360    0.278733    11.00000   -1.50000
AFIX   0
C49   1   -0.068046   -0.136759    0.276783    11.00000    0.10471    0.13655 =
         0.05568   -0.00273   -0.01268    0.02263
AFIX 137
H42   2   -0.101260   -0.143147    0.253555    11.00000   -1.50000
H43   2   -0.017032   -0.156463    0.282496    11.00000   -1.50000
H44   2   -0.035004   -0.111491    0.274728    11.00000   -1.50000
AFIX   0
C50   1   -0.205674   -0.100399    0.298865    11.00000    0.19936    0.08868 =
         0.08321   -0.00608   -0.07512    0.04772
AFIX 137
H45   2   -0.234680   -0.103614    0.274351    11.00000   -1.50000
H46   2   -0.158020   -0.078661    0.298760    11.00000   -1.50000
H47   2   -0.260254   -0.095277    0.316438    11.00000   -1.50000
AFIX   0
C51   1    0.408567   -0.309859    0.438211    11.00000    0.03298    0.03182 =
         0.03647    0.00033    0.00167    0.00828
C52   1    0.361999   -0.346995    0.439292    11.00000    0.03070    0.03474 =
         0.03839    0.00072    0.00137    0.00333
C53   1    0.360224   -0.364379    0.473946    11.00000    0.03147    0.03269 =
         0.04175    0.00141   -0.00194    0.00379
AFIX  43
H48   2    0.334101   -0.389809    0.476534    11.00000   -1.20000
AFIX   0
C54   1    0.396292   -0.344825    0.504632    11.00000    0.03648    0.03508 =
         0.04046    0.00548   -0.00224    0.00518
AFIX  43
H49   2    0.396924   -0.357843    0.527521    11.00000   -1.20000
AFIX   0
C55   1    0.431265   -0.307135    0.503055    11.00000    0.03096    0.03984 =
         0.03484    0.00059   -0.00207    0.00339
AFIX  43
H50   2    0.452185   -0.294495    0.524867    11.00000   -1.20000
AFIX   0
C56   1    0.436098   -0.287342    0.469328    11.00000    0.02850    0.03475 =
         0.04114    0.00322   -0.00137    0.00254
C57   1    0.305303   -0.338079    0.374175    11.00000    0.03360    0.03201 =
         0.03110   -0.00136    0.00171    0.00322
C58   1    0.306637   -0.361970    0.405791    11.00000    0.02833    0.03683 =
         0.03604   -0.00629   -0.00134    0.00421
C59   1    0.243793   -0.394412    0.404619    11.00000    0.03795    0.03263 =
         0.03290   -0.00214   -0.00136    0.00280
AFIX  43
H51   2    0.244585   -0.412072    0.424518    11.00000   -1.20000
AFIX   0
C60   1    0.179338   -0.401585    0.374692    11.00000    0.03784    0.03219 =
         0.03309    0.00321    0.00080   -0.00193
C61   1    0.171403   -0.374601    0.346031    11.00000    0.04379    0.03488 =
         0.03585   -0.00147    0.00179   -0.00033
AFIX  43
H52   2    0.123783   -0.379006    0.326952    11.00000   -1.20000
AFIX   0
C62   1    0.232512   -0.341165    0.344974    11.00000    0.04500    0.03104 =
         0.03235   -0.00370    0.00305    0.00347
C63   1    0.274287   -0.273434    0.324742    11.00000    0.03551    0.03046 =
         0.03250   -0.00167    0.00458   -0.00112
C64   1    0.215296   -0.307850    0.319638    11.00000    0.04170    0.03337 =
         0.03325   -0.00422    0.00402   -0.00045
C65   1    0.137075   -0.304698    0.294044    11.00000    0.04475    0.03458 =
         0.03300    0.00000   -0.00241   -0.00252
AFIX  43
H53   2    0.097485   -0.326911    0.288633    11.00000   -1.20000
AFIX   0
C66   1    0.114663   -0.269868    0.275964    11.00000    0.04728    0.03330 =
         0.03281   -0.00091    0.00103    0.00100
C67   1    0.165309   -0.235944    0.285821    11.00000    0.04947    0.02857 =
         0.03488    0.00400   -0.00165    0.00256
AFIX  43
H54   2    0.145002   -0.212281    0.274883    11.00000   -1.20000
AFIX   0
C68   1    0.245445   -0.235580    0.311412    11.00000    0.03571    0.03543 =
         0.03464   -0.00010    0.00820   -0.00111
C69   1    0.359191   -0.205084    0.359487    11.00000    0.03563    0.03111 =
         0.03792   -0.00021    0.00905   -0.00583
C70   1    0.289700   -0.200160    0.329485    11.00000    0.03790    0.03342 =
         0.03750    0.00009    0.00296   -0.00240
C71   1    0.257621   -0.162240    0.323110    11.00000    0.04509    0.03830 =
         0.03400    0.00005   -0.00165   -0.00290
AFIX  43
H55   2    0.214997   -0.157006    0.302728    11.00000   -1.20000
AFIX   0
C72   1    0.287053   -0.131576    0.346228    11.00000    0.04314    0.03459 =
         0.03471    0.00665    0.00577   -0.00357
C73   1    0.343086   -0.139049    0.378189    11.00000    0.04171    0.03765 =
         0.04460   -0.00074   -0.00168   -0.00757
AFIX  43
H56   2    0.357148   -0.118390    0.394533    11.00000   -1.20000
AFIX   0
C74   1    0.378972   -0.176302    0.386667    11.00000    0.03881    0.03636 =
         0.03378   -0.00069    0.00558   -0.00104
C75   1    0.440941   -0.228252    0.429634    11.00000    0.02475    0.03462 =
         0.04038   -0.00327   -0.00136   -0.00061
C76   1    0.422892   -0.188140    0.422456    11.00000    0.03148    0.03181 =
         0.04053   -0.00341   -0.00009   -0.00099
C77   1    0.437692   -0.163815    0.452875    11.00000    0.03765    0.04083 =
         0.04387   -0.00031    0.00089    0.00145
AFIX  43
H57   2    0.429497   -0.136738    0.449883    11.00000   -1.20000
AFIX   0
C78   1    0.464157   -0.178270    0.487468    11.00000    0.03407    0.03288 =
         0.04256   -0.00480    0.00211   -0.00578
C79   1    0.467827   -0.218310    0.493991    11.00000    0.03019    0.03931 =
         0.03921   -0.00212   -0.00682   -0.00056
AFIX  43
H58   2    0.479791   -0.227559    0.518089    11.00000   -1.20000
AFIX   0
C80   1    0.454101   -0.244528    0.465485    11.00000    0.02547    0.03365 =
         0.04322    0.00289   -0.00104    0.00489
C81   1    0.111792   -0.438076    0.372284    11.00000    0.04525    0.03198 =
         0.04136    0.00145   -0.00374   -0.00398
C82   1    0.125879   -0.464931    0.405298    11.00000    0.06066    0.03538 =
         0.04771   -0.00062   -0.00175   -0.00446
AFIX 137
H59   2    0.197109   -0.472948    0.406864    11.00000   -1.50000
H60   2    0.082693   -0.487773    0.402378    11.00000   -1.50000
H61   2    0.106835   -0.451224    0.427741    11.00000   -1.50000
AFIX   0
C83   1    0.139040   -0.460459    0.336967    11.00000    0.06123    0.03442 =
         0.05185   -0.01048    0.00082   -0.00175
AFIX 137
H62   2    0.121617   -0.444750    0.315555    11.00000   -1.50000
H63   2    0.100794   -0.484726    0.336222    11.00000   -1.50000
H64   2    0.211966   -0.466078    0.336754    11.00000   -1.50000
AFIX   0
C84   1   -0.001609   -0.426342    0.370445    11.00000    0.04995    0.03932 =
         0.04566   -0.00296   -0.00402   -0.00192
AFIX 137
H65   2   -0.018855   -0.410730    0.391938    11.00000   -1.50000
H66   2   -0.043936   -0.449617    0.370056    11.00000   -1.50000
H67   2   -0.013769   -0.411255    0.348176    11.00000   -1.50000
AFIX   0
C85   1    0.028957   -0.269673    0.247199    11.00000    0.05683    0.03595 =
         0.03818    0.00165   -0.01172    0.00145
C86   1   -0.073422   -0.275446    0.266661    11.00000    0.05099    0.07820 =
         0.05656    0.01473   -0.00998    0.00122
AFIX 137
H68   2   -0.073320   -0.300335    0.279434    11.00000   -1.50000
H69   2   -0.128322   -0.275093    0.248558    11.00000   -1.50000
H70   2   -0.083885   -0.254588    0.284398    11.00000   -1.50000
AFIX   0
C87   1    0.046425   -0.302649    0.219407    11.00000    0.08203    0.04384 =
         0.04591   -0.00227   -0.02209    0.00162
AFIX 137
H71   2    0.114029   -0.299988    0.208487    11.00000   -1.50000
H72   2   -0.005202   -0.301287    0.200133    11.00000   -1.50000
H73   2    0.041527   -0.327586    0.231973    11.00000   -1.50000
AFIX   0
C88   1    0.025518   -0.232146    0.225096    11.00000    0.06608    0.05096 =
         0.04761    0.00365   -0.01740    0.00112
AFIX 137
H74   2    0.005455   -0.210780    0.241135    11.00000   -1.50000
H75   2   -0.023928   -0.234735    0.205202    11.00000   -1.50000
H76   2    0.092824   -0.226893    0.214799    11.00000   -1.50000
AFIX   0
C89   1    0.261480   -0.089198    0.335365    11.00000    0.04958    0.03411 =
         0.04288    0.00122    0.00156   -0.00246
C90   1    0.159173   -0.086101    0.315599    11.00000    0.07438    0.03341 =
         0.06840    0.00559   -0.02002   -0.00188
AFIX 137
H77   2    0.106148   -0.098085    0.330604    11.00000   -1.50000
H78   2    0.163308   -0.099405    0.291970    11.00000   -1.50000
H79   2    0.142638   -0.058831    0.311583    11.00000   -1.50000
AFIX   0
C91   1    0.346759   -0.074971    0.310505    11.00000    0.09044    0.03858 =
         0.05662   -0.00001    0.02504   -0.00630
AFIX 137
H80   2    0.349716   -0.091118    0.288500    11.00000   -1.50000
H81   2    0.411603   -0.076550    0.323577    11.00000   -1.50000
H82   2    0.333722   -0.048110    0.303475    11.00000   -1.50000
AFIX   0
C92   1    0.256395   -0.062427    0.369169    11.00000    0.05997    0.03953 =
         0.04558   -0.00057    0.00187    0.00415
AFIX 137
H83   2    0.235906   -0.036453    0.361484    11.00000   -1.50000
H84   2    0.323350   -0.061229    0.380816    11.00000   -1.50000
H85   2    0.206704   -0.072624    0.386641    11.00000   -1.50000
AFIX   0
C93   1    0.493619   -0.149561    0.518108    11.00000    0.03449    0.04102 =
         0.04409   -0.00430   -0.00222    0.00018
C94   1    0.471866   -0.165499    0.556393    11.00000    0.05332    0.04172 =
         0.04622   -0.00555   -0.00796   -0.00192
AFIX 137
H86   2    0.399124   -0.170896    0.558789    11.00000   -1.50000
H87   2    0.492120   -0.146416    0.574809    11.00000   -1.50000
H88   2    0.510425   -0.189390    0.560093    11.00000   -1.50000
AFIX   0
C95   1    0.609976   -0.142397    0.514134    11.00000    0.03500    0.04808 =
         0.05769   -0.00669   -0.00665   -0.00701
AFIX 137
H89   2    0.646718   -0.166490    0.518905    11.00000   -1.50000
H90   2    0.631458   -0.122687    0.531759    11.00000   -1.50000
H91   2    0.624887   -0.133511    0.489239    11.00000   -1.50000
AFIX   0
C96   1    0.440088   -0.110000    0.514528    11.00000    0.05029    0.03413 =
         0.05287   -0.00356   -0.00598   -0.00126
AFIX 137
H92   2    0.459532   -0.097882    0.491322    11.00000   -1.50000
H93   2    0.460456   -0.093309    0.534910    11.00000   -1.50000
H94   2    0.366344   -0.113733    0.515083    11.00000   -1.50000
AFIX   0
C97   1    0.430284   -0.253054    0.400303    11.00000    0.03059    0.03023 =
         0.03846   -0.00192    0.00497   -0.00104
C98   1    0.393872   -0.242254    0.366734    11.00000    0.03178    0.03580 =
         0.03223   -0.00256    0.00294    0.00017
C99   1    0.354093   -0.275406    0.350060    11.00000    0.03103    0.03638 =
         0.03534   -0.00220    0.00473    0.00022
C100  1    0.367545   -0.305761    0.373461    11.00000    0.03131    0.03575 =
         0.03535   -0.00162    0.00531    0.00291
N1    3    0.152466   -0.146521    0.450311    11.00000    0.03480    0.03571 =
         0.03990    0.00436    0.00017   -0.00319
N2    3    0.417476   -0.292502    0.404332    11.00000    0.02726    0.03148 =
         0.03743   -0.00093    0.00059   -0.00126
C101  1    0.335048   -0.381461    0.250566    21.00000    0.05919    0.04801 =
         0.04610   -0.00377    0.00366    0.00291
AFIX  23
H95   2    0.317045   -0.394817    0.273630    21.00000   -1.20000
H96   2    0.344743   -0.353737    0.256202    21.00000   -1.20000
AFIX   0
C102  1    0.250207   -0.385680    0.224113    21.00000    0.04694    0.06488 =
         0.06692    0.01151    0.00530   -0.01338
AFIX  23
H97   2    0.187886   -0.374801    0.235216    21.00000   -1.20000
H98   2    0.238127   -0.413537    0.219825    21.00000   -1.20000
SHEL 99999.000000 0.840885
HTAB
LIST 4
AFIX   0
CL1   4    0.271314   -0.362545    0.180775    21.00000    0.07440    0.05952 =
         0.05237    0.00322   -0.01208    0.00589
CL2   4    0.450429   -0.400759    0.233543    21.00000    0.05563    0.07257 =
         0.04537    0.00143   -0.00001    0.00887
C103  1    0.381348   -0.515844    0.221841    31.00000    0.05264    0.10752 =
         0.25499    0.08899   -0.05021   -0.02682
AFIX  23
H99   2    0.454595   -0.509474    0.222633    31.00000   -1.20000
H100  2    0.372789   -0.544094    0.224675    31.00000   -1.20000
AFIX   0
C104  1    0.339117   -0.503417    0.191190    31.00000    0.06066    0.09849 =
         0.31069    0.16000   -0.08050   -0.04426
AFIX  23
H101  2    0.353471   -0.475625    0.187479    31.00000   -1.20000
H102  2    0.264633   -0.507199    0.191889    31.00000   -1.20000
AFIX   0
CL3   4    0.398410   -0.533503    0.152946    31.00000    0.06407    0.04804 =
         0.06987    0.00080   -0.00045   -0.00861
CL4   4    0.308437   -0.488523    0.258273    31.00000    0.11713    0.04400 =
         0.06629    0.00644    0.01515   -0.01059

HKLF 4

REM  v150113
REM R1 =  0.0917 for    7136 Fo > 4sig(Fo)  and  0.1835 for all   14580 data
REM   1017 parameters refined using      0 restraints

END

WGHT      0.1184     11.5312

REM No hydrogen bonds found for HTAB generation

REM Highest difference peak  1.094,  deepest hole -0.453,  1-sigma level  0.074
Q1    1  -0.2869 -0.1331  0.3241  11.00000  0.05    1.09
Q2    1  -0.1373 -0.1658  0.2854  11.00000  0.05    0.41
Q3    1   0.4017 -0.4286  0.2349  11.00000  0.05    0.34
Q4    1   0.5197 -0.5095  0.2552  11.00000  0.05    0.29
Q5    1  -0.4836 -0.0303  0.4278  11.00000  0.05    0.28
Q6    1  -0.3349 -0.1352  0.2994  11.00000  0.05    0.28
Q7    1  -0.1268 -0.1006  0.2869  11.00000  0.05    0.26
Q8    1   0.5416 -0.2889  0.3995  11.00000  0.05    0.26
Q9    1   0.4396 -0.3304  0.3664  11.00000  0.05    0.26
Q10   1  -0.1676  0.0103  0.5503  11.00000  0.05    0.25
Q11   1   0.4288 -0.3088  0.3363  11.00000  0.05    0.25
Q12   1   0.2845 -0.4490  0.2469  11.00000  0.05    0.25
Q13   1  -0.4644 -0.0030  0.4457  11.00000  0.05    0.25
Q14   1   0.3912  0.3791  0.0853  11.00000  0.05    0.25
Q15   1   0.1068 -0.2276  0.3445  11.00000  0.05    0.25
Q16   1  -0.1565 -0.0198  0.5339  11.00000  0.05    0.25
Q17   1   0.0622 -0.1186  0.4933  11.00000  0.05    0.24
Q18   1   0.3228 -0.1819  0.6131  11.00000  0.05    0.24
Q19   1   0.0042 -0.1199  0.4693  11.00000  0.05    0.24
Q20   1  -0.1448  0.0032  0.4677  11.00000  0.05    0.24
Q21   1   0.4345 -0.5720  0.1310  11.00000  0.05    0.24
Q22   1  -0.1985 -0.0695  0.3016  11.00000  0.05    0.24
Q23   1   0.0677 -0.4813  0.3314  11.00000  0.05    0.24
Q24   1   0.1379  0.1070  0.0994  11.00000  0.05    0.24
Q25   1  -0.0181 -0.1914  0.3276  11.00000  0.05    0.23
;
_shelx_res_checksum   98334

_shelx_hkl_file
;
   0   0  -6 1367.59   48.99
   0   0  -6 1417.82   22.58
   0   0  -7   36.29   14.22
   0   0  -7   15.05    6.20
   0   0  -8  645.55   40.17
   0   0  -8  657.15   34.07
   0   0  -9    4.16    4.23
   0   0 -10   32.97   12.03
   0   0 -11   -2.03    4.33
   0   0 -12  499.99   25.17
   0   0 -13    1.65    1.94
   0   0 -14  265.61   17.24
   0   0 -16   67.29   11.65
   0   0 -17   10.69    5.72
   0   0 -18  150.46   13.12
   0   0 -19   -0.95    3.71
   0   0 -20   66.07   59.64
   0   0 -21    6.92    6.98
   0   0 -22  773.84   24.48
   0   0 -23   -3.46    4.00
   0   0 -24  172.90   17.68
   0   0 -25   -7.20    3.46
   0   0 -26  111.94   15.95
   0   0 -27    3.31    5.04
   0   0 -28   31.86   32.28
   0   0 -29   -0.81    3.16
   0   0 -30  859.13   45.70
   0   0 -31   -1.40    4.19
   0   0 -32 1992.93 1833.98
   0   0 -33    5.87    6.20
   0   0 -34    6.47    7.16
   0   0 -35   -3.15    4.83
   0   0 -36  297.87  233.44
   0   0 -37   62.38    6.09
   0   0 -38    9.18    8.49
   0   0 -39    3.07    4.93
   0   0 -40   17.16   10.81
   0   0 -41   -5.19    4.83
   0   0 -42   15.51    8.38
   0   0 -43   -1.69    4.41
   0   0 -44    4.09    6.21
   0   0 -45   -5.24    4.81
   0   0 -46    5.92    5.72
   0   0 -47   -3.12    4.34
   0   1   6    0.19    1.59
   0   1  -6   -5.13    3.96
   0  -1  -6    2.48    2.27
   0  -1   6   -8.60    3.79
   0   1   7   24.78   10.88
   0   1  -7   13.05    8.06
   0  -1  -7   13.86   15.94
   0  -1   7   55.38   17.46
   0   1   8   -3.18    3.74
   0  -1   8  -10.62    5.87
   0  -1  -8   -7.58    3.61
   0  -1   9   -4.82    4.93
   0  -1  -9   -3.84    2.93
   0   1 -10    4.66    5.58
   0  -1 -10    6.87    4.50
   0   1 -11   -4.46    3.03
   0  -1 -11    1.73    1.83
   0   1 -12    7.10    4.05
   0  -1 -12   -0.35    2.90
   0   1 -13   -5.08    2.87
   0  -1 -13   -1.59    2.16
   0   1 -14  -10.02    3.17
   0  -1 -14    5.20    4.42
   0   1 -15   -2.04    3.48
   0  -1 -15    5.68    4.95
   0   1 -16    7.25    6.05
   0  -1 -16   16.11    7.76
   0   1 -17    3.62    3.61
   0  -1 -17    0.07    2.29
   0   1 -18   -8.35    3.37
   0  -1 -18   -4.52    3.12
   0   1 -19    6.88    4.38
   0  -1 -19    4.72    4.03
   0   1 -20   -5.09    3.18
   0  -1 -20   -2.54    3.36
   0   1 -21    6.47    5.06
   0  -1 -21    3.68    3.91
   0   1 -22   11.01    9.04
   0  -1 -22   -1.82    3.62
   0   1 -23    9.81    7.06
   0  -1 -23    3.87    3.79
   0   1 -24    8.06    6.55
   0  -1 -24    2.26    3.37
   0   1 -25   -7.69    3.92
   0  -1 -25    8.10    5.95
   0   1 -26    0.69    3.86
   0  -1 -26   -3.46    3.82
   0   1 -27    6.90    6.14
   0  -1 -27   -6.04    4.10
   0   1 -28    2.46    4.45
   0  -1 -28    4.20    6.50
   0   1 -29    4.88    5.64
   0  -1 -29    8.06    5.35
   0   1 -30   10.08    7.63
   0  -1 -30    5.40    7.12
   0   1 -31   -2.50    3.67
   0  -1 -31   25.23   12.80
   0   1 -32   37.00   14.40
   0  -1 -32    7.07    6.49
   0   1 -33    3.75    4.05
   0  -1 -33   -3.73    4.28
   0   1 -34    2.02    4.28
   0  -1 -34    9.19    7.81
   0   1 -35   15.20    8.55
   0  -1 -35    8.57    7.29
   0   1 -36    4.73    5.59
   0  -1 -36   12.21    9.42
   0   1 -37   -1.26    5.83
   0  -1 -37    2.66    4.05
   0   1 -38    0.39    3.37
   0  -1 -38    5.32    6.97
   0   1 -39   -2.76    4.40
   0  -1 -39    4.10    5.28
   0   1 -40    5.15    7.14
   0  -1 -40    3.41    6.56
   0   1 -41    4.13    5.15
   0  -1 -41    1.08    3.69
   0   1 -42   11.28    5.24
   0  -1 -42    2.62    4.37
   0   1 -43    0.06    3.96
   0  -1 -43   10.14    6.51
   0   1 -44    8.63    6.08
   0  -1 -44    9.98   10.62
   0   1 -45    3.91    6.11
   0  -1 -45   -2.82    4.85
   0   1 -46    8.11    7.87
   0  -1 -46   12.82   10.02
   0   1 -47   11.71    9.28
   0  -1 -47    0.58    3.36
   0   2  -5  876.43   31.33
   0  -2   5  802.44   28.77
   0  -2  -5  818.38   29.18
   0   2   6 2669.81   42.53
   0   2  -6 2687.90   43.11
   0  -2  -6 2631.93   41.22
   0  -2   6 2671.38   42.65
   0   2   7  858.78   32.67
   0   2  -7  746.44   40.49
   0  -2  -7  785.03   31.42
   0  -2   7  859.60   52.26
   0   2   8   75.82   17.14
   0  -2   8   40.25   14.09
   0  -2  -8   68.95   17.02
   0  -2   9 1161.89   42.29
   0  -2  -9 1092.76   39.79
   0  -2  10 1417.32   27.94
   0  -2 -10 1411.81 1533.78
   0  -2  11  362.64   13.60
   0  -2 -11  361.24   20.85
   0  -2  12   11.82    6.71
   0  -2 -12   19.57    6.26
   0  -2  13  307.87   21.40
   0  -2 -13  326.32   18.97
   0   2 -14   -2.14    3.28
   0  -2 -14    2.82    3.20
   0   2 -15  302.53   17.27
   0  -2 -15  306.86  224.80
   0   2 -16   37.73   11.69
   0  -2 -16   37.21   12.68
   0   2 -17   17.49    7.68
   0  -2 -17   25.31   10.65
   0   2 -18  282.41   16.92
   0  -2 -18  265.01   16.97
   0   2 -19  108.44   18.40
   0  -2 -19   92.56   16.59
   0   2 -20    3.85    3.69
   0  -2 -20   -2.95    3.66
   0   2 -21   31.35    6.15
   0  -2 -21   22.08    7.74
   0   2 -22  121.52   15.28
   0   2 -23   -0.16    4.06
   0  -2 -23   20.53    6.93
   0   2 -24  117.08   15.36
   0  -2 -24  112.80   15.20
   0   2 -25   24.75    7.05
   0  -2 -25   20.51    6.70
   0   2 -26  189.04   19.51
   0  -2 -26  174.86   14.88
   0   2 -27  211.10    9.89
   0   2 -28   11.13    7.17
   0  -2 -28   14.84    8.45
   0   2 -29  823.00   22.29
   0  -2 -29  843.12   22.92
   0   2 -30  310.86   20.47
   0  -2 -30  303.40   20.46
   0   2 -31  322.49   25.13
   0  -2 -31  359.69   26.05
   0   2 -32   28.38   12.50
   0  -2 -32   37.56   11.30
   0   2 -33   41.23   10.56
   0  -2 -33   32.41   11.51
   0   2 -34    8.66    7.56
   0  -2 -34  -12.17    4.00
   0   2 -35    6.37    7.10
   0  -2 -35   14.96    8.65
   0   2 -36   -1.59    5.18
   0  -2 -36    2.90    5.77
   0   2 -37  192.98   14.22
   0  -2 -37  168.91   11.58
   0   2 -38   15.40   11.10
   0  -2 -38    5.53    6.22
   0   2 -39    8.94    7.96
   0  -2 -39    7.72    6.69
   0   2 -40   28.81   14.95
   0  -2 -40   58.26   22.07
   0   2 -41   20.49   11.00
   0  -2 -41   15.67    9.66
   0   2 -42    7.44    7.03
   0  -2 -42   -1.54    4.31
   0   2 -43    6.53    5.59
   0  -2 -43    2.89    5.00
   0   2 -44   10.27    6.15
   0  -2 -44    7.79    5.89
   0   2 -45   15.51   11.90
   0  -2 -45    9.11    8.18
   0   2 -46   19.33   10.88
   0  -2 -46   -1.72    3.19
   0   2 -47    6.15    6.09
   0  -2 -47   35.28   28.13
   0   3   5    3.47    3.24
   0   3  -5   -3.69    2.79
   0  -3  -5   -2.77    2.02
   0  -3   5   -8.72    2.80
   0   3   6   15.31    7.00
   0   3  -6    9.44    5.60
   0  -3  -6   21.71    8.18
   0  -3   6   33.49   12.63
   0   3   7   16.64    6.28
   0  -3   7   24.75   10.56
   0  -3  -7   14.58    5.82
   0   3   8   -4.05    2.87
   0  -3   8  -12.55    5.91
   0  -3  -8   -5.12    3.30
   0  -3   9   -6.93    4.14
   0  -3  -9    1.76    1.86
   0  -3  10  -13.60    4.45
   0  -3 -10   -2.58    2.92
   0  -3 -11    3.66    3.32
   0  -3  12   -3.88    4.60
   0  -3 -12   -3.76    2.66
   0  -3  13   13.35    8.31
   0  -3 -13    3.06    2.82
   0  -3  14  -10.24    4.69
   0  -3 -14    1.17    1.83
   0  -3  15    8.82    6.24
   0  -3 -15    8.06    4.80
   0  -3  16    5.29    4.85
   0  -3 -16    1.87    4.05
   0   3 -17   -6.95    3.83
   0  -3 -17   -4.54    3.27
   0   3 -18   -1.78    3.78
   0  -3 -18   -1.82    3.39
   0   3 -19  -10.16    3.44
   0  -3 -19    1.51    2.48
   0   3 -20   -0.84    2.17
   0  -3 -20    9.34    6.28
   0   3 -21   -1.78    3.80
   0  -3 -21   -0.18    3.53
   0   3 -22   -3.53    3.68
   0  -3 -22   -1.14    2.44
   0   3 -23   -9.04    3.51
   0  -3 -23   -4.68    3.47
   0   3 -24   -1.94    3.81
   0  -3 -24   -2.20    3.95
   0   3 -25   -7.38    3.54
   0  -3 -25   -2.46    4.09
   0   3 -26   -0.04    2.83
   0  -3 -26   -0.32    3.91
   0   3 -27    1.18    3.18
   0  -3 -27    2.92    3.77
   0   3 -28   17.21    9.49
   0  -3 -28   12.70    6.58
   0   3 -29   10.25    6.23
   0  -3 -29    2.23    3.29
   0   3 -30   15.20    8.12
   0  -3 -30   10.57    8.21
   0   3 -31   13.88   10.25
   0  -3 -31    7.89    5.86
   0   3 -32   -9.33    5.18
   0  -3 -32    0.91    2.87
   0   3 -33   -0.91    3.22
   0  -3 -33   -1.75    3.24
   0   3 -34   -6.29    4.34
   0  -3 -34    2.94    4.57
   0   3 -35    3.46    5.57
   0  -3 -35    0.68    3.76
   0   3 -36   -1.80    5.21
   0  -3 -36    7.09    7.02
   0   3 -37    4.62    6.15
   0  -3 -37   -0.05    5.18
   0   3 -38    5.03    5.94
   0  -3 -38    3.31    5.37
   0   3 -39   -5.85    5.25
   0  -3 -39   -2.82    5.37
   0   3 -40    4.34    8.12
   0  -3 -40   12.83    8.77
   0   3 -41    9.41    7.48
   0  -3 -41   -2.34    4.97
   0   3 -42    5.87    7.40
   0  -3 -42   12.49    8.47
   0   3 -43    1.32    2.63
   0  -3 -43  -11.04    4.31
   0   3 -44    5.44    7.11
   0  -3 -44    8.39    6.90
   0   3 -45    3.48    6.45
   0  -3 -45   14.31    8.26
   0   3 -46   -2.54    4.75
   0  -3 -46    5.97    5.28
   0   3 -47   -5.84    4.20
   0  -3 -47   11.76    9.58
   0   4   4   16.85    6.16
   0   4  -4    1.49    3.39
   0  -4  -4    6.90    4.08
   0  -4   4    7.58    4.68
   0   4  -5 1926.23   30.73
   0   4   5 1933.92   35.01
   0  -4   5 1894.88   31.34
   0  -4   6 2318.92   39.91
   0   4   7 2026.23   32.12
   0   4   8  218.18  237.13
   0  -4   8  232.84   17.67
   0  -4  -8  224.23  243.68
   0  -4   9  132.75   17.17
   0  -4  -9  142.05   10.23
   0  -4  10   18.84    7.62
   0  -4 -10   30.26   11.08
   0  -4  11  119.35   15.84
   0  -4 -11  130.81   18.87
   0  -4  12   42.83   14.33
   0  -4 -12   54.78   14.41
   0  -4  13  146.81   13.43
   0  -4 -13  130.06   16.98
   0  -4  14  134.76   21.12
   0  -4 -14  111.61   15.38
   0  -4  15   49.47   16.03
   0  -4 -15   74.17   12.57
   0  -4  16  302.58   21.43
   0  -4 -16  270.66   16.28
   0  -4  17   66.00   16.43
   0  -4 -17   53.51   17.13
   0  -4  18  347.14   17.10
   0  -4 -18  346.91   18.13
   0   4 -19    3.37    4.54
   0  -4 -19   -0.39    3.73
   0   4 -20   13.35    7.41
   0  -4 -20   18.66    6.12
   0   4 -21    5.67    4.37
   0  -4 -21   -1.75    2.81
   0   4 -22   85.55   10.28
   0  -4 -22  102.59   14.17
   0   4 -23    3.45    4.32
   0  -4 -23   10.04    6.96
   0   4 -24  115.84   12.42
   0  -4 -24  104.49   16.62
   0   4 -25   -0.07    3.97
   0  -4 -25   -4.76    3.93
   0   4 -26   12.93    7.44
   0  -4 -26    7.25    6.19
   0   4 -27   26.73   11.01
   0  -4 -27   12.81    7.52
   0   4 -28 1241.93 1239.99
   0  -4 -28 1213.07   28.78
   0   4 -29    5.31    6.45
   0  -4 -29    4.61    6.18
   0   4 -30  527.67   34.63
   0  -4 -30  503.79   27.66
   0  -4 -31   45.89   13.34
   0   4 -32   14.10    8.57
   0  -4 -32    9.04    6.05
   0   4 -33   41.44   10.64
   0  -4 -33   37.94   13.10
   0   4 -34    3.85    5.73
   0  -4 -34    2.22    4.27
   0   4 -35   38.41    8.02
   0  -4 -35   45.39   14.80
   0   4 -36  215.62   31.25
   0  -4 -36  182.32   26.87
   0   4 -37   22.41    8.83
   0  -4 -37   11.24    9.18
   0   4 -38   -2.01    5.44
   0  -4 -38   -4.74    4.97
   0   4 -39  -13.44    5.05
   0  -4 -39   -1.48    3.96
   0   4 -40   -1.32    5.85
   0  -4 -40   -8.59    4.89
   0   4 -41   45.35   21.17
   0  -4 -41   57.33   26.02
   0   4 -42    4.54    6.00
   0  -4 -42    3.75    5.41
   0   4 -43   24.43   16.12
   0  -4 -43   20.73   20.37
   0   4 -44   -1.94    5.18
   0  -4 -44    8.29    8.66
   0   4 -45   10.55    8.25
   0  -4 -45   12.79    7.40
   0   4 -46    1.79    4.40
   0  -4 -46    7.77    7.52
   0   4 -47    6.70    5.57
   0   5   1    2.23    2.38
   0   5  -1    1.37    1.33
   0  -5  -1   -3.66    2.15
   0  -5   1   -0.21    2.78
   0   5   2   -0.24    1.47
   0   5  -2   -3.71    2.24
   0  -5  -2   -4.57    1.90
   0  -5   2   -5.58    2.35
   0   5   3    1.34    1.53
   0   5  -3   -5.72    3.10
   0  -5  -3   -3.33    1.97
   0  -5   3   -6.22    2.64
   0   5   4    4.98    3.26
   0   5  -4   -0.24    3.97
   0  -5  -4   13.93   15.38
   0  -5   4   33.75   13.37
   0   5   5   24.64   10.69
   0  -5   5   26.64   11.93
   0  -5  -5   25.41   10.04
   0   5   6   -1.60    4.31
   0  -5  -6   -3.23    3.43
   0   5   7   -4.89    3.35
   0  -5   7   -2.93    4.93
   0  -5  -7   -0.60    1.72
   0  -5   8  -12.24    4.02
   0  -5  -8    2.57    3.34
   0  -5   9    0.25    3.17
   0  -5  -9    4.93    3.36
   0  -5 -10   -9.97    2.58
   0  -5  11  -15.36    4.30
   0  -5 -11   -0.65    2.86
   0  -5  12   -4.00    4.51
   0  -5 -12   -8.06    2.43
   0  -5  13  -10.54    5.23
   0  -5 -13   -0.98    2.86
   0  -5  14    7.52    7.37
   0  -5 -14   -0.66    2.99
   0  -5  15   15.78    9.01
   0  -5 -15    6.13    4.73
   0  -5  16    5.45    5.52
   0  -5 -16   -3.40    3.77
   0  -5  17    4.21    3.59
   0  -5 -17   -5.78    3.36
   0  -5  18    3.75    4.00
   0  -5 -18    2.12    3.92
   0  -5  19   -6.87    4.78
   0  -5 -19    6.13    4.47
   0  -5  20   -0.20    4.21
   0  -5 -20   -0.16    2.99
   0  -5 -21    3.07    3.50
   0   5 -22    4.90    3.54
   0  -5 -22   16.08    7.56
   0   5 -23   10.83    6.73
   0  -5 -23    1.06    2.13
   0   5 -24    4.32    4.38
   0  -5 -24    3.36    5.30
   0   5 -25   -0.26    4.08
   0  -5 -25    4.44    4.96
   0   5 -26  -10.21    3.93
   0  -5 -26    5.74    4.92
   0   5 -27   11.06    7.74
   0  -5 -27    6.25    5.86
   0   5 -28   10.18   11.74
   0  -5 -28   -0.75    2.70
   0   5 -29    4.78    6.68
   0  -5 -29   12.69    9.00
   0   5 -30   15.58    8.72
   0  -5 -30    9.82    9.57
   0   5 -31    6.60    6.40
   0  -5 -31    3.93    6.47
   0   5 -32    8.41    6.91
   0  -5 -32   -1.79    4.13
   0   5 -33   -9.04    5.10
   0  -5 -33  -14.00    3.88
   0   5 -34    3.26    6.94
   0  -5 -34   -3.02    4.02
   0   5 -35   10.22    7.32
   0  -5 -35    0.10    4.99
   0   5 -36   -4.76    5.29
   0  -5 -36   10.17    8.44
   0   5 -37   -4.31    5.69
   0  -5 -37   13.88    8.51
   0   5 -38   -6.87    5.29
   0  -5 -38   -4.52    5.13
   0   5 -39    7.59    7.23
   0  -5 -39   11.01    7.42
   0   5 -40    8.70    6.66
   0  -5 -40   -2.30    5.41
   0   5 -41   -4.51    5.46
   0  -5 -41   -0.36    5.89
   0   5 -42    7.75    6.67
   0  -5 -42   -6.15    4.35
   0   5 -43    8.37    6.66
   0  -5 -43    6.73    6.80
   0   5 -44   -1.26    3.26
   0  -5 -44    5.42    5.12
   0   5 -45   11.47    7.42
   0  -5 -45   -8.40    4.90
   0   5 -46    3.47    6.20
   0   6   1 1523.93   34.95
   0  -6   2 2241.87   36.39
   0   6   3  147.03   19.73
   0   6  -3  121.17   22.04
   0  -6  -3  160.41   22.80
   0  -6   3  212.31   25.14
   0  -6   4 1611.41   29.26
   0  -6  -5 1614.75   28.74
   0   6   6 1650.03   27.00
   0  -6   6 1692.06   27.51
   0  -6  -6 1669.96   26.68
   0   6   7  537.23   25.96
   0  -6   7  545.21   31.38
   0  -6  -7  530.41   25.97
   0  -6   8  271.06   13.89
   0  -6  -8  310.96   16.65
   0  -6   9   44.88   13.23
   0  -6  -9   43.85   12.70
   0  -6  10   98.11   18.52
   0  -6 -10   81.81   18.31
   0  -6  11  246.29   13.32
   0  -6 -11  275.27   14.90
   0  -6  12  339.25  368.81
   0  -6 -12  316.87   17.33
   0  -6  13  718.20   37.81
   0  -6 -13  643.16   29.88
   0  -6  14  734.67   34.93
   0  -6 -14  680.16   32.34
   0  -6  15    0.75    3.66
   0  -6 -15   15.95    8.27
   0  -6  16 1302.82   60.05
   0  -6 -16 1285.29   57.45
   0  -6  17   40.91   12.05
   0  -6 -17   50.08   14.53
   0  -6  18  754.98   21.59
   0  -6 -18  701.18   36.99
   0  -6  19   16.66   10.17
   0  -6 -19   18.08    9.47
   0  -6  20  157.62   19.68
   0  -6 -20  174.80   12.40
   0  -6  21    5.40    4.39
   0  -6 -21   24.22    8.19
   0  -6  22  204.87   13.17
   0  -6 -22  217.18   11.54
   0   6 -23    0.68    2.55
   0  -6 -23    7.63    6.55
   0   6 -24   12.53    6.38
   0  -6 -24   -0.32    2.78
   0   6 -25   -5.76    3.89
   0  -6 -25   10.85    6.03
   0   6 -26   37.40   11.25
   0  -6 -26   17.22    9.88
   0   6 -27   42.32    8.93
   0  -6 -27   55.69    8.94
   0   6 -28   11.58    7.36
   0  -6 -28   -2.36    3.01
   0   6 -29  114.24   15.91
   0  -6 -29  103.26   13.47
   0   6 -30 1060.79  979.70
   0  -6 -30 1000.86   54.24
   0   6 -31   26.66   10.64
   0  -6 -31   13.47    7.97
   0   6 -32  173.06   23.82
   0  -6 -32  161.35   23.28
   0   6 -33   14.76   13.25
   0  -6 -33    4.31    5.56
   0   6 -34  123.25   14.84
   0  -6 -34  130.91   14.77
   0   6 -35    5.90    6.35
   0  -6 -35   11.10    9.49
   0   6 -36    3.54    7.45
   0  -6 -36   10.56    8.13
   0   6 -37   11.58    9.22
   0  -6 -37   16.10   10.62
   0   6 -38    3.70    5.10
   0  -6 -38  -10.22    4.63
   0   6 -39   20.41   13.99
   0  -6 -39   34.55   11.53
   0   6 -40   11.50    8.23
   0  -6 -40    1.90    5.61
   0   6 -41   -0.37    5.55
   0  -6 -41   20.23   12.72
   0   6 -42    5.47    6.80
   0  -6 -42    4.93    5.76
   0   6 -43    2.93    4.95
   0  -6 -43   13.98    6.83
   0   6 -44  -11.35    4.90
   0  -6 -44   -0.15    3.81
   0   6 -45   -2.35    3.49
   0  -6 -45    6.50    6.45
   0   6 -46    6.44    5.74
   0   7   0   13.32    9.09
   0  -7   0   21.73    8.40
   0   7   1   27.74   11.57
   0   7  -1   21.01    8.09
   0  -7  -1   15.78    7.39
   0  -7   1   28.74   13.25
   0  -7  -2   -0.73    1.71
   0   7   3    7.33    4.49
   0  -7   3   -1.15    5.13
   0  -7  -3   -1.12    4.34
   0   7   4   -9.07    3.52
   0  -7   4  -16.76    5.42
   0  -7  -4   -8.95    3.53
   0   7   5    0.65    3.62
   0  -7  -5    0.25    3.36
   0   7   6   -4.86    2.72
   0  -7   6    2.83    2.86
   0  -7  -6    1.86    1.76
   0  -7   7    0.46    2.43
   0  -7  -7   -0.08    2.13
   0  -7   8   -5.90    4.31
   0  -7  -8   -2.27    2.89
   0  -7   9    3.86    3.68
   0  -7  -9    1.25    1.58
   0  -7  10   -1.67    4.43
   0  -7 -10    3.78    4.37
   0  -7  11   -3.04    4.43
   0  -7 -11    4.31    3.82
   0  -7  12    4.61    4.79
   0  -7 -12   12.75    6.39
   0  -7  13    2.13    3.72
   0  -7  14   29.17    9.71
   0  -7 -14    5.51    4.58
   0  -7  15    9.91    6.61
   0  -7 -15   -0.31    3.38
   0  -7  16    3.22    4.19
   0  -7 -16   -1.70    3.60
   0  -7  17    4.57    4.76
   0  -7 -17   -6.86    3.39
   0  -7  18   -8.89    5.92
   0  -7 -18    0.17    2.48
   0  -7  19   -1.18    4.11
   0  -7 -19   -5.95    3.61
   0  -7  20   -1.26    5.36
   0  -7 -20    4.15    5.16
   0  -7  21   -3.17    4.47
   0  -7 -21   -0.12    3.85
   0  -7  22   17.50    6.68
   0  -7 -22    0.65    3.32
   0  -7  23   -0.87    4.13
   0  -7 -23   -0.61    3.88
   0  -7  24   -3.70    4.12
   0  -7 -24    3.55    5.35
   0   7 -25   -9.12    4.12
   0  -7 -25   -4.55    3.44
   0   7 -26  -12.65    4.10
   0  -7 -26   -1.34    3.71
   0   7 -27   -4.58    4.51
   0  -7 -27    9.90    7.11
   0   7 -28    3.24    4.60
   0  -7 -28    5.36    6.33
   0   7 -29    9.90    7.30
   0  -7 -29   10.76    7.92
   0   7 -30    6.79    6.77
   0  -7 -30    6.84    6.16
   0   7 -31    7.65    5.97
   0  -7 -31   14.69    8.54
   0   7 -32   -0.32    4.11
   0  -7 -32    7.89    7.70
   0   7 -33  -10.60    5.09
   0  -7 -33   -1.38    3.88
   0   7 -34   -2.16    5.14
   0  -7 -34   -4.42    3.89
   0   7 -35   -3.06    3.15
   0  -7 -35    2.07    3.95
   0   7 -36   -7.50    5.23
   0  -7 -36    6.00    5.76
   0   7 -37   -3.00    5.77
   0  -7 -37   -0.60    5.23
   0   7 -38   12.34    9.23
   0  -7 -38    0.23    4.11
   0   7 -39  -12.23    5.73
   0  -7 -39   -7.27    5.01
   0   7 -40    3.45    5.74
   0  -7 -40   15.76    8.65
   0   7 -41   -3.46    5.67
   0  -7 -41   12.39    8.69
   0   7 -42   15.75    9.10
   0  -7 -42    7.19    5.60
   0   7 -43    0.72    2.57
   0  -7 -43   -1.51    4.96
   0   7 -44   14.46    8.50
   0  -7 -44   41.85   20.53
   0   7 -45  -13.33    5.55
   0   7 -46   12.67    9.53
   0  -8   0  595.40   31.61
   0  -8   1   32.14   13.69
   0  -8  -1   33.67   14.07
   0  -8   2  316.06   17.60
   0  -8  -2  315.98   17.45
   0  -8   3  541.14   30.45
   0  -8  -3  512.72   27.71
   0  -8   4  571.55   26.87
   0  -8  -4  595.77   28.53
   0  -8   5  485.24   21.73
   0  -8  -5  490.45  532.86
   0  -8   6  102.65   14.79
   0  -8  -6  124.58   18.89
   0  -8   7  278.67   18.54
   0  -8  -7  299.89   15.14
   0  -8   8  866.97   35.36
   0  -8  -8  911.37   32.87
   0  -8   9 1248.91   46.68
   0  -8  -9 1229.34   44.64
   0  -8  10   19.41    6.87
   0  -8 -10   17.27    6.00
   0  -8  11  314.70   17.21
   0  -8 -11  297.22   17.26
   0  -8  12   65.27   15.28
   0  -8 -12   69.21   13.56
   0  -8  13  301.99   19.48
   0  -8 -13  313.76  229.81
   0  -8  14  965.46   50.53
   0  -8 -14  929.14   42.26
   0  -8  15   22.45   10.82
   0  -8 -15   35.97   11.52
   0  -8  16 1268.15   31.72
   0  -8 -16 1320.03   35.31
   0  -8  17  315.51   25.49
   0  -8 -17  351.16   19.46
   0  -8  18    7.90    6.68
   0  -8 -18   13.31    7.29
   0  -8  19   27.60   24.18
   0  -8 -19   26.37    8.77
   0  -8  20  215.53   25.07
   0  -8 -20  216.73   15.25
   0  -8  21   35.03    8.23
   0  -8 -21   52.32   13.09
   0  -8  22   30.49   10.04
   0  -8 -22   42.37   12.70
   0  -8  23    3.14    4.15
   0  -8 -23    4.35    5.02
   0  -8  24  336.93   13.79
   0  -8 -24  354.34  290.03
   0  -8  25   78.79    9.05
   0  -8 -25   80.49   10.27
   0  -8 -26   87.40   10.13
   0   8 -27   19.61    8.76
   0  -8 -27   16.13    8.50
   0   8 -28  141.00   21.21
   0  -8 -28  137.91   16.95
   0   8 -29    3.01    5.06
   0  -8 -29    5.32    7.48
   0   8 -30  135.75   15.23
   0  -8 -30  116.82   16.20
   0   8 -31    7.38    6.64
   0  -8 -31   -3.21    4.17
   0   8 -32   48.07   11.68
   0  -8 -32   41.37   10.59
   0   8 -33   36.76   15.58
   0  -8 -33   39.84    8.54
   0   8 -34   11.44    8.24
   0  -8 -34    1.87    5.49
   0   8 -35   83.16   66.35
   0  -8 -35   71.52   19.52
   0   8 -36   10.50    6.88
   0   8 -37   19.67    8.29
   0  -8 -37   10.84    7.94
   0   8 -38  -16.13    5.38
   0  -8 -38   -8.27    4.90
   0   8 -39   20.27   12.16
   0  -8 -39   16.35    9.76
   0   8 -40    7.50    8.60
   0  -8 -40    5.01    6.18
   0   8 -41   57.73   26.55
   0  -8 -41   55.34   24.63
   0   8 -42    5.86    7.67
   0  -8 -42    7.98    5.80
   0   8 -43   24.39   16.30
   0  -8 -43   21.42   17.07
   0   8 -44  -10.19    5.16
   0  -8 -44   -3.63    5.00
   0   8 -45   15.06    8.70
   0   8 -46    7.71    7.69
   0  -9   0    3.11    3.10
   0  -9   1    2.40    4.81
   0  -9  -1   -3.19    3.35
   0  -9   2    9.61    5.59
   0  -9  -2   10.24    6.30
   0  -9   3    5.81    3.31
   0  -9  -3    2.26    2.17
   0  -9   4    7.10    4.42
   0  -9  -4   -0.35    2.13
   0  -9   5   -3.31    4.33
   0  -9  -5   -0.06    3.50
   0  -9   6    4.12    3.72
   0  -9  -6   -0.74    2.89
   0  -9   7   -2.93    4.18
   0  -9  -7   -0.10    2.67
   0  -9   8    2.04    2.74
   0  -9  -8    2.84    2.58
   0  -9   9    7.92    4.94
   0  -9  -9    2.34    2.33
   0  -9  10  -12.32    4.44
   0  -9 -10   -2.86    2.75
   0  -9  11   13.83    6.77
   0  -9 -11    0.92    2.18
   0  -9  12   -9.01    5.61
   0  -9 -12   -5.24    3.33
   0  -9  13   18.20    9.11
   0  -9 -13   13.20    7.20
   0  -9  14    0.89    3.99
   0  -9 -14    2.03    2.68
   0  -9  15   19.38    9.72
   0  -9 -15   -3.66    2.82
   0  -9  16    1.16    3.55
   0  -9 -16   -5.94    3.51
   0  -9  17    1.07    3.68
   0  -9 -17    5.42    4.21
   0  -9  18  -12.42    5.59
   0  -9 -18   -1.13    3.81
   0  -9  19  -13.58    5.34
   0  -9 -19   -1.49    3.73
   0  -9  20    0.01    4.17
   0  -9 -20   -0.40    3.57
   0  -9  21   10.17    7.94
   0  -9 -21   -4.62    3.47
   0  -9  22  -15.45    4.97
   0  -9 -22   -7.14    3.58
   0  -9  23   -5.64    4.65
   0  -9 -23   -3.61    3.46
   0  -9  24   -5.61    4.29
   0  -9 -24    7.80    5.43
   0  -9  25   11.55    7.85
   0  -9 -25    3.48    4.84
   0  -9  26   -3.97    4.89
   0  -9 -26    1.94    3.38
   0  -9  27    4.57    6.64
   0  -9 -27    8.77    6.47
   0   9 -28    6.09    7.84
   0  -9 -28  -14.44    3.93
   0   9 -29    9.92    6.83
   0  -9 -29   -3.59    4.00
   0   9 -30   10.52    7.31
   0  -9 -30   -0.12    2.74
   0   9 -31    2.65    4.56
   0  -9 -31    5.67    5.85
   0   9 -32    3.49    6.07
   0  -9 -32   -4.93    3.78
   0   9 -33   16.98    8.42
   0  -9 -33    1.88    3.19
   0   9 -34    9.34    7.56
   0  -9 -34    2.86    4.26
   0   9 -35   -8.13    5.34
   0  -9 -35    7.06    7.59
   0   9 -36   -8.55    5.64
   0  -9 -36    3.14    4.73
   0   9 -37   25.72    9.87
   0  -9 -37    1.26    3.62
   0   9 -38   -0.26    5.80
   0  -9 -38    9.49    7.29
   0   9 -39   13.79    9.26
   0  -9 -39    5.93    7.03
   0   9 -40   14.96    9.16
   0  -9 -40    0.33    3.15
   0   9 -41   -5.33    6.50
   0  -9 -41   -0.49    4.67
   0   9 -42   -1.19    5.41
   0  -9 -42    1.85    3.83
   0   9 -43   -5.22    4.74
   0  -9 -43   -3.44    4.02
   0   9 -44   -2.50    5.19
   0   9 -45    4.55    6.46
   0   9 -46   -0.73    3.83
   0 -10   0 1154.39   41.94
   0 -10   1  794.58   28.85
   0 -10  -1  812.22   29.79
   0 -10   2 1020.30   36.74
   0 -10  -2 1042.69   38.68
   0 -10   3   18.65    6.54
   0 -10  -3   19.33    7.94
   0 -10   4  751.48   35.22
   0 -10  -4  758.39  823.93
   0 -10   5   -3.80    3.83
   0 -10  -5    3.60    3.93
   0 -10   6  286.63   15.84
   0 -10  -6  291.01   14.77
   0 -10   7    1.98    2.75
   0 -10  -7   -4.80    2.67
   0 -10   8   31.27   12.10
   0 -10  -8   40.77   10.64
   0 -10   9   96.60   17.94
   0 -10  -9   93.73   11.20
   0 -10  10 1010.70   46.96
   0 -10 -10  995.16   44.61
   0 -10  11  468.70   26.76
   0 -10 -11  475.54   20.81
   0 -10  12  590.42   30.85
   0 -10 -12  589.47   27.53
   0 -10  13 1151.04   58.48
   0 -10 -13 1116.04   51.44
   0 -10  14    7.52    6.60
   0 -10 -14    6.47    5.38
   0 -10  15  111.56   24.06
   0 -10 -15   96.85   19.19
   0 -10  16  133.15   18.52
   0 -10 -16  143.66    9.25
   0 -10  17   -0.69    5.86
   0 -10 -17   11.51    5.17
   0 -10  18   17.91    6.82
   0 -10 -18   13.20    7.80
   0 -10  19   34.73   11.05
   0 -10 -19   24.91    8.58
   0 -10  20   51.80   13.12
   0 -10 -20   61.37   12.89
   0 -10  21    8.23    6.73
   0 -10 -21   10.22    6.69
   0 -10  22    4.18    4.24
   0 -10 -22    1.57    2.19
   0 -10  23   80.81   12.50
   0 -10 -23   88.33   15.35
   0 -10  24  217.09   22.55
   0 -10 -24  226.90    8.82
   0 -10  25  -10.05    4.49
   0 -10 -25   -4.68    3.63
   0 -10  26   10.57    6.18
   0 -10 -26   16.86    8.52
   0 -10  27  204.53   15.58
   0 -10 -27  228.54   17.65
   0 -10  28   16.69    6.80
   0 -10 -28   10.60    7.80
   0  10 -29   -6.37    5.91
   0 -10 -29    7.07    6.45
   0  10 -30  293.11   26.89
   0 -10 -30  286.96   21.74
   0  10 -31   -6.14    5.81
   0 -10 -31   -0.37    4.13
   0  10 -32   13.43    7.37
   0 -10 -32    2.09    3.72
   0  10 -33   67.53   18.77
   0 -10 -33   52.25   14.30
   0  10 -34   71.10   18.02
   0 -10 -34   90.39   18.51
   0  10 -35   -6.78    5.78
   0 -10 -35   12.53    8.22
   0  10 -36    6.88    6.32
   0 -10 -36   10.36    6.93
   0  10 -37   13.01    9.48
   0 -10 -37   14.61    9.39
   0  10 -38   10.08    8.36
   0 -10 -38    3.11    4.98
   0  10 -39   44.61   15.43
   0 -10 -39   39.19   16.08
   0  10 -40    4.12    6.49
   0 -10 -40    3.28    6.55
   0  10 -41   10.57    6.75
   0 -10 -41   20.74   12.37
   0  10 -42    5.54    7.88
   0 -10 -42    1.77    3.92
   0  10 -43    2.74    4.64
   0  10 -44    8.08    8.12
   0  10 -45   22.00   13.83
   0  10 -46   12.86   10.27
   0 -11   0   -8.84    3.24
   0 -11   1    3.74    3.87
   0 -11  -1   -5.12    3.36
   0 -11   2   -8.56    3.67
   0 -11  -2   -9.03    2.96
   0 -11   3   -5.78    3.79
   0 -11  -3   -5.51    2.93
   0 -11   4   -1.66    4.19
   0 -11  -4    8.46    5.07
   0 -11   5    7.43    4.39
   0 -11  -5   -2.81    2.87
   0 -11   6    5.61    3.56
   0 -11  -6    2.45    2.63
   0 -11  -7    5.03    3.22
   0 -11   8    1.99    3.61
   0 -11  -8    1.68    2.60
   0 -11   9   -5.63    4.90
   0 -11  -9    7.89    6.30
   0 -11  10    2.04    3.38
   0 -11 -10   -0.28    3.25
   0 -11  11    7.43    7.76
   0 -11 -11    0.12    2.40
   0 -11  12   -5.03    6.41
   0 -11 -12   -3.26    3.95
   0 -11  13    4.86    4.76
   0 -11 -13   -2.26    3.88
   0 -11  14   -1.67    3.22
   0 -11 -14    6.35    4.75
   0 -11  15    5.29    4.68
   0 -11 -15    5.25    4.58
   0 -11  16  -12.16    5.96
   0 -11 -16   -0.05    2.19
   0 -11  17    3.44    7.33
   0 -11 -17   -1.39    2.91
   0 -11  18   -8.91    5.83
   0 -11 -18    2.34    3.51
   0 -11  19    2.52    3.81
   0 -11 -19    3.67    4.74
   0 -11  20   -0.56    5.94
   0 -11 -20    4.18    3.45
   0 -11  21    5.12    4.22
   0 -11 -21    2.71    3.60
   0 -11  22   -4.25    5.56
   0 -11 -22   -1.74    3.39
   0 -11  23   -1.59    5.57
   0 -11 -23  -12.87    3.29
   0 -11  24    6.40    5.89
   0 -11 -24   -0.63    3.80
   0 -11  25   -3.18    5.06
   0 -11 -25    2.19    3.60
   0 -11  26    4.55    5.52
   0 -11 -26   -2.85    3.69
   0 -11  27   -7.09    5.79
   0 -11 -27   -0.27    4.11
   0 -11  28    4.48    4.95
   0 -11 -28   -1.40    3.88
   0 -11  29   -0.33    5.40
   0 -11 -29    2.46    3.75
   0  11 -30    2.72    5.61
   0 -11 -30   11.27    6.69
   0  11 -31   -4.24    5.75
   0 -11 -31   -7.94    3.80
   0  11 -32    7.03    6.41
   0 -11 -32   -4.44    4.12
   0  11 -33    8.12    7.46
   0 -11 -33    5.51    5.77
   0  11 -34    3.85    6.54
   0 -11 -34    6.57    7.48
   0  11 -35   -4.62    6.20
   0 -11 -35   -3.20    4.69
   0  11 -36    6.88    6.54
   0 -11 -36   -2.78    4.49
   0  11 -37    4.81    6.54
   0 -11 -37    2.76    4.70
   0  11 -38   -9.22    5.59
   0 -11 -38   -3.55    4.97
   0  11 -39   -1.02    6.55
   0 -11 -39    9.21    7.99
   0  11 -40   16.13    8.95
   0 -11 -40    4.28    5.74
   0  11 -41    3.06    6.31
   0 -11 -41    3.04    4.74
   0  11 -42   13.11    7.26
   0  11 -43   10.71    7.93
   0  11 -44  -23.22    5.50
   0  11 -45   -4.52    5.81
   0 -12   0   -4.76    2.91
   0 -12   1  220.95  240.14
   0 -12  -1  185.63   14.30
   0 -12   2   93.79   15.06
   0 -12  -2   82.00   16.22
   0 -12   3  194.15   13.38
   0 -12  -3  192.25   15.69
   0 -12   4  144.28   10.48
   0 -12  -4  155.16   11.40
   0 -12   5    1.18    3.14
   0 -12  -5    6.00    3.80
   0 -12   6  122.55   15.31
   0 -12  -6  124.37   15.11
   0 -12   7  290.99   18.51
   0 -12  -7  268.98   15.41
   0 -12   8   29.74    9.99
   0 -12  -8   20.77    8.68
   0 -12   9  286.22   26.90
   0 -12  -9  303.76   19.04
   0 -12  10   46.43   35.31
   0 -12 -10   26.95    9.16
   0 -12  11    7.16    6.84
   0 -12 -11    3.52    4.84
   0 -12  12 2039.73 1493.30
   0 -12 -12 1919.83   84.51
   0 -12  14 1131.04   28.38
   0 -12 -14 1215.75   31.67
   0 -12  15   58.27   17.15
   0 -12 -15   58.01   14.78
   0 -12  16   42.16   10.46
   0 -12 -16   86.70   20.22
   0 -12  17    2.36    4.13
   0 -12 -17    1.25    2.68
   0 -12  18  -12.96    6.05
   0 -12 -18   -5.27    3.26
   0 -12  19   65.10   11.49
   0 -12 -19   81.78   12.60
   0 -12  20   22.77    7.81
   0 -12 -20   15.69   13.76
   0 -12  21    7.06    6.52
   0 -12 -21    2.50    3.12
   0 -12  22   23.72    6.37
   0 -12 -22   22.26    6.44
   0 -12  23    4.13    5.09
   0 -12 -23   -2.17    3.43
   0 -12  24   10.40    6.84
   0 -12 -24   10.68    7.36
   0 -12  25    7.61    4.98
   0 -12 -25   -0.09    3.87
   0 -12  26   78.45   16.66
   0 -12 -26   45.66   10.04
   0 -12  27  109.05   15.74
   0 -12 -27  102.91   15.36
   0 -12  28   94.41   87.57
   0 -12 -28   80.53   17.05
   0 -12  29    8.54    6.73
   0 -12 -29   12.76    7.54
   0 -12  30   -8.05    6.93
   0 -12 -30    1.58    3.14
   0  12 -31    1.42    4.86
   0 -12 -31   -1.83    4.43
   0  12 -32   75.17   13.02
   0 -12 -32   68.84   61.74
   0  12 -33    3.14    5.05
   0 -12 -33    4.04    5.78
   0 -12 -34   64.37   19.04
   0 -12 -35    2.94    4.18
   0  12 -36    9.80    8.06
   0 -12 -36    0.40    3.46
   0  12 -37   15.39   10.29
   0 -12 -37   19.00   11.97
   0  12 -38   65.76   20.45
   0 -12 -38   37.04   15.12
   0 -12 -39   -4.14    4.50
   0  12 -40   -0.60    8.09
   0 -12 -40   17.79   10.86
   0  12 -41   60.14   35.28
   0 -12 -41   63.91   36.94
   0  12 -42   10.81    7.34
   0  12 -43    6.77    6.86
   0  12 -44   48.05   40.22
   0  12 -45    9.48    6.13
   0 -13   0    6.93    4.82
   0 -13   1    1.23    4.01
   0 -13  -1    4.42    4.09
   0 -13   2   -9.80    3.92
   0 -13  -2    6.78    5.14
   0 -13   3    2.28    3.70
   0 -13  -3    3.21    3.80
   0 -13   4   -1.58    4.17
   0 -13  -4    1.48    2.30
   0 -13   5    6.54    6.32
   0 -13  -5    1.91    2.25
   0 -13   6    7.04    5.67
   0 -13  -6   13.28    6.19
   0 -13   7    7.39    6.74
   0 -13  -7    9.72    6.71
   0 -13   8   15.02    8.09
   0 -13  -8    2.42    2.89
   0 -13   9    8.87    6.82
   0 -13  -9   21.43    8.94
   0 -13  10    5.84    4.71
   0 -13 -10   -8.79    4.56
   0 -13  11    9.28    5.59
   0 -13 -11   -1.31    2.46
   0 -13  12   -1.28    4.08
   0 -13 -12   -6.58    3.44
   0 -13  13   13.92    6.98
   0 -13 -13   -0.60    2.19
   0 -13  14  -18.19    6.15
   0 -13 -14   -4.05    3.60
   0 -13  15  -11.55    5.51
   0 -13 -15   -3.66    3.55
   0 -13  16  -15.03    5.78
   0 -13 -16   -1.48    2.92
   0 -13  17    1.00    4.09
   0 -13 -17   -7.50    3.49
   0 -13  18  -11.02    6.19
   0 -13 -18    6.55    4.81
   0 -13  19   -2.88    6.34
   0 -13 -19    7.56    5.90
   0 -13  20    4.34    5.41
   0 -13 -20   -1.29    3.37
   0 -13  21    4.66    6.86
   0 -13 -21    6.50    5.95
   0 -13  22    5.83    5.73
   0 -13 -22    5.48    5.98
   0 -13  23    3.92    5.95
   0 -13 -23   -2.54    3.58
   0 -13  24   -0.04    6.45
   0 -13 -24    4.13    4.18
   0 -13  25   11.68    7.57
   0 -13 -25    4.85    5.63
   0 -13  26    8.66    7.22
   0 -13 -26    6.81    5.71
   0 -13  27   10.33    8.88
   0 -13 -27   -3.32    4.08
   0 -13  28   -0.95    3.21
   0 -13 -28   -7.02    4.01
   0 -13  29    7.45    8.03
   0 -13 -29    5.77    6.07
   0 -13  30  -16.44    7.64
   0 -13 -30   -0.61    4.20
   0 -13  31    2.67    5.90
   0 -13 -31    2.03    3.42
   0 -13 -32    6.60    7.81
   0  13 -33    7.85    7.84
   0 -13 -33  -11.10    4.38
   0  13 -34    0.29    5.95
   0 -13 -34   -1.33    4.53
   0  13 -35   -8.33    5.97
   0 -13 -35   -4.58    4.44
   0  13 -36   -9.48    5.70
   0 -13 -36    5.18    6.39
   0  13 -37   -0.79    5.50
   0 -13 -37    5.37    6.82
   0  13 -38   13.45    7.32
   0 -13 -38    1.56    3.65
   0  13 -39   19.60   12.31
   0 -13 -39   -1.49    3.21
   0  13 -40   -0.70    7.25
   0 -13 -40   -0.23    4.19
   0  13 -41   11.95   11.04
   0  13 -42   -4.15    5.74
   0  13 -43   -1.24    5.57
   0  13 -44   -5.36    5.77
   0  13 -45   13.48    7.07
   0 -14   0  257.32   16.44
   0 -14   1   71.01   12.23
   0 -14  -1   63.94    9.85
   0 -14   2   96.13   12.81
   0 -14  -2   98.39   10.37
   0 -14   3  346.90   16.45
   0 -14  -3  340.12   17.79
   0 -14   4  376.22   21.43
   0 -14  -4  372.63   19.11
   0 -14   5  203.67   26.28
   0 -14  -5  161.04   13.65
   0 -14   6 1150.09   51.00
   0 -14  -6 1158.89   53.42
   0 -14   7  549.10   26.95
   0 -14  -7  517.27   23.51
   0 -14   8    8.87    6.01
   0 -14  -8   -5.31    3.93
   0 -14   9  298.94   21.98
   0 -14  -9  335.70   18.45
   0 -14  10  231.36   14.36
   0 -14 -10  243.30   15.10
   0 -14  11 1584.23   38.88
   0 -14 -11 1559.11   37.69
   0 -14  12  137.09   19.45
   0 -14 -12  142.33   12.37
   0 -14  13   92.05   84.54
   0 -14 -13  120.40    7.93
   0 -14  14  475.93   25.83
   0 -14 -14  439.64   22.58
   0 -14  15  166.37   13.71
   0 -14 -15  208.86   14.30
   0 -14  16   -0.04    5.79
   0 -14 -16    0.03    3.29
   0 -14  17   50.44   12.14
   0 -14 -17   30.34    7.42
   0 -14  18  195.19   11.92
   0 -14 -18  208.88   11.03
   0 -14  19    4.33    5.68
   0 -14 -19    0.04    3.77
   0 -14  20  241.43   12.11
   0 -14 -20  236.65    7.88
   0 -14  21   79.04   13.88
   0 -14 -21   89.97   16.04
   0 -14  22   11.35    7.43
   0 -14 -22    3.25    4.27
   0 -14  23   16.74    9.18
   0 -14 -23   15.88    8.45
   0 -14  24    1.83    4.60
   0 -14 -24    1.24    2.17
   0 -14  25   10.89    7.16
   0 -14 -25    9.50    7.00
   0 -14  26  121.52   17.21
   0 -14 -26   87.47   18.35
   0 -14  27   25.32   10.70
   0 -14 -27   23.11   10.39
   0 -14  28   33.66   15.16
   0 -14 -28   24.16    8.52
   0 -14  29  208.72   28.40
   0 -14 -29  252.00   16.80
   0 -14  30  127.37   20.05
   0 -14 -30  100.88   17.54
   0 -14  31    7.17    8.03
   0 -14 -31   -1.46    4.41
   0 -14 -32    2.42    3.83
   0 -14 -33   -4.21    4.23
   0  14 -34    1.69    4.61
   0 -14 -34   -2.47    4.41
   0  14 -35   11.35    8.44
   0 -14 -35   10.84    8.43
   0  14 -36   -0.99    5.54
   0 -14 -36    6.66    7.48
   0  14 -37   31.58   18.60
   0 -14 -37    3.95    4.97
   0  14 -38   -2.17    6.17
   0 -14 -38    3.99    4.93
   0  14 -39   42.80   21.14
   0 -14 -39   27.91   19.38
   0  14 -40   16.79   10.52
   0  14 -41   13.24    7.97
   0  14 -42  -23.55    5.72
   0  14 -43   21.22   17.30
   0  14 -44   -0.64    6.25
   0 -15   0   10.79    6.27
   0 -15   1    6.99    5.72
   0 -15  -1    8.71    5.32
   0 -15   2   11.91    6.89
   0 -15  -2    3.38    2.95
   0 -15   3   16.34    9.77
   0 -15  -3   15.64    7.31
   0 -15   4    1.35    3.08
   0 -15  -4   -1.94    4.14
   0 -15   5    2.45    3.53
   0 -15  -5   12.57    7.05
   0 -15   6    5.93    4.97
   0 -15  -6    2.28    3.41
   0 -15   7   -9.09    5.98
   0 -15  -7   -2.50    3.88
   0 -15   8  -12.23    5.33
   0 -15  -8   -1.79    4.06
   0 -15   9   -8.91    6.29
   0 -15  -9   -2.92    4.13
   0 -15  10    3.68    7.23
   0 -15 -10    7.71    6.28
   0 -15  11    7.69    5.62
   0 -15 -11    4.18    4.40
   0 -15 -12   -2.36    3.93
   0 -15  13   -5.70    5.69
   0 -15 -13    6.48    4.33
   0 -15  14   -6.95    5.29
   0 -15 -14    2.94    3.14
   0 -15  15    3.52    5.86
   0 -15 -15   -4.48    3.29
   0 -15  16    6.06    4.54
   0 -15 -16    3.48    4.14
   0 -15  17    2.72    4.91
   0 -15 -17   -3.39    3.18
   0 -15  18   -5.95    6.51
   0 -15 -18   -3.06    3.07
   0 -15  19   -5.76    6.53
   0 -15 -19    1.30    2.61
   0 -15  20  -10.85    6.63
   0 -15 -20   -0.26    2.93
   0 -15  21  -14.09    6.36
   0 -15 -21   -2.34    3.38
   0 -15  22   14.01    8.41
   0 -15 -22   -2.81    3.36
   0 -15  23   11.09    6.57
   0 -15 -23    6.81    5.87
   0 -15  24    7.73    5.38
   0 -15  25  -11.56    6.51
   0 -15 -25    8.46    5.74
   0 -15  26    6.28   10.02
   0 -15 -26    3.64    3.65
   0 -15  27   17.94    7.38
   0 -15 -27   -2.14    4.08
   0 -15  28  -13.85    8.12
   0 -15 -28    2.62    4.03
   0 -15  29    3.25    7.79
   0 -15 -29   -0.96    3.84
   0 -15  30    1.61    5.14
   0 -15 -30   -4.70    3.58
   0 -15  31   -9.81    8.24
   0 -15 -31   -0.60    3.10
   0 -15  32   -6.51    8.27
   0 -15 -32    7.77    6.78
   0 -15  33    2.68    7.04
   0 -15 -33   -1.45    4.40
   0  15 -34    5.74    9.35
   0 -15 -34   31.85   10.78
   0  15 -35   -8.18    5.95
   0 -15 -35    8.96    9.31
   0  15 -36   13.12    8.53
   0 -15 -36   -2.31    3.12
   0  15 -37   32.36   18.67
   0 -15 -37    5.52    6.26
   0  15 -38   -0.66    5.77
   0 -15 -38   16.23    9.73
   0  15 -39    6.89    7.15
   0  15 -40    9.00    7.86
   0  15 -41   14.99    7.89
   0  15 -42   -1.76    5.76
   0  15 -43    3.78    5.93
   0  15 -44    5.68    5.86
   0 -16   0  246.57   18.65
   0 -16   1   -4.24    4.31
   0 -16  -1   15.41    7.61
   0 -16   2   38.92   12.69
   0 -16  -2   31.79   11.61
   0 -16   3   12.83    6.63
   0 -16  -3    0.37    2.36
   0 -16   4  849.32   40.49
   0 -16  -4  828.67   37.46
   0 -16   5    5.67    5.39
   0 -16  -5    7.89    7.11
   0 -16   6  835.42   21.05
   0 -16  -6  872.33   22.92
   0 -16   7   33.00   11.62
   0 -16  -7   31.66   11.23
   0 -16   8  150.44   10.50
   0 -16  -8  146.29    9.09
   0 -16   9  423.13   23.38
   0 -16  -9  406.51  363.69
   0 -16  10  257.04   15.74
   0 -16 -10  275.72   16.21
   0 -16  11  520.28   26.37
   0 -16 -11  573.77   31.97
   0 -16  12   38.76   10.21
   0 -16 -12   30.67    7.29
   0 -16  13   92.09   14.29
   0 -16 -13  114.95   14.36
   0 -16  14   11.11    6.88
   0 -16 -14   10.24    6.17
   0 -16  15   -2.67    5.62
   0 -16 -15   -0.50    3.53
   0 -16  16   27.69    8.85
   0 -16 -16   29.40   10.16
   0 -16  17   30.05   12.13
   0 -16 -17   47.97   12.46
   0 -16  18  300.05   14.13
   0 -16 -18  260.78    7.87
   0 -16  19   28.22    9.84
   0 -16 -19   30.70    8.72
   0 -16  20   48.34   16.05
   0 -16 -20   71.58   11.77
   0 -16  21   11.67    8.82
   0 -16 -21   13.93    7.04
   0 -16  22   -2.02    6.82
   0 -16  23   -1.32    6.03
   0 -16 -23   -2.94    3.89
   0 -16  24   21.63    9.39
   0 -16 -24   20.11    8.66
   0 -16  25    7.09    6.30
   0 -16 -25   -2.49    4.52
   0 -16  26  187.29   23.34
   0 -16 -26  195.64    8.24
   0 -16  27  175.65   22.74
   0 -16 -27  139.35    7.86
   0 -16  28  -12.12    8.04
   0 -16 -28    8.86    7.98
   0 -16  29    7.75    8.86
   0 -16 -29    8.43    7.40
   0 -16  30    4.27    5.95
   0 -16 -30    6.69    7.76
   0 -16  31   19.17   10.02
   0 -16 -31   12.08    7.91
   0 -16 -32   36.32    8.53
   0 -16 -33   -2.77    5.16
   0 -16  34   30.67   12.78
   0 -16 -34   48.53   14.36
   0  16 -35   12.52    8.17
   0 -16 -35    4.32    5.91
   0  16 -36   -5.66    5.48
   0 -16 -36   -3.31    4.44
   0  16 -37   15.56    8.43
   0 -16 -37   13.86    7.52
   0  16 -38   20.73   14.34
   0  16 -39   10.15    6.21
   0  16 -41   11.41    7.14
   0  16 -42   13.46    8.53
   0  16 -43   15.49    8.63
   0  16 -44   -2.82    6.25
   0 -17   0    0.42    2.93
   0 -17   1    4.49    5.25
   0 -17  -1    9.37    5.99
   0 -17   2   -1.78    4.25
   0 -17  -2   -4.88    3.42
   0 -17   3   -1.21    3.25
   0 -17  -3    4.45    3.94
   0 -17   4   -1.09    5.88
   0 -17  -4   -2.16    3.86
   0 -17   5   -0.05    4.93
   0 -17  -5   -6.66    3.78
   0 -17   6   -2.48    5.46
   0 -17  -6    4.51    4.06
   0 -17  -7    0.69    2.62
   0 -17   8   -9.16    5.63
   0 -17  -8    3.17    4.26
   0 -17   9   -4.87    6.69
   0 -17  -9    2.32    3.77
   0 -17  10   -5.72    5.96
   0 -17 -10    0.60    2.45
   0 -17  11   -3.21    5.98
   0 -17 -11    3.36    4.11
   0 -17  12    0.91    2.27
   0 -17 -12   -1.48    3.85
   0 -17  13   -4.28    5.98
   0 -17 -13   -0.29    3.50
   0 -17  14   10.69    7.17
   0 -17 -14    4.41    4.02
   0 -17  15   -1.26    3.87
   0 -17 -15    6.72    6.04
   0 -17  16   -7.86    5.92
   0 -17 -16   -1.17    2.32
   0 -17  17    6.05    6.55
   0 -17  18    4.98    6.82
   0 -17 -18  -11.73    3.13
   0 -17  19  -10.17    6.67
   0 -17 -19    2.40    4.10
   0 -17  20    8.34    5.02
   0 -17  21   -2.72    7.02
   0 -17 -21    2.88    3.96
   0 -17  22   -2.03    6.68
   0 -17 -22    3.15    5.12
   0 -17  23   13.83    9.02
   0 -17 -23   -0.01    2.62
   0 -17  24   -8.86    6.68
   0 -17 -24   -8.53    4.15
   0 -17  25   -1.62    7.18
   0 -17 -25   12.68    9.14
   0 -17  26    3.20    5.60
   0 -17 -26    9.91   10.33
   0 -17  27   22.17    9.49
   0 -17 -27   -3.60    3.69
   0 -17  28   11.49   10.08
   0 -17 -28   10.06    8.03
   0 -17  29   16.90    8.69
   0 -17 -29   12.04    5.77
   0 -17  30    4.09    6.88
   0 -17 -30   15.35    8.35
   0 -17  31    7.40    7.72
   0 -17 -31    2.14    3.36
   0 -17  32    3.80    6.52
   0 -17 -32   -4.13    4.21
   0 -17  33   12.97    7.85
   0 -17 -33    9.23    7.53
   0 -17  34  -12.47    7.04
   0 -17 -34   -5.36    4.12
   0 -17  35   -0.28    4.07
   0 -17 -35    7.22    6.47
   0  17 -36   15.40    7.92
   0 -17 -36   14.27    7.79
   0  17 -37   -6.45    5.73
   0  17 -38   -6.99    6.35
   0  17 -39   -0.51    6.96
   0  17 -40  -16.11    6.84
   0  17 -41    8.40    7.37
   0  17 -42   13.08    8.85
   0  17 -43  -10.42    5.71
   0 -18   0  478.74   25.10
   0 -18   1   47.81   43.13
   0 -18  -1   35.49   12.30
   0 -18   2  -10.47    3.92
   0 -18  -2   -2.85    3.63
   0 -18   3  118.59  106.91
   0 -18  -3  125.79   11.75
   0 -18   4  269.27   15.15
   0 -18  -4  276.20   17.50
   0 -18   5   59.57   15.25
   0 -18  -5   64.95   14.64
   0 -18   6  292.69   16.35
   0 -18  -6  286.31  256.18
   0 -18   7   -0.69    5.01
   0 -18  -7    8.23    5.51
   0 -18   8  257.03   18.14
   0 -18  -8  265.52   17.87
   0 -18   9  175.61   13.68
   0 -18  -9  159.29   12.39
   0 -18  10  413.19   15.76
   0 -18 -10  405.48   13.17
   0 -18  11   56.19   17.70
   0 -18 -11   72.53   13.05
   0 -18  12   91.08   13.80
   0 -18 -12   95.02   14.40
   0 -18  13   10.97    9.52
   0 -18 -13    1.68    2.67
   0 -18  14  115.64   13.59
   0 -18 -14  122.24    5.04
   0 -18  15   76.51   12.78
   0 -18 -15   82.76   13.59
   0 -18  16  276.55   13.34
   0 -18 -16  271.06   11.49
   0 -18  17    7.72    5.59
   0 -18 -17   12.81    6.91
   0 -18  18    3.32    6.43
   0 -18 -18   -0.03    2.78
   0 -18  19   37.88   12.96
   0 -18 -19   51.47   53.65
   0 -18  20   16.26   10.65
   0 -18 -20   14.41    7.00
   0 -18  21   47.49   15.05
   0 -18 -21   61.01   12.02
   0 -18  22  122.24   16.36
   0 -18 -22  107.45   17.99
   0 -18  23    5.10    8.50
   0 -18 -23   13.16    6.25
   0 -18  24   24.33   10.78
   0 -18  25  142.80   15.82
   0 -18 -25  124.42    6.78
   0 -18  26    5.10    5.90
   0 -18 -26   12.16    7.72
   0 -18  27   41.94   12.92
   0 -18 -27   17.05    8.50
   0 -18  28   -9.56    7.46
   0 -18 -28   -2.36    3.99
   0 -18  29   80.67   16.96
   0 -18 -29   89.18   16.41
   0 -18  30    3.93    6.65
   0 -18 -30   -2.18    2.89
   0 -18  31   88.73   17.58
   0 -18 -31   51.64   14.89
   0 -18 -32   30.13   10.83
   0 -18  33   56.26   11.41
   0 -18 -33   55.23   16.87
   0 -18  34    8.76   10.72
   0 -18 -34    9.70    6.78
   0 -18  35   18.96   11.52
   0 -18 -35   19.69   11.48
   0 -18 -36   10.79    7.23
   0  18 -37   16.62    9.20
   0  18 -38   28.60   20.18
   0  18 -39   13.01    7.56
   0  18 -40   -0.23    5.78
   0  18 -42  -10.82    5.51
   0  18 -43    6.75    7.19
   0 -19   0    8.68    5.86
   0 -19   1   -3.80    4.22
   0 -19  -1   -0.17    5.21
   0 -19   2    3.48    4.70
   0 -19  -2   -9.28    3.89
   0 -19   3   -1.39    4.18
   0 -19  -3    2.12    2.74
   0 -19   4   31.64   12.18
   0 -19  -4   -0.37    4.10
   0 -19   5    1.32    2.99
   0 -19  -5    5.46    4.35
   0 -19   6   -1.45    4.88
   0 -19  -6    5.63    5.85
   0 -19   7    4.32    6.70
   0 -19  -7   -1.32    3.80
   0 -19   8   -3.87    5.17
   0 -19  -8    7.65    5.02
   0 -19   9    8.87    6.29
   0 -19  -9   -2.83    3.92
   0 -19  10    8.61    5.22
   0 -19 -10    2.17    3.70
   0 -19  11   -0.95    3.79
   0 -19 -11   -2.29    4.14
   0 -19  12  -10.36    5.82
   0 -19 -12    0.33    2.69
   0 -19  13  -14.06    5.86
   0 -19 -13    3.14    3.90
   0 -19  14   16.16    7.67
   0 -19 -14   -4.07    3.54
   0 -19  15   -0.47    4.32
   0 -19 -15   15.34    7.30
   0 -19  16   -1.21    7.02
   0 -19 -16    1.66    2.54
   0 -19  17   12.43    6.68
   0 -19 -17    1.75    2.44
   0 -19  18   -5.16    6.81
   0 -19 -18    2.55    4.00
   0 -19  19  -17.93    6.96
   0 -19 -19    5.45    5.59
   0 -19  20   12.13    8.81
   0 -19 -20   -3.52    3.62
   0 -19  21    6.40    5.40
   0 -19 -21    8.90    6.34
   0 -19  22   -8.11    7.23
   0 -19 -22    3.52    4.55
   0 -19  23  -10.01    7.09
   0 -19 -23   -2.57    2.78
   0 -19  24   -2.19    4.36
   0 -19 -24    7.45    6.30
   0 -19  25   -4.33    7.33
   0 -19 -25    6.11    5.70
   0 -19  26   -4.11    7.13
   0 -19 -26   -3.25    3.63
   0 -19 -27  -19.19    3.68
   0 -19  28  -10.52    6.95
   0 -19 -28   -0.05    4.13
   0 -19  29   10.91    8.73
   0 -19 -29   -4.00    4.20
   0 -19  30   21.83   11.85
   0 -19 -30   -5.92    4.32
   0 -19  31    2.23    5.58
   0 -19 -31    7.80    6.69
   0 -19  32   17.78    7.74
   0 -19 -32   -4.49    3.99
   0 -19  33   -1.41    5.94
   0 -19 -33    4.93    6.09
   0 -19  34    1.27    3.42
   0 -19 -34   -0.02    4.27
   0 -19  35    2.59    7.28
   0 -19 -35    6.67    6.36
   0 -19  36    8.86    7.00
   0  19 -37   -0.63    7.08
   0  19 -38    5.29    8.71
   0  19 -39   -8.15    7.52
   0  19 -40   13.52    7.81
   0  19 -41   15.28   11.27
   0  19 -42  -10.42    5.05
   0 -20   0  580.37   21.50
   0 -20   1  130.88   14.68
   0 -20  -1  161.07   19.18
   0 -20   2  308.52   18.68
   0 -20  -2  335.17   18.14
   0 -20   3   38.46   10.37
   0 -20  -3   44.97   10.55
   0 -20   4   14.48    8.20
   0 -20  -4   10.65    5.84
   0 -20   5   18.80    6.46
   0 -20  -5   25.87    9.29
   0 -20   6   38.25   11.05
   0 -20  -6   29.66    9.30
   0 -20   7    0.31    2.92
   0 -20  -7   -2.01    3.02
   0 -20   8  104.79   15.75
   0 -20  -8   81.03   13.34
   0 -20   9   98.90   15.38
   0 -20  10  228.47   13.99
   0 -20 -10  245.14   11.43
   0 -20  11   15.33    6.35
   0 -20 -11   20.92   17.70
   0 -20  12   42.39   14.51
   0 -20 -12   22.40    8.72
   0 -20  13   29.92   11.59
   0 -20 -13   19.79    8.31
   0 -20  14    9.95    5.97
   0 -20 -14   -1.99    3.73
   0 -20  15   -3.31    6.02
   0 -20 -15    5.14    5.96
   0 -20  16    7.45    8.12
   0 -20 -16   -3.22    3.37
   0 -20  17  -14.89    6.89
   0 -20 -17   -2.26    3.51
   0 -20  18    3.34    5.87
   0 -20 -18   -0.12    3.80
   0 -20  19   -0.54    5.31
   0 -20  20   19.68    9.68
   0 -20 -20   24.63    9.39
   0 -20  21  145.32   15.80
   0 -20 -21  163.11    5.88
   0 -20  22  285.65   40.18
   0 -20 -22  315.32   17.99
   0 -20  23   45.24   42.56
   0 -20 -23   24.15    8.13
   0 -20  24  102.46   19.23
   0 -20 -24   99.65   19.23
   0 -20  25   -4.35    4.53
   0 -20  26  219.09   30.36
   0 -20 -26  273.52   24.32
   0 -20  27   45.22   11.29
   0 -20 -27   25.57   12.41
   0 -20  28   83.57   13.94
   0 -20 -28   65.19   18.66
   0 -20  29   22.21    8.90
   0 -20 -29   34.38    9.73
   0 -20  30   99.19   19.61
   0 -20 -30   88.82   21.32
   0 -20  31    5.12    8.27
   0 -20 -31    9.72    6.11
   0 -20  32   21.63   14.36
   0 -20 -32   -0.37    4.12
   0 -20 -33   84.46   21.77
   0 -20  34   13.33    7.74
   0 -20 -34    3.45    6.65
   0 -20  35    3.28    7.32
   0 -20  36    0.46    3.86
   0 -20  37   11.62    9.46
   0  20 -38   18.29   14.21
   0  20 -39   16.82   13.34
   0  20 -40   15.42   11.44
   0  20 -41   -0.57    5.49
   0  20 -42   30.37   24.34
   0 -21   0    1.46    2.50
   0 -21   1  -12.58    4.21
   0 -21  -1    2.66    3.17
   0 -21   2    1.91    3.72
   0 -21  -2    4.37    4.61
   0 -21   3   22.17   10.12
   0 -21  -3   -1.64    4.12
   0 -21   4    7.63    5.10
   0 -21  -4   -4.89    3.94
   0 -21   5    8.57    5.89
   0 -21  -5   -4.22    3.72
   0 -21   6   14.35    6.36
   0 -21  -6   -1.87    3.83
   0 -21   7    4.63    4.13
   0 -21  -7   -2.58    4.25
   0 -21   8   -2.01    4.86
   0 -21  -8    3.07    3.81
   0 -21   9    1.93    5.96
   0 -21  -9    3.76    4.00
   0 -21  10   -0.87    5.53
   0 -21 -10   -7.67    3.75
   0 -21  11   -0.58    5.58
   0 -21 -11   -2.51    4.40
   0 -21  12   11.87    6.28
   0 -21 -12    2.90    4.24
   0 -21  13   -8.75    5.93
   0 -21 -13   -8.29    3.57
   0 -21  14  -11.65    6.77
   0 -21 -14    8.12    5.66
   0 -21  15    4.75    6.38
   0 -21 -15   -3.93    3.77
   0 -21  16   -4.21    7.03
   0 -21 -16    3.40    4.26
   0 -21  17   -0.78    7.55
   0 -21 -17   -4.65    3.70
   0 -21  18   12.03    7.44
   0 -21 -18   -1.80    3.87
   0 -21  19  -12.31    6.93
   0 -21 -19   -6.79    3.75
   0 -21  20    0.28    3.98
   0 -21  21   13.64    6.75
   0 -21 -21    5.58    6.83
   0 -21  22   -2.09    8.49
   0 -21 -22    7.57    7.81
   0 -21 -23    8.18    5.44
   0 -21  24   -2.63    4.75
   0 -21  25    6.45    6.99
   0 -21 -25   -5.10    3.55
   0 -21  26   -5.89    6.91
   0 -21 -26   -0.22    4.00
   0 -21  27    0.94    4.08
   0 -21  28    5.67    6.89
   0 -21 -28    2.74    5.21
   0 -21  29   13.58    9.06
   0 -21 -29   -5.64    4.04
   0 -21  30   17.18   11.66
   0 -21 -30   -5.21    3.70
   0 -21  31    5.45    7.51
   0 -21 -31    5.71    6.19
   0 -21  32    0.71    5.19
   0 -21 -32    3.41    5.66
   0 -21  33   -1.82    5.24
   0 -21 -33   -0.38    3.15
   0 -21  34   12.90    6.95
   0 -21  35   14.55    8.46
   0 -21  36   19.81   13.05
   0 -21  37   -6.44    7.48
   0  21 -39    8.26    9.35
   0  21 -40    5.77    6.71
   0  21 -41   -1.76    3.51
   0 -22   0   -1.06    2.61
   0 -22   1  129.74   16.17
   0 -22  -1  131.31   14.70
   0 -22   2  515.59   27.34
   0 -22  -2  542.01   24.42
   0 -22   3    4.03    3.99
   0 -22  -3    9.40    6.00
   0 -22   4  151.50    9.14
   0 -22  -4  165.98    9.58
   0 -22   5   35.30   11.84
   0 -22  -5   38.79   13.72
   0 -22   6   78.14    9.84
   0 -22  -6   82.55   15.58
   0 -22   7    4.29    4.35
   0 -22  -7   -2.95    3.78
   0 -22   8  105.89   17.22
   0 -22  -8  120.72   15.31
   0 -22   9    4.10    5.34
   0 -22  -9   19.03    7.61
   0 -22  10   -3.87    5.17
   0 -22 -10    2.55    3.97
   0 -22  11    8.65    6.40
   0 -22 -11   12.41    6.26
   0 -22  12  224.13   10.27
   0 -22 -12  207.08    8.76
   0 -22  13   21.80    9.24
   0 -22 -13   12.79    7.32
   0 -22  14   22.12    8.83
   0 -22 -14   13.55    7.36
   0 -22  15    0.52    5.65
   0 -22  16    2.23    7.48
   0 -22 -16    6.46    5.81
   0 -22  17   28.33   10.81
   0 -22 -17   14.89    9.76
   0 -22  18    3.91    4.94
   0 -22 -18    3.07    4.33
   0 -22  19    5.04    9.76
   0 -22  20  283.33   29.15
   0 -22 -20  277.75   27.19
   0 -22  21    4.65    7.00
   0 -22  22  390.06   30.90
   0 -22  23   25.24   10.31
   0 -22 -23   10.44    8.14
   0 -22  24   45.81   13.18
   0 -22 -24   33.72   11.89
   0 -22  25   10.00    7.71
   0 -22 -25   18.20    9.76
   0 -22  26  172.17   23.28
   0 -22 -26  191.47   16.81
   0 -22  27  -15.86    7.65
   0 -22 -27   -5.50    4.13
   0 -22  28   18.80    8.96
   0 -22 -28    9.88    6.94
   0 -22  29   10.98    7.85
   0 -22 -29   -7.49    3.51
   0 -22  30   51.66   14.89
   0 -22 -30   47.76   15.46
   0 -22  31    5.93    7.60
   0 -22 -31    8.86    7.75
   0 -22  32   -7.85    7.59
   0 -22 -32    8.92    8.16
   0 -22  33   15.69   11.62
   0 -22  34  -13.37    7.36
   0 -22  35   39.79   19.68
   0 -22  36  -11.08    7.72
   0 -22  37   11.29    9.28
   0 -22  38    2.48    7.64
   0  22 -39   -2.84    7.63
   0  22 -40   12.84    9.79
   0  22 -41   13.99    7.87
   0 -23   0    1.02    3.07
   0 -23  -1   -7.68    3.81
   0 -23   1   -9.35    4.27
   0 -23   2   -8.47    4.22
   0 -23  -2    1.62    2.72
   0 -23   3   -3.04    4.03
   0 -23  -3    6.59    6.65
   0 -23   4   -5.53    4.46
   0 -23  -4   -3.96    4.52
   0 -23   5   -3.53    4.44
   0 -23  -5    0.31    2.82
   0 -23   7    2.88    5.80
   0 -23  -7   -5.01    3.67
   0 -23   8   -7.82    4.61
   0 -23  -8  -10.25    3.93
   0 -23   9   -0.58    4.05
   0 -23  -9   -6.72    3.92
   0 -23  10    8.85    7.39
   0 -23 -10   -1.39    3.71
   0 -23  11   -4.32    5.66
   0 -23 -11   -1.66    2.96
   0 -23  12   -2.49    6.52
   0 -23 -12    4.94    5.10
   0 -23  13    7.84    9.38
   0 -23 -13   -9.17    3.65
   0 -23  14    8.83    8.70
   0 -23 -14    3.09    3.83
   0 -23  15    4.13    7.32
   0 -23 -15   -5.69    4.06
   0 -23  16  -12.22    8.51
   0 -23 -16    7.03    3.81
   0 -23  17   -5.43    7.72
   0 -23 -17    4.48    4.78
   0 -23  18   -4.84    7.25
   0 -23 -18    3.70    5.17
   0 -23  19   -9.41    7.68
   0 -23 -20    5.20    5.02
   0 -23  21    3.43    6.42
   0 -23 -21    2.28    3.47
   0 -23  22  -20.23    8.15
   0 -23 -22   -2.72    3.58
   0 -23  24   -9.81    7.39
   0 -23 -24   -3.37    3.81
   0 -23  25   -9.56    7.34
   0 -23 -25    6.07    6.40
   0 -23  26   20.97    8.80
   0 -23 -26    4.31    5.56
   0 -23  27   10.83    9.28
   0 -23 -27   12.78    8.22
   0 -23 -28    2.10    3.28
   0 -23  29   -4.38    8.40
   0 -23 -29    3.15    4.70
   0 -23  30   15.82   13.20
   0 -23 -30    7.16    6.54
   0 -23  31   14.47   10.29
   0 -23 -31   -7.57    3.67
   0 -23  32    7.58    8.52
   0 -23  33   16.86   13.42
   0 -23  34   -2.59    5.84
   0 -23  35    1.13    3.67
   0 -23  36  -10.29    7.92
   0 -23  37    0.90    4.53
   0 -23  38    9.74    7.41
   0  23 -40  101.63   79.91
   0 -24   0  284.94   17.34
   0 -24  -1   -2.73    5.25
   0 -24   1    5.63    6.60
   0 -24   2   12.16    6.95
   0 -24  -2    6.05    6.09
   0 -24   3   41.84   10.82
   0 -24  -3   40.90   12.60
   0 -24   4  324.82   12.02
   0 -24  -4  328.77   11.30
   0 -24   5   11.26    6.79
   0 -24  -5   15.27    7.98
   0 -24   6  157.29    7.97
   0 -24  -6  173.33   13.10
   0 -24   7   28.60    7.21
   0 -24  -7   23.73    7.32
   0 -24   8   92.56   13.37
   0 -24  -8   88.72   13.13
   0 -24   9    4.30    5.19
   0 -24  -9    1.76    2.99
   0 -24 -10   70.57   12.47
   0 -24  11   93.07   12.06
   0 -24 -11   75.67   12.81
   0 -24  12   32.67   10.67
   0 -24 -12   16.88    8.78
   0 -24  13    6.95    4.51
   0 -24 -13    9.63    7.24
   0 -24  14  105.26  106.03
   0 -24 -14  133.49   11.29
   0 -24  15   -0.87    5.03
   0 -24 -15    7.85    6.26
   0 -24  16  392.06   33.79
   0 -24 -16  380.53   23.83
   0 -24  17   23.94   12.06
   0 -24 -17   28.53   11.04
   0 -24  18    1.61    4.64
   0 -24 -18    5.78    5.69
   0 -24  19   36.39   11.77
   0 -24 -19   23.16    8.30
   0 -24  20  309.81   23.92
   0 -24 -20  284.41   20.23
   0 -24  21  302.86   20.89
   0 -24 -21  287.31   17.32
   0 -24  22   15.86    9.21
   0 -24 -22   -1.30    2.45
   0 -24  23    9.49    8.79
   0 -24 -23    6.58    7.45
   0 -24  24    9.88    7.56
   0 -24 -24   -5.04    4.06
   0 -24  25  106.03   19.96
   0 -24 -25  115.91   18.12
   0 -24  26   -3.93    7.27
   0 -24 -26   -0.01    4.50
   0 -24  27   92.49   15.44
   0 -24 -27   70.70   14.36
   0 -24  28   22.02    8.98
   0 -24 -28    7.58    6.35
   0 -24  29   14.94    9.84
   0 -24 -29   51.47   16.34
   0 -24  30   30.26   26.70
   0 -24 -30   13.31    9.03
   0 -24  31   30.89   14.82
   0 -24  32   -6.21    8.31
   0 -24  34   14.42    8.44
   0 -24  35    2.40    4.86
   0 -24  36   -5.28    7.05
   0 -24  37   -1.47    7.65
   0 -24  38   13.78    9.00
   0 -24  39   -6.34    6.85
   0 -25   0    5.42    4.97
   0 -25   1   -1.30    4.39
   0 -25  -1  -13.19    4.94
   0 -25   2   -2.05    4.75
   0 -25  -2   -2.37    4.81
   0 -25   3  -19.43    4.46
   0 -25  -3   -3.20    4.52
   0 -25   4   -1.61    3.75
   0 -25  -4    6.80    6.20
   0 -25   5   -3.30    4.43
   0 -25  -5    7.42    6.36
   0 -25   6    5.92    5.41
   0 -25   7   -6.86    5.08
   0 -25  -7    6.67    7.15
   0 -25   8    0.19    5.92
   0 -25  -8   -6.48    4.12
   0 -25   9   12.29    6.11
   0 -25  -9    5.54    5.95
   0 -25  10   -2.56    5.97
   0 -25 -10   -5.34    4.02
   0 -25  11   -9.22    5.99
   0 -25 -11   -1.06    4.19
   0 -25  12   -6.42    6.41
   0 -25 -12   -5.29    3.77
   0 -25  13    4.32    5.44
   0 -25 -13    1.28    2.26
   0 -25  14    4.17    6.50
   0 -25 -14    8.28    5.33
   0 -25  15   16.42    7.45
   0 -25 -15    4.33    5.64
   0 -25  16  -14.48    7.68
   0 -25  17    8.52    7.79
   0 -25 -17    2.72    4.08
   0 -25  18    5.97    6.30
   0 -25 -18   16.00    6.67
   0 -25  19  -13.92    7.20
   0 -25 -19   -2.93    3.65
   0 -25  20   17.99    9.65
   0 -25 -20    3.67    4.07
   0 -25  21    1.99    4.20
   0 -25 -21   -9.23    3.96
   0 -25 -22   -0.05    4.27
   0 -25  23    1.19    3.08
   0 -25 -23   -3.29    4.17
   0 -25  24   -7.56    7.26
   0 -25 -24    4.75    5.05
   0 -25  25   15.56   13.56
   0 -25 -25    9.00    7.78
   0 -25  26    2.01    4.48
   0 -25 -26   -1.75    3.80
   0 -25 -27    8.79    7.46
   0 -25  28    6.80    8.49
   0 -25 -28   11.11    7.40
   0 -25  29  -13.71    7.72
   0 -25 -29    3.16    5.17
   0 -25  30  -10.18    7.94
   0 -25  31    9.77    7.62
   0 -25  32   -5.86    8.73
   0 -25  33   -2.40    8.74
   0 -25  34   -2.14    6.30
   0 -25  35    4.82    7.64
   0 -25  36    7.41    6.47
   0 -25  37   13.43    9.59
   0 -25  38    5.79    6.08
   0 -25  39    7.50    7.85
   0 -26   0   39.03   42.06
   0 -26   1   74.73   13.51
   0 -26  -1   58.66   12.77
   0 -26   2  164.87   10.01
   0 -26  -2  168.60    9.38
   0 -26   3    7.26    6.36
   0 -26  -3   -0.52    5.05
   0 -26   4   44.95   11.43
   0 -26  -4   51.80   54.23
   0 -26   5   10.08    6.62
   0 -26  -5   23.41   10.08
   0 -26   6   35.67   10.87
   0 -26  -6   29.66   10.60
   0 -26   7   -5.71    5.23
   0 -26  -7    7.51    5.62
   0 -26   8  344.18   14.61
   0 -26  -8  332.61   17.71
   0 -26   9  106.82  107.22
   0 -26  -9   91.09   18.62
   0 -26  10   91.50   16.96
   0 -26 -10   89.92   14.69
   0 -26  11   -7.23    6.14
   0 -26 -11   19.38    7.83
   0 -26  12   34.94   12.82
   0 -26 -12   24.25   10.51
   0 -26  13  144.91   16.14
   0 -26 -13  167.62    7.94
   0 -26  14  122.01   17.86
   0 -26 -14  128.45   13.72
   0 -26  15   -0.79    3.78
   0 -26 -15    5.08    5.06
   0 -26  16   61.31   11.58
   0 -26 -16   66.66   13.15
   0 -26  17   -7.27    6.01
   0 -26 -17   -8.86    3.69
   0 -26  18  159.41   24.58
   0 -26 -18  187.76   12.74
   0 -26  19   13.48    8.67
   0 -26 -19   15.25    7.60
   0 -26  20   13.47    6.62
   0 -26 -20   10.09    6.98
   0 -26  21  120.83   14.51
   0 -26 -21  137.57    9.34
   0 -26  22  118.55   14.45
   0 -26 -22   90.74   18.09
   0 -26  23   58.17   16.59
   0 -26 -23   59.34   16.31
   0 -26  24    3.16    4.82
   0 -26 -24    8.14    6.72
   0 -26  25   -6.55    7.08
   0 -26 -25    6.43    7.44
   0 -26  26    6.77    6.47
   0 -26 -26   -9.50    3.99
   0 -26  27   83.26   18.35
   0 -26 -27   41.68   15.46
   0 -26  28   -1.94    8.23
   0 -26 -28    9.33    6.64
   0 -26  29   -1.81    7.43
   0 -26  30  118.27   59.44
   0 -26  31   15.24    9.24
   0 -26  32   -7.66    8.54
   0 -26  33   12.61   16.41
   0 -26  34   34.34   20.18
   0 -26  35   16.78   13.24
   0 -26  36    9.82    7.93
   0 -26  37    7.15    8.39
   0 -26  38   -5.22    6.48
   0 -27   0   16.17    8.46
   0 -27   1    1.87    3.73
   0 -27  -1   -9.92    5.66
   0 -27   2   -2.34    5.67
   0 -27  -2    2.87    5.73
   0 -27   3    1.95    4.22
   0 -27  -3    9.01    6.89
   0 -27   4    1.48    3.19
   0 -27  -4    7.42    4.82
   0 -27   5    0.04    2.83
   0 -27  -5   -2.23    4.36
   0 -27   6   -5.65    5.41
   0 -27  -6    5.04    5.75
   0 -27   7    1.17    3.30
   0 -27  -7   -0.88    5.06
   0 -27   8   -4.38    6.11
   0 -27  -8    1.89    5.70
   0 -27   9    6.57    7.22
   0 -27  10    5.36    6.95
   0 -27 -10   -2.62    4.48
   0 -27  11    6.34    8.33
   0 -27 -11   -1.46    4.28
   0 -27  12    5.24    5.85
   0 -27 -12   -2.71    4.11
   0 -27  13  -10.50    6.31
   0 -27 -13   -0.46    4.38
   0 -27  14    5.07    5.44
   0 -27 -14    2.76    4.31
   0 -27 -15    6.76    5.61
   0 -27  16    7.62    8.35
   0 -27 -16    4.06    4.44
   0 -27  17   -0.81    5.97
   0 -27 -17   -6.42    3.66
   0 -27  18   13.54    6.72
   0 -27  19   19.25    9.51
   0 -27 -19   -2.66    4.00
   0 -27  20    3.40    6.54
   0 -27 -20   -9.32    3.82
   0 -27  21   -6.18    6.43
   0 -27 -21    0.33    2.97
   0 -27  22    7.64    8.10
   0 -27 -22    8.32    8.37
   0 -27  23   20.56   10.05
   0 -27 -23    4.39    5.99
   0 -27  24   -2.40    7.23
   0 -27 -24   -5.26    3.74
   0 -27  25  -11.34    7.29
   0 -27 -25   -2.23    4.10
   0 -27  26   -9.35    7.80
   0 -27 -26    9.10    8.30
   0 -27  27   11.09    7.37
   0 -27 -27   17.40   10.70
   0 -27  28   19.23   11.25
   0 -27 -28   -2.02    3.28
   0 -27  29    1.98    4.80
   0 -27  30   10.79    6.33
   0 -27  31    4.78    6.92
   0 -27  32   -1.49    8.41
   0 -27  33    8.59   10.57
   0 -27  34  -13.42    7.82
   0 -27  35   11.80    8.18
   0 -27  36  -12.31    7.33
   0 -27  37   -6.86    6.28
   0 -28   0   93.97   87.65
   0 -28   1  252.54   27.51
   0 -28  -1  236.89   25.51
   0 -28   2  426.35   27.45
   0 -28  -2  467.72   27.43
   0 -28   3   49.15   14.06
   0 -28  -3   84.02   18.78
   0 -28   4   13.65    6.50
   0 -28  -4   12.98    7.58
   0 -28   5   57.91   14.80
   0 -28  -5   60.65   14.18
   0 -28   6  145.58   18.44
   0 -28  -6  123.52   18.44
   0 -28   7  233.25   25.50
   0 -28   8   20.37   19.89
   0 -28  -8   18.44    9.41
   0 -28   9  172.71   29.13
   0 -28  -9  170.42  157.73
   0 -28  10  228.85  211.10
   0 -28 -10  223.54  206.08
   0 -28  11   92.40   16.65
   0 -28 -11   83.84   17.55
   0 -28  12    9.03    6.64
   0 -28 -12   20.40    9.37
   0 -28  13  101.66   17.34
   0 -28 -13   95.48   16.40
   0 -28  14  126.22   18.35
   0 -28 -14  113.28   17.52
   0 -28  15   16.16    9.03
   0 -28 -15   -6.37    3.55
   0 -28  16   58.57   13.57
   0 -28 -16   44.63   12.27
   0 -28  17    9.54    9.41
   0 -28 -17    3.12    4.91
   0 -28 -18   55.64   16.51
   0 -28  19    9.01    7.52
   0 -28 -19    8.77    7.36
   0 -28  20   24.31   10.60
   0 -28 -20   27.26   11.33
   0 -28  21   18.58    8.86
   0 -28  22   11.65    9.28
   0 -28  23   19.60    9.13
   0 -28 -23   11.33    8.57
   0 -28  24   17.87    8.03
   0 -28 -24   17.28   14.85
   0 -28  25   -7.96    7.40
   0 -28 -25   -0.78    4.26
   0 -28  26   22.40   15.57
   0 -28 -26   11.68    7.65
   0 -28  27   26.67   13.62
   0 -28  28   99.98   49.64
   0 -28  29   18.21   12.63
   0 -28  30   -8.74    7.51
   0 -28  31    6.33    9.21
   0 -28  32   -1.89    8.42
   0 -28  33   14.82   11.34
   0 -28  34   22.49   12.71
   0 -28  35   28.74   22.74
   0 -28  36   35.38   27.95
   0 -29   0   -0.92    4.70
   0 -29   1   -4.20    6.95
   0 -29  -1   -6.50    6.31
   0 -29   2   -8.77    7.66
   0 -29  -2   -3.37    6.41
   0 -29   3   -1.02    6.88
   0 -29  -3  -21.48    5.94
   0 -29   4   12.27    8.82
   0 -29  -4   -6.86    5.64
   0 -29   5   15.90    8.71
   0 -29  -5    1.31    3.18
   0 -29   6    4.70    5.72
   0 -29  -6  -10.68    5.71
   0 -29   7  -14.50    7.30
   0 -29   8    1.90    4.16
   0 -29  -8  -11.62    4.81
   0 -29   9   -7.54    7.03
   0 -29  -9    2.71    4.61
   0 -29  10    2.10    3.67
   0 -29 -10   -0.44    4.92
   0 -29  11   -1.07    3.48
   0 -29 -11   -0.83    4.42
   0 -29  12   -3.90    6.25
   0 -29 -12   -6.48    4.42
   0 -29  13  -12.37    6.55
   0 -29 -13   -1.12    3.76
   0 -29  14    9.08    7.76
   0 -29 -14   -2.37    2.93
   0 -29  15   -7.24    6.03
   0 -29 -15   -4.56    3.82
   0 -29  16    2.69    6.53
   0 -29 -16   -1.45    2.50
   0 -29  17   -1.49    5.35
   0 -29 -17   -1.52    2.90
   0 -29  18    6.39    5.73
   0 -29 -18    4.11    7.02
   0 -29  19  -17.05    6.97
   0 -29 -19    1.99    4.02
   0 -29  20   18.19    8.93
   0 -29 -20    8.00    6.58
   0 -29  21    3.45    5.16
   0 -29 -21   15.60    9.75
   0 -29  22   -5.49    7.38
   0 -29 -22    1.07    2.17
   0 -29  23   -3.08    7.77
   0 -29 -23    5.54    5.72
   0 -29  24    0.38    4.40
   0 -29 -24    8.36    7.81
   0 -29  25    6.03    6.85
   0 -29 -25   -1.18    4.05
   0 -29  26    9.40    7.85
   0 -29 -26   -1.46    4.02
   0 -29  27   -5.23    8.44
   0 -29  28    8.37    6.65
   0 -29  29    9.34    7.00
   0 -29  30   24.28   16.78
   0 -29  31   -9.68    7.79
   0 -29  32  -12.98    7.59
   0 -29  33   -2.41    7.73
   0 -29  34   -2.26    7.05
   0 -29  35    1.00    3.13
   0 -29  36   -1.77    7.70
   0 -30   0  428.51   34.47
   0 -30   1   96.73   19.48
   0 -30  -1   51.84   15.33
   0 -30   2  330.85   28.13
   0 -30  -2  366.25   30.39
   0 -30   3   55.76   15.59
   0 -30  -3   34.75   13.74
   0 -30   4   12.65   10.53
   0 -30  -4   16.93    6.95
   0 -30   5   12.53    7.93
   0 -30  -5   13.77    9.19
   0 -30   6  150.86   18.93
   0 -30  -6  148.24   21.99
   0 -30   7  201.28   18.76
   0 -30  -7  185.87   14.30
   0 -30   8  112.48   24.46
   0 -30  -8  107.95   20.27
   0 -30   9  134.47   22.91
   0 -30  -9  156.79   16.56
   0 -30  10   26.59   11.38
   0 -30 -10   34.73   12.41
   0 -30  11   34.80   12.73
   0 -30 -11   14.29    7.79
   0 -30  12   63.69   18.02
   0 -30 -12   73.36   12.96
   0 -30  13  560.33  496.71
   0 -30  14   37.38   15.64
   0 -30  15   37.66   17.07
   0 -30 -15   22.96   11.03
   0 -30  16  113.17   23.78
   0 -30 -16   71.14   21.83
   0 -30  17   68.19   18.66
   0 -30 -17   81.98   21.74
   0 -30  18   27.83   14.35
   0 -30 -18   33.65    8.72
   0 -30  19   33.06   14.01
   0 -30 -19   23.11    9.91
   0 -30  20   30.36   13.85
   0 -30 -20   18.68    7.99
   0 -30  21    7.82    8.14
   0 -30 -21    6.86    6.11
   0 -30  22   20.02   14.36
   0 -30 -22   32.33   11.23
   0 -30  23   54.28   14.11
   0 -30 -23   33.31   12.22
   0 -30  24    2.02    7.32
   0 -30 -24   12.31    6.85
   0 -30 -25   26.62   14.37
   0 -30  26   10.63    7.52
   0 -30  27   12.90    7.99
   0 -30  28   26.10   18.72
   0 -30  29   -2.16    7.84
   0 -30  30   20.86   15.99
   0 -30  31   18.83   13.60
   0 -30  32   26.11   13.60
   0 -30  33   15.87   11.34
   0 -30  34   16.24    8.39
   0 -30  35   -0.80    7.43
   0 -31   0    4.36    5.06
   0 -31   1    1.89    4.87
   0 -31  -1    0.48    2.65
   0 -31   2   -3.83    6.22
   0 -31  -2   -2.01    5.46
   0 -31   3   -4.42    3.48
   0 -31   4   -7.85    6.19
   0 -31  -4   -5.70    4.89
   0 -31   5   -0.06    6.50
   0 -31  -5   11.46    9.41
   0 -31   6   -2.54    6.54
   0 -31  -6    1.83    4.45
   0 -31   7   -1.52    7.07
   0 -31  -7   12.73    7.24
   0 -31   8    0.83    4.23
   0 -31  -8   -1.35    4.51
   0 -31   9    2.36    6.28
   0 -31  10   -1.13    6.78
   0 -31 -10   -3.78    4.15
   0 -31  12    6.80    9.09
   0 -31 -12   -3.51    4.35
   0 -31  13    3.59    7.08
   0 -31 -13    1.90    3.55
   0 -31  14  -14.65    6.97
   0 -31 -14    1.35    3.59
   0 -31  15   12.57    8.46
   0 -31 -15   -1.51    4.45
   0 -31  16    0.94    4.03
   0 -31 -16    8.05    7.00
   0 -31 -17    5.73    6.35
   0 -31  18   -9.13    7.69
   0 -31 -18   -1.08    4.02
   0 -31  19   -0.20    5.54
   0 -31 -19    4.97    6.34
   0 -31  20   -2.04    8.34
   0 -31 -20   -0.40    4.17
   0 -31  21   -1.46    8.02
   0 -31 -21    5.97    6.27
   0 -31  22  -17.30    7.33
   0 -31 -22    5.80    6.65
   0 -31  23    0.55    4.98
   0 -31 -23   -1.67    4.20
   0 -31  24   -0.20    7.50
   0 -31 -24   -7.02    3.80
   0 -31  25    2.08    5.27
   0 -31  26  -20.68    7.48
   0 -31  27   15.19   10.92
   0 -31  28    7.59    6.76
   0 -31  29   15.12    8.62
   0 -31  30  -15.32    7.96
   0 -31  31  -16.86    7.20
   0 -31  32    8.59    9.65
   0 -31  33   16.23   10.13
   0 -31  34    2.87    6.57
   0 -32   0   76.53   12.37
   0 -32   1   83.20   11.67
   0 -32   2  250.20   15.00
   0 -32  -2  194.99   11.68
   0 -32   3   33.87   14.13
   0 -32  -3   18.71    9.17
   0 -32   4  115.48   19.22
   0 -32  -4  148.28   20.27
   0 -32   5    3.85    6.22
   0 -32  -5   16.49    7.81
   0 -32   6   15.41    8.97
   0 -32  -6   19.62    8.73
   0 -32   7    0.55    4.65
   0 -32  -7    5.81    6.17
   0 -32   8   -1.86    4.14
   0 -32   9   -1.89    6.58
   0 -32  -9    8.40    7.34
   0 -32  10  126.02   20.92
   0 -32 -10  125.28   22.30
   0 -32  11   -6.31    6.98
   0 -32 -11    6.86    8.47
   0 -32  12    8.44    7.88
   0 -32 -12    2.80    4.51
   0 -32  13   24.89   11.15
   0 -32 -13   11.69    8.06
   0 -32  14   18.00    9.20
   0 -32 -14   30.26   13.35
   0 -32  15   13.70    9.65
   0 -32 -15   15.13    9.97
   0 -32  16   37.04   13.32
   0 -32 -16   37.73   32.22
   0 -32  17    8.35    8.91
   0 -32 -17   17.72    7.58
   0 -32  18   -1.21    8.68
   0 -32  19   14.80   12.37
   0 -32  20   25.38   11.67
   0 -32 -20   28.42   12.24
   0 -32  21   36.12   13.34
   0 -32 -21   18.62   11.17
   0 -32  22   22.90   11.16
   0 -32 -22    6.29    6.10
   0 -32  23   16.38   10.38
   0 -32 -23    2.62    3.95
   0 -32  24    6.96   10.18
   0 -32  25   48.34   22.72
   0 -32  26   31.59   15.31
   0 -32  27   -2.35    7.42
   0 -32  28    7.81    6.98
   0 -32  29   12.24    8.79
   0 -32  30   57.43   25.97
   0 -32  31   12.55   10.18
   0 -32  32   35.12   28.29
   0 -32  33   -3.47    7.35
   0 -33   0    5.86    5.92
   0 -33   1    3.63    5.58
   0 -33  -1   -3.42    5.00
   0 -33   2    5.84    5.98
   0 -33  -2    4.32    5.66
   0 -33   3    4.69    6.14
   0 -33  -3   -7.02    4.80
   0 -33   4   -1.43    6.19
   0 -33  -4   -0.76    5.13
   0 -33   5  -12.08    5.71
   0 -33  -5    6.38    6.55
   0 -33   6  -13.84    5.64
   0 -33   7   -1.52    3.50
   0 -33  -7   10.70    7.91
   0 -33   8    2.50    4.63
   0 -33  -8    5.23    5.80
   0 -33   9  -10.53    6.75
   0 -33  -9    1.54    3.75
   0 -33 -10    2.53    4.88
   0 -33  11   -9.99    7.22
   0 -33  12  -10.79    7.22
   0 -33 -12   -5.77    4.83
   0 -33  13    1.03    5.33
   0 -33 -13    2.85    4.49
   0 -33  14   -9.30    8.77
   0 -33 -14    3.80    5.09
   0 -33  15    3.16    7.50
   0 -33 -15    3.88    5.27
   0 -33  16    7.77    7.62
   0 -33 -16  -13.86    4.04
   0 -33 -17   -6.52    3.87
   0 -33  18  -22.38    8.51
   0 -33 -18    6.43    6.87
   0 -33  19    4.47    5.16
   0 -33 -19   16.45   10.68
   0 -33  20   19.86    9.83
   0 -33 -20   -1.17    4.43
   0 -33  21    4.33    7.38
   0 -33 -21   -4.18    3.97
   0 -33  22   12.07    8.48
   0 -33 -22    1.27    2.83
   0 -33  23   16.34    8.66
   0 -33  24  -14.03    7.35
   0 -33  25   18.59   14.49
   0 -33  26    3.97    6.66
   0 -33  27   -2.97    7.79
   0 -33  28   17.47   13.12
   0 -33  29   10.70    8.68
   0 -33  30  -12.45    7.60
   0 -33  31  -15.63    7.10
   0 -33  32   -1.39    7.24
   0 -34   0  161.48   24.31
   0 -34   1   19.92    8.92
   0 -34  -1   27.13   11.39
   0 -34   2    4.75    5.14
   0 -34  -2   10.67    7.89
   0 -34   3   19.37    7.92
   0 -34  -3   -6.50    5.25
   0 -34   4  160.85   29.15
   0 -34  -4  117.06   25.20
   0 -34   5   23.49    9.79
   0 -34  -5   46.97   14.19
   0 -34   6   11.57    8.42
   0 -34  -6   -0.54    4.96
   0 -34   7    7.55    8.65
   0 -34  -7   10.15    8.19
   0 -34   8    0.13    4.34
   0 -34   9   15.22   10.53
   0 -34  -9   11.86    8.31
   0 -34  10    8.68    8.19
   0 -34 -10   11.15   10.58
   0 -34  11    4.78    9.46
   0 -34 -11    8.57    7.11
   0 -34  12   39.50   12.71
   0 -34 -12   45.44   14.00
   0 -34  13   -6.75    7.54
   0 -34 -13    3.06    4.46
   0 -34  14   30.73   12.80
   0 -34 -14    4.88    6.77
   0 -34  15   17.56   12.11
   0 -34 -15   11.84   11.15
   0 -34  16   48.47   16.16
   0 -34  17   13.00    8.52
   0 -34 -17   16.47   10.41
   0 -34  18   25.90   14.73
   0 -34 -18   51.65   19.11
   0 -34  19    5.07    6.47
   0 -34 -19    5.58    6.81
   0 -34  20   24.53   11.27
   0 -34  21    5.06    6.59
   0 -34 -21    9.93    7.20
   0 -34  22   12.22    9.77
   0 -34  23    8.71    7.39
   0 -34  24   13.86    9.59
   0 -34  25    1.87    6.18
   0 -34  26   -6.59    7.24
   0 -34  27   33.29   18.12
   0 -34  28    1.87    5.85
   0 -34  29   -3.51    7.31
   0 -34  30   25.04   20.70
   0 -35   0    5.33    6.06
   0 -35   1    9.28    8.26
   0 -35  -1  -17.25    5.82
   0 -35   2   -1.64    6.03
   0 -35  -2   -7.68    5.92
   0 -35   3    7.20    6.41
   0 -35  -3   -0.18    5.66
   0 -35   4   -1.24    6.43
   0 -35  -4    0.49    2.40
   0 -35   5    2.72    4.60
   0 -35  -5    0.90    4.22
   0 -35   6  -11.43    6.29
   0 -35  -6    0.40    3.04
   0 -35   7    0.60    5.58
   0 -35  -7    7.81    6.60
   0 -35   8  -11.47    6.33
   0 -35  -8   -9.88    5.08
   0 -35   9   -4.55    6.30
   0 -35  -9    5.61    5.93
   0 -35  10    4.31    6.68
   0 -35 -10    0.71    2.85
   0 -35  11   10.02    8.14
   0 -35 -11    9.11    8.41
   0 -35  12   -3.35    3.61
   0 -35 -12    6.64    6.93
   0 -35  13   13.87   12.45
   0 -35 -13    4.64    6.57
   0 -35  14    3.33    4.37
   0 -35 -14   14.12    9.84
   0 -35  15   16.56    9.56
   0 -35 -15   14.54    8.12
   0 -35  16    8.04   10.46
   0 -35 -16    6.90    6.64
   0 -35  17    2.61    4.10
   0 -35 -17    3.04    6.09
   0 -35  18   10.35    7.78
   0 -35 -18   32.80   17.44
   0 -35 -19   -1.03    2.75
   0 -35  20   -1.45    6.14
   0 -35  21  -11.87    6.29
   0 -35  22   -8.21    6.78
   0 -35  23   -0.04    3.88
   0 -35  24   -0.19    7.22
   0 -35  25   19.40   17.67
   0 -35  26    0.22    6.18
   0 -35  27    2.91    5.23
   0 -35  28    5.34    6.86
   0 -35  29    4.06    6.40
   0 -36   0   24.69   10.11
   0 -36   1  -16.88    6.00
   0 -36  -1   12.95    8.98
   0 -36   2   20.75    9.05
   0 -36   3  113.64   15.44
   0 -36  -3  107.59   22.95
   0 -36   4   13.74    8.05
   0 -36  -4    8.47    8.27
   0 -36   5   -0.69    6.01
   0 -36   6   60.02   14.62
   0 -36   7    3.87    6.02
   0 -36  -7   24.84    9.57
   0 -36   8    8.41    8.45
   0 -36  -8   13.93    8.76
   0 -36   9   25.60   10.70
   0 -36  -9   29.54   11.19
   0 -36  10    4.77    6.92
   0 -36 -10    6.64    6.92
   0 -36  11   -4.78    3.95
   0 -36 -11   -8.07    4.92
   0 -36  12    9.66    7.22
   0 -36 -12    1.26    3.61
   0 -36  13   19.76   10.16
   0 -36 -13    8.03    7.79
   0 -36  14   13.71    8.27
   0 -36  15    4.48    6.02
   0 -36 -15    9.91    7.79
   0 -36  16   22.03   15.96
   0 -36 -16    9.22    7.09
   0 -36  17    8.29    8.87
   0 -36 -17    2.71    3.71
   0 -36  18   18.00   11.88
   0 -36 -18   11.21    5.84
   0 -36  19   15.73    9.21
   0 -36  20    2.04    7.58
   0 -36  21   12.98    7.15
   0 -36  22    5.46    7.65
   0 -36  23    2.32    9.09
   0 -36  24   14.28    8.25
   0 -36  25   -5.43    4.84
   0 -36  26   14.11    9.03
   0 -36  27   17.48   11.17
   0 -36  28    1.08    4.14
   0 -37   0    5.60    6.33
   0 -37   1    6.19    8.68
   0 -37   2    0.11    3.15
   0 -37  -2   -1.97    5.48
   0 -37   3   10.85    8.35
   0 -37  -3    6.97    7.52
   0 -37   4   -0.93    3.97
   0 -37  -4    7.26    8.01
   0 -37   5    5.43    5.17
   0 -37  -5   10.00    7.36
   0 -37   6    6.74    9.31
   0 -37  -6    2.87    4.95
   0 -37   7    0.43    3.81
   0 -37  -7   -4.11    5.25
   0 -37   8   14.71    9.31
   0 -37  -8   -5.18    5.42
   0 -37   9  -22.41    5.86
   0 -37  -9  -10.15    5.18
   0 -37  10   10.00    7.81
   0 -37 -10   -7.66    5.02
   0 -37  11  -12.71    5.76
   0 -37 -11    7.65    8.29
   0 -37  12   -3.35    6.02
   0 -37 -12    6.07    7.34
   0 -37  13   17.58   10.10
   0 -37 -13    8.60    6.59
   0 -37  14    6.09    7.53
   0 -37 -14   -8.35    4.74
   0 -37  15    3.96    6.08
   0 -37 -15    7.73    7.15
   0 -37  16   20.05   12.19
   0 -37 -16    6.49    6.67
   0 -37  17  -17.65    6.84
   0 -37 -17  -11.62    4.01
   0 -37  18   -0.34    7.54
   0 -37  19   -4.62    7.25
   0 -37  20   -3.97    7.07
   0 -37  21    4.98    7.77
   0 -37  22   13.09    8.62
   0 -37  23    9.89   10.82
   0 -37  24   11.67    9.91
   0 -37  25   13.14    7.80
   0 -37  26  -18.38    8.16
   0 -38   0    7.86    7.83
   0 -38   1    1.63    3.67
   0 -38  -1  -11.99    5.46
   0 -38   2   12.57    7.54
   0 -38  -2    8.95    7.72
   0 -38   3   17.99   10.62
   0 -38  -3   20.71   11.63
   0 -38  -4   13.12    8.16
   0 -38   5    0.80    5.20
   0 -38  -5   26.27   14.75
   0 -38   6    6.17    7.75
   0 -38   7    4.32    6.99
   0 -38  -7   14.85    9.37
   0 -38   8    2.11    4.38
   0 -38   9   75.41   23.95
   0 -38  -9   59.45   23.95
   0 -38  10   10.84    6.51
   0 -38 -10   22.09   15.99
   0 -38  11   -3.29    7.21
   0 -38 -11   11.07    5.51
   0 -38  12   17.65   10.79
   0 -38 -12   12.75    9.36
   0 -38  13   15.05    9.86
   0 -38 -13    9.32    6.96
   0 -38  14   26.61   18.32
   0 -38 -14   28.22   19.89
   0 -38  15   12.14    9.97
   0 -38 -15   15.82    9.65
   0 -38  16    0.21    4.48
   0 -38  17   15.37   11.20
   0 -38  18   22.72   15.36
   0 -38  19   18.03   13.13
   0 -38  20   23.94   16.62
   0 -38  21   16.93   13.05
   0 -38  22    7.98    8.14
   0 -38  23   29.97   24.80
   0 -38  24   20.18   13.71
   0 -38  25    9.29    8.63
   0 -39   0    9.24    7.35
   0 -39  -1    5.49    6.88
   0 -39   2   -0.04    3.36
   0 -39  -2    3.27    5.64
   0 -39   3   14.58    8.48
   0 -39  -3   10.31    6.58
   0 -39   4    3.32    6.07
   0 -39   5   -0.08    7.07
   0 -39  -5    5.27    6.35
   0 -39   6   -1.05    7.26
   0 -39  -6   -8.80    4.85
   0 -39  -7   -4.48    4.75
   0 -39   8   -0.52    6.26
   0 -39   9    3.62    5.81
   0 -39  -9    1.70    4.92
   0 -39  10   -4.60    6.80
   0 -39 -10    6.67    5.97
   0 -39  11   -0.13    4.11
   0 -39 -11   -6.14    4.17
   0 -39  12   -2.82    5.12
   0 -39 -12    6.47    6.56
   0 -39  13    3.85    7.10
   0 -39 -13    4.04    7.36
   0 -39  14   -8.82    8.00
   0 -39 -14    6.35    9.54
   0 -39  15   12.67    7.66
   0 -39 -15   -1.22    4.85
   0 -39  16    7.72    7.33
   0 -39  17    2.71    5.19
   0 -39  18    5.18    6.68
   0 -39  19   12.85    8.22
   0 -39  20   -1.24    7.96
   0 -39  21    4.24    6.18
   0 -39  22   19.86   12.37
   0 -39  23   -6.72    7.29
   0 -40   0   21.89   16.35
   0 -40   1   12.34    7.86
   0 -40  -1   20.46   12.40
   0 -40   2   10.55    6.13
   0 -40  -2    1.16    3.32
   0 -40   3    4.70    6.58
   0 -40  -3   15.17    7.86
   0 -40   4   14.24    9.41
   0 -40  -4    9.47    7.09
   0 -40   5   56.80   26.44
   0 -40  -5   38.52   18.80
   0 -40   6   14.70   14.04
   0 -40  -6   15.69    8.45
   0 -40   7    5.67    8.32
   0 -40  -7   -0.73    4.60
   0 -40   8   10.72    6.33
   0 -40  -8   19.04   13.86
   0 -40   9   14.60    8.57
   0 -40  10   15.79    9.63
   0 -40 -10   24.15   17.69
   0 -40  11   23.30   16.93
   0 -40 -11    6.82    6.84
   0 -40 -12    2.11    4.88
   0 -40 -13    9.66    6.86
   0 -40  14   33.91   16.88
   0 -40 -14   29.96   16.32
   0 -40  15   -7.02    6.57
   0 -40  16   26.55   15.19
   0 -40  17   -6.91    5.96
   0 -40  18   36.92   30.31
   0 -40  19   17.05   10.75
   0 -40  20   15.96    9.42
   0 -41   0   20.73   19.89
   0 -41   1   -4.69    5.48
   0 -41  -1    3.03    5.41
   0 -41   2   -3.85    5.42
   0 -41  -2    4.60    5.94
   0 -41   3   -0.72    4.93
   0 -41  -3   -0.20    4.83
   0 -41  -4    0.55    2.80
   0 -41  -5   -9.15    4.92
   0 -41   6   -7.12    5.27
   0 -41  -6    9.28    6.72
   0 -41   7   10.53    6.52
   0 -41  -7   -2.57    3.89
   0 -41   8    3.61    5.55
   0 -41  -8   -0.69    2.92
   0 -41   9   -3.84    3.70
   0 -41  10   -3.11    6.08
   0 -41 -10   14.38    8.97
   0 -41  11   14.90   10.12
   0 -41 -11   -0.56    4.94
   0 -41  12   61.75   52.57
   0 -41 -12    5.66    7.16
   0 -41  13   -7.14    6.02
   0 -41 -13   12.35    8.03
   0 -41  14   -2.14    5.18
   0 -41  15   -2.76    5.56
   0 -41  16   -9.32    5.35
   0 -41  17  -13.92    5.63
   0 -41  18    8.30    7.90
   0 -41  19   16.05    7.83
   0 -42   0    3.00    5.88
   0 -42   1   25.63   13.55
   0 -42  -1   30.20   15.86
   0 -42   2   28.81   15.50
   0 -42  -2   22.69   13.22
   0 -42   3    7.41    6.62
   0 -42  -3    5.58    6.31
   0 -42  -4   19.30   13.55
   0 -42   5    2.27    4.80
   0 -42  -5    3.50    6.80
   0 -42   6   13.31    7.82
   0 -42  -6   10.48    8.39
   0 -42   7   13.23    8.87
   0 -42  -7    7.88    7.74
   0 -42   8   20.74   15.13
   0 -42  -8   14.22    9.92
   0 -42   9   34.19   15.24
   0 -42  -9   27.88   16.50
   0 -42  10    7.49    7.47
   0 -42 -10    3.91    5.90
   0 -42  11   11.36    7.38
   0 -42 -11   22.15   12.78
   0 -42  12   30.29   24.73
   0 -42  13   75.05   60.94
   0 -42  14    7.88    8.50
   0 -42  15   -2.31    5.43
   0 -42  16   36.04   29.59
   0 -43   0    9.00    7.27
   0 -43   1   -1.16    4.17
   0 -43  -1   -6.23    5.33
   0 -43   2    9.26    7.61
   0 -43  -2    2.79    5.10
   0 -43   3    1.68    5.05
   0 -43  -3   -1.56    5.13
   0 -43   4   -2.41    5.87
   0 -43  -4   -8.89    4.72
   0 -43   5    6.90   13.85
   0 -43  -5   -1.43    5.03
   0 -43   6   18.41   13.52
   0 -43  -6    4.88    6.03
   0 -43   7   -0.15    3.07
   0 -43  -7   48.43   39.05
   0 -43   8  -10.04    5.79
   0 -43  -8    3.54    7.15
   0 -43   9    1.71    3.84
   0 -43  -9    3.62    5.24
   0 -43  10    3.88    5.70
   0 -43 -10    3.50    5.36
   0 -43  11  -11.35    6.30
   0 -43  12   11.41    8.60
   0 -43  13   -0.02    6.25
   0 -44   0  127.40   99.76
   0 -44  -1    7.36    7.31
   0 -44   1    5.39    6.66
   0 -44  -2   10.93    8.97
   0 -44   2   28.52   22.94
   0 -44   3    3.21    6.44
   0 -44  -3    5.44    5.27
   0 -44   4    7.60    9.09
   0 -44  -4    9.26    6.14
   0 -44   5   11.75    9.24
   0 -44  -5    9.30    6.58
   0 -44   6   10.17    8.75
   0 -44  -6    6.17    5.44
   0 -44   7   12.45   10.24
   0 -44  -7    5.98    5.05
   0 -44   8   10.58    8.88
   0 -44  -8    7.92    7.73
   0 -44   9   18.99   12.51
   0 -44  -9   27.58   23.04
   1   0 -47    4.19    5.82
   1   0 -46    0.80    2.79
   1   0 -45   -5.83    5.08
   1   0 -44  -17.30    4.26
   1   0 -43   -2.99    4.89
   1   0 -42   -1.98    4.97
   1   0 -41   12.26    6.54
   1   0 -40   10.98    9.56
   1   0 -39    1.59    5.43
   1   0 -38   12.08    9.07
   1   0 -37    4.00    5.74
   1   0 -36   19.55    7.87
   1   0 -35   -0.74    4.61
   1   0 -34   51.76   14.46
   1   0 -33   -1.12    4.85
   1   0 -32   19.59    8.52
   1   0 -31   23.09    9.52
   1   0 -30   16.63    7.16
   1   0 -29    2.30    4.40
   1   0 -28   14.39   10.44
   1   0 -27   -2.97    4.36
   1   0 -26  319.46   17.38
   1   0 -25    3.56    5.08
   1   0 -24  213.33    9.97
   1   0 -23    1.48    2.80
   1   0 -22   19.86    7.28
   1   0 -21   -4.08    3.53
   1   0 -20   88.40   21.12
   1   0 -19    6.99    4.25
   1   0 -18    7.23    4.80
   1   0 -17    6.85    6.26
   1   0 -16  526.88   22.99
   1   0 -15    1.99    2.71
   1   0 -14   41.59   11.83
   1   0 -13   -1.50    3.73
   1   0 -12  157.34   12.89
   1   0 -11   -5.45    3.51
   1   0 -10    2.80    2.99
   1   0  -9   -7.37    3.63
   1   0  -8  859.67   31.19
   1   0  -7    9.01    5.79
   1   0  -6 3062.68   49.41
  -1   0   6 3071.00   48.49
   1   0  -5   -1.61    3.40
  -1   0   5   -0.00    2.30
   1   0   5   -3.74    1.87
  -1   0  -5  -13.36    3.19
   1   0   6 2976.63   50.83
  -1   0  -6 3141.04   55.42
   1   0   7   23.50    8.34
  -1   0  -7   17.09    5.77
   1   0   8  802.90   29.24
  -1   0  -8  750.17   35.15
   1   0   9   -9.57    3.24
  -1   0  -9  -10.55    2.94
   1   0  10    2.41    2.42
   1   0  11    4.26    3.69
  -1   0 -13    2.44    2.41
  -1   0 -14   42.11   13.33
  -1   0 -15    9.06    5.79
  -1   0 -16  520.55   25.54
  -1   0 -17   10.60    5.86
  -1   0 -18   -5.53    3.04
  -1   0 -19    2.49    3.76
  -1   0 -20   39.45   10.05
  -1   0 -21    3.03    3.43
  -1   0 -22   25.90    8.41
  -1   0 -23   10.43    7.55
  -1   0 -24  274.35   16.72
  -1   0 -25    1.79    3.15
  -1   0 -26  304.68   16.70
  -1   0 -27   -2.15    3.63
  -1   0 -28    4.08    5.06
  -1   0 -29    1.41    2.57
  -1   0 -30   11.32    7.56
  -1   0 -31   -1.90    4.38
  -1   0 -32   43.66   13.65
  -1   0 -33    1.07    2.35
  -1   0 -34   61.07   16.41
  -1   0 -35    2.38    3.98
  -1   0 -36   13.24    7.68
  -1   0 -37   -2.49    2.43
  -1   0 -38    5.67    6.59
  -1   0 -39   -4.47    4.98
  -1   0 -40   21.97   12.21
  -1   0 -41   -1.64    4.97
  -1   0 -42   -0.27    4.59
  -1   0 -43   -4.41    4.60
  -1   0 -44    7.81    5.83
  -1   0 -45    3.85    5.56
  -1   0 -46   -3.46    4.56
   1   1 -47    5.17    5.93
   1  -1 -47   24.75   19.95
   1   1 -46   12.13    9.16
   1  -1 -46   10.80    9.04
   1   1 -45   -5.62    5.20
   1   1 -44   -8.01    4.42
   1  -1 -44    1.37    5.62
   1   1 -43    5.87    7.57
   1  -1 -43   11.11    7.17
   1   1 -42   24.34   17.33
   1  -1 -42   43.44   20.08
   1   1 -41    6.23    6.59
   1  -1 -41   -2.48    5.88
   1   1 -40    2.90    5.70
   1  -1 -40   -3.89    5.39
   1   1 -39   18.13   12.13
   1  -1 -39   10.91    7.59
   1   1 -38    4.67    5.79
   1  -1 -38   18.07    7.04
   1   1 -37   11.04    7.71
   1  -1 -37  -12.24    5.19
   1   1 -36   23.99   10.64
   1  -1 -36    1.10    4.15
   1   1 -35   -3.13    4.75
   1  -1 -35   -2.03    4.34
   1   1 -34   -5.77    4.16
   1  -1 -34    1.35    2.52
   1   1 -33   62.13   11.77
   1  -1 -33   66.51   10.20
   1   1 -32    7.17    8.41
   1  -1 -32    2.81    5.99
   1   1 -31  275.43   22.94
   1  -1 -31  221.11   26.45
   1   1 -30    2.93    6.26
   1  -1 -30    3.24    3.70
   1   1 -29  325.02   17.42
   1  -1 -29  328.58   18.14
   1   1 -28   63.57   11.96
   1  -1 -28   46.48   12.29
   1   1 -27   96.82  100.54
   1  -1 -27   84.79   11.15
   1   1 -26   24.17    6.34
   1  -1 -26   39.26   11.44
   1   1 -25   64.20   11.43
   1  -1 -25   87.00   12.75
   1   1 -24   12.60    5.46
   1  -1 -24    3.43    4.95
   1   1 -23   -4.38    3.32
   1  -1 -23    0.26    3.40
   1   1 -22  263.04   15.03
   1  -1 -22  260.74   14.93
   1   1 -21   88.11   76.50
   1  -1 -21  100.76   14.83
   1   1 -20   84.27   21.17
   1  -1 -20   95.31   17.82
   1   1 -19  118.93  107.47
   1  -1 -19  125.86   14.66
   1   1 -18    3.24    4.24
   1  -1 -18    2.47    5.01
   1   1 -17  112.75   19.46
   1  -1 -17   73.25   14.86
   1   1 -16  123.43   17.75
   1  -1 -16  111.03   16.26
   1   1 -15   19.66   10.12
   1  -1 -15   26.43    8.15
   1   1 -14    7.16    5.67
   1  -1 -14    4.37    4.92
   1   1 -13   29.65   10.77
   1  -1 -13   31.16   11.08
   1   1 -12   49.74   14.51
   1  -1 -12   31.19   11.42
   1   1 -11   -2.28    3.81
   1  -1 -11    3.15    3.32
   1   1 -10   70.18   14.00
   1  -1 -10   99.30   16.08
   1   1  -9   90.08   21.27
   1  -1  -9   75.31   19.80
   1   1  -8  376.52   16.88
   1  -1  -8  387.80   15.96
   1   1  -7   47.28   15.35
   1  -1  -7   55.35   15.50
  -1   1   6   98.85   14.93
   1   1  -6  115.54   22.24
   1  -1  -6  100.20   20.83
  -1  -1   6  100.75   16.29
  -1   1   5  166.97   10.81
   1   1  -5  193.84   14.06
   1  -1  -5  170.32   11.17
  -1  -1   5  191.61   12.93
   1   1   5  175.06   12.15
  -1   1  -5  177.30   14.73
  -1  -1  -5  184.89   16.57
   1  -1   5  180.30   13.71
   1   1   6  122.91   18.40
  -1   1  -6  136.20   18.83
  -1  -1  -6  109.78   15.83
   1  -1   6  137.07   21.19
  -1   1  -7   69.41   16.19
  -1  -1  -7   40.23   10.70
   1  -1   7   44.01   14.46
  -1   1  -8  327.32   16.40
   1  -1   8  325.59   16.72
  -1  -1  -8  324.72   20.03
  -1  -1  -8  327.46   16.49
  -1  -1  -9   65.38   16.49
   1  -1   9   89.90   19.65
  -1  -1  -9   74.19   14.96
   1  -1  10   85.07   20.88
  -1  -1 -10   73.50   15.81
   1  -1  11    1.23    1.50
  -1  -1 -11    2.51    2.24
   1  -1  12   33.70   14.62
  -1  -1 -12   22.46    9.35
   1  -1  13   35.59   13.03
  -1  -1 -13   25.55   10.20
   1  -1  14    1.32    1.59
  -1  -1 -14    8.61    5.45
   1  -1  15   27.52    7.92
  -1  -1 -15   28.76    9.31
  -1   1 -16  116.70   17.47
  -1  -1 -16  118.57   17.61
  -1   1 -17  141.15   20.66
  -1  -1 -17  132.41   16.85
  -1   1 -18   -2.52    3.38
  -1  -1 -18    5.18    3.96
  -1   1 -19  148.13   11.19
  -1  -1 -19  120.50    8.87
  -1   1 -20   89.78   21.54
  -1  -1 -20   97.15   16.24
  -1   1 -21   92.33   13.17
  -1  -1 -21   91.69   12.06
  -1   1 -22  260.51   17.52
  -1  -1 -22  263.48   17.13
  -1   1 -23    5.26    4.96
  -1  -1 -23   11.63    5.36
  -1   1 -24   18.93    7.58
  -1  -1 -24    8.76    6.15
  -1   1 -25   68.36   10.33
  -1  -1 -25   62.82   12.50
  -1   1 -26   26.76    6.94
  -1  -1 -26   22.52    6.98
  -1   1 -27   68.01   13.29
  -1  -1 -27   82.20    8.45
  -1   1 -28   40.80   41.25
  -1  -1 -28   53.82   11.49
  -1   1 -29  304.33   12.37
  -1  -1 -29  350.38    9.87
  -1   1 -30   -4.32    2.84
  -1  -1 -30    6.57    5.19
  -1   1 -31  277.48   24.96
  -1  -1 -31  270.79   18.68
  -1   1 -32   11.81    6.89
  -1  -1 -32   -4.91    4.32
  -1   1 -33   63.33    8.36
  -1  -1 -33   57.10   11.46
  -1  -1 -34   -9.35    3.73
  -1   1 -35    1.41    3.34
  -1  -1 -35    7.15    7.09
  -1   1 -36   -3.42    3.19
  -1  -1 -36    3.78    5.62
  -1   1 -37   21.51    8.92
  -1  -1 -37    6.98    6.07
  -1   1 -38   20.09    7.92
  -1  -1 -38    4.83    6.10
  -1   1 -39   22.11   15.93
  -1  -1 -39   19.83   13.66
  -1   1 -40   -1.19    5.50
  -1  -1 -40   -3.04    5.09
  -1   1 -41   11.30    8.70
  -1  -1 -41    8.63    7.10
  -1  -1 -42   28.44   19.25
  -1   1 -43   11.45   11.39
  -1  -1 -43   12.63   12.46
  -1   1 -44    8.24    5.92
  -1  -1 -44    5.24    7.37
  -1   1 -45   10.14    8.03
  -1  -1 -45    2.08    4.96
  -1   1 -46    0.45    5.15
  -1   1 -47    8.21    8.07
   1   2 -47   10.60    8.43
   1  -2 -47    0.23    2.49
   1   2 -46    8.30    8.72
   1  -2 -46   -3.23    3.23
   1   2 -45    7.25    6.61
   1  -2 -45   -1.88    4.97
   1   2 -44    7.11    5.77
   1  -2 -44    8.85    6.51
   1   2 -43    1.61    4.75
   1  -2 -43    6.88    5.54
   1   2 -42   13.54    7.60
   1  -2 -42    0.30    3.23
   1   2 -41    9.49    7.59
   1  -2 -41   10.34    8.32
   1   2 -40    4.90    7.66
   1  -2 -40   -3.62    5.33
   1   2 -39   15.98   10.38
   1   2 -38    6.34    6.88
   1  -2 -38    2.02    3.44
   1  -2 -37   11.36    8.83
   1   2 -36   98.39   17.54
   1  -2 -36   85.05   18.69
   1   2 -35   -9.67    4.77
   1  -2 -35    6.66    6.96
   1   2 -34   10.29    8.09
   1  -2 -34   23.37   11.86
   1   2 -33   49.87   12.59
   1  -2 -33   48.33   13.12
   1   2 -32   32.71   14.79
   1  -2 -32   27.14    8.47
   1   2 -31  211.00   25.22
   1  -2 -31  211.50   11.57
   1   2 -30    3.71    5.20
   1  -2 -30    8.71    5.86
   1   2 -29    8.49    6.78
   1  -2 -29   -7.97    5.18
   1   2 -28   -2.31    4.50
   1  -2 -28    3.06    4.68
   1   2 -27   65.51    9.20
   1  -2 -27   29.78   11.54
   1   2 -26  182.99   16.39
   1  -2 -26  185.91   18.79
   1   2 -25   46.80   38.92
   1  -2 -25   65.82   10.77
   1   2 -24   -0.37    4.13
   1  -2 -24   -0.89    3.76
   1   2 -23    9.91    6.65
   1  -2 -23    1.09    2.60
   1   2 -22   22.93    7.20
   1  -2 -22    5.62    4.38
   1   2 -21    2.08    3.14
   1  -2 -21   -5.90    3.56
   1   2 -20    5.06    3.93
   1  -2 -20   28.03   12.92
   1   2 -19   -1.71    4.56
   1  -2 -19    4.29    3.80
   1   2 -18  138.02   20.31
   1  -2 -18  116.26   23.82
   1   2 -17 1180.69   54.39
   1  -2 -17 1129.43   49.58
   1   2 -16  182.41  134.85
   1  -2 -16  163.95   18.24
   1   2 -15   11.30    5.88
   1  -2 -15    9.98    6.48
   1   2 -14  203.00   15.55
   1  -2 -14  186.39   16.15
   1   2 -13   13.00    7.35
   1  -2 -13   15.60    6.19
   1   2 -12   84.84   16.89
   1  -2 -12   94.33   16.04
   1   2 -11   -2.83    3.58
   1  -2 -11   -2.21    3.41
   1   2 -10    2.75    3.13
   1  -2 -10    4.34    4.09
   1   2  -9  377.76   13.71
   1  -2  -9  380.08   13.83
   1   2  -8  633.85   35.77
   1  -2  -8  596.64   28.18
   1   2  -7   37.91   14.37
   1  -2  -7   62.21   14.92
   1   2  -6 1916.83   30.82
  -1   2   6 1813.31   32.55
   1   2  -6 1887.89   31.92
   1  -2  -6 1872.07   31.39
   1   2  -5  355.55   17.61
  -1   2   5  372.21   17.11
   1  -2  -5  378.61   14.77
  -1   2  -5  357.90   15.02
   1  -2   5  331.96   17.03
  -1  -2  -5  332.11   15.81
  -1  -2  -6 1810.83   30.33
   1  -2   6 1843.98   43.81
  -1  -2  -6 1860.34   32.36
  -1   2  -7   41.45   13.56
  -1  -2  -7   58.23   15.29
   1  -2   7   52.57   17.79
  -1  -2  -7   60.18   15.20
  -1  -2  -8  595.24   27.97
   1  -2   8  679.44   32.11
  -1  -2  -8  641.85   30.12
  -1  -2  -9  371.92   16.10
   1  -2   9  394.77   22.41
  -1  -2  -9  360.03   15.35
  -1  -2 -10   -9.01    2.39
   1  -2  10   -3.97    3.32
  -1  -2 -10   -7.90    2.15
   1  -2  11    1.57    2.66
  -1  -2 -11    2.33    2.07
   1  -2  12   72.83   18.80
  -1  -2 -12   77.51   15.08
   1  -2  13   22.65    7.28
  -1  -2 -13   21.92    7.42
   1  -2  14  179.58   18.07
  -1  -2 -14  194.23   15.85
   1  -2  15    4.94    5.17
  -1  -2 -15   15.88    8.35
   1  -2  16  176.05   21.16
  -1  -2 -16  169.32   20.92
   1  -2  17 1068.48   46.90
  -1  -2 -17 1118.93   49.30
  -1  -2 -18  118.29  106.78
  -1   2 -19    4.56    3.79
  -1  -2 -19    9.62    6.54
  -1   2 -20   -3.71    3.02
  -1  -2 -20    4.55    4.31
  -1   2 -21   -1.36    3.32
  -1  -2 -21    6.37    4.63
  -1   2 -22   11.79    6.36
  -1  -2 -22   17.15    5.87
  -1   2 -23   -3.55    3.63
  -1  -2 -23    4.84    4.55
  -1   2 -24   -8.32    3.72
  -1  -2 -24   -3.13    3.85
  -1   2 -25   51.89   11.03
  -1  -2 -25   50.53   11.71
  -1   2 -26  166.35   14.67
  -1  -2 -26  194.76   11.06
  -1   2 -27   68.70   10.18
  -1   2 -28    4.84    6.06
  -1  -2 -28  -13.80    3.55
  -1  -2 -29  -10.64    3.76
  -1   2 -30    9.58    6.49
  -1  -2 -30    2.25    3.98
  -1   2 -32   37.62   11.36
  -1  -2 -32   34.03   15.49
  -1   2 -33   54.79   45.59
  -1   2 -34   17.18   15.46
  -1  -2 -34   23.08   11.39
  -1   2 -35    9.18    8.26
  -1  -2 -35    8.71    7.59
  -1   2 -36  105.04   20.68
  -1  -2 -36   82.10   24.03
  -1   2 -37    7.05    6.52
  -1   2 -38    4.07    5.64
  -1  -2 -38   10.88    8.00
  -1   2 -39   21.48   14.76
  -1  -2 -39    5.51    6.31
  -1   2 -40   -2.39    5.79
  -1  -2 -40    3.73    5.83
  -1   2 -41   -0.19    5.34
  -1  -2 -41   14.91    8.76
  -1   2 -42   10.40    6.06
  -1  -2 -42   -0.10    4.75
  -1   2 -43   15.95   12.28
  -1  -2 -43    3.45    5.63
  -1   2 -44   17.68   13.18
  -1  -2 -44    3.88    7.11
  -1   2 -45    9.22    7.59
  -1  -2 -45    8.62    7.15
  -1   2 -46    6.51    5.85
  -1   2 -47   -1.99    4.55
   1   3 -47    3.94    6.64
   1   3 -46   -9.89    5.04
   1  -3 -46    3.35    4.88
   1   3 -45    7.18    7.28
   1  -3 -45   -1.97    4.38
   1   3 -44    6.17    7.27
   1  -3 -44   17.33   13.43
   1   3 -43    6.56    5.59
   1  -3 -43   -6.66    4.06
   1   3 -42   -0.70    3.50
   1  -3 -42    2.30    4.19
   1   3 -41   13.64    8.46
   1  -3 -41   26.99   19.40
   1   3 -40    1.99    3.95
   1  -3 -40    0.09    3.60
   1   3 -39   -7.70    5.73
   1  -3 -39    5.36    8.84
   1   3 -38   25.41   10.11
   1  -3 -38   17.88   11.40
   1   3 -37    5.12    6.39
   1  -3 -37   -2.45    4.86
   1   3 -36    5.10    5.99
   1  -3 -36   -5.98    4.51
   1   3 -35    2.81    4.78
   1  -3 -35    9.75    8.41
   1   3 -34  122.82   15.79
   1  -3 -34  106.71   96.12
   1   3 -33  140.56   17.37
   1  -3 -33  134.68   19.16
   1   3 -32  206.74   20.79
   1  -3 -32  210.80    7.26
   1   3 -31  268.36   22.76
   1  -3 -31  256.94   19.12
   1   3 -30    9.60    9.20
   1  -3 -30   18.29    7.52
   1   3 -29   10.49    6.63
   1  -3 -29    8.35    8.86
   1   3 -28   10.43    6.49
   1  -3 -28    8.66    6.88
   1   3 -27    1.30    3.59
   1  -3 -27    8.79    4.84
   1   3 -26   30.85    9.62
   1  -3 -26   41.12    9.67
   1   3 -25   33.15    9.37
   1  -3 -25   10.88    6.07
   1   3 -24   24.56    8.88
   1  -3 -24   30.07    9.85
   1   3 -23   -9.12    3.79
   1  -3 -23   -0.33    3.73
   1   3 -22    3.93    5.05
   1  -3 -22   -0.65    3.95
   1   3 -21   30.05    6.13
   1  -3 -21   38.36   11.31
   1   3 -20   67.95   12.17
   1  -3 -20   50.81   12.71
   1   3 -19  289.06  258.83
   1  -3 -19  312.73   21.47
   1   3 -18  591.83   29.65
   1  -3 -18  563.65   28.03
   1   3 -17   26.41   10.17
   1  -3 -17   32.37   25.11
   1   3 -16  227.13  167.28
   1  -3 -16  225.08   18.71
   1   3 -15  149.75   22.77
   1  -3 -15  141.49   16.92
   1   3 -14   13.97    8.79
   1  -3 -14   22.40    7.45
   1   3 -13   85.33   17.18
   1  -3 -13   89.67   20.31
   1   3 -12   52.40   13.41
   1  -3 -12   85.76   19.96
   1   3 -11   27.03   10.31
   1  -3 -11   16.90    5.90
  -1  -3  10  590.56   29.81
   1  -3 -10  613.02   28.65
  -1  -3   9   37.77   14.62
   1  -3  -9   45.11   12.32
  -1  -3   8   -2.81    4.41
   1  -3  -8   15.71    7.10
  -1  -3   7  234.27   15.78
   1  -3  -7  247.57   13.48
  -1   3   6   34.60   13.82
  -1  -3   6   87.11   25.21
   1  -3  -6   58.88   16.05
  -1   3   5  363.26   15.33
   1   3  -5  328.25   16.36
   1  -3  -5  360.29   13.87
  -1  -3   5  334.30   35.19
  -1   3   4  317.73   16.91
   1   3  -4  287.70   16.69
   1  -3  -4  319.56   16.17
  -1  -3   4  278.85   13.68
   1   3   4  297.58   14.18
  -1   3  -4  303.03   17.89
  -1  -3  -4  282.53   13.61
   1  -3   4  277.49   13.70
   1   3   5  387.81   14.25
  -1   3  -5  386.16   22.56
  -1  -3  -5  354.78   13.24
   1  -3   5  366.01   28.01
   1   3   6   61.22   13.40
  -1   3  -6   56.24   15.41
  -1  -3  -6   35.34   12.45
   1  -3   6   55.50   17.68
  -1   3  -7  224.95  244.77
   1   3   8   13.46    7.25
   1  -3   8   21.89    7.77
  -1  -3  -8   10.81    6.05
   1   3   9   32.55   12.09
   1  -3   9   52.17   14.51
  -1  -3  -9   36.64   13.35
   1   3  10  567.89   27.11
   1  -3  10  582.26   27.82
  -1  -3 -10  567.98   26.50
   1  -3  11   13.22    7.62
  -1  -3 -11   24.55    9.11
   1  -3  12   64.51   14.67
  -1  -3 -12   65.11   15.12
   1  -3  13   87.46   21.48
  -1  -3 -13   97.73   15.42
   1  -3  14   11.99    6.15
  -1  -3 -14   15.46    7.65
   1  -3  15  137.63   19.95
  -1  -3 -15  131.15   15.96
   1  -3  16  134.61   18.80
  -1  -3 -16  194.76   15.00
   1  -3  17   22.08    7.51
  -1  -3 -17   31.60   12.32
   1  -3  18  562.53   31.77
  -1  -3 -18  601.48   33.90
   1  -3  19  305.72   16.51
  -1  -3 -19  283.00   15.50
   1  -3  20   48.77   11.86
  -1  -3 -20   48.34   15.31
  -1   3 -21   42.51   12.46
  -1  -3 -21   68.20   10.61
  -1   3 -22    4.45    3.79
  -1  -3 -22   -1.03    3.58
  -1   3 -23    7.93    6.41
  -1  -3 -23    4.73    4.54
  -1   3 -24   29.62   11.70
  -1  -3 -24   24.70    7.82
  -1   3 -25   30.24    7.71
  -1  -3 -25   28.31    7.39
  -1   3 -26   48.22   10.19
  -1  -3 -26   39.63    8.14
  -1   3 -27   -0.67    4.24
  -1  -3 -27    3.69    4.41
  -1   3 -28   -6.20    4.31
  -1  -3 -28    9.76    6.96
  -1   3 -29    9.05    7.88
  -1  -3 -29    7.13    4.18
  -1   3 -30   22.31   10.39
  -1  -3 -30    7.26    6.23
  -1   3 -31  243.09   19.16
  -1  -3 -31  235.52   17.74
  -1   3 -32  210.69   10.04
  -1  -3 -32  207.74    9.90
  -1   3 -33  105.14   17.73
  -1  -3 -33  110.75   18.09
  -1   3 -34  146.09   14.14
  -1  -3 -34  118.31   16.70
  -1   3 -35   -3.23    4.36
  -1  -3 -35    1.69    3.04
  -1   3 -36   15.75    8.54
  -1  -3 -36    5.22    6.64
  -1   3 -37   -0.33    5.66
  -1  -3 -37    5.50    5.51
  -1   3 -38   19.85   13.23
  -1  -3 -38   20.04   13.30
  -1   3 -39    4.91    6.77
  -1  -3 -39   13.39    8.77
  -1   3 -40   -3.97    5.73
  -1  -3 -40    1.73    4.40
  -1   3 -41   30.84   14.34
  -1  -3 -41   25.17   17.54
  -1   3 -42   -0.21    3.05
  -1  -3 -42   -1.72    3.13
  -1   3 -43    5.34    7.11
  -1  -3 -43   16.57    9.76
  -1   3 -44    3.67    5.65
  -1  -3 -44    3.97    5.60
  -1   3 -45    3.11    4.19
  -1   3 -46   -6.99    4.15
  -1   3 -47    2.79    4.61
   1   4 -46   -3.98    5.17
   1  -4 -46   12.52    9.08
   1   4 -45   11.01    7.11
   1  -4 -45    4.25    8.76
   1   4 -44   -1.91    4.71
   1  -4 -44  -17.80    4.93
   1   4 -43    7.42    5.34
   1  -4 -43   15.21    9.10
   1   4 -42   -0.60    3.99
   1  -4 -42    7.26    6.60
   1   4 -41   11.50    7.11
   1  -4 -41   -4.40    4.71
   1   4 -40    9.89    8.19
   1  -4 -40    6.12    7.82
   1   4 -39   16.38   10.84
   1  -4 -39    8.37    8.10
   1   4 -38    9.89    7.53
   1  -4 -38   14.65    9.62
   1   4 -37    9.38    6.26
   1  -4 -37  -12.51    5.04
   1   4 -36   14.06    8.46
   1  -4 -36   16.71    9.03
   1   4 -35    1.24    3.61
   1  -4 -35    0.15    5.15
   1   4 -34   85.74   12.80
   1  -4 -34   76.98   12.33
   1   4 -33   64.93    8.57
   1  -4 -33   63.69    7.99
   1   4 -32   10.97    8.67
   1  -4 -32    1.86    4.02
   1   4 -31   21.35    9.54
   1  -4 -31   12.41    7.71
   1   4 -30   81.84   17.69
   1  -4 -30   66.16   16.77
   1   4 -29   71.51   17.59
   1  -4 -29   49.23   16.41
   1   4 -28   -5.83    4.91
   1  -4 -28   14.67    7.99
   1   4 -27   -3.40    4.52
   1  -4 -27   15.60    7.97
   1   4 -26    8.55    5.19
   1  -4 -26    7.14    6.09
   1   4 -25   -2.57    4.02
   1  -4 -25    4.23    4.51
   1   4 -24  213.34   15.46
   1  -4 -24  229.66  189.44
   1   4 -23    1.91    4.15
   1  -4 -23    3.55    4.55
   1   4 -22    3.45    4.67
   1  -4 -22   13.48    7.91
   1   4 -21   33.65    7.38
   1  -4 -21   32.56    8.23
   1   4 -20  135.31   11.11
   1  -4 -20  151.86   11.45
   1   4 -19   -0.11    5.61
   1  -4 -19    9.90    6.37
   1   4 -18   46.01   11.75
   1  -4 -18   44.48   10.60
   1   4 -17  101.22   21.63
   1  -4 -17   49.76   12.74
   1   4 -16   67.12   16.81
   1  -4 -16   70.61   13.71
   1   4 -15    6.25    5.67
   1  -4 -15   -9.37    3.89
   1  -4 -14  116.82   14.57
  -1  -4  13   -0.68    3.01
   1  -4 -13    5.66    4.48
  -1  -4  12   -1.84    4.65
   1  -4 -12   -2.63    3.26
  -1  -4  11   57.93   17.27
   1  -4 -11   80.66   16.58
  -1  -4  10   90.73   18.76
   1  -4 -10  130.14   16.85
  -1  -4   9   40.45   11.43
   1  -4  -9   40.35   11.55
  -1  -4   8  678.07   31.85
   1  -4  -8  672.78   35.21
  -1  -4   7   35.22   15.86
   1  -4  -7   49.30   15.93
  -1  -4   6  472.01   18.45
   1  -4  -6  522.55   26.78
  -1   4   5  568.83   30.47
   1   4  -5  513.44   30.77
   1  -4  -5  579.73   30.32
  -1  -4   5  647.09   60.70
  -1   4   4 3574.88   56.34
   1   4  -4 3493.34   55.13
   1  -4  -4 3578.76   55.98
  -1  -4   4 3378.99   53.91
   1   4  -3 1045.96   37.54
  -1  -4   3  969.61   35.12
   1  -4  -3 1030.30   37.55
   1   4  -2  398.17   13.96
  -1  -4   2  401.26   15.58
   1  -4  -2  422.23   15.55
  -1   4  -2  389.46   13.65
   1   4   2  371.98   13.05
   1  -4   2  327.93   18.31
  -1   4  -3 1019.72   37.07
   1   4   3 1031.88   36.71
  -1  -4  -3  949.36   33.76
   1   4   4 3701.96   57.54
  -1   4  -4 3557.20   57.08
  -1  -4  -4 3565.57   55.48
   1  -4   4 3471.00   58.89
   1   4   5  581.89   29.60
  -1   4  -5  545.23   29.81
  -1  -4  -5  591.44   28.91
   1  -4   5  646.70   33.54
   1   4   6  524.55   26.00
   1  -4   6  524.26   33.76
  -1  -4  -6  503.67   24.32
   1   4   7   49.93   12.69
   1  -4   7   52.26   17.04
  -1  -4  -7   22.89    6.71
   1   4   8  693.11   32.22
   1  -4   8  652.61   30.80
  -1  -4  -8  657.66   30.71
   1   4   9   27.10   11.24
   1  -4   9   19.07    8.03
  -1  -4  -9   25.22    9.47
   1   4  10  107.17   13.44
   1  -4  10  128.99   17.62
  -1  -4 -10  120.55   15.61
   1  -4  11  105.15   18.51
  -1  -4 -11   92.05   19.26
   1  -4  12    0.91    2.59
  -1  -4 -12    6.32    3.88
   1  -4  13   -7.08    3.95
  -1  -4 -13    0.49    1.72
   1  -4  14  137.35   21.43
  -1  -4 -14  125.27   14.99
   1  -4  15   10.03    7.27
  -1  -4 -15    3.36    4.30
   1  -4  16   84.52   62.30
  -1  -4 -16   79.69   16.71
   1  -4  17   44.72   11.50
  -1  -4 -17   58.07   15.89
   1  -4  18   27.63    9.71
  -1  -4 -18   44.19   11.87
   1  -4  19   -5.05    3.61
  -1  -4 -19    7.53    5.61
   1  -4  20  149.36   18.21
  -1  -4 -20  144.22   13.30
   1  -4  21   27.14    8.22
  -1  -4 -21   40.97   11.17
   1  -4  22    5.97    4.57
  -1  -4 -22    9.73    6.32
  -1   4 -23    5.29    4.56
  -1  -4 -23    6.02    6.05
  -1   4 -24  225.80   10.65
  -1  -4 -24  226.36   13.38
  -1   4 -25   -0.28    3.45
  -1  -4 -25   -3.04    3.47
  -1   4 -26   11.62    7.92
  -1  -4 -26    9.95    6.52
  -1   4 -27   10.57    7.30
  -1  -4 -27    8.48    5.07
  -1   4 -28    8.98    6.72
  -1  -4 -28   -1.81    3.59
  -1   4 -29   85.66   18.10
  -1  -4 -29   50.64   13.58
  -1   4 -30   51.45   15.27
  -1  -4 -30   59.19   15.58
  -1   4 -31   21.06    7.94
  -1  -4 -31   23.27    8.62
  -1   4 -32   19.84    8.73
  -1  -4 -32   -0.30    4.04
  -1   4 -33   62.93    9.08
  -1  -4 -33   57.79    8.56
  -1   4 -34   94.70   15.14
  -1  -4 -34   75.55   12.53
  -1   4 -35   -0.38    4.74
  -1  -4 -35    1.24    3.31
  -1   4 -36   29.73   11.92
  -1  -4 -36   11.74    9.01
  -1   4 -37  -10.38    5.29
  -1  -4 -37    3.55    4.69
  -1   4 -38   26.53    9.87
  -1  -4 -38   10.72    7.15
  -1   4 -39   16.19   11.92
  -1  -4 -39   13.57    9.36
  -1   4 -40   11.95    9.48
  -1  -4 -40   10.25    7.96
  -1   4 -41   10.43    5.42
  -1  -4 -41   20.56   12.81
  -1   4 -42   -6.19    4.43
  -1  -4 -42  -10.34    4.37
  -1   4 -43    5.50    8.07
  -1  -4 -43   13.34    7.10
  -1   4 -44   11.08    6.83
  -1  -4 -44    2.69    4.53
  -1   4 -45   13.45    7.86
  -1   4 -46   17.10   10.12
   1   5 -46   12.63    9.77
   1  -5 -46   17.65   14.27
   1   5 -45  -17.09    5.33
   1  -5 -45   20.04   15.82
   1   5 -44   -2.46    4.96
   1  -5 -44    5.67    6.17
   1   5 -43   12.47   10.21
   1  -5 -43   17.54   11.88
   1   5 -42    7.75    6.90
   1  -5 -42    0.95    3.88
   1   5 -41    4.85    6.47
   1  -5 -41    7.81    6.45
   1   5 -40   -6.69    6.19
   1  -5 -40    8.55    6.84
   1   5 -39    9.61    6.88
   1  -5 -39    6.16    6.95
   1   5 -38    8.24    7.58
   1  -5 -38   -6.37    4.22
   1   5 -37    8.39    7.16
   1  -5 -37    0.53    3.60
   1   5 -36   13.70    8.32
   1  -5 -36   13.38    8.01
   1   5 -35   20.70    8.91
   1  -5 -35   -1.34    4.68
   1   5 -34    1.04    5.41
   1  -5 -34   -8.27    4.04
   1   5 -33    9.05    7.33
   1  -5 -33   16.65    8.52
   1   5 -32    4.84    5.46
   1  -5 -32    3.00    5.29
   1   5 -31    8.19    5.81
   1  -5 -31   19.71    8.31
   1   5 -30    0.69    4.30
   1  -5 -30    8.32    6.69
   1   5 -29   19.17   11.50
   1  -5 -29   -1.50    5.02
   1   5 -28    8.71    6.68
   1  -5 -28   12.04    8.43
   1   5 -27    3.62    6.52
   1  -5 -27    5.30    4.96
   1   5 -26  149.60    8.06
   1  -5 -26  167.43    7.47
   1   5 -25   -8.23    4.71
   1  -5 -25    6.12    6.67
   1   5 -24   -1.15    4.33
   1  -5 -24    6.61    6.05
   1   5 -23    9.14    6.26
   1  -5 -23    7.86    6.58
   1   5 -22  259.36   16.30
   1  -5 -22  246.84   12.62
   1   5 -21  -16.78    4.77
   1   5 -20   16.12    6.67
   1  -5 -20   18.65    6.53
   1   5 -19   43.20   11.25
   1  -5 -19   39.81    9.40
   1   5 -18   80.39   20.36
   1  -5 -18   63.69   18.18
   1   5 -17  190.56   24.01
   1  -5 -17  186.99   12.37
  -1  -5  16  529.61   27.67
   1  -5 -16  525.59   26.27
  -1  -5  15  156.08   21.09
   1  -5 -15  139.21   18.16
  -1  -5  14  491.14   26.25
   1  -5 -14  482.78   21.68
  -1  -5  13    5.32    5.78
   1  -5 -13   -1.01    3.29
  -1  -5  12   -7.01    4.77
   1  -5 -12   -0.88    3.21
  -1  -5  11  220.22  239.39
   1  -5 -11  211.18   13.99
  -1  -5  10   94.28   17.85
   1  -5 -10   91.79   17.85
  -1  -5   9  474.19   17.29
   1  -5  -9  505.75   23.99
  -1  -5   8 1303.42   46.95
   1  -5  -8 1346.12   48.07
  -1  -5   7  928.61   33.54
   1  -5  -7  900.14   32.43
  -1  -5   6   16.23    7.08
   1  -5  -6   27.54   11.15
  -1  -5   5   10.21    6.77
   1  -5  -5   16.98    6.21
  -1   5   4  508.81   28.42
   1   5  -4  507.61   28.61
   1  -5  -4  520.73   29.56
  -1  -5   4  607.41   34.14
  -1   5   3  132.02   18.69
   1   5  -3  149.63   15.60
   1  -5  -3  118.09   25.94
  -1  -5   3  144.23   17.62
  -1   5   2 1172.63   42.20
   1   5  -2 1201.30   47.35
   1  -5  -2 1034.73   37.12
  -1  -5   2 1071.17   38.63
   1   5  -1  847.45   30.93
  -1  -5   1  770.33  836.89
   1  -5  -1  836.09   30.31
   1   5   0   -0.67    3.56
  -1   5   0   -2.94    2.76
  -1  -5   0   -4.41    1.74
  -1   5  -1  841.36   30.27
   1   5   1  849.11   33.81
   1  -5   1  784.18   28.13
  -1  -5  -1  805.34   28.73
   1   5   2 1064.55   40.71
  -1   5  -2 1141.94   40.92
  -1  -5  -2 1138.95   41.34
   1  -5   2 1018.72   39.23
   1   5   3  170.03   14.96
  -1   5  -3  143.75   11.91
  -1  -5  -3  136.00   20.46
   1  -5   3  144.62   20.99
   1   5   4  582.66   31.25
   1  -5   4  588.68   34.08
  -1  -5  -4  537.21   28.40
   1   5   5   16.45    5.91
   1  -5   5   25.44   10.54
  -1  -5  -5   -0.52    2.98
   1   5   6   20.71    6.68
   1  -5   6   21.00    9.15
  -1  -5  -6   25.95   11.33
   1  -5   7  895.23   32.31
  -1  -5  -7  923.72   33.03
   1   5   9  495.98  538.84
   1  -5   9  469.72   16.99
  -1  -5  -9  531.97   25.67
   1   5  10   78.53   15.06
   1  -5  10  105.37   17.85
  -1  -5 -10   93.31   12.06
   1  -5  11  227.95   15.32
  -1  -5 -11  232.44   12.86
   1  -5  12    5.95    3.83
  -1  -5 -12    6.79    4.31
   1  -5  13    5.86    6.27
  -1  -5 -13    2.99    3.39
   1  -5  14  501.38   24.20
  -1  -5 -14  465.89   20.67
   1  -5  15  147.78   17.51
  -1  -5 -15  140.98   17.07
   1  -5  16  548.39   27.28
  -1  -5 -16  524.88   22.89
   1  -5  17  152.60   10.16
  -1  -5 -17  188.83   12.39
   1  -5  18   39.31    8.65
  -1  -5 -18   57.13   16.70
   1  -5  19   31.02    9.84
  -1  -5 -19   50.04   12.80
   1  -5  20   -1.47    3.83
  -1  -5 -20   15.69    5.48
   1  -5  21    5.78    4.36
  -1  -5 -21    0.31    2.45
   1  -5  22  285.44   15.25
  -1  -5 -22  275.48   12.40
   1  -5  23    3.52    4.51
  -1  -5 -23   -1.99    3.52
  -1  -5 -24    1.39    3.20
  -1   5 -25   -9.07    4.04
  -1  -5 -25    4.56    4.48
  -1   5 -26  135.59    8.49
  -1  -5 -26  165.45    7.24
  -1   5 -27    2.09    3.28
  -1  -5 -27   -5.87    3.20
  -1  -5 -28    2.66    3.86
  -1   5 -29   10.58   11.20
  -1  -5 -29    8.92    5.49
  -1   5 -30    3.00   10.68
  -1  -5 -30   38.09   15.15
  -1   5 -31    5.69    6.41
  -1  -5 -31   25.64    8.31
  -1   5 -32    9.22    7.77
  -1  -5 -32    0.60    2.33
  -1   5 -33   18.48    8.28
  -1  -5 -33   11.61    8.96
  -1   5 -34   -0.31    3.99
  -1  -5 -34    1.40    2.85
  -1   5 -35    7.73    6.81
  -1  -5 -35   -9.38    4.22
  -1   5 -36   15.97    9.40
  -1  -5 -36    9.29    6.73
  -1   5 -37    6.87    5.67
  -1  -5 -37    4.05    5.53
  -1   5 -38   14.91   10.21
  -1  -5 -38    5.90    6.19
  -1   5 -39   -3.94    5.41
  -1  -5 -39   12.20    8.51
  -1   5 -40    4.64    6.29
  -1  -5 -40    3.21    6.02
  -1   5 -41    3.32    5.23
  -1  -5 -41   -1.06    3.43
  -1   5 -42    0.86    2.84
  -1  -5 -42    3.20    4.86
  -1   5 -43   20.75   14.18
  -1  -5 -43    6.12    7.93
  -1   5 -44    1.94    5.73
  -1   5 -45  -10.80    5.00
  -1   5 -46    8.60    8.52
   1   6 -46   17.64   14.35
   1  -6 -46    4.89    5.17
   1   6 -45    5.15    6.87
   1  -6 -45    9.00    7.28
   1   6 -44    5.78    6.75
   1  -6 -44   11.15    7.45
   1   6 -43   41.94   25.07
   1  -6 -43   12.77    8.00
   1   6 -42    4.77    6.66
   1  -6 -42    2.99    5.61
   1   6 -41   -9.20    6.33
   1   6 -40    8.35    6.53
   1  -6 -40   -4.43    5.32
   1   6 -39   -2.80    5.56
   1  -6 -39    0.60    4.07
   1   6 -38   66.38   15.39
   1   6 -37   19.92    9.13
   1  -6 -37   30.48   11.02
   1   6 -36  -10.93    5.55
   1  -6 -36    8.08    7.12
   1   6 -35    3.44    4.88
   1  -6 -35   -9.98    4.29
   1   6 -34    8.22    7.82
   1  -6 -34    5.13    7.20
   1   6 -33   24.02   11.46
   1  -6 -33   18.75    8.54
   1   6 -32   20.28    9.61
   1  -6 -32    4.22    6.26
   1   6 -31   34.33   15.02
   1  -6 -31   31.30   13.30
   1   6 -30    5.01    6.73
   1  -6 -30    2.56    3.48
   1   6 -29   29.72   10.39
   1  -6 -29   24.11   10.35
   1   6 -28  284.12   11.02
   1  -6 -28  327.20   20.49
   1   6 -27    7.28    6.92
   1  -6 -27   10.29    7.02
   1   6 -26    8.64    5.69
   1  -6 -26    3.99    4.75
   1   6 -25    2.40    4.14
   1  -6 -25   -0.41    4.28
   1  -6 -24   -6.95    4.07
   1  -6 -23   68.93    9.34
   1  -6 -22   50.35   12.83
   1   6 -21   -7.68    4.32
   1  -6 -21   -0.10    2.60
   1   6 -20   85.60   14.26
   1  -6 -20   76.26   10.22
   1  -6 -19   -8.00    3.65
  -1  -6  18   -1.27    5.76
   1  -6 -18    1.52    2.74
  -1  -6  17   89.89   28.59
   1  -6 -17   96.35   20.66
  -1  -6  16    8.61    5.90
   1  -6 -16    6.40    5.17
  -1  -6  15  267.44   17.50
   1  -6 -15  227.79  166.94
  -1  -6  14   94.03   12.42
   1  -6 -14  105.63   10.76
  -1  -6  13   19.91   10.18
   1  -6 -13   14.31    7.31
  -1  -6  12  106.34   20.10
   1  -6 -12   99.31    9.84
  -1  -6  11   49.03   13.74
   1  -6 -11   49.36   13.83
  -1  -6  10  300.57   16.79
   1  -6 -10  322.41   16.18
  -1  -6   9  191.73   13.26
   1  -6  -9  243.86   12.36
  -1  -6   8   97.91   13.50
   1  -6  -8   97.34   17.09
  -1  -6   7  216.32  235.29
   1  -6  -7  215.19   14.84
  -1  -6   6  979.81   35.26
   1  -6  -6  995.76   38.18
  -1  -6   5   37.79   14.85
   1  -6  -5   32.98   14.32
  -1  -6   4  657.07   31.07
   1  -6  -4  663.73   32.49
  -1   6   3   18.83    9.21
   1   6  -3   51.40   17.17
   1  -6  -3   52.61   16.30
  -1  -6   3   64.45   14.69
  -1   6   2   12.87    7.06
   1   6  -2   33.51   14.64
   1  -6  -2   41.59   16.05
  -1  -6   2   35.40   14.45
  -1   6   1   89.97   19.88
   1   6  -1  117.16   17.76
   1  -6  -1  106.63   20.19
  -1  -6   1  128.52   18.59
  -1   6   0    5.42    3.38
   1   6   0   26.13   11.14
   1  -6   0   14.23    7.81
  -1  -6   0   32.89   12.54
  -1   6  -1   59.14   17.35
   1   6   1  112.64   17.95
   1  -6   1   97.70   18.46
  -1  -6  -1   88.38   18.66
   1   6   2   23.27    9.86
  -1   6  -2   -0.69    4.25
  -1  -6  -2   28.11   11.14
   1  -6   2   31.43   14.49
   1   6   3   47.84   14.65
   1  -6   3   35.24   14.15
  -1  -6  -3   32.50   11.32
   1   6   4  681.26   33.91
   1  -6   4  667.10   33.24
  -1  -6  -4  646.31   30.53
   1   6   5   38.99   42.60
   1  -6   5   42.36   12.78
  -1  -6  -5   27.75   10.55
   1   6   6 1413.05 1535.11
   1  -6   6 1076.78   41.36
  -1  -6  -6 1002.46   36.23
   1   6   7  208.86   13.87
   1  -6   7  216.24  234.98
  -1  -6  -7  193.19   12.57
   1   6   8   91.31   17.84
   1  -6   8   96.03   18.38
  -1  -6  -8   92.37   18.49
   1   6   9  223.90  243.27
   1  -6   9  228.58   14.46
  -1  -6  -9  228.86   11.72
   1   6  10  279.88   14.43
   1  -6  10  276.44   14.29
  -1  -6 -10  283.59   14.48
   1  -6  11   45.66   14.39
  -1  -6 -11   50.85   13.14
   1  -6  12   98.13   10.53
  -1  -6 -12  117.24   14.03
   1  -6  13   16.32    8.82
  -1  -6 -13   18.14    8.56
   1  -6  14   94.39   13.74
  -1  -6 -14  110.74   14.56
   1  -6  15  258.95   16.83
  -1  -6 -15  281.01   20.17
   1  -6  16    8.95    5.05
  -1  -6 -16   -0.44    3.48
   1  -6  17  103.21   18.18
  -1  -6 -17  123.69   12.77
   1  -6  18   -1.44    2.92
  -1  -6 -18    2.08    2.59
   1  -6  19   -7.86    4.44
  -1  -6 -19   -0.09    2.42
   1  -6  20   69.00    9.96
  -1  -6 -20   90.23   12.58
   1  -6  21   10.49    5.96
  -1  -6 -21   -3.43    3.07
   1  -6  22   39.88   12.68
  -1  -6 -22   31.61    9.80
   1  -6  23   57.63   14.71
  -1  -6 -23   68.10   10.76
   1  -6  24   24.70    6.36
  -1  -6 -24    6.01    5.67
   1  -6  25    2.38    4.09
  -1  -6 -25    4.62    4.99
  -1   6 -26    2.16    3.93
  -1  -6 -26    4.12    4.51
  -1   6 -27   13.89    7.67
  -1  -6 -27   15.52    8.89
  -1   6 -28  263.40   12.78
  -1  -6 -28  248.68   10.24
  -1   6 -29   23.76   13.16
  -1  -6 -29   33.93   11.64
  -1   6 -30   -8.10    5.94
  -1  -6 -30    2.26    3.65
  -1   6 -31   37.53   11.58
  -1  -6 -31   34.36   14.53
  -1   6 -32    9.83    9.01
  -1  -6 -32    8.46    7.03
  -1   6 -33   18.06   15.39
  -1  -6 -33   19.87    8.75
  -1   6 -34   -6.65    4.36
  -1  -6 -34   -4.57    3.59
  -1   6 -35  -16.44    4.68
  -1  -6 -35    4.61    5.28
  -1   6 -36   10.34    7.47
  -1  -6 -36    2.39    3.69
  -1   6 -37   27.89   11.73
  -1  -6 -37   44.36   11.94
  -1   6 -38   62.28   16.13
  -1  -6 -38   44.83   13.33
  -1   6 -39    8.99    8.34
  -1  -6 -39   11.61    8.57
  -1   6 -40   12.19    8.42
  -1  -6 -40    3.72    4.07
  -1   6 -41    7.66    7.00
  -1  -6 -41   24.58   16.92
  -1   6 -42   -9.45    4.35
  -1  -6 -42   -5.56    4.22
  -1   6 -43    5.69    7.54
  -1   6 -44   10.55    8.61
  -1   6 -45   -4.28    5.28
  -1   6 -46    1.51    3.79
   1   7 -46    7.89    8.42
   1  -7 -46   12.88   10.32
   1   7 -45   21.71   12.78
   1  -7 -45   10.21    7.77
   1   7 -44    8.17    8.30
   1  -7 -44   14.07    8.79
   1   7 -43    7.59    5.38
   1  -7 -43    5.77    7.40
   1   7 -42    7.26    5.04
   1  -7 -42   11.71    9.68
   1   7 -41   54.42   26.59
   1  -7 -41   -0.58    4.53
   1   7 -40    1.19    4.04
   1  -7 -40   15.94   10.46
   1   7 -39   11.68    7.97
   1  -7 -39   -1.47    5.54
   1   7 -38    7.15    6.67
   1  -7 -38   11.19    7.82
   1   7 -37  -12.30    5.38
   1  -7 -37    6.40    6.62
   1   7 -36   -1.61    5.84
   1  -7 -36    9.81    7.08
   1   7 -35   20.69    8.01
   1  -7 -35   27.27   11.44
   1   7 -34   -2.60    5.78
   1  -7 -34   -7.38    4.16
   1   7 -33   47.84   12.37
   1  -7 -33   38.57   10.24
   1   7 -32   -3.31    6.22
   1  -7 -32    2.66    6.10
   1   7 -31   17.91    9.00
   1  -7 -31   22.73   21.31
   1   7 -30   17.42    6.94
   1  -7 -30   20.73    9.35
   1   7 -29   97.32   13.37
   1  -7 -29   81.61   16.61
   1   7 -28  105.13  105.62
   1  -7 -28   91.78   16.13
   1   7 -27   17.44    9.94
   1  -7 -27   15.56    8.21
   1   7 -26  -14.35    4.55
   1   7 -25    0.93    2.51
   1  -7 -25    5.06    6.54
   1   7 -24    2.65    4.24
   1  -7 -24   -1.67    4.26
   1   7 -23   11.24    5.37
   1  -7 -23    7.68    6.31
   1   7 -22    2.18    3.32
   1  -7 -22   11.99    5.05
   1  -7 -21   44.47   10.83
  -1  -7  20   14.06    8.28
   1  -7 -20   11.47    7.25
  -1  -7  19   77.98   16.31
   1  -7 -19   89.49   14.01
  -1  -7  18  168.05   24.19
   1  -7 -18  136.77    9.02
  -1  -7  17  339.93   23.27
   1  -7 -17  361.26   18.87
  -1  -7  16   -3.68    6.44
   1  -7 -16    3.62    3.73
  -1  -7  15  540.30   26.64
   1  -7 -15  540.46   24.91
  -1  -7  14   41.92   14.09
   1  -7 -14   45.71   14.04
  -1  -7  13  367.98   20.69
   1  -7 -13  380.14   17.69
  -1  -7  12  149.18   13.82
   1  -7 -12  135.54   18.35
  -1  -7  11  304.04   22.40
   1  -7 -11  288.86   14.88
  -1  -7  10  505.14   28.34
   1  -7 -10  505.94   24.40
  -1  -7   9  355.15   16.19
   1  -7  -9  328.65   18.10
  -1  -7   8   65.74   15.86
   1  -7  -8   54.11   16.12
  -1  -7   7   23.82   26.49
   1  -7  -7   13.06    8.46
  -1  -7   6   10.84    6.22
   1  -7  -6   12.66    7.90
  -1  -7   5   -7.15    3.89
   1  -7  -5   -3.84    3.18
  -1  -7   4   -0.45    4.71
   1  -7  -4    0.84    1.80
  -1  -7   3  992.44   35.77
   1  -7  -3  998.16   37.99
   1   7  -2  647.27   35.39
  -1  -7   2  652.79   31.03
   1  -7  -2  616.22   32.04
   1   7  -1 1069.79   41.76
  -1  -7   1  966.51   38.76
   1  -7  -1 1092.73   45.77
   1   7   0   11.03    6.24
  -1  -7   0   -2.85    4.47
   1  -7   0   -7.32    5.12
   1   7   1 1108.50   40.24
  -1  -7  -1 1005.42   36.41
   1  -7   1 1029.34   43.50
   1   7   2  639.33   32.31
  -1  -7  -2  621.99   30.62
   1  -7   2  661.06   38.18
   1   7   3 1098.94   39.37
   1  -7   3 1120.39   40.65
  -1  -7  -3 1060.68   37.97
   1   7   4   -3.77    2.69
   1  -7   4    0.30    5.77
  -1  -7  -4   -0.54    2.48
   1   7   5    4.08    3.48
   1  -7   5    1.58    1.99
  -1  -7  -5    2.23    2.30
   1   7   6    3.82    3.40
   1  -7   6   12.31    6.81
  -1  -7  -6    5.07    3.32
   1   7   7   22.81    7.83
   1  -7   7   20.23    6.81
  -1  -7  -7   17.67    6.77
   1   7   8   45.77   10.91
   1  -7   8   49.94   14.88
  -1  -7  -8   65.52   14.03
   1   7   9  350.94   12.99
   1  -7   9  331.78   19.84
  -1  -7  -9  340.97  370.48
   1  -7  10  471.95   17.31
  -1  -7 -10  475.22   18.32
   1  -7  11  271.72   14.32
  -1  -7 -11  285.69   14.58
   1  -7  12  159.40   14.31
  -1  -7 -12  136.93   16.23
   1  -7  13  358.30   20.49
  -1  -7 -13  381.71   18.38
   1  -7  14   62.91   47.36
  -1  -7 -14   57.59   16.84
   1  -7  15  550.80   31.04
  -1  -7 -15  510.33   23.63
   1  -7  16    3.19    4.73
  -1  -7 -16    5.94    5.57
   1  -7  17  335.99   19.20
  -1  -7 -17  373.22   18.30
   1  -7  18  155.04   16.67
  -1  -7 -18  181.56   20.75
   1  -7  19   84.74   12.46
  -1  -7 -19  114.79   15.13
   1  -7  20    0.14    2.95
   1  -7  21   40.50   10.33
  -1  -7 -21   41.83   10.17
   1  -7  22   27.96    9.13
  -1  -7 -22   10.67    7.27
   1  -7  23    9.38    5.98
  -1  -7 -23    7.81    6.44
   1  -7  24    9.58    6.49
  -1  -7 -24    5.70    6.19
   1  -7  25   -4.18    4.04
  -1  -7 -25   -5.46    2.91
   1  -7  26    0.92    3.20
  -1  -7 -26    5.70    5.20
  -1  -7 -27   12.96    6.07
  -1   7 -28  101.79   18.93
  -1  -7 -28  115.60   14.16
  -1   7 -29   96.51   13.26
  -1  -7 -29  112.47   13.72
  -1   7 -30    9.77    9.58
  -1  -7 -30    9.52    7.10
  -1   7 -31   30.79   14.57
  -1  -7 -31   27.22    8.65
  -1   7 -32    6.98    7.06
  -1  -7 -32    5.16    5.15
  -1   7 -33   29.67    9.10
  -1  -7 -33   23.18   12.39
  -1   7 -34   -1.26    4.63
  -1  -7 -34   -2.48    2.98
  -1   7 -35   35.51    9.63
  -1  -7 -35   36.38    8.71
  -1   7 -36    2.95    6.00
  -1  -7 -36   12.64    7.65
  -1   7 -37    4.13    5.71
  -1  -7 -37   20.98    7.72
  -1   7 -38   13.68    8.99
  -1  -7 -38   21.08   14.38
  -1   7 -39    2.29    4.66
  -1  -7 -39    2.59    4.57
  -1   7 -40    8.08    8.06
  -1  -7 -40    5.48    7.16
  -1   7 -41   -0.04    3.87
  -1  -7 -41    6.70    6.83
  -1   7 -42    6.39    8.41
  -1   7 -43    7.21    5.76
  -1   7 -45    9.89    7.28
  -1   7 -46    7.98    8.57
   1   8 -46    7.38    8.20
   1  -8 -46   -1.91    4.53
   1   8 -45   18.06   10.24
   1  -8 -45   14.04    7.14
   1   8 -44   -0.42    5.03
   1  -8 -44    5.76    7.36
   1   8 -43   34.81   19.28
   1  -8 -43   21.98   15.66
   1   8 -42   15.28    9.16
   1  -8 -42   -8.87    4.67
   1   8 -41   -2.28    6.48
   1  -8 -41    6.65    6.11
   1   8 -40   11.01    8.16
   1  -8 -40    8.90    6.49
   1   8 -39   55.74   17.97
   1  -8 -39   63.74   22.26
   1   8 -38   -5.63    5.17
   1  -8 -38    3.20    7.05
   1   8 -37   71.48   14.62
   1  -8 -37   55.60   46.66
   1   8 -36    3.00    5.42
   1  -8 -36    9.02    7.86
   1   8 -35    1.26    3.46
   1  -8 -35   16.19    8.61
   1   8 -34   -1.32    4.62
   1  -8 -34   -5.18    4.56
   1   8 -33    8.28    7.35
   1  -8 -33    6.15    7.04
   1   8 -32    9.86    9.56
   1  -8 -32    2.85    5.50
   1   8 -31  363.53   27.23
   1  -8 -31  320.23   23.23
   1   8 -30   -9.35    6.63
   1  -8 -30    4.08    5.98
   1   8 -29  159.89   18.64
   1  -8 -29  153.27   19.76
   1   8 -28  147.29   23.50
   1  -8 -28  144.00  144.87
   1   8 -27   69.45   16.08
   1  -8 -27   75.88   16.45
   1   8 -26   64.60   10.94
   1  -8 -26   47.78   13.09
   1   8 -25   92.36    9.00
   1  -8 -25   69.82   10.44
   1   8 -24   18.37    7.88
   1  -8 -24   32.63    9.49
   1   8 -23   81.17   13.61
   1  -8 -23   91.79    7.12
  -1  -8  22  139.52   21.17
   1  -8 -22  157.44    9.13
   1  -8 -21   -4.86    4.28
  -1  -8  20  115.34   13.60
   1  -8 -20  136.08   16.74
  -1  -8  19   -1.82    6.32
   1  -8 -19    9.08    5.67
  -1  -8  18  165.59   19.04
   1  -8 -18  162.17   16.45
  -1  -8  17   56.23   14.20
   1  -8 -17   40.97    9.29
  -1  -8  16  291.38   17.29
   1  -8 -16  270.80   15.23
  -1  -8  15   49.23   14.86
   1  -8 -15  108.48   16.99
  -1  -8  14  564.08   24.99
   1  -8 -14  615.10  450.46
  -1  -8  13  116.15   18.80
   1  -8 -13  127.04   15.73
  -1  -8  12  319.37   18.74
   1  -8 -12  309.43  226.64
  -1  -8  11   37.08   11.80
   1  -8 -11   59.10   17.64
  -1  -8  10    8.75    4.88
   1  -8 -10    2.90    2.92
  -1  -8   9   -4.74    3.92
   1  -8  -9   -1.18    3.39
  -1  -8   8   26.66   10.03
   1  -8  -8   32.59   13.31
  -1  -8   7  122.61   16.12
   1  -8  -7  113.60   14.62
  -1  -8   6   18.67    7.71
   1  -8  -6   34.03   13.09
  -1  -8   5 1112.86   40.77
   1  -8  -5 1104.03   41.07
  -1  -8   4 1046.97   37.66
   1  -8  -4 1054.27   40.10
  -1  -8   3  145.20   13.87
   1  -8  -3  109.24   14.48
  -1  -8   2  459.95   16.49
   1  -8  -2  469.67   20.87
  -1  -8   1  956.12   34.47
   1  -8  -1  989.96   35.77
   1   8   0   -2.03    3.68
  -1  -8   0    3.03    2.68
   1  -8   0  -11.26    4.17
   1   8   1  975.41   37.97
  -1  -8  -1  956.11   37.44
   1  -8   1 1030.46   40.76
   1   8   2  450.55   17.27
  -1  -8  -2  460.04   19.42
   1  -8   2  486.65   24.55
   1   8   3  178.48   12.05
  -1  -8  -3  163.30   12.86
   1  -8   4 1086.34   39.20
  -1  -8  -4 1075.72   38.89
   1   8   6   18.42    6.18
   1  -8   6   19.06    8.00
  -1  -8  -6   23.48    8.33
   1   8   7  121.62   15.65
   1  -8   7  104.99   13.76
  -1  -8  -7  129.65   17.00
   1   8   8   23.63    7.69
   1  -8   8   17.22    7.06
  -1  -8  -8   26.07   10.12
   1  -8   9    6.11    4.61
  -1  -8  -9    1.75    1.91
   1  -8  10    9.39    5.38
  -1  -8 -10    2.68    2.53
   1  -8  11   30.53    9.50
  -1  -8 -11   67.13   10.52
   1  -8  12  290.10   20.57
  -1  -8 -12  282.43   18.50
   1  -8  13  136.47   23.10
  -1  -8 -13  117.93   16.28
   1  -8  14  568.04   25.46
  -1  -8 -14  564.37   24.08
   1  -8  15   86.67   21.21
  -1  -8 -15   79.63   10.23
   1  -8  16  261.89   17.00
  -1  -8 -16  256.17   14.89
   1  -8  17   50.64   13.59
  -1  -8 -17   53.81   13.49
   1  -8  18  166.90   18.69
  -1  -8 -18  157.11  140.73
   1  -8  19   -5.67    4.50
  -1  -8 -19    5.37    4.28
   1  -8  20  122.55   13.99
  -1  -8 -20  147.12   11.28
   1  -8  21   17.35    7.38
  -1  -8 -21    2.35    3.07
   1  -8  22  152.45    9.14
  -1  -8 -22  134.59    5.67
   1  -8  23   89.93   14.51
  -1  -8 -23   85.89   12.84
   1  -8  24   21.10    5.66
  -1  -8 -24   13.36    6.89
   1  -8  25   63.41    9.92
  -1  -8 -25   67.66   10.75
   1  -8  26   53.45    9.14
  -1  -8 -26   60.91   11.33
   1  -8  27   71.55   14.06
  -1  -8 -27   79.09   15.54
   1  -8  28  129.90  120.63
  -1  -8 -28  125.43   17.53
  -1   8 -29  168.40   23.43
  -1  -8 -29  170.63  157.72
  -1   8 -30    6.28    6.40
  -1  -8 -30   -6.72    3.69
  -1   8 -31  348.19   25.79
  -1  -8 -31  397.57   27.04
  -1   8 -32   -6.26    4.76
  -1  -8 -32    7.41    6.92
  -1  -8 -33    1.44    2.75
  -1   8 -34  -11.98    4.80
  -1  -8 -34    3.20    4.97
  -1   8 -35   -5.76    5.21
  -1  -8 -35   -2.40    4.34
  -1   8 -36    0.76    5.43
  -1  -8 -36    4.77    5.23
  -1   8 -37   58.65    9.19
  -1  -8 -37   52.44   18.14
  -1   8 -38   11.37    7.73
  -1  -8 -38    3.29    3.64
  -1   8 -39   48.71   15.95
  -1  -8 -39   52.99   21.00
  -1   8 -40    6.82    8.14
  -1  -8 -40    7.22    7.50
  -1   8 -41    3.87    4.12
  -1  -8 -41    3.48    5.50
  -1   8 -42   -2.19    4.45
  -1   8 -43   37.34   20.75
  -1   8 -44    2.55    4.36
  -1   8 -45   -5.12    5.02
  -1   8 -46   10.66    8.40
   1   9 -46    9.68    7.25
   1  -9 -46   11.06    9.68
   1   9 -45   -5.57    5.75
   1  -9 -45   -2.82    4.61
   1   9 -44   11.45    6.82
   1  -9 -44    4.50    4.45
   1   9 -43   12.62   12.62
   1  -9 -43    6.03    7.66
   1   9 -42   10.23    8.08
   1  -9 -42   11.42    6.99
   1   9 -41   -7.31    7.13
   1  -9 -41   -3.91    4.71
   1   9 -40   18.34   11.96
   1  -9 -40   16.01    8.33
   1   9 -39    2.08    4.15
   1  -9 -39   11.65    8.48
   1   9 -38   28.25   10.51
   1  -9 -38   26.21   11.49
   1   9 -37   11.85    9.18
   1  -9 -37   18.59   11.84
   1   9 -36   14.31    9.93
   1  -9 -36   -3.31    5.30
   1   9 -35   38.82    9.77
   1  -9 -35   24.47   20.28
   1   9 -34   23.69   10.49
   1  -9 -34   22.82    9.68
   1   9 -33   12.97    8.07
   1  -9 -33   17.61    9.03
   1   9 -32    7.77    7.98
   1  -9 -32    7.79    7.98
   1   9 -31   12.48    9.14
   1  -9 -31    7.39    7.08
   1   9 -30   29.30   13.20
   1  -9 -30   19.86    9.67
   1   9 -29   29.55   12.07
   1  -9 -29   41.65   12.13
   1   9 -28  114.34   12.76
   1  -9 -28  100.87   16.52
   1   9 -27  253.93   12.45
   1  -9 -27  267.86   10.77
   1   9 -26    2.96    4.29
   1  -9 -26   -2.65    2.71
   1   9 -25   24.59   10.78
   1  -9 -25   19.89    8.37
   1  -9 -24   47.72   12.23
  -1  -9  23    3.34    6.24
   1  -9 -23   17.97    7.31
  -1  -9  22    7.13    7.30
   1  -9 -22   29.82   11.61
  -1  -9  21    1.04    4.08
   1  -9 -21   -0.99    4.45
  -1  -9  20  360.39   23.14
   1  -9 -20  374.79   21.35
  -1  -9  19   24.41    9.99
   1  -9 -19   34.42    9.13
  -1  -9  18  -12.98    6.44
   1  -9 -18   -3.95    3.58
  -1  -9  17  142.52   23.77
   1  -9 -17  136.11   15.59
  -1  -9  16   45.86   11.58
   1  -9 -16   47.03   11.32
  -1  -9  15   74.67   24.65
   1  -9 -15  109.91   21.13
  -1  -9  14  975.54   47.59
   1  -9 -14  867.84   38.61
  -1  -9  13 1077.68   50.22
   1  -9 -13 1015.83   46.43
  -1  -9  12  310.78  227.89
   1  -9 -12  296.82   17.42
  -1  -9  11  109.18   16.63
   1  -9 -11  113.40   14.62
  -1  -9  10  403.73   19.91
   1  -9 -10  439.62   21.12
  -1  -9   9  118.69   17.15
   1  -9  -9  115.36   14.83
  -1  -9   8  162.00   13.07
   1  -9  -8  182.71   14.46
  -1  -9   7   24.70    8.75
   1  -9  -7   10.36    6.17
  -1  -9   6   87.88   17.18
   1  -9  -6   84.71   16.60
  -1  -9   5  540.35   25.95
   1  -9  -5  546.61   26.30
  -1  -9   4    2.70    2.58
   1  -9  -4    4.00    3.68
  -1  -9   3  145.75   10.51
   1  -9  -3  153.13   17.46
  -1  -9   2   37.74   13.38
   1  -9  -2   27.42   11.57
  -1  -9   1   14.15    5.55
   1  -9  -1   13.95   16.04
  -1  -9   0    2.58    2.75
   1  -9   0    2.17    2.46
  -1  -9  -1   22.66    8.70
   1  -9   1    9.48    6.14
   1   9   2   12.37    7.05
   1  -9   2   33.55   13.35
  -1  -9  -2   41.37   11.82
   1   9   3  119.07   16.39
   1  -9   3  137.15   21.57
  -1  -9  -3  135.47   18.47
   1   9   4    0.71    1.22
   1  -9   4    2.90    3.45
  -1  -9  -4    0.58    2.18
   1   9   5  557.38   26.05
   1  -9   5  527.19   27.89
  -1  -9  -5  501.34   23.58
   1   9   6   85.96   16.83
   1  -9   6   66.23   17.03
  -1  -9  -6   97.27   12.62
   1   9   7    9.96    5.44
   1  -9   7   19.24    7.12
  -1  -9  -7   11.09    6.13
   1  -9   8  163.47   11.62
  -1  -9  -8  170.92   11.65
   1  -9   9  130.98   17.69
  -1  -9  -9  121.06   16.38
   1  -9  10  413.97   22.33
  -1  -9 -10  373.93   17.77
   1  -9  11  120.03   17.12
  -1  -9 -11  107.64   12.25
   1  -9  12  304.52   19.86
  -1  -9 -12  304.35   17.84
   1  -9  13 1004.60   51.51
  -1  -9 -13 1091.72   49.28
   1  -9  14  925.29   41.35
  -1  -9 -14  935.43   42.27
   1  -9  15   88.13   23.07
  -1  -9 -15  137.24   14.60
   1  -9  16   22.25   10.33
  -1  -9 -16   47.59   43.20
   1  -9  17  127.50   15.10
  -1  -9 -17  127.32   15.18
   1  -9  18    5.74    4.76
  -1  -9 -18   -0.73    3.16
   1  -9  19   43.49   11.95
  -1  -9 -19   27.21    9.52
   1  -9  20  409.06   15.40
  -1  -9 -20  421.01   13.83
   1  -9  21    4.27    4.04
  -1  -9 -21    3.88    3.33
   1  -9  22   23.53    7.18
  -1  -9 -22   43.49   12.94
   1  -9  23   13.39    6.33
  -1  -9 -23   10.73    5.93
   1  -9  24   37.09   11.02
  -1  -9 -24   25.36    7.15
   1  -9  25    7.99    5.05
  -1  -9 -25   19.46    7.35
   1  -9  26   12.76    6.69
  -1  -9 -26    2.78    3.73
   1  -9  27  188.28   21.98
  -1  -9 -27  253.68   11.75
   1  -9  28  107.07   16.77
  -1  -9 -28   78.95   19.07
   1  -9  29   45.91   13.45
  -1  -9 -29   32.33   10.91
  -1   9 -30   19.16    8.88
  -1  -9 -30   27.39    9.45
  -1   9 -31   20.85    9.86
  -1  -9 -31   30.44   26.49
  -1   9 -32    7.18    7.43
  -1  -9 -32   15.79    8.24
  -1   9 -33   26.91    8.02
  -1  -9 -33   14.41    8.26
  -1   9 -34   19.37    8.71
  -1  -9 -34   19.56    7.65
  -1   9 -35   25.36   10.37
  -1   9 -36    5.53    6.46
  -1  -9 -36    4.97    5.96
  -1   9 -37   16.64   10.17
  -1  -9 -37   10.92    7.43
  -1   9 -38   41.98   13.13
  -1  -9 -38   15.25    9.64
  -1   9 -39   18.77   10.87
  -1  -9 -39   -4.31    4.20
  -1   9 -40    8.40    6.69
  -1  -9 -40   20.24   12.67
  -1   9 -41    0.36    3.72
  -1   9 -42    3.34    5.28
  -1   9 -43   22.42   15.36
  -1   9 -44   -6.32    5.06
  -1   9 -45   -0.35    5.57
  -1   9 -46   14.80    9.61
   1  10 -45    9.93    8.41
   1 -10 -45   12.56   10.14
   1  10 -44  -10.60    5.33
   1 -10 -44   -0.92    5.04
   1  10 -43    5.23    6.88
   1 -10 -43   -7.59    5.09
   1  10 -42   -4.75    5.98
   1 -10 -42    1.71    5.03
   1  10 -41    4.54    7.50
   1 -10 -41   20.20   12.13
   1 -10 -40    9.97    6.86
   1 -10 -39    0.73    5.89
   1  10 -38    6.36    7.32
   1 -10 -38    4.38    5.75
   1  10 -37    0.00    4.62
   1 -10 -37    1.26    2.97
   1  10 -36    9.86    7.23
   1 -10 -36   13.15    7.81
   1  10 -35   23.71   10.99
   1 -10 -35   12.07    7.71
   1  10 -34   27.11   10.91
   1 -10 -34   18.46    8.77
   1  10 -33   11.46    8.28
   1 -10 -33    4.32    5.81
   1  10 -32   10.82    8.41
   1 -10 -32    8.07    6.66
   1  10 -31    3.97    4.95
   1 -10 -31    4.71    5.41
   1  10 -30   74.63   14.73
   1 -10 -30   91.63   14.84
   1  10 -29   -1.07    5.90
   1 -10 -29   11.40    7.89
   1  10 -28   27.84   10.21
   1 -10 -28   42.92   10.90
   1  10 -27   32.60   11.09
   1  10 -26   58.66   12.02
   1 -10 -26   58.35   12.74
  -1 -10  25    9.22    6.70
   1 -10 -25   -0.14    3.52
  -1 -10  24   -0.23    5.96
   1 -10 -24   -0.01    3.97
  -1 -10  23   -8.05    6.08
   1 -10 -23   13.57    7.20
  -1 -10  22   19.93    8.53
   1 -10 -22   21.81    7.78
  -1 -10  21   29.11   10.00
   1 -10 -21   24.52    9.88
  -1 -10  20  -13.14    6.40
   1 -10 -20   -3.23    3.72
  -1 -10  19    1.02    3.51
   1 -10 -19    8.82    5.62
  -1 -10  18    8.89    6.44
   1 -10 -18    5.88    4.55
  -1 -10  17  364.72   19.46
   1 -10 -17  374.29   17.96
  -1 -10  16   25.37   11.23
   1 -10 -16   41.31   11.60
  -1 -10  15 1731.11   42.31
   1 -10 -15 1762.40   46.36
  -1 -10  14   16.10    9.52
   1 -10 -14    7.63    5.69
  -1 -10  13   -1.28    5.78
   1 -10 -13    5.04    4.26
  -1 -10  12   73.40   14.37
   1 -10 -12   42.61   12.94
  -1 -10  11  274.18   24.11
   1 -10 -11  285.76   16.91
  -1 -10  10  260.15   19.49
   1 -10 -10  272.56   16.74
  -1 -10   9   48.47   14.84
   1 -10  -9   46.37   34.83
  -1 -10   8  136.94   18.75
   1 -10  -8  135.83   17.68
  -1 -10   7    5.81    4.00
   1 -10  -7   -2.05    3.27
  -1 -10   6   14.71    5.88
   1 -10  -6    4.80    3.50
  -1 -10   5   -2.30    3.43
   1 -10  -5    3.48    4.41
  -1 -10   4  108.22   20.02
   1 -10  -4  112.18   16.39
  -1 -10   3   37.71   15.18
   1 -10  -3   37.24   14.29
  -1 -10   2   -1.80    3.47
   1 -10  -2   -0.68    3.94
  -1 -10   1  136.47   17.63
   1 -10  -1  147.85   10.93
  -1 -10   0   -7.03    2.81
   1 -10   0   -9.08    3.75
  -1 -10  -1  158.83   11.60
   1 -10   1  162.65   17.17
  -1 -10  -2    0.09    3.22
   1 -10   2    3.98    4.19
   1 -10   3   34.10   14.25
  -1 -10  -3   31.50   11.35
   1 -10   4  113.83   14.95
  -1 -10  -4  109.60   15.62
   1 -10   5   -2.60    4.34
  -1 -10  -5    3.54    3.17
   1 -10   6    7.19    4.56
  -1 -10  -6    6.28    3.75
   1 -10   7    3.14    3.40
  -1 -10  -7   -4.46    2.01
   1 -10   8  138.06  150.09
  -1 -10  -8  146.34   11.21
   1 -10   9   25.09    8.13
  -1 -10  -9   40.27   12.59
   1 -10  10  247.54   19.27
  -1 -10 -10  232.84   15.61
   1 -10  11  260.75   18.69
  -1 -10 -11  280.75   18.82
   1 -10  12   65.78   15.07
  -1 -10 -12   41.43   12.27
   1 -10  13   -3.60    6.52
  -1 -10 -13    3.58    2.99
   1 -10  14   -1.85    6.42
  -1 -10 -14   17.19   16.11
   1 -10  15 1775.59   48.03
  -1 -10 -15 1860.10 1663.93
   1 -10  16   47.59   43.17
  -1 -10 -16   38.87    9.99
   1 -10  17  406.07  363.42
  -1 -10 -17  378.33   18.16
   1 -10  18   12.58    7.61
  -1 -10 -18   10.79    5.69
   1 -10  19  -14.45    4.57
  -1 -10 -19    3.12    3.73
   1 -10  20    6.39    6.52
  -1 -10 -20   -9.32    2.70
   1 -10  21   16.25    6.63
  -1 -10 -21   22.00    7.73
   1 -10  22    7.81    6.15
  -1 -10 -22   10.54    7.08
   1 -10  23    3.17    5.41
  -1 -10 -23   10.75    5.39
   1 -10  24   -3.59    4.61
  -1 -10 -24   -6.79    3.05
   1 -10  25  -10.27    4.50
  -1 -10 -25   -1.46    3.44
   1 -10  26   50.65   11.07
  -1 -10 -26   62.22   14.06
   1 -10  27   -2.05    5.46
  -1 -10 -27    9.28    6.68
   1 -10  28   14.82    6.88
  -1 -10 -28   18.37    8.32
   1 -10  29    3.05    5.66
  -1 -10 -29   19.82    8.04
   1 -10  30   67.71   11.90
  -1 -10 -30   75.53   13.40
  -1 -10 -31    9.36    7.57
  -1  10 -32    7.91    6.74
  -1 -10 -32   22.01   14.06
  -1  10 -33   -0.56    4.75
  -1 -10 -33    8.84    7.62
  -1  10 -34   24.52   10.28
  -1 -10 -34   32.45    9.17
  -1  10 -35    8.56    8.07
  -1 -10 -35   11.02    9.61
  -1  10 -36   10.43    7.16
  -1 -10 -36   11.91    8.48
  -1  10 -37    8.00    6.48
  -1 -10 -37   -5.87    3.58
  -1  10 -38    3.06    5.63
  -1 -10 -38    3.44    5.47
  -1  10 -39    6.35    6.52
  -1 -10 -39   -6.74    3.92
  -1  10 -40   18.63   11.39
  -1  10 -41    4.32    7.40
  -1  10 -42    2.68    4.87
  -1  10 -43   10.10    8.91
  -1  10 -44    3.49    5.77
  -1  10 -45    4.45    5.95
   1  11 -45  -16.39    5.64
   1  11 -44    9.38    7.74
   1 -11 -44    2.53    4.86
   1  11 -43   -4.88    5.42
   1 -11 -43   14.24    7.91
   1  11 -42   13.77    7.88
   1 -11 -42   -7.28    4.79
   1  11 -41   -8.00    6.94
   1 -11 -41    2.96    5.09
   1  11 -40    4.68    7.22
   1 -11 -40    8.79    6.73
   1  11 -39    2.69    4.89
   1 -11 -39   12.54    7.53
   1 -11 -38    3.13    5.42
   1  11 -37    7.08    6.54
   1 -11 -37    3.08    5.15
   1  11 -36    6.31    7.50
   1 -11 -36   -3.55    4.94
   1  11 -35   24.90   11.19
   1 -11 -35    9.89    7.05
   1  11 -34   11.25    8.58
   1 -11 -34    6.61    7.66
   1  11 -33   23.46   11.59
   1 -11 -33   -1.83    4.62
   1  11 -32   39.03    8.63
   1 -11 -32   33.16   13.57
   1  11 -31   87.08   15.24
   1 -11 -31   76.67   12.56
   1  11 -30   -5.10    5.26
   1 -11 -30   -6.68    4.29
   1  11 -29   -2.14    3.96
   1 -11 -29    9.50    7.18
   1  11 -28   27.20   11.45
   1 -11 -28   41.17   39.02
   1 -11 -27   19.87    7.75
  -1 -11  26    4.96    7.07
   1 -11 -26   13.84    6.39
  -1 -11  25   -6.21    5.95
   1 -11 -25    6.40    6.26
  -1 -11  24    1.69    5.69
   1 -11 -24    4.30    4.54
  -1 -11  23   65.10   11.13
   1 -11 -23   84.89   14.24
  -1 -11  22   25.07    7.74
   1 -11 -22   17.43    7.40
  -1 -11  21    0.01    4.03
   1 -11 -21   16.83    6.62
  -1 -11  20   -2.17    6.23
   1 -11 -20   13.39    6.64
  -1 -11  19   12.26    7.22
   1 -11 -19   -8.62    3.65
  -1 -11  18   12.83    7.79
   1 -11 -18    7.13    5.43
  -1 -11  17    3.00    3.72
   1 -11 -17  -14.40    3.75
  -1 -11  16  105.83   25.08
   1 -11 -16  100.89   19.12
  -1 -11  15   56.86   14.24
   1 -11 -15   49.91   13.93
  -1 -11  14   45.46   10.25
   1 -11 -14   45.41   11.50
  -1 -11  13   17.49    9.80
   1 -11 -13   13.84    7.60
  -1 -11  12  205.53   27.07
   1 -11 -12  194.79   14.46
  -1 -11  11   28.44   10.70
   1 -11 -11   18.58    8.67
  -1 -11  10   22.51    7.56
   1 -11 -10    8.18    5.17
  -1 -11   9   22.48    7.22
   1 -11  -9   20.88    8.22
  -1 -11   8    7.92    6.54
   1 -11  -8   17.02    8.40
  -1 -11   7   -2.33    4.37
   1 -11  -7   -6.06    3.35
  -1 -11   6   25.68    9.47
   1 -11  -6   30.34   12.64
  -1 -11   5   -3.17    3.47
   1 -11  -5   -6.12    3.64
  -1 -11   4    1.69    2.56
   1 -11  -4   -5.83    3.58
  -1 -11   3  100.71   16.45
   1 -11  -3   97.42   12.95
  -1 -11   2  159.29   12.18
   1 -11  -2  182.18   16.18
  -1 -11   1   -6.02    2.90
   1 -11  -1    2.99    2.73
  -1 -11   0   -0.14    2.80
   1 -11   0    1.49    2.21
  -1 -11  -1   -2.81    2.66
   1 -11   1    7.46    6.79
  -1 -11  -2  166.73   11.51
   1 -11   2  157.26   14.63
   1 -11   3   80.90   21.51
  -1 -11  -3   88.58   17.71
   1 -11   4    6.34    4.87
  -1 -11  -4    3.98    3.47
   1 -11   5   -7.89    3.86
  -1 -11  -5    3.35    3.11
   1 -11   6   41.57   11.34
  -1 -11  -6   38.41   13.58
   1 -11   7    5.42    5.52
  -1 -11  -7    1.28    2.07
   1 -11   8    8.07    5.30
  -1 -11  -8   19.85    9.15
   1 -11   9   36.22   10.38
  -1 -11  -9   31.07   10.06
   1 -11  10   13.36    8.04
  -1 -11 -10    5.00    4.68
   1 -11  11   22.35    8.44
  -1 -11 -11   26.75    8.24
   1 -11  12  211.43   16.73
  -1 -11 -12  198.38   15.01
   1 -11  13   14.26    9.54
  -1 -11 -13   13.11    6.42
   1 -11  14   45.24   12.04
  -1 -11 -14   29.88    9.92
   1 -11  15   66.10   60.38
  -1 -11 -15   68.08   16.77
   1 -11  16   94.46   21.42
  -1 -11 -16  111.28   16.79
   1 -11  17    3.81    5.22
  -1 -11 -17   -0.48    3.16
   1 -11  18   -1.75    5.23
  -1 -11 -18   10.46    6.44
   1 -11  19   -2.39    4.85
  -1 -11 -19   -3.08    2.66
   1 -11  20   -3.28    4.64
  -1 -11 -20    7.46    5.90
   1 -11  21   11.27    5.30
  -1 -11 -21    9.07    5.95
   1 -11  22   24.06    6.70
  -1 -11 -22   13.69    6.69
   1 -11  23   98.07   11.26
  -1 -11 -23   69.39   13.97
   1 -11  24    5.06    5.72
  -1 -11 -24   -1.64    2.21
   1 -11  25   -2.44    4.53
  -1 -11 -25   -0.09    3.13
   1 -11  26   31.71   32.12
  -1 -11 -26    5.97    5.72
   1 -11  27   16.77    6.59
  -1 -11 -27   17.21    7.07
   1 -11  28   51.60   13.51
  -1 -11 -28   27.58   11.57
   1 -11  29   -1.93    6.21
  -1 -11 -29   -1.85    3.52
   1 -11  30   12.97    8.22
  -1 -11 -30   -6.53    3.22
   1 -11  31   82.82   18.17
  -1 -11 -31   89.23   10.53
  -1 -11 -32   52.71   13.88
  -1  11 -33    5.32    7.69
  -1 -11 -33   14.57    6.98
  -1  11 -34   29.35   12.51
  -1 -11 -34    4.88    5.68
  -1  11 -35   32.56   12.95
  -1 -11 -35   17.58    6.61
  -1  11 -36   -3.48    5.42
  -1 -11 -36    1.17    3.07
  -1  11 -37    5.52    5.90
  -1 -11 -37   24.99    9.80
  -1  11 -38   17.54    9.48
  -1 -11 -38    6.51    6.68
  -1  11 -39    9.44    7.31
  -1  11 -40    4.94    5.66
  -1  11 -41    8.40    6.15
  -1  11 -42   12.35   10.35
  -1  11 -43   -3.74    5.26
  -1  11 -44    3.93    7.27
  -1  11 -45  -11.84    5.24
   1  12 -45   13.64    7.42
   1  12 -44   17.73   10.92
   1 -12 -44   13.70    8.25
   1  12 -43   -4.92    5.30
   1 -12 -43    6.16    7.48
   1  12 -42    7.73    8.84
   1 -12 -42   45.19   28.43
   1  12 -41    5.66    8.11
   1 -12 -41   24.46   16.92
   1  12 -40    4.30    9.38
   1 -12 -40    8.24    6.65
   1  12 -39   13.00    8.71
   1 -12 -39    5.50    7.78
   1 -12 -38    8.64    7.13
   1  12 -37   20.59   15.07
   1 -12 -37   11.93    7.66
   1  12 -36   17.18   11.02
   1 -12 -36    8.24    8.11
   1  12 -35   57.54    7.85
   1 -12 -35   51.28   14.19
   1  12 -34   -3.43    7.32
   1 -12 -34    2.38    4.83
   1  12 -33   -1.03    5.22
   1 -12 -33   -3.38    4.69
   1  12 -32   25.07   12.31
   1 -12 -32   46.79   10.85
   1  12 -31    3.92    4.86
   1 -12 -31   11.81    9.15
   1  12 -30    7.95    8.31
   1 -12 -30   -3.61    4.16
   1  12 -29   -0.47    6.16
   1 -12 -29    8.77    5.94
   1 -12 -28  107.48   17.38
  -1 -12  27   13.20    7.59
   1 -12 -27    6.50    5.44
  -1 -12  26    8.09    5.86
   1 -12 -26   -0.89    2.40
  -1 -12  25   11.12    8.05
   1 -12 -25   10.35    6.19
  -1 -12  24   11.31    9.10
   1 -12 -24    3.34    4.76
  -1 -12  23   33.73   12.86
   1 -12 -23   25.23   11.31
  -1 -12  22    8.08    7.41
   1 -12 -22   15.38   13.33
  -1 -12  21   36.65   14.05
   1 -12 -21   25.30    7.32
  -1 -12  20  -12.87    6.63
   1 -12 -20    9.39    6.50
  -1 -12  19  138.63   17.71
   1 -12 -19  163.33   10.07
  -1 -12  18  300.84   25.35
   1 -12 -18  367.14   23.08
  -1 -12  17    0.01    3.47
   1 -12 -17    6.62    4.88
  -1 -12  16   94.03   14.02
   1 -12 -16   84.87   10.46
   1 -12 -15    4.76    4.35
  -1 -12  14  402.04   22.83
   1 -12 -14  406.94  364.08
  -1 -12  13 2233.87 1998.24
   1 -12 -13 2371.68 2121.52
  -1 -12  12  269.76   16.70
   1 -12 -12  229.13  167.91
  -1 -12  11  363.75   21.71
   1 -12 -11  385.19   18.11
  -1 -12  10  555.18   30.36
   1 -12 -10  536.63   24.56
  -1 -12   9   24.85    9.59
   1 -12  -9   23.86    8.85
  -1 -12   8  -10.01    5.22
   1 -12  -8    2.16    3.45
  -1 -12   7   21.99    7.54
   1 -12  -7    9.32    6.09
  -1 -12   6  266.48   22.08
   1 -12  -6  275.84   16.71
  -1 -12   5   63.22    9.41
   1 -12  -5   54.07   15.46
  -1 -12   4   92.36   18.08
   1 -12  -4  104.93   13.65
  -1 -12   3  596.21   30.97
   1 -12  -3  585.55   27.96
  -1 -12   2   20.64    6.66
   1 -12  -2   12.60    6.93
  -1 -12   1   35.34   13.48
   1 -12  -1   45.63   12.68
  -1 -12   0    0.45    2.17
   1 -12   0   -4.38    3.47
  -1 -12  -1   30.06   10.85
   1 -12   1   47.28   14.06
  -1 -12  -2   15.76    5.51
   1 -12   2   10.39    6.47
   1 -12   3  572.03   27.32
  -1 -12  -3  595.41   28.40
   1 -12   4  100.03   13.77
  -1 -12  -4  107.56   13.96
   1 -12   5   50.26   16.08
  -1 -12  -5   59.23   16.47
   1 -12   6  271.03   19.71
  -1 -12  -6  263.32   15.29
   1 -12   7    8.68    6.05
  -1 -12  -7    4.92    5.73
   1 -12   8    5.01    4.14
  -1 -12  -8    6.53    5.10
   1 -12   9   17.14    8.23
  -1 -12  -9    4.77    4.09
   1 -12  10  494.74   26.37
  -1 -12 -10  521.10   24.13
   1 -12  11  359.68   18.86
  -1 -12 -11  383.44   17.98
   1 -12  12  238.28   17.00
  -1 -12 -12  258.59   15.33
   1 -12  13 2178.24 1948.47
  -1 -12 -13 1994.35 1783.97
   1 -12  14  417.81   23.97
  -1 -12 -14  381.40   20.43
   1 -12  15   -5.89    6.00
  -1 -12 -15   -1.13    3.20
   1 -12  16   49.67   43.52
  -1 -12 -16  104.35   13.98
   1 -12  17   16.96    8.46
  -1 -12 -17   -0.91    3.09
   1 -12  18  342.67   20.45
  -1 -12 -18  381.33   21.14
   1 -12  19  154.64   16.11
  -1 -12 -19  154.16    8.59
   1 -12  20   16.32    5.63
  -1 -12 -20    8.13    6.49
   1 -12  21   21.42    6.48
  -1 -12 -21   32.16    8.44
   1 -12  22   12.57    6.12
  -1 -12 -22   10.80    5.71
   1 -12  23   25.47   10.67
  -1 -12 -23   25.71   10.68
   1 -12  24   -3.01    4.72
  -1 -12 -24    5.63    5.06
   1 -12  25   29.26   11.46
  -1 -12 -25    5.23    6.15
   1 -12  26   12.46    6.28
  -1 -12 -26   -1.92    3.39
   1 -12  27   25.19    9.88
  -1 -12 -27    9.11    6.57
   1 -12  28  125.89   10.05
  -1 -12 -28  125.18    6.59
   1 -12  29   -0.80    7.14
  -1 -12 -29    4.11    5.28
   1 -12  30  -11.27    6.73
  -1 -12 -30    3.31    4.68
   1 -12  31    7.17    8.41
  -1 -12 -31    4.24    4.74
   1 -12  32   25.18   14.16
  -1 -12 -32   40.66    9.61
  -1 -12 -33    4.45    6.29
  -1  12 -34   12.88    8.47
  -1 -12 -34    4.38    5.89
  -1  12 -35   56.37   10.15
  -1 -12 -35   38.85   12.02
  -1  12 -36   -0.34    5.65
  -1 -12 -36    3.18    4.64
  -1  12 -37    2.53    5.25
  -1 -12 -37   13.97   11.14
  -1  12 -39    9.91    8.53
  -1  12 -40   -3.72    6.33
  -1  12 -41   12.92    7.25
  -1  12 -42    3.67    5.53
  -1  12 -43    4.95    6.28
  -1  12 -44    4.50    8.84
  -1  12 -45    8.10    7.61
   1  13 -45   24.43   20.02
   1  13 -44   15.68    7.77
   1  13 -43    3.66    7.27
   1 -13 -43    1.21    2.93
   1  13 -42    8.33    8.20
   1 -13 -42   18.98   13.46
   1  13 -41   -4.29    7.62
   1 -13 -41   -0.23    4.76
   1  13 -40    2.02    6.25
   1 -13 -40   -0.88    2.59
   1  13 -39   -8.05    6.09
   1 -13 -39   12.52    9.14
   1  13 -38   -6.80    5.65
   1 -13 -38    5.66    6.73
   1  13 -37  -16.53    5.94
   1 -13 -37   -1.99    5.29
   1  13 -36   27.64   10.22
   1 -13 -36   31.57   12.22
   1  13 -35   23.02   12.22
   1 -13 -35    2.95    5.07
   1  13 -34   -0.23    7.37
   1 -13 -34    1.15    3.73
   1  13 -33    7.93    7.73
   1 -13 -33  -13.29    4.80
   1  13 -32   -5.80    5.56
   1 -13 -32    8.04    6.68
   1  13 -31  275.67   28.57
   1 -13 -31  270.14   15.04
   1  13 -30    6.06    7.78
   1 -13 -30    4.49    5.59
  -1 -13  29   11.64    8.15
   1 -13 -29   -0.87    3.45
  -1 -13  28   73.22   15.72
   1 -13 -28   80.94   16.12
  -1 -13  27    3.70    4.06
   1 -13 -27   10.08    7.57
  -1 -13  26    7.33    7.63
   1 -13 -26   18.66    7.32
  -1 -13  25   87.09   16.31
   1 -13 -25  102.03   17.52
  -1 -13  24   11.56    7.30
   1 -13 -24   -2.04    4.18
  -1 -13  23   69.23   14.02
   1 -13 -23   55.24    9.53
  -1 -13  22   31.22    9.67
   1 -13 -22   22.34    8.21
  -1 -13  21   -1.91    5.79
   1 -13 -21   12.31   10.85
  -1 -13  20   -4.73    6.29
   1 -13 -20   17.18    5.91
  -1 -13  19    3.64    4.91
   1 -13 -19   13.15    6.13
  -1 -13  18   28.03    9.45
   1 -13 -18   25.58    7.95
  -1 -13  17  238.33  205.24
   1 -13 -17  242.31   13.25
  -1 -13  16    4.33    6.16
   1 -13 -16    6.59    5.20
  -1 -13  15  455.56   15.18
   1 -13 -15  484.95   15.77
  -1 -13  14    6.53    6.43
   1 -13 -14    3.03    4.12
  -1 -13  13  282.70   17.38
   1 -13 -13  314.49   16.49
  -1 -13  12   11.77    6.44
   1 -13 -12    8.72    6.19
  -1 -13  11   -7.50    5.84
   1 -13 -11    8.35    5.52
  -1 -13  10   -6.57    5.74
   1 -13 -10   14.43    7.08
  -1 -13   9  238.18   15.82
   1 -13  -9  235.48   16.17
  -1 -13   8  307.70  225.73
   1 -13  -8  329.38   16.56
  -1 -13   7  270.90   16.68
   1 -13  -7  242.13   15.15
  -1 -13   6   -0.14    4.31
   1 -13  -6    4.89    4.07
  -1 -13   5   -8.88    4.33
   1 -13  -5   -8.53    3.76
  -1 -13   4   36.49   10.22
   1 -13  -4   40.68   11.69
  -1 -13   3  181.52   15.15
   1 -13  -3  190.37   17.03
  -1 -13   2   21.34    7.98
   1 -13  -2   41.84   12.27
  -1 -13   1   83.50   14.19
   1 -13  -1   96.50   14.26
  -1 -13   0   -5.13    3.14
   1 -13   0    8.59    5.48
  -1 -13  -1   72.56    9.78
   1 -13   1   95.33   12.85
   1 -13   2   40.85   12.50
  -1 -13  -2   45.46   14.26
   1 -13   3  178.80   19.80
  -1 -13  -3  186.91   15.03
   1 -13   4   40.63   14.42
  -1 -13  -4   43.36   10.84
   1 -13   5    9.37    6.41
  -1 -13  -5    4.77    3.56
   1 -13   6    6.18    6.06
  -1 -13  -6    3.99    3.82
   1 -13   7  222.02   21.57
  -1 -13  -7  242.07   16.30
   1 -13   8  265.78   18.56
  -1 -13  -8  286.25   18.47
   1 -13   9  203.96   15.34
  -1 -13  -9  239.79   16.43
   1 -13  10    1.06    3.54
  -1 -13 -10    7.24    6.44
   1 -13  11    0.11    2.71
  -1 -13 -11   -0.84    3.31
   1 -13  12    9.63    6.80
  -1 -13 -12   12.25    5.57
   1 -13  13  263.97   27.48
  -1 -13 -13  256.57   14.51
   1 -13  14   -6.55    6.45
  -1 -13 -14   -0.81    3.07
   1 -13  15  437.94   17.18
  -1 -13 -15  422.51   13.71
   1 -13  16   -0.24    6.07
  -1 -13 -16    1.95    2.97
   1 -13  17  223.38   16.89
  -1 -13 -17  245.40   13.63
   1 -13  18   14.52    6.75
  -1 -13 -18    3.78    4.16
   1 -13  19    9.40    7.08
  -1 -13 -19   15.50    6.34
  -1 -13 -20   -1.56    2.96
   1 -13  21    3.37    5.08
  -1 -13 -21    7.04    6.36
   1 -13  22   24.50    8.51
  -1 -13 -22   17.64    7.68
   1 -13  23   77.68    7.17
  -1 -13 -23   51.00   11.98
   1 -13  24    4.73    5.54
   1 -13  25  114.89   14.04
  -1 -13 -25   75.87   17.18
   1 -13  26   37.23   13.81
  -1 -13 -26   17.82    7.69
   1 -13  27   15.12    7.50
  -1 -13 -27    3.89    4.31
   1 -13  28   94.81   16.70
  -1 -13 -28   73.95   14.28
   1 -13  29   17.15   10.13
  -1 -13 -29    0.91    2.95
   1 -13  30   -2.69    4.21
  -1 -13 -30    5.59    5.85
   1 -13  31  278.24   19.74
  -1 -13 -31  295.19  261.41
   1 -13  32    9.81    9.59
  -1 -13 -32   15.11    7.71
   1 -13  33    2.04    5.31
  -1 -13 -33   -1.33    4.26
  -1 -13 -34    9.06    7.40
  -1 -13 -35    0.50    3.57
  -1  13 -36   25.44   10.12
  -1 -13 -36   23.51    9.12
  -1  13 -37    0.56    3.70
  -1 -13 -37    5.49    6.17
  -1  13 -38   -0.23    6.64
  -1  13 -39   18.28   12.41
  -1  13 -40   11.77    8.16
  -1  13 -41    3.49    5.32
  -1  13 -42    7.78    7.50
  -1  13 -43    2.16    5.12
  -1  13 -44    9.89    8.50
  -1  13 -45   13.03    7.51
   1  14 -44   15.03    9.35
   1  14 -43   59.00   25.16
   1  14 -42   14.54   13.14
   1 -14 -42    4.88    6.49
   1  14 -41   12.29   11.29
   1 -14 -41   12.92    6.98
   1  14 -40    2.83    6.28
   1 -14 -40    2.24    4.06
   1  14 -39    5.51    6.75
   1 -14 -39   -0.77    4.83
   1  14 -38   -0.76    6.03
   1 -14 -38   14.21    8.20
   1  14 -37   32.44   17.70
   1 -14 -37   28.99   13.45
   1  14 -36  -10.65    6.52
   1 -14 -36    0.63    3.49
   1  14 -35  -18.13    7.52
   1 -14 -35   13.86    8.89
   1  14 -34    7.95    9.07
   1 -14 -34  -11.16    5.07
   1  14 -33    3.55    5.03
   1 -14 -33    8.03    9.32
   1  14 -32   15.81    8.59
   1 -14 -32   14.08    8.28
   1  14 -31   11.45    9.11
   1 -14 -31    5.44    5.49
  -1 -14  30   -2.40    7.73
   1 -14 -30   -0.78    4.46
  -1 -14  29   20.69   11.79
   1 -14 -29    4.81    5.95
  -1 -14  28    3.84    5.86
  -1 -14  27   10.48    6.86
   1 -14 -27    5.56    6.10
  -1 -14  26    8.91    7.30
   1 -14 -26    3.63    5.32
   1 -14 -25   -9.16    4.06
  -1 -14  24   17.17    8.27
   1 -14 -24   11.68    6.94
  -1 -14  23   21.65    8.70
   1 -14 -23    7.99    5.32
  -1 -14  22   30.21   10.78
   1 -14 -22   18.18    9.84
  -1 -14  21   10.23    6.74
   1 -14 -21   -1.19    3.54
  -1 -14  20    8.47    5.75
   1 -14 -20    4.49    4.60
  -1 -14  19   18.15    7.40
   1 -14 -19   -1.05    3.84
  -1 -14  18   33.34   11.54
   1 -14 -18   15.02    6.58
  -1 -14  17    9.90    6.99
   1 -14 -17   22.34    8.05
  -1 -14  16   19.80    7.91
   1 -14 -16   10.42    6.35
  -1 -14  15    6.35    6.40
   1 -14 -15   24.95    9.34
  -1 -14  14    3.94    5.50
   1 -14 -14    9.38    5.75
  -1 -14  13  231.45   16.92
   1 -14 -13  242.88   17.35
  -1 -14  12    6.78    6.29
   1 -14 -12   -6.15    3.40
  -1 -14  11  145.42   21.92
   1 -14 -11  130.32    8.93
  -1 -14  10  595.84   33.31
   1 -14 -10  569.58   30.85
  -1 -14   9   71.98   14.06
   1 -14  -9   63.79   15.82
  -1 -14   8  206.50   16.08
   1 -14  -8  198.73   17.41
  -1 -14   7  247.90   15.52
   1 -14  -7  258.22   15.95
  -1 -14   6   13.82    7.67
   1 -14  -6   14.66   11.83
  -1 -14   5  259.63   17.84
   1 -14  -5  245.52   16.08
  -1 -14   4   13.28    6.30
   1 -14  -4    0.09    2.54
  -1 -14   3  159.90   21.42
   1 -14  -3  162.45   13.61
  -1 -14   2  225.33   22.28
   1 -14  -2  246.84   17.45
  -1 -14   1  172.52   15.07
   1 -14  -1  177.24   15.87
  -1 -14   0   -0.68    3.33
   1 -14   0   13.24    7.87
  -1 -14  -1  173.09   20.80
   1 -14   1  196.70   21.00
   1 -14   2  261.60   16.20
  -1 -14  -2  242.73   18.99
   1 -14   3  182.60  133.95
  -1 -14  -3  148.54   13.87
   1 -14   4    4.21    5.41
  -1 -14  -4    2.16    2.52
   1 -14   5  266.52   24.55
  -1 -14  -5  233.51   15.84
   1 -14   6    6.78    5.67
  -1 -14  -6    4.14    4.50
   1 -14   7  260.45   15.73
  -1 -14  -7  244.94   16.46
   1 -14   8  197.51   16.72
  -1 -14  -8  187.25   16.56
   1 -14   9   77.23   12.94
  -1 -14  -9   44.33   13.79
   1 -14  10  522.70   26.47
  -1 -14 -10  584.53   29.11
   1 -14  11   86.77   23.76
  -1 -14 -11  117.72  105.45
   1 -14  12    0.71    3.81
  -1 -14 -12   -2.13    3.03
   1 -14  13  206.13   24.73
  -1 -14 -13  232.18   13.58
   1 -14  14    5.04    4.99
  -1 -14 -14   10.86    7.35
   1 -14  15    5.31    6.81
  -1 -14 -15    6.24    5.00
   1 -14  16   25.77   10.58
  -1 -14 -16   23.39    8.05
   1 -14  17   34.39   12.17
  -1 -14 -17   31.93   10.17
   1 -14  18   24.31    9.11
  -1 -14 -18   12.81    5.48
   1 -14  19   -0.78    5.42
  -1 -14 -19    3.35    4.06
   1 -14  20   17.57    7.68
  -1 -14 -20    3.10    4.17
   1 -14  21    7.77    5.92
  -1 -14 -21    2.94    3.59
   1 -14  22   17.53   10.19
  -1 -14 -22   20.36    8.08
   1 -14  23   14.46    7.19
  -1 -14 -23    5.13    5.56
   1 -14  24    9.75    7.59
  -1 -14 -24   10.28    5.94
   1 -14  25    8.29    5.50
  -1 -14 -25   -1.38    3.52
   1 -14  26   -0.66    6.02
  -1 -14 -26   -0.61    3.73
   1 -14  27    7.30    7.12
  -1 -14 -27    6.74    6.21
   1 -14  28   -2.20    6.81
  -1 -14 -28   -2.01    3.32
   1 -14  29   10.69    9.34
  -1 -14 -29    9.40    7.72
   1 -14  30   -3.11    6.22
  -1 -14 -30    4.14    5.17
   1 -14  31    8.36    9.04
  -1 -14 -31   17.90    8.43
   1 -14  32   17.26   10.79
  -1 -14 -32    9.33    7.26
   1 -14  33    1.14    5.04
  -1 -14 -33    9.86    7.23
   1 -14  34   13.33    9.13
  -1 -14 -34   -0.41    3.88
  -1 -14 -35    7.76    6.50
  -1  14 -36    4.81    6.20
  -1 -14 -36    6.09    6.71
  -1  14 -37   17.35    9.82
  -1  14 -38   13.49    7.95
  -1  14 -39   12.17    8.75
  -1  14 -40   11.42    6.79
  -1  14 -41   21.75   14.63
  -1  14 -42   25.35   13.72
  -1  14 -43   50.10   20.98
  -1  14 -44    7.05    7.91
   1  15 -44   18.15   11.64
   1  15 -43  -10.15    5.73
   1  15 -42    3.22    5.24
   1  15 -41   -1.69    7.38
   1 -15 -41    4.19    6.87
   1  15 -40   21.03   14.48
   1 -15 -40  -13.29    4.94
   1  15 -39    6.26    6.46
   1 -15 -39    3.04    5.10
   1 -15 -38   -7.55    5.28
   1  15 -37   31.61   14.24
   1 -15 -37   19.01   12.17
   1  15 -36   -7.61    6.60
   1 -15 -36    4.81    7.85
   1  15 -35   13.49    8.52
   1 -15 -35   -0.27    3.83
   1  15 -34   26.27   23.57
   1 -15 -34   23.82    9.63
   1  15 -33  -11.11    7.02
   1 -15 -33    5.42    6.04
   1  15 -32    2.72    6.40
   1 -15 -32    3.72    4.99
  -1 -15  31  115.84   16.37
   1 -15 -31  126.19   19.61
  -1 -15  30   27.56    9.44
   1 -15 -30   23.33   11.57
  -1 -15  29   13.96    9.41
   1 -15 -29    9.18    7.65
  -1 -15  28   16.87    8.14
   1 -15 -28   30.27   13.25
  -1 -15  27   10.81    7.58
   1 -15 -27   10.47    7.28
  -1 -15  26   13.08    6.68
   1 -15 -26   14.38    7.40
  -1 -15  25    7.96    6.62
   1 -15 -25   19.50    7.71
  -1 -15  24   20.90    7.67
   1 -15 -24   16.90    8.58
  -1 -15  23    6.59    5.26
   1 -15 -23    1.12    2.92
  -1 -15  22   46.10   12.61
   1 -15 -22    9.43    6.13
  -1 -15  21   17.83    9.21
   1 -15 -21    1.18    2.81
  -1 -15  20    8.88    6.36
   1 -15 -20   11.98    7.11
  -1 -15  19    8.78    6.55
   1 -15 -19    2.87    5.64
  -1 -15  18   59.99   16.50
   1 -15 -18   47.23   15.18
  -1 -15  17   -0.18    5.89
   1 -15 -17   -1.04    2.42
  -1 -15  16   -0.86    5.88
   1 -15 -16   -2.51    3.98
  -1 -15  15  561.52   28.06
   1 -15 -15  485.35   15.59
  -1 -15  14   33.84    7.72
   1 -15 -14   59.27   13.73
  -1 -15  13  110.93   20.58
   1 -15 -13   93.01   13.66
  -1 -15  12    3.72    5.10
   1 -15 -12    3.48    4.29
  -1 -15  11  139.46   14.66
   1 -15 -11  138.69   11.86
  -1 -15  10  428.98   26.91
   1 -15 -10  401.72   19.30
  -1 -15   9   -0.51    5.43
   1 -15  -9   -4.75    3.66
  -1 -15   8    5.29    4.57
   1 -15  -8   -0.31    4.37
  -1 -15   7 1030.42   45.83
   1 -15  -7 1053.51   48.82
  -1 -15   6    9.33    5.79
   1 -15  -6    1.35    3.28
  -1 -15   5   72.42   15.51
   1 -15  -5   50.16   14.44
  -1 -15   4   55.26   16.46
   1 -15  -4   50.82   14.14
  -1 -15   3  514.15   24.96
   1 -15  -3  500.55   23.40
  -1 -15   2   21.45    8.71
   1 -15  -2    9.47    6.37
  -1 -15   1  401.75   22.39
   1 -15  -1  466.07   24.51
  -1 -15   0   15.75    8.52
   1 -15   0   20.05    9.70
  -1 -15  -1  399.07   19.66
   1 -15   1  412.98   20.68
   1 -15   2   14.18    8.64
  -1 -15  -2   18.87    9.49
   1 -15   3  527.40   25.60
  -1 -15  -3  496.37   25.50
   1 -15   4   56.34   17.71
  -1 -15  -4   75.65   10.65
   1 -15   5   77.00   14.23
  -1 -15  -5   62.33   16.18
   1 -15   6    5.92    6.27
  -1 -15  -6    3.63    3.77
   1 -15   7 1043.61   48.26
  -1 -15  -7 1055.42   47.89
   1 -15   8    8.69    5.86
  -1 -15  -8   -1.37    3.47
   1 -15   9   -0.39    5.90
  -1 -15  -9    5.56    4.42
   1 -15  10  394.48   19.82
  -1 -15 -10  410.66  367.60
   1 -15  11   94.10   20.33
  -1 -15 -11  113.87   20.77
   1 -15  12    3.09    7.03
  -1 -15 -12    4.04    3.00
   1 -15  13   89.72   19.96
  -1 -15 -13  109.12   14.68
   1 -15  14   40.78   14.11
  -1 -15 -14   44.87   12.89
   1 -15  15  550.08   27.69
  -1 -15 -15  526.58   17.73
   1 -15  16    8.66    5.80
  -1 -15 -16   -0.66    2.81
   1 -15  17    4.18    4.83
  -1 -15 -17    3.03    3.94
   1 -15  18   25.33    8.31
  -1 -15 -18   49.72   13.48
   1 -15  19    0.80    3.69
  -1 -15 -19    1.22    3.36
   1 -15  20   11.58    6.11
  -1 -15 -20   11.17    5.97
  -1 -15 -21    5.05    5.24
   1 -15  22   22.87    8.31
  -1 -15 -22   32.59    9.82
   1 -15  23   20.22    9.16
  -1 -15 -23    3.17    4.54
   1 -15  24   24.47    9.39
  -1 -15 -24    4.80    6.07
   1 -15  25    8.13    6.26
  -1 -15 -25    2.93    4.39
   1 -15  26   24.02   10.67
  -1 -15 -26    7.70    6.43
   1 -15  27    6.68    6.71
  -1 -15 -27    7.80    5.30
   1 -15  28   40.88   12.61
  -1 -15 -28   46.70   12.68
   1 -15  29   30.26   25.82
  -1 -15 -29   11.30    9.30
   1 -15  30   34.36   13.68
  -1 -15 -30   19.89    9.03
   1 -15  31  167.67   19.14
  -1 -15 -31  131.67   13.02
   1 -15  32    9.80    7.82
  -1 -15 -32   -0.32    4.29
   1 -15  33    4.66    6.08
  -1 -15 -33    4.38    5.45
   1 -15  34   11.82    9.81
  -1 -15 -34   22.82    8.42
   1 -15  35  -14.07    6.32
  -1 -15 -35   13.23    8.98
  -1  15 -36    6.22    8.62
  -1  15 -37   19.33   10.64
  -1  15 -38   13.24    8.86
  -1  15 -39   18.32   13.69
  -1  15 -40   17.38   12.98
  -1  15 -41   21.06   14.07
  -1  15 -42    4.49    4.85
  -1  15 -43    6.69    6.01
  -1  15 -44   20.92   12.30
   1  16 -44   -6.35    6.06
   1  16 -43    1.39    3.07
   1  16 -42    8.03    8.02
   1  16 -41   43.08   18.01
   1 -16 -41   21.71   14.41
   1  16 -40   27.65   26.60
   1 -16 -40    9.48    6.18
   1  16 -39    6.45    7.52
   1 -16 -39    4.63    7.29
   1 -16 -38    0.70    3.76
   1  16 -37   33.04   17.66
   1 -16 -37   23.26   12.10
   1  16 -36    8.20    8.00
   1 -16 -36    7.02    7.21
   1  16 -35    8.72    8.26
   1 -16 -35    5.22    7.09
   1  16 -34   -4.54    7.85
   1 -16 -34    1.16    3.71
   1  16 -33   12.97    8.50
   1 -16 -33   -2.07    5.27
   1 -16 -32   30.98    8.51
  -1 -16  31    0.10    3.87
   1 -16 -31    0.51    3.19
  -1 -16  30   -1.46    3.80
   1 -16 -30   14.54    7.81
  -1 -16  29    3.23    6.28
   1 -16 -29   -4.47    4.05
  -1 -16  28   12.36    9.53
   1 -16 -28   24.97   10.71
  -1 -16  27   -9.54    8.18
   1 -16 -27   13.65    9.77
  -1 -16  26   -3.50    7.87
   1 -16 -26    2.68    4.60
  -1 -16  25   -4.57    7.31
   1 -16 -25    3.50    4.00
  -1 -16  24   15.54    6.74
   1 -16 -24   14.09    7.95
  -1 -16  23  132.96   16.03
   1 -16 -23  112.05   16.91
  -1 -16  22   55.42   10.38
   1 -16 -22   42.56    9.35
   1 -16 -21   13.36    6.81
  -1 -16  20   10.54    7.68
   1 -16 -20   -7.05    3.83
  -1 -16  19   42.22   13.74
   1 -16 -19   67.87   11.59
  -1 -16  18   29.00    7.69
   1 -16 -18   17.23    7.81
  -1 -16  17   82.46   14.42
   1 -16 -17   78.95   12.10
  -1 -16  16  123.95   15.83
   1 -16 -16  115.27    5.58
  -1 -16  15    1.63    3.67
   1 -16 -15   -1.36    3.87
  -1 -16  14   42.95   14.24
   1 -16 -14   56.05   15.49
  -1 -16  13    7.34    4.73
   1 -16 -13   19.41    5.90
  -1 -16  12  115.90   14.24
   1 -16 -12  112.48   97.36
  -1 -16  11   25.88   12.59
   1 -16 -11   28.85   10.68
  -1 -16  10   42.46   12.65
   1 -16 -10   43.69   10.00
  -1 -16   9  165.44   11.84
   1 -16  -9  163.41   11.92
  -1 -16   8    3.19    4.46
   1 -16  -8    6.01    5.35
  -1 -16   7   76.44   20.13
   1 -16  -7   72.13   19.86
  -1 -16   6   66.18   60.26
   1 -16  -6   52.14   15.41
  -1 -16   5   15.88   10.68
   1 -16  -5   23.13   11.63
  -1 -16   4  198.50   14.44
   1 -16  -4  196.00   14.10
  -1 -16   3  314.01  230.04
   1 -16  -3  323.96   15.67
  -1 -16   2   -3.01    4.13
   1 -16  -2    0.31    3.03
  -1 -16   1   38.49   12.44
   1 -16  -1   42.14   11.58
  -1 -16   0    2.33    3.49
   1 -16   0    0.84    2.70
  -1 -16  -1   27.24    9.48
   1 -16   1   17.88   10.97
   1 -16   2    6.60    5.58
  -1 -16  -2   -1.25    4.03
   1 -16   3  321.23   16.74
  -1 -16  -3  336.82   21.29
   1 -16   4  203.86   19.35
  -1 -16  -4  206.43   19.77
   1 -16   5   30.37   11.13
  -1 -16  -5   33.18   11.63
   1 -16   6   50.01   14.43
  -1 -16  -6   61.42   16.85
   1 -16   7  118.97  107.90
  -1 -16  -7  119.16  106.75
   1 -16   8   11.43    5.58
  -1 -16  -8   -5.09    3.45
   1 -16   9  151.77   16.48
  -1 -16  -9  131.79   14.34
   1 -16  10   51.47   13.96
  -1 -16 -10   51.89   13.51
   1 -16  11   35.32   11.99
  -1 -16 -11   38.49    9.37
   1 -16  12  104.68   14.49
  -1 -16 -12   99.56   10.11
   1 -16  13    6.70    5.88
  -1 -16 -13    5.92    4.47
   1 -16  14   63.47   15.09
  -1 -16 -14   65.82   15.15
   1 -16  15   -0.91    6.77
  -1 -16 -15    8.52    7.40
   1 -16  16  131.12   15.44
  -1 -16 -16  133.90    5.61
   1 -16  17   69.10   15.36
  -1 -16 -17   70.95    9.91
   1 -16  18   23.78    7.80
  -1 -16 -18   15.41   13.42
   1 -16  19   71.74   11.98
  -1 -16 -19   56.17   10.74
   1 -16  20   -0.79    6.39
  -1 -16 -20   -2.32    3.20
   1 -16  21   24.12   10.55
  -1 -16 -21   14.62    6.85
   1 -16  22   44.80   11.07
  -1 -16 -22   35.62   11.09
   1 -16  23  138.46   21.66
  -1 -16 -23  100.90   18.23
   1 -16  24   10.86    7.69
  -1 -16 -24    9.00    5.80
  -1 -16 -25    3.21    3.19
   1 -16  26    7.05    6.29
  -1 -16 -26   11.30    7.04
   1 -16  27   12.77    7.43
  -1 -16 -27    8.06    5.49
   1 -16  28    9.25    9.25
  -1 -16 -28   15.90    7.92
   1 -16  29    2.11    5.99
  -1 -16 -29    5.77    6.26
   1 -16  30    0.98    9.09
  -1 -16 -30   13.00    6.22
  -1 -16 -31    8.44    7.66
   1 -16  32   11.66    7.80
  -1 -16 -32   17.39    8.47
   1 -16  33    8.73    8.89
  -1 -16 -33   -1.52    3.80
   1 -16  34   -1.49    6.57
  -1 -16 -34    0.90    2.87
   1 -16  35    6.21    8.03
   1 -16  36   -5.95    5.72
  -1  16 -37   17.64   11.04
  -1  16 -38    5.06    7.06
  -1  16 -39    9.36    6.69
  -1  16 -40    2.75    5.32
  -1  16 -41   25.68   14.60
  -1  16 -42   11.09    7.02
  -1  16 -43    2.44    5.09
  -1  16 -44  -11.48    6.46
   1  17 -43   -6.65    5.69
   1  17 -42  -22.75    6.16
   1  17 -41   13.99    9.39
   1  17 -40  -10.38    7.53
   1 -17 -40    2.89    5.23
   1  17 -39   11.36    8.08
   1 -17 -39    9.86    6.62
   1  17 -38   18.36   12.78
   1 -17 -38   22.58   15.61
   1  17 -37   17.98   12.92
   1 -17 -37   -0.30    5.59
   1  17 -36    1.95    5.05
   1 -17 -36   10.68    7.50
   1  17 -35    6.47    7.54
   1 -17 -35    5.14    6.62
   1  17 -34   44.98   13.20
   1 -17 -34   36.03   14.69
   1 -17 -33   -1.81    4.91
  -1 -17  32  -10.47    7.35
   1 -17 -32    1.35    2.95
  -1 -17  31   -5.26    7.29
   1 -17 -31   19.23    7.18
  -1 -17  30   -0.08    4.13
   1 -17 -30   -3.11    4.40
  -1 -17  29   47.21   12.62
   1 -17 -29   30.46    9.30
  -1 -17  28    4.35    6.98
   1 -17 -28   -1.83    4.05
  -1 -17  27   16.25   10.19
   1 -17 -27   21.12    9.75
  -1 -17  26   -6.90    7.93
   1 -17 -26    2.45    3.98
  -1 -17  25   13.72   10.53
   1 -17 -25   14.60    8.59
  -1 -17  24    5.61    8.36
   1 -17 -24  -12.89    4.50
  -1 -17  23   71.97   15.84
   1 -17 -23   98.27   17.70
  -1 -17  22  -11.62    7.40
   1 -17 -22   12.67    6.70
  -1 -17  21   -1.74    3.85
   1 -17 -21    6.26    5.97
   1 -17 -20    1.99    3.80
  -1 -17  19    4.59    8.45
   1 -17 -19   11.54    6.00
  -1 -17  18  116.45   10.48
   1 -17 -18  103.68   10.99
  -1 -17  17    4.91    5.92
   1 -17 -17    6.31    5.88
  -1 -17  16   26.12   10.44
   1 -17 -16   20.36    7.86
  -1 -17  15   50.05   15.07
   1 -17 -15   61.62   52.06
  -1 -17  14    7.40    6.82
   1 -17 -14  -11.84    3.80
  -1 -17  13   52.24   13.32
   1 -17 -13   70.71    9.44
  -1 -17  12   -4.23    5.20
   1 -17 -12    7.76    5.05
  -1 -17  11   -4.98    5.12
   1 -17 -11   14.72    8.54
  -1 -17  10  394.78  339.89
   1 -17 -10  338.32   20.25
  -1 -17   9  110.49   19.87
   1 -17  -9  103.84   15.58
  -1 -17   8   48.19   13.97
   1 -17  -8   83.04   19.32
  -1 -17   7   -9.76    4.79
   1 -17  -7   -1.54    3.67
  -1 -17   6  101.84   18.61
   1 -17  -6  100.02   17.78
  -1 -17   5  198.79   12.15
   1 -17  -5  170.84   11.14
  -1 -17   4   14.19    7.15
   1 -17  -4   25.39   11.85
  -1 -17   3   32.70   10.71
   1 -17  -3    6.27    6.03
  -1 -17   2   25.36   11.39
   1 -17  -2   43.48   12.48
  -1 -17   1   69.82   18.71
   1 -17  -1   42.84   12.73
  -1 -17   0    1.79    3.06
   1 -17   0   -6.61    4.58
  -1 -17  -1   68.15   16.37
   1 -17   1   82.27   21.93
  -1 -17  -2   30.20   11.73
   1 -17   2   60.16   14.33
   1 -17   3   22.68   11.88
  -1 -17  -3   31.44   10.81
   1 -17   4   23.62   12.18
  -1 -17  -4   31.07   10.88
   1 -17   5  147.87   22.39
  -1 -17  -5  163.09   14.41
   1 -17   6   88.52   25.03
  -1 -17  -6  110.38   18.31
   1 -17   7   10.17    6.88
  -1 -17  -7    9.07    6.53
   1 -17   8   85.23   23.43
  -1 -17  -8   91.31   82.31
   1 -17   9   62.50   16.19
  -1 -17  -9  106.62   16.31
   1 -17  10  355.08   20.24
  -1 -17 -10  360.14   20.57
   1 -17  11   22.43    8.76
  -1 -17 -11    2.37    4.27
   1 -17  12   -2.25    5.62
  -1 -17 -12    4.93    3.71
   1 -17  13   41.21   12.23
  -1 -17 -13   41.19   10.91
   1 -17  14    3.35    4.66
  -1 -17 -14   -3.18    2.97
   1 -17  15   37.02   13.64
  -1 -17 -15   50.75   12.46
   1 -17  16   19.24   10.45
  -1 -17 -16   20.61    7.30
   1 -17  17    8.16    5.84
   1 -17  18  102.95   12.24
   1 -17  19    7.03    6.93
  -1 -17 -19    2.97    4.29
  -1 -17 -20    4.03    4.39
  -1 -17 -21    1.30    2.57
   1 -17  22   -8.24    5.98
  -1 -17 -22    6.37    5.70
   1 -17  23  100.72   16.80
  -1 -17 -23   83.15   17.06
   1 -17  24    5.80    7.56
  -1 -17 -24    6.80    5.66
   1 -17  25   10.14    7.77
  -1 -17 -25    4.99    4.93
   1 -17  26  -11.70    7.39
  -1 -17 -26    6.88    5.61
   1 -17  27   21.44   11.96
  -1 -17 -27   12.53    6.65
   1 -17  28    0.51    5.05
  -1 -17 -28    4.00    4.32
   1 -17  29   48.44   13.52
  -1 -17 -29   33.63   14.26
   1 -17  30   -9.62    9.16
  -1 -17 -30    0.05    2.77
   1 -17  31   12.31    8.92
  -1 -17 -31   19.13   15.52
   1 -17  32   -3.79    8.58
  -1 -17 -32   -5.35    3.48
   1 -17  33   25.56   11.75
  -1 -17 -33    9.33    6.15
   1 -17  34   23.09   16.47
   1 -17  35  -20.50    6.23
   1 -17  36  -10.49    5.60
   1 -17  37    6.83    6.65
  -1  17 -38   23.72   16.35
  -1  17 -39   10.30    8.18
  -1  17 -40   11.86   10.64
  -1  17 -41  -12.18    5.36
  -1  17 -42    2.34    3.91
  -1  17 -43   -2.44    6.33
   1  18 -43    2.15    4.20
   1  18 -42    5.97    6.32
   1  18 -41   49.23   27.70
   1  18 -40   11.50    8.53
   1  18 -39   12.30   10.56
   1 -18 -39  -16.99    4.65
   1  18 -38   20.53   13.81
   1 -18 -38   17.19   10.74
   1  18 -37  -10.41    6.08
   1 -18 -37   12.66    9.08
   1  18 -36    7.18    8.31
   1 -18 -36   -4.98    4.03
   1  18 -35   16.06    9.84
   1 -18 -35   25.20   12.54
   1 -18 -34    7.27    6.15
  -1 -18  33    7.09    7.73
   1 -18 -33    3.65    5.38
  -1 -18  32   -1.46    7.39
   1 -18 -32   -0.09    4.58
  -1 -18  31   40.71   11.97
   1 -18 -31   52.63   17.38
  -1 -18  30   14.47    9.32
   1 -18 -30   22.54    9.29
  -1 -18  29   15.49    8.35
   1 -18 -29   -1.26    4.71
  -1 -18  28   30.37   10.81
   1 -18 -28   23.61   11.47
  -1 -18  27    4.06    5.53
   1 -18 -27    1.56    3.25
  -1 -18  26   84.04   14.85
   1 -18 -26   84.54   14.46
  -1 -18  25    6.53    7.34
   1 -18 -25   -7.00    4.45
  -1 -18  24    6.00    8.64
   1 -18 -24    7.54    6.21
  -1 -18  23   29.85   12.28
   1 -18 -23   26.13   10.05
  -1 -18  22   48.78   13.75
   1 -18 -22   53.36   12.15
  -1 -18  21   26.63    9.30
   1 -18 -21   62.06   12.96
  -1 -18  20   29.44    9.61
   1 -18 -20   44.30    9.40
  -1 -18  19   -6.11    6.68
   1 -18 -19    2.26    5.68
  -1 -18  17    6.29    6.48
   1 -18 -17   -4.57    3.56
  -1 -18  16   81.35   13.26
   1 -18 -16   36.50   11.28
  -1 -18  15  282.61   14.40
   1 -18 -15  293.00   13.05
   1 -18 -14    6.54    6.31
  -1 -18  13    3.70    3.60
   1 -18 -13    5.71    5.42
  -1 -18  12   22.04   12.26
   1 -18 -12   -4.27    3.75
  -1 -18  10   -0.80    4.91
   1 -18 -10    4.96    4.18
  -1 -18   9  148.69   20.05
   1 -18  -9  131.16   10.36
  -1 -18   8   11.80    6.97
   1 -18  -8    9.55    6.24
  -1 -18   7   66.87   17.52
   1 -18  -7   32.16   11.49
  -1 -18   6  216.97  194.22
   1 -18  -6  220.07   13.50
  -1 -18   5  546.27   27.17
   1 -18  -5  602.92   31.36
  -1 -18   4  161.56   11.33
   1 -18  -4  159.44   10.01
  -1 -18   3   30.53    9.80
   1 -18  -3   19.35    8.77
  -1 -18   2    5.94    5.28
   1 -18  -2    8.86    6.38
  -1 -18   1  284.14   16.85
   1 -18  -1  285.76  255.73
  -1 -18   0   -5.21    3.43
   1 -18   0    0.93    3.21
  -1 -18  -1  296.65   16.73
   1 -18   1  305.97   18.81
  -1 -18  -2   13.80    6.93
   1 -18   2   20.05    9.56
   1 -18   3   29.13   10.76
  -1 -18  -3   23.88   10.32
   1 -18   4  154.96   11.44
  -1 -18  -4  158.96   11.53
   1 -18   5  558.64   28.03
  -1 -18  -5  608.63   31.85
   1 -18   6  222.96   18.19
  -1 -18  -6  224.55   13.35
   1 -18   7   40.05   13.89
  -1 -18  -7   47.28   44.18
   1 -18   8   12.77    7.25
  -1 -18  -8   -0.28    2.68
   1 -18   9  116.00   15.77
  -1 -18  -9  125.98    9.86
   1 -18  10   -6.55    5.51
  -1 -18 -10   -8.50    3.07
   1 -18  11   55.43   13.34
  -1 -18 -11   43.16   12.41
   1 -18  12    4.17    6.22
  -1 -18 -12    2.76    3.02
   1 -18  13    5.98    6.50
  -1 -18 -13    5.31    4.38
   1 -18  14    1.68    4.63
  -1 -18 -14   -1.56    3.16
   1 -18  15  255.56   16.07
  -1 -18 -15  274.06   13.96
   1 -18  16   90.36   17.00
  -1 -18 -16   54.56   10.72
   1 -18  17   -3.48    6.57
  -1 -18 -17    5.94    5.56
   1 -18  18   -7.58    7.05
  -1 -18 -18   -1.59    3.35
   1 -18  19   -3.21    6.52
  -1 -18 -19   14.97   15.98
   1 -18  20   32.77   11.43
  -1 -18 -20   52.23   54.49
   1 -18  21   51.66   12.13
  -1 -18 -21   68.55   12.79
   1 -18  22   56.02   14.10
  -1 -18 -22   34.84   11.67
   1 -18  23   23.64   11.61
  -1 -18 -23   23.56   11.07
   1 -18  24    7.80    7.67
  -1 -18 -24    6.52    5.10
   1 -18  25    8.21    5.84
  -1 -18 -25   10.68    7.03
   1 -18  26   73.15   11.70
  -1 -18 -26   67.89   12.45
   1 -18  27  -12.98    8.12
  -1 -18 -27    8.18    7.82
   1 -18  28   23.26   13.17
  -1 -18 -28   14.89    8.00
   1 -18  29    9.82    8.74
  -1 -18 -29    1.97    3.69
   1 -18  30   -0.54    9.32
  -1 -18 -30   17.93    9.13
   1 -18  31   58.79   17.55
  -1 -18 -31   60.28   16.98
   1 -18  32  -12.91    8.19
  -1 -18 -32    1.47    4.31
   1 -18  33   -4.63    7.53
   1 -18  34   18.02   12.70
   1 -18  35   14.38    7.70
   1 -18  36  -12.81    5.75
   1 -18  37   13.12    7.64
  -1  18 -39    7.62    6.73
  -1  18 -40   10.37    7.73
  -1  18 -41   20.36   14.97
  -1  18 -42    5.44    8.92
  -1  18 -43   13.12    7.40
   1  19 -42   13.01    6.73
   1  19 -41    5.18    6.20
   1  19 -40   23.11   15.54
   1  19 -39   -0.58    4.83
   1  19 -38    7.28    6.36
   1 -19 -38    4.58    5.98
   1  19 -37   -3.05    6.35
   1 -19 -37   16.27    8.82
   1  19 -36    8.33    7.78
   1 -19 -36  -13.15    4.49
   1  19 -35   21.42   11.98
   1 -19 -35    9.80    7.63
  -1 -19  34   14.27    9.84
   1 -19 -34    3.45    5.06
   1 -19 -33   -1.21    3.19
  -1 -19  32   -9.92    7.68
   1 -19 -32   -6.26    4.66
  -1 -19  31   34.45   15.90
   1 -19 -31    7.57    6.59
  -1 -19  30   33.63    9.28
   1 -19 -30   38.53   12.49
  -1 -19  29   -3.39    7.64
   1 -19 -29    4.60    5.58
  -1 -19  28   16.58    9.38
   1 -19 -28    5.29    6.90
  -1 -19  27   49.12   13.31
   1 -19 -27   32.04   11.56
  -1 -19  26   37.07   14.03
   1 -19 -26   40.56    9.79
  -1 -19  25    3.52    6.23
   1 -19 -25   -3.06    4.12
  -1 -19  24   30.13   13.76
   1 -19 -24   26.09   11.52
  -1 -19  23   21.92   10.92
   1 -19 -23    8.69    5.96
  -1 -19  22  129.73  121.63
   1 -19 -22  146.90    6.30
  -1 -19  21   15.32    8.22
   1 -19 -21    3.45    4.52
  -1 -19  20    4.35    6.76
   1 -19 -20    8.12    4.21
   1 -19 -19   10.24    6.80
  -1 -19  18   19.08    9.87
   1 -19 -18   16.18    8.70
  -1 -19  17    2.72    5.49
   1 -19 -17   -1.13    2.50
  -1 -19  16   -3.17    6.86
   1 -19 -16    3.30    4.28
  -1 -19  15   53.29   13.32
   1 -19 -15   73.38   12.10
  -1 -19  14   76.58   11.34
   1 -19 -14   80.75   14.83
  -1 -19  13   -7.06    5.02
   1 -19 -13   -4.25    4.07
  -1 -19  12  200.08   13.61
   1 -19 -12  209.36   10.92
  -1 -19  11   -9.65    4.78
   1 -19 -11    9.24    6.26
  -1 -19  10    5.80    4.99
   1 -19 -10    7.01    6.27
  -1 -19   9   13.49    7.96
   1 -19  -9   16.09    6.30
  -1 -19   8   -6.24    4.52
   1 -19  -8  -12.36    3.38
  -1 -19   7    4.89    4.61
   1 -19  -7    3.51    4.22
  -1 -19   6   86.30   12.28
   1 -19  -6   83.55   13.31
  -1 -19   5   44.33   12.77
   1 -19  -5   27.42   10.82
  -1 -19   4    3.82    4.55
   1 -19  -4    4.70    3.88
  -1 -19   3  -11.45    3.74
   1 -19  -3   -3.52    3.79
  -1 -19   2   18.73    8.01
   1 -19  -2   14.05    6.44
  -1 -19   1  218.03  195.13
   1 -19  -1  237.97   14.68
  -1 -19   0   -0.55    3.84
   1 -19   0   -5.01    4.18
  -1 -19  -1  231.94   15.92
   1 -19   1  229.12   13.92
  -1 -19  -2   -1.25    3.86
   1 -19   2   15.11    7.73
   1 -19   3    3.22    4.49
  -1 -19  -3   -5.17    4.34
   1 -19   4    4.13    4.83
  -1 -19  -4   -1.16    4.25
   1 -19   5   47.26   13.55
  -1 -19  -5   44.02   14.79
   1 -19   6   79.96   17.52
  -1 -19  -6   56.50   15.62
   1 -19   7   -5.48    4.82
  -1 -19  -7    4.88    4.18
   1 -19   8   -1.86    3.16
  -1 -19  -8    6.72    4.86
   1 -19   9   21.35    7.53
  -1 -19  -9   20.07    5.93
   1 -19  10    3.58    5.13
  -1 -19 -10    5.09    4.46
   1 -19  11   -2.51    3.83
  -1 -19 -11   -0.42    2.11
   1 -19  12  205.82   12.18
  -1 -19 -12  182.88   10.11
   1 -19  13  -11.99    5.90
  -1 -19 -13    0.08    3.71
   1 -19  14   66.26   14.13
  -1 -19 -14   82.98   10.84
   1 -19  15   38.67   16.26
  -1 -19 -15   61.94   12.96
   1 -19  16    7.65    5.37
  -1 -19 -16   -3.19    3.01
   1 -19  17   -0.75    4.44
  -1 -19 -17    2.04    2.94
   1 -19  18   -3.36    7.10
  -1 -19 -18   11.42    7.32
   1 -19  19    1.17    3.98
  -1 -19 -19    9.05    5.27
   1 -19  20   -4.15    6.57
  -1 -19 -20   -1.95    3.29
  -1 -19 -21    3.96    5.32
   1 -19  22  140.03   14.21
  -1 -19 -22  131.99  122.62
   1 -19  23   19.41    8.74
  -1 -19 -23    2.19    3.29
   1 -19  24   24.47   10.55
  -1 -19 -24   31.71   13.72
   1 -19  25   -4.27    4.53
  -1 -19 -25   -4.23    3.09
   1 -19  26   33.27   13.28
  -1 -19 -26   30.29   25.40
   1 -19  27   47.66   13.63
  -1 -19 -27   36.35   13.13
   1 -19  28   18.19    9.21
  -1 -19 -28    8.52    7.37
   1 -19  29   13.96    8.36
  -1 -19 -29   13.24    7.70
   1 -19  30   48.37   13.90
  -1 -19 -30   40.10   32.24
   1 -19  31   15.97    9.73
  -1 -19 -31   14.43   12.12
   1 -19  32   21.69   10.07
   1 -19  34    6.87    7.51
   1 -19  35   17.52   11.28
   1 -19  36  -17.13    6.22
   1 -19  37    0.23    4.83
   1 -19  38    5.06    7.28
  -1  19 -39   -4.32    6.78
  -1  19 -40  -12.45    5.92
  -1  19 -41    9.04    7.65
  -1  19 -42   19.36   11.09
   1  20 -42   33.92   27.99
   1  20 -41   -3.80    6.98
   1  20 -40  -16.10    7.64
   1  20 -39    6.26    8.86
   1  20 -38    9.18    6.43
   1  20 -37   34.39   19.89
   1  20 -36    7.00    7.30
   1 -20 -36   -1.74    4.67
   1 -20 -35   13.20    7.99
  -1 -20  34   -2.20    7.61
   1 -20 -34   10.05    8.31
  -1 -20  33   -8.39    7.66
   1 -20 -33   -6.00    4.81
  -1 -20  32   16.23   15.84
   1 -20 -32   -2.16    4.75
   1 -20 -31   12.07    9.11
  -1 -20  30    6.42    7.97
   1 -20 -30   12.93    7.74
   1 -20 -29   -7.20    4.88
  -1 -20  28   16.39    9.92
   1 -20 -28   19.17    9.09
  -1 -20  27   15.71    8.66
   1 -20 -27    8.30    7.39
  -1 -20  26   18.13   15.51
   1 -20 -26   25.04   10.54
  -1 -20  25    8.57    8.19
   1 -20 -25    7.16    7.03
  -1 -20  24   -2.22    7.19
   1 -20 -24    1.58    3.75
  -1 -20  23   11.87    8.26
   1 -20 -23   20.61    9.19
  -1 -20  22   -2.87    7.40
   1 -20 -22   20.29   19.79
  -1 -20  21   25.13   10.06
   1 -20 -21   35.35   12.34
  -1 -20  20   -1.72    7.26
   1 -20 -20    2.03    3.28
  -1 -20  19  152.89   18.04
   1 -20 -19  116.18   15.48
  -1 -20  18   42.20   10.66
   1 -20 -18   15.80    9.00
  -1 -20  17   40.01   10.66
   1 -20 -17   33.00    9.98
  -1 -20  16   -1.42    6.97
   1 -20 -16    4.39    4.63
  -1 -20  15    8.84    6.46
   1 -20 -15   -3.57    4.01
  -1 -20  14   65.83   10.12
   1 -20 -14   53.74   12.28
  -1 -20  13   31.16    8.96
   1 -20 -13   37.13   10.51
  -1 -20  12   18.78    8.13
   1 -20 -12   -1.79    4.34
  -1 -20  11    7.51    7.08
   1 -20 -11   25.20    8.52
  -1 -20  10    6.97    5.75
   1 -20 -10   10.09    6.87
  -1 -20   9    6.39    6.59
   1 -20  -9    8.69    5.99
  -1 -20   8   50.63   12.75
   1 -20  -8   27.22   10.62
   1 -20  -7  -10.87    3.78
  -1 -20   6   65.35   13.68
   1 -20  -6   45.10   12.85
  -1 -20   5   20.48    7.32
   1 -20  -5   10.88    6.82
  -1 -20   4   49.48   13.54
   1 -20  -4   61.40   13.45
  -1 -20   3  228.91  197.10
   1 -20  -3  225.22   17.96
  -1 -20   2    6.35    5.19
   1 -20  -2    6.30    4.30
  -1 -20   1    3.63    4.62
   1 -20  -1    1.55    2.42
  -1 -20   0   -5.99    3.61
   1 -20   0   -6.40    4.20
  -1 -20  -1    2.40    3.98
   1 -20   1   18.33    6.91
  -1 -20  -2    3.68    5.30
   1 -20   2    3.89    4.26
   1 -20   3  207.15   14.70
  -1 -20  -3  240.33   13.58
   1 -20   4   63.64   14.03
  -1 -20  -4   57.97   12.66
   1 -20   5   21.69    7.40
  -1 -20  -5   13.21    7.72
   1 -20   6   61.25   17.56
  -1 -20  -6   44.95   15.76
   1 -20   7    4.21    5.59
  -1 -20  -7   -3.75    3.29
   1 -20   8   35.49   12.51
  -1 -20  -8   26.34    9.42
   1 -20   9   10.07    7.41
  -1 -20  -9    1.36    2.68
   1 -20  10   -3.09    5.19
  -1 -20 -10   -1.78    3.19
   1 -20  11   14.25    6.92
  -1 -20 -11   21.29    6.81
   1 -20  12   -1.43    5.53
  -1 -20 -12   15.53    6.36
   1 -20  13   35.42   10.58
  -1 -20 -13   24.34    5.79
   1 -20  14   45.63   13.23
  -1 -20 -14   59.23   12.41
   1 -20  15    8.55    6.47
  -1 -20 -15   -2.22    3.09
   1 -20  16   22.10    9.74
  -1 -20 -16    2.06    3.22
   1 -20  17    6.77    8.12
  -1 -20 -17   39.60    9.71
   1 -20  18   19.40    8.19
  -1 -20 -18   11.94    7.73
   1 -20  19  142.54  143.23
  -1 -20 -19  112.01   14.77
   1 -20  20   12.78    8.29
   1 -20  21   25.92   10.31
  -1 -20 -21   23.09   10.65
   1 -20  22   11.59    9.60
  -1 -20 -22    8.70    5.79
   1 -20  23   24.29    8.56
  -1 -20 -23   16.89    7.22
   1 -20  24    2.16    5.97
  -1 -20 -24   -0.46    3.34
   1 -20  25   -0.05    7.06
  -1 -20 -25   11.72    9.09
   1 -20  26   12.04    6.44
  -1 -20 -26   17.42    8.30
  -1 -20 -27    6.23    6.52
   1 -20  28   46.64   11.59
  -1 -20 -28   42.96   11.79
   1 -20  29  -11.12    8.24
  -1 -20 -29    0.35    2.89
   1 -20  30   15.78    9.91
  -1 -20 -30    1.28    3.03
   1 -20  31   12.66   11.03
   1 -20  33   28.01   10.96
   1 -20  34   16.66   10.01
   1 -20  35   18.47   10.31
   1 -20  36    2.24    4.22
   1 -20  37   20.69   21.21
   1 -20  38  -10.20    7.12
   1 -20  39    9.00    7.76
  -1  20 -40   -1.57    3.95
  -1  20 -41  -13.69    5.42
  -1  20 -42   -3.25    5.84
   1  21 -41   17.94   10.11
   1  21 -39   16.59   12.17
   1  21 -38   -5.31    6.72
   1  21 -37   39.57   22.65
   1 -21 -36   -5.88    4.48
  -1 -21  35    1.53    5.18
   1 -21 -35    9.25    7.21
  -1 -21  34   21.85   11.40
   1 -21 -34   12.49    6.90
  -1 -21  33   13.39    9.43
   1 -21 -33   13.43    8.80
  -1 -21  32   -3.08    7.77
   1 -21 -32   -0.42    4.98
  -1 -21  31   -0.53    8.57
   1 -21 -31   -1.87    4.63
  -1 -21  30   39.02   11.49
   1 -21 -30   22.65   10.16
  -1 -21  29   16.58    9.96
   1 -21 -29    6.48    6.94
  -1 -21  28   75.60   19.55
   1 -21 -28   63.95   18.39
  -1 -21  27    8.31    8.44
  -1 -21  26   19.32   12.04
   1 -21 -26   16.03    7.65
  -1 -21  25   24.67   12.63
   1 -21 -25    3.20    5.39
  -1 -21  24   58.22    9.84
   1 -21 -24   61.62   11.32
  -1 -21  23    6.85    7.74
   1 -21 -23   -0.15    3.52
  -1 -21  22  -17.51    7.78
  -1 -21  21   39.48   12.88
   1 -21 -21   37.32   12.10
  -1 -21  20  164.57   20.78
   1 -21 -20  145.98   14.92
  -1 -21  19  159.67   24.25
   1 -21 -19  172.89   13.32
  -1 -21  18  134.98   18.32
   1 -21 -18  160.75   12.30
  -1 -21  17   85.71   14.26
   1 -21 -17   84.56   12.07
  -1 -21  16   78.34   11.14
   1 -21 -16   78.63   10.61
  -1 -21  15  148.79   13.54
   1 -21 -15  122.42   15.07
  -1 -21  14    1.32    4.76
   1 -21 -14   -2.03    4.26
   1 -21 -13    2.88    4.19
  -1 -21  12   -1.01    4.99
   1 -21 -12   -1.59    4.31
  -1 -21  11    3.10    4.36
   1 -21 -11    9.49    6.48
  -1 -21  10   14.57    5.98
   1 -21 -10    6.01    5.85
  -1 -21   9  -17.25    4.28
  -1 -21   8   69.00    9.08
   1 -21  -8   79.48   11.43
  -1 -21   7   26.42    8.94
   1 -21  -7   27.94    9.00
  -1 -21   6   12.04    4.96
   1 -21  -6   10.93    7.57
  -1 -21   5   -0.43    4.17
   1 -21  -5    5.52    5.14
  -1 -21   4    4.68    4.12
   1 -21  -4   -3.57    3.57
  -1 -21   3    3.46    3.84
   1 -21  -3    0.92    4.36
  -1 -21   2   22.49    8.55
   1 -21  -2   22.01    8.06
  -1 -21   1   48.21   11.72
   1 -21  -1   42.88   11.34
  -1 -21   0   -1.79    3.64
   1 -21   0   10.81    7.12
  -1 -21  -1   33.47    7.80
   1 -21   1   37.22   13.23
   1 -21   2   29.27    7.10
  -1 -21  -2   27.31    8.10
   1 -21   3  -16.34    4.21
  -1 -21  -3   -0.10    3.98
   1 -21   4   -0.36    2.52
  -1 -21  -4    2.69    3.82
   1 -21   5    5.04    4.23
  -1 -21  -5   -0.21    3.99
   1 -21   6   -5.94    4.76
  -1 -21  -6    5.90    5.50
   1 -21   7   25.19   10.53
  -1 -21  -7   27.53   10.28
   1 -21   8   72.85    9.31
  -1 -21  -8   66.83   11.28
   1 -21   9   17.46    8.01
  -1 -21  -9    6.40    6.06
   1 -21  10    4.79    4.76
  -1 -21 -10   -0.61    2.12
   1 -21  11   14.85    8.28
  -1 -21 -11   10.26    5.30
   1 -21  12    3.42    4.94
  -1 -21 -12    3.76    4.80
   1 -21  13  -13.10    6.52
  -1 -21 -13   -4.60    2.96
   1 -21  14    2.75    5.96
  -1 -21 -14   31.60   10.64
   1 -21  15  110.68   14.04
  -1 -21 -15  113.18   15.94
   1 -21  16   46.28   20.19
  -1 -21 -16   60.07   12.23
   1 -21  17   43.86   14.49
  -1 -21 -17   82.30   17.10
   1 -21  18  133.57   17.41
  -1 -21 -18  177.07   14.59
   1 -21  19  143.85  145.17
  -1 -21 -19  166.36   13.98
   1 -21  20  141.86   18.33
  -1 -21 -20  146.28    9.58
   1 -21  21   41.27   39.04
  -1 -21 -21   30.15   10.71
   1 -21  22    6.11    6.14
  -1 -21 -22   11.05    6.72
   1 -21  23    9.35    7.66
  -1 -21 -23   11.21    6.43
   1 -21  24   60.16    8.54
  -1 -21 -24   50.75   15.61
   1 -21  25    5.32    7.62
  -1 -21 -25    2.49    4.72
   1 -21  26    8.43    8.06
  -1 -21 -26   29.44    8.78
   1 -21  27    3.49    5.89
  -1 -21 -27   -2.76    4.02
   1 -21  28   51.61   16.83
  -1 -21 -28   53.32   16.46
   1 -21  29   -1.35    7.91
   1 -21  30   26.99   11.48
  -1 -21 -30   34.97   12.50
   1 -21  31   19.21    9.27
   1 -21  32   10.59    9.08
   1 -21  33   -6.69    7.54
   1 -21  34   -0.60    6.66
   1 -21  35    7.90    7.94
   1 -21  36   -3.34    6.73
   1 -21  37   24.96   18.57
   1 -21  38    4.49    8.48
   1 -21  39   -5.64    7.13
  -1  21 -41   16.71    9.11
   1  22 -41   10.80    8.35
   1  22 -40    8.46    9.28
   1  22 -39   -4.26    7.53
   1  22 -38   -5.33    4.27
   1  22 -37   79.63   76.04
  -1 -22  36  -20.23    7.81
  -1 -22  35    5.10    7.86
   1 -22 -35    6.74    6.01
  -1 -22  34    2.25    4.52
   1 -22 -34    9.40    7.65
  -1 -22  33   -5.41    6.35
   1 -22 -33   15.98   10.20
  -1 -22  32   -2.31    7.83
   1 -22 -32   47.74   19.23
  -1 -22  31   -0.11    8.44
   1 -22 -31    8.78    8.38
  -1 -22  30   22.30    9.92
   1 -22 -30   -1.11    4.49
  -1 -22  29   -4.24    7.85
   1 -22 -29    7.13    6.35
  -1 -22  28   21.13    9.49
   1 -22 -28    6.05    6.63
  -1 -22  27   -2.43    4.04
   1 -22 -27   -1.96    4.78
  -1 -22  26    8.41    8.17
   1 -22 -26   21.14   12.56
  -1 -22  25   14.05    7.68
   1 -22 -25    3.73    5.58
  -1 -22  24   -6.91    7.37
   1 -22 -24    6.69    6.26
  -1 -22  23   31.60   12.51
   1 -22 -23   11.83    9.10
  -1 -22  22   -3.56    7.43
   1 -22 -22    8.57    5.70
  -1 -22  21   12.81    9.06
   1 -22 -21    1.00    3.52
  -1 -22  20  188.87   25.78
   1 -22 -20  188.20   19.57
  -1 -22  19    8.28    8.56
  -1 -22  18    1.23    3.20
   1 -22 -18   -1.67    3.35
  -1 -22  17   55.38   18.35
   1 -22 -17   80.76   16.66
  -1 -22  16   -3.06    7.02
   1 -22 -16   -0.69    4.59
  -1 -22  15   11.38    9.13
   1 -22 -15    6.34    6.24
  -1 -22  14   83.53   15.12
   1 -22 -14   82.80    9.68
  -1 -22  13   10.81    8.17
   1 -22 -13   40.30   14.60
  -1 -22  12   15.01    8.05
   1 -22 -12   16.51    9.03
  -1 -22  11    5.04    5.97
   1 -22 -11    5.91    5.99
  -1 -22  10   10.70    6.73
   1 -22 -10    9.16    6.49
  -1 -22   9   -1.33    4.45
   1 -22  -9   -1.84    4.14
  -1 -22   8    7.06    7.07
   1 -22  -8    4.41    5.50
  -1 -22   7   38.10   13.20
   1 -22  -7   33.29   10.27
  -1 -22   6   -4.85    3.97
   1 -22  -6   -7.03    3.94
  -1 -22   5    3.17    4.00
   1 -22  -5   -0.59    3.78
  -1 -22   4   67.52   11.25
   1 -22  -4   83.75   11.53
  -1 -22   3   13.58    6.33
   1 -22  -3   -0.67    4.16
  -1 -22   2    0.62    2.65
   1 -22  -2   -1.80    3.78
  -1 -22   1    4.44    5.32
   1 -22  -1   -3.80    3.96
  -1 -22   0   -0.75    3.88
   1 -22   0    5.16    4.66
  -1 -22  -1   -4.12    4.17
   1 -22   1    5.93    5.29
   1 -22   2    3.95    4.20
  -1 -22  -2    8.58    6.41
   1 -22   3    9.49    6.80
  -1 -22  -3    5.10    4.21
   1 -22   4   75.93   15.03
  -1 -22  -4   78.29   12.33
   1 -22   5   -2.65    4.58
  -1 -22  -5    7.22    5.99
   1 -22   6    0.40    4.16
  -1 -22  -6    0.71    2.85
   1 -22   7   35.96   11.81
  -1 -22  -7   44.88   13.70
   1 -22   8   -3.48    5.17
  -1 -22  -8    8.61    6.04
   1 -22   9    4.42    7.64
  -1 -22  -9    2.59    4.74
   1 -22  10   -0.03    4.98
  -1 -22 -10    3.96    4.50
  -1 -22 -11   -8.64    2.90
   1 -22  12    2.42    4.75
  -1 -22 -12    1.72    3.19
   1 -22  13    2.43    5.76
  -1 -22 -13    1.39    2.72
   1 -22  14   94.55   13.29
  -1 -22 -14   89.23   12.38
   1 -22  15   14.40    7.59
   1 -22  16   12.14    7.52
  -1 -22 -16   -3.42    3.14
   1 -22  17   59.96   15.12
  -1 -22 -17   63.40   13.02
   1 -22  18   22.78   11.09
  -1 -22 -18   -1.12    3.72
   1 -22  19   11.00   10.15
  -1 -22 -19    9.41    5.72
   1 -22  20  160.91   20.50
  -1 -22 -20  160.99   12.96
   1 -22  21   -8.67    7.02
  -1 -22 -21   -5.60    3.17
   1 -22  22   15.36    7.37
  -1 -22 -22    4.76    5.05
   1 -22  23   18.67    9.04
  -1 -22 -23   18.35    8.73
   1 -22  24    9.27    8.89
  -1 -22 -24   12.81    7.18
   1 -22  25    9.14    8.82
  -1 -22 -25    4.50    5.67
   1 -22  26    6.87    8.55
  -1 -22 -26    9.67    7.90
   1 -22  27   -0.07    7.48
  -1 -22 -27    3.86    5.26
   1 -22  28    2.48    5.38
  -1 -22 -28   18.00    8.57
   1 -22  29   20.64    8.06
  -1 -22 -29   -0.36    3.60
   1 -22  30  -14.25    7.50
   1 -22  31  -10.16    7.32
   1 -22  32   -1.79    5.65
   1 -22  33   -9.39    6.92
   1 -22  34    8.62    6.95
   1 -22  35   16.56    9.63
   1 -22  36   12.35   10.06
   1 -22  37   57.23   32.97
   1 -22  38   14.57   12.19
   1 -22  39    9.67    7.53
   1 -22  40    3.18    5.83
  -1  22 -41   -0.56    4.13
   1  23 -40   12.32    9.97
   1  23 -39    7.04    7.35
   1  23 -38   11.43    7.93
  -1 -23  36    4.23    6.62
   1 -23 -35    4.95    6.60
  -1 -23  34  -19.11    7.91
   1 -23 -34    9.20    7.26
  -1 -23  33   -6.79    7.99
   1 -23 -33    7.84    8.20
  -1 -23  32   -0.76    7.75
   1 -23 -32   23.16   11.98
  -1 -23  31    4.73    6.52
   1 -23 -31   -5.77    4.59
  -1 -23  30    4.94    7.25
   1 -23 -30    3.97    6.70
  -1 -23  29   22.74    9.33
   1 -23 -29    6.64    6.51
  -1 -23  28    6.58    7.27
   1 -23 -28   45.61   15.04
  -1 -23  27   -5.62    7.33
   1 -23 -27    1.15    4.31
  -1 -23  26   17.66    9.59
   1 -23 -26   13.81    8.89
   1 -23 -25   14.12   13.38
  -1 -23  24   21.64   10.40
   1 -23 -24   22.38   12.07
  -1 -23  23    1.49    7.88
   1 -23 -23   15.74    8.47
  -1 -23  22   19.13    9.49
   1 -23 -22    9.52    8.01
  -1 -23  21   27.94   12.39
   1 -23 -21   32.75   14.88
  -1 -23  20   -2.59    7.37
   1 -23 -20   13.68    8.18
  -1 -23  19  173.64   14.46
   1 -23 -19  192.32    7.74
  -1 -23  18   31.33   12.20
   1 -23 -18   21.30   10.55
  -1 -23  17  116.66   17.24
   1 -23 -17   79.04   20.01
  -1 -23  16   88.70   15.28
   1 -23 -16  106.32  107.00
  -1 -23  15   17.93   10.10
   1 -23 -15   29.76   11.34
  -1 -23  14    2.76    4.98
   1 -23 -14   -4.72    4.09
  -1 -23  13   -7.95    6.04
   1 -23 -13    4.43    5.01
  -1 -23  12   62.25   10.85
   1 -23 -12   76.81   12.74
  -1 -23  11    2.70    4.34
   1 -23 -11    7.50    7.40
  -1 -23  10   98.71   12.94
   1 -23 -10  125.84   18.75
  -1 -23   9   26.30    6.44
   1 -23  -9   25.11    8.09
  -1 -23   8    4.38    4.62
   1 -23  -8    2.76    4.10
  -1 -23   7   -0.45    2.44
   1 -23  -7    6.79    6.72
  -1 -23   6   17.62    7.89
   1 -23  -6    7.11    7.27
  -1 -23   5   44.05   11.20
   1 -23  -5   37.92   12.03
  -1 -23   4   78.88   13.39
   1 -23  -4   78.26   14.43
  -1 -23   3   25.93    9.81
   1 -23  -3   19.61    9.06
  -1 -23   2    3.71    4.09
   1 -23  -2   -5.92    3.76
  -1 -23   1   71.50   12.01
   1 -23  -1   60.40   16.27
  -1 -23   0    4.39    4.27
   1 -23   0    3.73    4.74
  -1 -23  -1   60.97   15.53
   1 -23   1   42.97   15.01
   1 -23   2    2.79    3.60
  -1 -23  -2   -4.69    3.92
  -1 -23  -3   20.42    8.06
   1 -23   3   30.79   10.97
   1 -23   4   61.53   17.75
  -1 -23  -4   89.52   14.62
   1 -23   5   39.73   11.27
  -1 -23  -5   33.26    9.92
   1 -23   6   31.58   11.00
  -1 -23  -6    8.22    5.35
   1 -23   7    7.29    7.19
  -1 -23  -7    4.94    5.63
   1 -23   8   17.59    7.94
  -1 -23  -8    3.94    4.77
   1 -23   9   23.72    7.07
  -1 -23  -9   14.66    7.42
   1 -23  10  109.35   15.50
  -1 -23 -10  117.45    8.80
   1 -23  11   -2.97    3.95
  -1 -23 -11    4.20    4.47
   1 -23  12   75.81    8.23
  -1 -23 -12   76.70    9.23
   1 -23  13    6.61    7.83
  -1 -23 -13    3.20    4.25
  -1 -23 -14   -4.56    3.59
   1 -23  15   27.01   10.45
  -1 -23 -15   18.56    9.07
   1 -23  16  112.67   15.97
  -1 -23 -16   95.66   17.11
   1 -23  17  111.12   14.12
  -1 -23 -17   87.38   18.94
   1 -23  18    4.98    7.24
  -1 -23 -18   11.37    7.59
   1 -23  19  142.08   18.89
  -1 -23 -19  158.16    8.32
   1 -23  20   16.83    6.69
  -1 -23 -20    3.59    5.00
   1 -23  21   19.57    8.23
  -1 -23 -21   23.69    7.65
   1 -23  22   18.20   17.10
  -1 -23 -22   13.29    6.83
   1 -23  23   36.74   14.22
  -1 -23 -23   14.66    7.90
   1 -23  24   21.86   12.20
  -1 -23 -24   11.99    6.29
   1 -23  25   -7.67    6.81
  -1 -23 -25   -3.25    3.87
   1 -23  26    1.53    4.48
  -1 -23 -26   11.97    7.43
   1 -23  27    9.06    8.19
  -1 -23 -27    4.60    4.95
   1 -23  28    2.44    4.68
  -1 -23 -28    1.47    3.40
   1 -23  29    8.41    8.95
   1 -23  30    7.28    7.34
   1 -23  31   10.53   11.80
   1 -23  32   31.97   13.87
   1 -23  33   35.68   12.33
   1 -23  34  -22.92    7.05
   1 -23  35   -1.07    3.80
   1 -23  36   14.29    7.34
   1 -23  37   18.68   14.20
   1 -23  38    5.40    7.74
   1 -23  39    2.02    4.57
   1 -23  40    9.73    6.65
   1  24 -39  -11.16    8.48
   1  24 -38   10.18    9.89
  -1 -24  37   23.32   12.74
  -1 -24  36  -22.62    7.23
  -1 -24  35    8.16    8.01
  -1 -24  34    2.31    5.34
   1 -24 -34    5.08    6.69
  -1 -24  33   12.67   10.40
   1 -24 -33    4.40    6.50
  -1 -24  32   20.38   10.33
   1 -24 -32    5.67    6.88
  -1 -24  31   -2.32    8.28
   1 -24 -31   -0.83    5.00
  -1 -24  30    1.27    6.26
  -1 -24  29   -5.07    8.63
   1 -24 -29    6.89    7.63
  -1 -24  28    6.51    8.98
   1 -24 -28   22.99    9.87
  -1 -24  27  -19.06    7.36
   1 -24 -27   10.97    7.81
  -1 -24  26  -11.06    7.03
   1 -24 -26   -1.15    3.39
  -1 -24  25   94.79   17.13
   1 -24 -25   57.29   17.98
   1 -24 -24   58.79   18.64
  -1 -24  23   18.03   10.52
   1 -24 -23   -0.78    3.34
  -1 -24  22    6.37    6.32
   1 -24 -22    0.06    3.21
  -1 -24  21    1.71    3.79
   1 -24 -21   16.91    8.72
  -1 -24  20   12.03    7.65
   1 -24 -20   22.54   10.03
  -1 -24  19   27.77   13.16
   1 -24 -19   13.10    7.84
  -1 -24  18   35.31   12.07
   1 -24 -18   53.92   14.68
  -1 -24  17   -4.69    7.28
   1 -24 -17   -0.56    2.97
  -1 -24  16   26.74   10.79
   1 -24 -16   27.33   10.89
  -1 -24  15   -2.23    6.88
   1 -24 -15    8.06    5.91
  -1 -24  14   24.75    9.37
   1 -24 -14   18.73    9.92
  -1 -24  13   52.95   12.04
   1 -24 -13   31.32   12.92
  -1 -24  12    8.81    8.14
   1 -24 -12   11.13    7.60
  -1 -24  11   24.56   10.90
   1 -24 -11   32.04   12.72
  -1 -24  10   12.05    8.22
   1 -24 -10   20.75    8.04
  -1 -24   9  -16.94    5.20
   1 -24  -9    5.82    5.57
  -1 -24   8   99.90   12.43
   1 -24  -8   89.34   11.35
  -1 -24   7   19.31    8.79
   1 -24  -7   37.40   11.45
  -1 -24   6   14.00    6.58
   1 -24  -6   14.03    7.34
  -1 -24   5   15.71    6.87
   1 -24  -5   15.42   13.00
  -1 -24   4   25.37    7.28
   1 -24  -4   20.07   17.55
  -1 -24   3   38.77   10.56
   1 -24  -3   27.50    7.76
   1 -24  -2   -6.68    3.71
  -1 -24   1   31.50    9.05
   1 -24  -1   33.54   10.53
  -1 -24   0    5.49    6.82
   1 -24   0   -8.41    4.10
  -1 -24  -1   37.92   11.11
   1 -24   1   28.76    8.88
  -1 -24  -2    9.54    7.67
   1 -24   2    6.12    5.98
  -1 -24  -3   25.01    7.41
   1 -24   3   22.03    7.06
   1 -24   4   32.21    7.86
  -1 -24  -4   25.97    7.30
   1 -24   5   25.28    9.39
  -1 -24  -5   13.51    6.78
   1 -24   6   13.03    7.78
  -1 -24  -6    9.56    7.09
   1 -24   7   40.58   10.80
  -1 -24  -7   17.25    9.23
   1 -24   8  101.37   13.30
  -1 -24  -8   86.40   10.19
   1 -24   9    1.03    3.75
  -1 -24  -9    3.67    5.54
   1 -24  10   22.23    8.89
  -1 -24 -10   23.08   24.26
   1 -24  11   33.74   11.40
  -1 -24 -11   35.83   11.15
   1 -24  12    9.76    9.24
  -1 -24 -12    0.39    3.03
   1 -24  13   32.69   14.00
  -1 -24 -13   45.29   10.21
   1 -24  14    3.16    5.32
  -1 -24 -14    8.74    6.81
   1 -24  15    2.75    6.26
  -1 -24 -15    7.00    5.78
   1 -24  16   14.74    9.38
  -1 -24 -16   33.39   12.06
   1 -24  17    6.27    8.37
   1 -24  18   43.26   14.40
  -1 -24 -18   32.71   15.10
   1 -24  19   16.54    8.72
  -1 -24 -19   17.38    6.97
   1 -24  20   20.23   10.57
  -1 -24 -20   13.63    7.04
   1 -24  21    9.31    8.52
   1 -24  22   28.84   12.22
  -1 -24 -22   16.47    8.44
   1 -24  23   10.26    7.93
  -1 -24 -23   -3.30    3.94
   1 -24  24   74.77   16.35
  -1 -24 -24   46.82   15.31
   1 -24  25   63.37   16.25
  -1 -24 -25   37.50   14.03
   1 -24  26    4.61    5.56
  -1 -24 -26    1.31    2.91
   1 -24  27   11.23    9.34
  -1 -24 -27    6.81    5.87
   1 -24  28   10.77    9.11
   1 -24  29   -9.88    7.64
   1 -24  30   -3.06    7.23
   1 -24  32   15.95    8.72
   1 -24  33   21.92   15.62
   1 -24  34    7.41    6.57
   1 -24  35   19.02   18.92
   1 -24  36   -8.79    7.93
   1 -24  37   12.84    7.45
   1 -24  38   -9.71    7.09
   1 -24  39   14.03    8.02
   1  25 -39   -2.84    8.05
  -1 -25  36   13.52    8.40
  -1 -25  35  -19.36    7.35
  -1 -25  34   -1.93    7.78
  -1 -25  33    7.71    9.29
   1 -25 -33    7.75    6.78
  -1 -25  32    4.16    7.43
   1 -25 -32   14.09    7.72
  -1 -25  31   10.68    8.57
   1 -25 -31    5.83    7.72
  -1 -25  30   39.69   12.90
   1 -25 -30   17.50    9.71
  -1 -25  29   17.48   11.86
  -1 -25  28   29.16   13.00
   1 -25 -28   16.48    9.92
  -1 -25  27    6.52    8.32
   1 -25 -27   -1.52    3.97
  -1 -25  26   -9.74    7.35
   1 -25 -26   12.70    8.27
  -1 -25  25   10.26    9.16
   1 -25 -25    7.78    6.96
  -1 -25  24   22.91    8.76
   1 -25 -24   10.63    8.08
  -1 -25  23   -3.41    6.57
   1 -25 -23    3.11    5.38
  -1 -25  22    1.91    4.01
   1 -25 -22    6.00    6.46
  -1 -25  21    7.42    6.29
   1 -25 -21    8.50    6.86
  -1 -25  20   -4.92    5.90
   1 -25 -20    2.84    5.06
  -1 -25  19   12.61    8.12
   1 -25 -19    2.50    4.22
  -1 -25  18   36.18   13.54
   1 -25 -18   20.54    8.52
  -1 -25  17  320.44   24.16
   1 -25 -17  379.67   26.00
  -1 -25  16   27.02   11.42
  -1 -25  15   86.60   18.17
   1 -25 -15   83.01   17.15
  -1 -25  14   16.91    8.07
   1 -25 -14   22.50   10.04
  -1 -25  13  108.60   14.31
   1 -25 -13   77.86   16.90
  -1 -25  12  127.79   22.03
   1 -25 -12   94.08   16.95
   1 -25 -11   20.12    8.19
  -1 -25  10  341.77   17.98
   1 -25 -10  304.20   15.96
  -1 -25   9  233.84   19.48
   1 -25  -9  260.21   14.64
  -1 -25   8   28.90   13.63
   1 -25  -8   44.98   11.30
  -1 -25   7    6.53    6.87
   1 -25  -7   -8.37    4.90
  -1 -25   6   -1.95    4.99
   1 -25  -6   -0.66    5.08
  -1 -25   5   -0.66    5.23
   1 -25  -5   -0.62    3.34
  -1 -25   4   29.79   10.58
   1 -25  -4   16.17    9.19
  -1 -25   3   -1.58    4.75
   1 -25  -3    1.72    3.72
  -1 -25   2   -1.48    4.84
   1 -25  -2   -5.25    4.61
  -1 -25   1   13.03    7.88
   1 -25  -1    8.37    6.46
  -1 -25   0    7.21    6.57
   1 -25   0   -2.95    4.50
  -1 -25  -1   16.98    9.36
   1 -25   1   16.82    8.70
  -1 -25  -2    1.92    3.35
   1 -25   2    6.50    6.05
   1 -25   3   -2.72    4.81
  -1 -25  -3    9.41    5.59
   1 -25   4   22.70    7.77
  -1 -25  -4   17.50    9.59
   1 -25   5   -6.72    4.83
  -1 -25  -5   -5.59    3.89
   1 -25   6  -17.38    5.25
  -1 -25  -6    4.78    4.98
   1 -25   7    0.95    4.89
  -1 -25  -7    3.03    4.17
   1 -25   8   49.74   13.16
   1 -25   9  231.51   32.16
  -1 -25  -9  245.60  245.47
   1 -25  10  282.25   13.20
  -1 -25 -10  290.95   15.26
   1 -25  11   36.77   12.23
  -1 -25 -11   38.98   11.72
   1 -25  12  123.35   19.13
  -1 -25 -12  110.52   16.02
   1 -25  13  107.39   14.65
  -1 -25 -13   87.88   18.39
   1 -25  14   29.22   11.88
  -1 -25 -14   16.17    6.48
   1 -25  15   80.07   18.08
  -1 -25 -15   55.79   13.99
   1 -25  16   21.70    9.80
  -1 -25 -16   21.39    9.09
   1 -25  17  369.63   31.30
  -1 -25 -17  369.28   24.94
   1 -25  18   11.67    9.89
  -1 -25 -18   24.19    7.99
   1 -25  19   21.11   10.35
  -1 -25 -19   20.42    9.20
   1 -25  20    5.16    6.67
  -1 -25 -20    6.22    6.35
   1 -25  21    6.15    7.15
  -1 -25 -21    6.53    6.60
   1 -25  22  -12.35    6.75
  -1 -25 -22    5.97    6.36
   1 -25  23    8.99    7.85
  -1 -25 -23   -6.22    3.50
   1 -25  24   17.83    9.01
  -1 -25 -24    7.75    6.38
   1 -25  25    7.62    8.90
  -1 -25 -25   18.08    9.01
   1 -25  26   -2.59    7.31
  -1 -25 -26   15.62   10.18
   1 -25  27   -4.03    7.66
   1 -25  28   33.22   11.74
   1 -25  29    8.05    8.90
   1 -25  30   11.42    9.13
   1 -25  31   28.65   14.01
   1 -25  32   39.45   18.09
   1 -25  33    3.80    9.73
   1 -25  34    3.80    7.37
   1 -25  35   13.02    9.75
   1 -25  36  -20.85    7.76
   1 -25  37   -1.21    7.66
   1 -25  38    9.04    9.06
   1 -25  39    4.64    8.06
  -1 -26  38    4.70    8.01
  -1 -26  37   -8.60    6.47
  -1 -26  36    2.44    5.83
  -1 -26  35   18.61   13.72
  -1 -26  34   -5.61    7.61
  -1 -26  33   22.41   15.31
  -1 -26  32    8.86    8.20
   1 -26 -32   -5.11    4.16
  -1 -26  31  -16.18    8.26
   1 -26 -31    4.66    7.78
  -1 -26  30   10.00   10.26
   1 -26 -30   13.71    7.39
  -1 -26  29   29.29   13.38
   1 -26 -29   10.19    8.15
  -1 -26  28   -0.39    8.13
   1 -26 -28    1.54    3.99
  -1 -26  27   -0.62    4.13
   1 -26 -27    2.46    3.66
  -1 -26  26   52.60   15.86
  -1 -26  25    6.84    7.58
   1 -26 -25   19.04    7.33
  -1 -26  24    9.73    8.20
   1 -26 -24    9.20    6.49
  -1 -26  23   77.45   18.59
   1 -26 -23   44.87   13.34
  -1 -26  22   16.86    8.81
   1 -26 -22   -1.75    4.85
  -1 -26  21   14.62    7.49
   1 -26 -21    8.64    7.34
  -1 -26  20    5.76    7.68
   1 -26 -20    4.26    5.78
  -1 -26  19    7.82    7.54
   1 -26 -19   -7.26    4.16
  -1 -26  18   -1.94    4.90
   1 -26 -18   13.44    7.05
  -1 -26  17   26.80   11.22
   1 -26 -17   12.96    7.07
  -1 -26  16   20.52   12.71
   1 -26 -16   10.58    6.21
  -1 -26  15   -9.44    6.11
   1 -26 -15   18.24    8.28
  -1 -26  14   13.86    9.48
   1 -26 -14    7.46    7.04
  -1 -26  13   38.76   13.55
  -1 -26  12   17.07    9.37
   1 -26 -12   13.27    6.80
  -1 -26  11    0.20    3.76
   1 -26 -11    1.44    4.44
  -1 -26  10  462.61   18.78
   1 -26 -10  453.13   12.69
  -1 -26   9   30.58   10.52
   1 -26  -9    9.65    7.35
  -1 -26   8  163.93   12.31
   1 -26  -8  171.32   23.97
  -1 -26   7  109.33   16.41
   1 -26  -7  104.36   22.45
  -1 -26   6   20.42    9.01
   1 -26  -6   40.56   41.15
  -1 -26   5  257.51   16.50
   1 -26  -5  246.20  246.04
  -1 -26   4  295.78   12.39
   1 -26  -4  300.45   18.05
  -1 -26   3   45.08   11.04
   1 -26  -3   34.81   11.88
  -1 -26   2   83.89   12.76
   1 -26  -2   75.64   11.54
  -1 -26   1    9.70    8.40
   1 -26  -1    8.59    4.94
  -1 -26   0  -10.51    4.52
   1 -26   0    8.86    4.82
  -1 -26  -1    7.54    6.24
   1 -26   1   10.22    7.32
  -1 -26  -2   90.45    9.03
   1 -26   2   64.96   13.66
   1 -26   3   42.25   10.82
  -1 -26  -3   38.19   13.26
   1 -26   4  281.92   12.33
  -1 -26  -4  299.94    9.68
   1 -26   5  211.20   25.98
  -1 -26  -5  254.08   11.16
   1 -26   6   22.35    9.67
  -1 -26  -6   32.80    9.91
   1 -26   7  134.45   17.44
  -1 -26  -7  111.47   16.81
   1 -26   8  149.76   21.27
  -1 -26  -8  177.18   15.19
   1 -26   9   25.47   10.31
   1 -26  10  481.84   21.04
   1 -26  11   10.75    7.58
  -1 -26 -11   -1.26    4.07
   1 -26  12   28.83   13.66
  -1 -26 -12   19.86    8.23
   1 -26  13   21.28   12.82
  -1 -26 -13   40.47   13.62
   1 -26  14    7.14    7.12
  -1 -26 -14    8.38    6.04
   1 -26  15   14.98   14.17
  -1 -26 -15   20.89    8.70
   1 -26  16   10.63    8.39
  -1 -26 -16   -0.25    3.74
   1 -26  17  -12.91    7.22
  -1 -26 -17    3.01    4.65
   1 -26  18  -13.97    6.83
  -1 -26 -18   10.36    8.79
   1 -26  19   11.17    8.68
  -1 -26 -19    8.26    8.12
   1 -26  20    3.33    6.81
  -1 -26 -20    7.01    5.60
   1 -26  21   -9.66    7.07
  -1 -26 -21   12.57    6.22
   1 -26  22   -2.09    6.78
  -1 -26 -22    4.30    5.46
   1 -26  23   40.81   14.81
  -1 -26 -23   37.80    9.07
   1 -26  24   -4.68    6.77
  -1 -26 -24    4.07    6.12
   1 -26  25    3.14    5.66
  -1 -26 -25   18.54    7.45
   1 -26  26   37.04   14.86
   1 -26  27   14.13   10.73
   1 -26  28  -23.34    7.32
   1 -26  29   14.58    8.85
   1 -26  30    7.43    8.37
   1 -26  31   11.97    8.89
   1 -26  32    5.49    7.53
   1 -26  33    7.96    7.84
   1 -26  34   35.13   19.77
   1 -26  35   29.93   15.54
   1 -26  36   -2.67    7.65
   1 -26  37    6.94    7.08
   1 -26  38   21.66   12.80
  -1 -27  37    6.76    7.23
  -1 -27  36   21.70   12.72
  -1 -27  35   11.31    9.94
  -1 -27  34    8.25    8.75
  -1 -27  33   10.18    5.77
  -1 -27  32   28.41   16.40
  -1 -27  31    6.41    7.26
   1 -27 -31    4.84    6.75
  -1 -27  30   -3.53    8.29
   1 -27 -30    6.10    7.42
  -1 -27  29    8.48    7.85
   1 -27 -29    3.55    6.12
  -1 -27  28    2.91    9.72
   1 -27 -28   -9.77    5.10
  -1 -27  27    6.60    8.61
   1 -27 -27    9.51    7.52
  -1 -27  26    9.69    7.61
   1 -27 -26    0.59    3.32
  -1 -27  25    4.30    8.23
   1 -27 -25   -0.11    4.86
  -1 -27  24   -6.85    7.65
   1 -27 -24    5.62    7.13
  -1 -27  23    2.35    4.19
   1 -27 -23    9.08    8.53
  -1 -27  22   15.61   13.42
   1 -27 -22    4.48    5.10
  -1 -27  21   13.00   10.87
   1 -27 -21   -0.89    4.70
  -1 -27  20    1.09    3.69
   1 -27 -20   -7.16    4.53
  -1 -27  19   14.92   15.48
   1 -27 -19   57.42   15.31
  -1 -27  18   97.60   17.58
   1 -27 -18  116.38    7.84
  -1 -27  17   91.69   14.33
   1 -27 -17   92.16   16.59
  -1 -27  16   -0.80    4.83
   1 -27 -16    3.42    5.83
  -1 -27  15   14.45    8.56
   1 -27 -15   15.84    7.06
  -1 -27  14   36.69   12.21
   1 -27 -14   57.36   17.06
  -1 -27  13   10.53    7.83
   1 -27 -13   11.71    6.62
  -1 -27  12  342.02   25.78
   1 -27 -12  384.30   26.06
  -1 -27  11   55.94   14.13
   1 -27 -11   28.07   11.94
  -1 -27  10    6.91    7.95
   1 -27 -10    3.71    4.78
  -1 -27   9  166.20   22.32
   1 -27  -9  188.84   22.98
  -1 -27   8   19.65    8.03
   1 -27  -8    5.31    6.64
  -1 -27   7  115.95   17.36
   1 -27  -7  109.39   20.24
  -1 -27   6  103.80   20.18
   1 -27  -6  100.95   18.09
  -1 -27   5   83.73   18.44
   1 -27  -5   77.07   16.12
  -1 -27   4   -2.22    6.84
   1 -27  -4   10.82    6.57
  -1 -27   3    7.12    4.71
   1 -27  -3   10.53    6.84
  -1 -27   2   -9.00    5.80
   1 -27  -2   -4.62    4.09
  -1 -27   1   67.07   14.17
   1 -27  -1   70.18   14.12
  -1 -27   0    4.71    6.06
   1 -27   0   13.13    7.02
  -1 -27  -1   35.28   13.55
   1 -27   1   61.06   12.79
  -1 -27  -2    5.75    5.36
   1 -27   2    5.08    5.83
   1 -27   3    6.65    6.79
  -1 -27  -3    4.76    5.49
   1 -27   4    4.07    5.64
  -1 -27  -4   -6.03    4.79
   1 -27   5   78.69   15.86
  -1 -27  -5   73.64   15.90
   1 -27   6   96.03   17.24
  -1 -27  -6   90.93   16.92
   1 -27   7  136.52   15.06
  -1 -27  -7  160.53    9.19
   1 -27   8    3.88    5.48
  -1 -27  -8    4.87    7.00
   1 -27   9  162.39   16.34
  -1 -27  -9  177.59   18.96
   1 -27  10   15.91    6.95
  -1 -27 -10   16.57    7.14
   1 -27  11   57.86   16.05
  -1 -27 -11   44.76   14.08
   1 -27  12  374.79   27.65
  -1 -27 -12  338.93   26.89
   1 -27  13    7.98    6.19
  -1 -27 -13    8.48    6.00
   1 -27  14   61.52   11.51
  -1 -27 -14   56.50   15.48
   1 -27  15    6.01    5.82
  -1 -27 -15    9.72    8.26
   1 -27  16    2.52    4.77
  -1 -27 -16    3.05    4.58
   1 -27  17  102.75   14.23
   1 -27  18  121.31   14.37
  -1 -27 -18  134.38    9.36
   1 -27  19   65.58   16.84
  -1 -27 -19   57.50   16.08
   1 -27  20    7.48    6.69
  -1 -27 -20    0.46    3.36
   1 -27  21   12.14    8.47
  -1 -27 -21   -2.25    4.01
   1 -27  22   21.26    9.91
  -1 -27 -22   10.06    7.42
   1 -27  23   14.72    8.62
  -1 -27 -23   -4.90    3.27
   1 -27  24    5.17    6.66
  -1 -27 -24    4.40    5.42
   1 -27  25   -0.83    7.71
   1 -27  26    9.13    8.55
   1 -27  27    6.35    7.73
   1 -27  28   19.07   11.26
   1 -27  29   20.90   10.89
   1 -27  30    7.80    7.42
   1 -27  31   -9.43    8.32
   1 -27  32   10.35    7.59
   1 -27  33    3.89    7.10
   1 -27  34   19.31   14.48
   1 -27  35   22.81   13.59
   1 -27  36   46.11   37.51
   1 -27  37    8.94    6.76
  -1 -28  36   -0.75    7.11
  -1 -28  35   -6.08    6.89
  -1 -28  34    8.64    7.36
  -1 -28  33   29.09   16.83
  -1 -28  32    2.38    9.78
  -1 -28  31   30.70   17.89
  -1 -28  30   32.25   14.95
   1 -28 -30   12.36    8.78
  -1 -28  29   19.40   11.69
   1 -28 -29   20.54   12.94
  -1 -28  28   15.59    9.17
   1 -28 -28    5.87    7.03
  -1 -28  27    1.43    3.72
   1 -28 -27   11.32    8.69
  -1 -28  26    6.20    7.31
   1 -28 -26   -7.88    4.71
  -1 -28  25    3.70    7.02
   1 -28 -25    6.87    7.86
  -1 -28  24    6.72    6.76
   1 -28 -24   13.47    8.08
  -1 -28  23   20.39   10.24
   1 -28 -23    8.08    6.68
  -1 -28  21   -8.53    6.41
   1 -28 -21    1.16    3.00
  -1 -28  20    4.93    6.00
   1 -28 -20   -0.19    5.22
  -1 -28  19   33.44   18.48
   1 -28 -19    3.26    4.91
  -1 -28  18    4.82    5.83
   1 -28 -18    9.87    8.45
  -1 -28  17   80.33   13.54
   1 -28 -17   71.34   13.84
  -1 -28  16    8.95    7.62
   1 -28 -16    8.78    7.38
  -1 -28  15   -5.21    6.26
   1 -28 -15    2.69    5.46
  -1 -28  14  -24.76    6.11
  -1 -28  13   13.07    6.98
   1 -28 -13   10.55    8.39
  -1 -28  12  -11.06    6.75
   1 -28 -12   -5.58    4.47
  -1 -28  11   14.52    8.38
   1 -28 -11    0.69    5.13
  -1 -28  10   94.63   18.11
   1 -28 -10   79.93   21.11
  -1 -28   9    6.66    5.68
   1 -28  -9   -0.08    5.54
  -1 -28   8   -9.06    7.04
   1 -28  -8    0.46    4.08
  -1 -28   7  279.50   30.82
   1 -28  -7  243.54   25.22
  -1 -28   6    0.02    3.57
   1 -28  -6   -2.51    6.21
  -1 -28   5  233.96   24.94
   1 -28  -5  225.68   26.31
  -1 -28   4  523.04   36.66
   1 -28  -4  563.20   32.76
  -1 -28   3   53.50   15.61
   1 -28  -3   37.43   13.18
  -1 -28   2  211.41   21.90
   1 -28  -2  191.04   20.55
  -1 -28   1    8.73    6.87
   1 -28  -1   19.58    7.77
  -1 -28   0    3.12    5.42
   1 -28   0   -4.52    5.85
  -1 -28  -1   10.60    7.62
   1 -28   1   13.21    5.62
  -1 -28  -2  204.06   23.43
   1 -28   2  187.09   19.14
  -1 -28  -3   34.39   13.21
   1 -28   3   40.23   14.75
   1 -28   4  522.55   36.34
  -1 -28  -4  500.55   31.61
   1 -28   5  209.60   22.35
  -1 -28  -5  235.97   35.13
   1 -28   6   17.52    7.73
  -1 -28  -6   25.70    9.75
   1 -28   7  280.60   36.13
  -1 -28  -7  303.90   19.26
   1 -28   8   -3.70    6.92
  -1 -28  -8    3.10    5.03
   1 -28   9    1.94    4.00
   1 -28  10   91.18   19.56
  -1 -28 -10   84.12   16.71
   1 -28  11   -0.47    6.86
  -1 -28 -11   -0.24    4.19
   1 -28  12    7.09    7.19
  -1 -28 -12    8.20    6.79
   1 -28  13   12.52    7.06
  -1 -28 -13   18.83    8.22
   1 -28  14   10.55    8.31
  -1 -28 -14   -4.51    3.03
   1 -28  15    8.33    8.02
  -1 -28 -15   -3.06    3.31
   1 -28  16    1.08    3.51
  -1 -28 -16   -2.45    3.58
   1 -28  17   60.88   17.70
  -1 -28 -17   79.45   17.40
  -1 -28 -18   15.73    7.90
   1 -28  19   -3.05    6.82
  -1 -28 -19    9.58    8.48
   1 -28  20    7.39    8.48
  -1 -28 -20   13.74    7.47
   1 -28  21    8.09    8.01
  -1 -28 -21   -2.77    3.53
   1 -28  22   47.57   13.41
   1 -28  23   -0.07    3.85
  -1 -28 -23    7.58    5.96
   1 -28  24  -16.63    7.08
   1 -28  25    9.13    9.49
   1 -28  26    8.38    8.41
   1 -28  27   -0.52    7.83
   1 -28  28    2.84    5.20
   1 -28  29    7.48    8.58
   1 -28  30    9.69    7.94
   1 -28  31   12.19   11.50
   1 -28  32   -4.69    7.65
   1 -28  33   -0.28    7.60
   1 -28  34   -2.27    7.05
   1 -28  35   21.63   11.77
   1 -28  36   18.96   11.79
  -1 -29  35   13.90    8.95
  -1 -29  34    6.47    6.54
  -1 -29  33   12.76    8.33
  -1 -29  32  -11.12    7.95
  -1 -29  31    8.31    6.04
  -1 -29  30   20.14   15.42
  -1 -29  29   -9.14    7.83
   1 -29 -29   -1.48    4.22
  -1 -29  28   25.11   19.72
   1 -29 -28    8.33    6.89
  -1 -29  27   11.56    8.28
   1 -29 -27    9.65    7.37
  -1 -29  26   19.95   10.54
   1 -29 -26   -0.54    5.35
  -1 -29  25   15.58   11.23
   1 -29 -25    5.90    6.77
  -1 -29  24   -2.97    7.79
   1 -29 -24   10.72    7.12
  -1 -29  23   -3.68    7.79
   1 -29 -23   -1.47    4.58
  -1 -29  22    8.26    8.29
   1 -29 -22   11.10    8.30
  -1 -29  21  -10.94    6.73
   1 -29 -21   -0.23    3.92
  -1 -29  20   30.94   10.11
   1 -29 -20    7.24    7.51
  -1 -29  19   23.97   10.65
   1 -29 -19    4.50    5.12
  -1 -29  18   12.35    8.04
   1 -29 -18   11.93    8.27
  -1 -29  17   65.43   19.29
   1 -29 -17   81.21   14.15
  -1 -29  16   16.13    8.08
   1 -29 -16    7.67    6.74
  -1 -29  15   22.42   11.63
   1 -29 -15   38.57   10.27
  -1 -29  14  -14.86    6.27
   1 -29 -14    5.05    5.64
  -1 -29  13   -5.35    6.38
   1 -29 -13  -16.21    3.82
  -1 -29  12    9.90    9.28
   1 -29 -12   16.76    8.47
  -1 -29  11   81.42   20.33
   1 -29 -11   75.09   12.03
  -1 -29  10   -1.35    6.64
   1 -29 -10   -0.78    5.02
  -1 -29   9    8.15    6.10
   1 -29  -9   19.29    8.42
  -1 -29   8   28.03   15.34
   1 -29  -8   33.90   15.14
  -1 -29   7   38.44   15.19
   1 -29  -7   54.31   14.66
  -1 -29   6   34.81   11.70
   1 -29  -6   10.64    7.33
  -1 -29   5   21.61   10.71
  -1 -29   4   -1.34    3.31
   1 -29  -4   -0.16    4.84
  -1 -29   3   28.88   12.09
   1 -29  -3   37.76   13.28
  -1 -29   2   53.40   13.86
   1 -29  -2   55.60   14.23
  -1 -29   1  173.76   24.27
   1 -29  -1  169.27   20.95
  -1 -29   0   10.42    9.10
   1 -29   0   16.98   12.02
  -1 -29  -1  167.62   20.87
   1 -29   1  167.33    9.82
   1 -29   2   22.92   10.25
  -1 -29  -2   42.32   11.82
  -1 -29  -3   33.34   10.97
   1 -29   3   14.03    7.28
   1 -29   4   10.24    6.40
  -1 -29  -4   11.12    7.58
   1 -29   5   20.90    8.41
  -1 -29  -5   13.79    8.20
   1 -29   6    5.37    6.09
  -1 -29  -6   -0.63    5.11
   1 -29   7   44.14   15.17
  -1 -29  -7   36.19   11.88
   1 -29   8   32.00   14.02
  -1 -29  -8   17.32    6.99
   1 -29   9    8.99    6.47
  -1 -29  -9   15.85    6.76
   1 -29  10    7.53    6.66
  -1 -29 -10    4.44    5.61
   1 -29  11   85.62   12.15
  -1 -29 -11   65.74    9.10
   1 -29  12    3.58    5.07
  -1 -29 -12    7.85    7.52
   1 -29  13    4.01    5.66
  -1 -29 -13    1.68    3.22
   1 -29  14    2.85    4.61
  -1 -29 -14   -2.65    3.58
   1 -29  15   22.96   12.40
  -1 -29 -15   43.22   10.02
   1 -29  16    8.81    8.54
  -1 -29 -16   11.18    9.27
   1 -29  17   70.96   13.68
  -1 -29 -17   73.08   15.71
   1 -29  18   -3.12    6.63
  -1 -29 -18   13.37    7.65
   1 -29  19    8.78    8.45
  -1 -29 -19    4.22    5.31
   1 -29  20    8.98    7.93
  -1 -29 -20    6.37    5.29
   1 -29  21   12.34   11.96
  -1 -29 -21    8.70    7.23
   1 -29  22  -10.77    7.35
  -1 -29 -22   10.95    8.22
   1 -29  23    0.66    8.43
   1 -29  24    7.96    7.38
   1 -29  25   21.04   15.70
   1 -29  26    9.12    6.29
   1 -29  27   14.33    8.53
   1 -29  28    4.95    7.41
   1 -29  29   -1.48    7.97
   1 -29  30    3.94    7.89
   1 -29  31   10.70    8.09
   1 -29  32    6.48    8.17
   1 -29  33   32.35   13.13
   1 -29  34   16.57    9.04
   1 -29  35   27.15   21.85
  -1 -30  35  -10.49    7.69
  -1 -30  34   35.97   29.91
  -1 -30  33   11.90    9.64
  -1 -30  32    6.73    6.89
  -1 -30  31  -10.57    7.79
  -1 -30  30  -10.29    7.55
  -1 -30  29    7.11    7.34
  -1 -30  28   29.12   21.46
   1 -30 -28    5.33    6.18
  -1 -30  27   36.15   18.23
   1 -30 -27   30.63   15.04
  -1 -30  26   10.30    9.13
   1 -30 -26    1.99    3.85
  -1 -30  25   18.25   10.67
   1 -30 -25    3.32    5.05
  -1 -30  24   22.82   11.66
   1 -30 -24   14.32    7.90
  -1 -30  23   28.25   12.23
   1 -30 -23   18.30   11.80
  -1 -30  22   -1.80    7.83
  -1 -30  21    4.74    7.08
   1 -30 -21   -3.83    4.51
  -1 -30  20    9.92    8.06
   1 -30 -20   10.75    8.14
  -1 -30  19   -7.06    7.76
   1 -30 -19    1.83    3.88
  -1 -30  18   -7.23    7.02
   1 -30 -18   26.19   19.50
  -1 -30  17   39.64   11.79
   1 -30 -17   28.54   12.24
  -1 -30  16   13.32   10.28
   1 -30 -16   -2.02    4.92
  -1 -30  15  123.35   14.93
   1 -30 -15  129.44    8.90
  -1 -30  14   17.44    8.45
   1 -30 -14   -1.50    4.15
  -1 -30  13   -7.77    6.83
   1 -30 -13   -3.15    2.75
  -1 -30  12   13.68    7.16
   1 -30 -12   -3.65    3.78
  -1 -30  11   29.23   12.75
   1 -30 -11   34.41   11.88
  -1 -30  10   -5.84    6.61
   1 -30 -10    2.37    4.38
  -1 -30   9   20.64   10.61
  -1 -30   8   64.20   10.86
   1 -30  -8   60.79    9.34
  -1 -30   7  325.32   25.63
   1 -30  -7  320.22   21.70
  -1 -30   6  164.82  137.76
  -1 -30   5  102.10   18.46
   1 -30  -5  111.54   16.78
  -1 -30   4    3.26    7.58
   1 -30  -4    6.70    7.13
  -1 -30   3   60.61   56.51
   1 -30  -3   73.06   15.64
  -1 -30   2   32.06   14.15
   1 -30  -2    0.51    5.01
  -1 -30   1    7.71    5.61
  -1 -30   0   -6.46    5.20
   1 -30   0    3.95    5.64
   1 -30   1   -7.56    6.54
   1 -30   2   24.31    9.25
  -1 -30  -2   28.59   13.30
   1 -30   3   61.93   13.85
  -1 -30  -3   70.91   12.49
  -1 -30  -4   12.49    7.64
   1 -30   4   22.01   10.69
   1 -30   5   80.27   20.56
  -1 -30  -5  111.93   13.82
   1 -30   6  175.93   20.23
  -1 -30  -6  158.41   17.48
   1 -30   7  291.98   22.56
  -1 -30  -7  305.22   23.96
   1 -30   8   38.74   14.18
   1 -30   9    7.26    6.83
   1 -30  10   -0.38    6.27
  -1 -30 -10   -0.54    3.01
   1 -30  11   29.40   12.76
  -1 -30 -11   38.85   13.90
   1 -30  12   -2.93    6.15
  -1 -30 -12   10.23    7.50
   1 -30  13   13.37    7.30
  -1 -30 -13   -8.14    3.63
   1 -30  14  -12.58    5.65
   1 -30  15  122.72   17.44
  -1 -30 -15  117.45    8.24
   1 -30  16    5.60    9.21
  -1 -30 -16    2.41    5.00
   1 -30  17   39.88   10.92
  -1 -30 -17   48.73   14.86
   1 -30  18   -5.25    6.69
  -1 -30 -18    4.47    4.31
   1 -30  19   -9.06    6.80
  -1 -30 -19   -2.79    3.44
   1 -30  20   14.14    9.33
  -1 -30 -20    9.40    6.42
   1 -30  21  -15.23    7.44
   1 -30  22   37.96   13.22
   1 -30  23   20.81   15.10
   1 -30  24   50.93   18.63
   1 -30  25   -8.24    7.11
   1 -30  26   12.39    8.16
   1 -30  27   31.38   14.95
   1 -30  28    2.74    6.00
   1 -30  29   -1.11    7.89
   1 -30  30  -13.68    7.61
   1 -30  31   23.11   12.95
   1 -30  32    2.97    6.90
   1 -30  33   29.41   23.54
   1 -30  34   -6.32    5.13
   1 -30  35   16.70    9.37
  -1 -31  34   12.37   10.19
  -1 -31  33    4.78    7.70
  -1 -31  32   11.40    9.56
  -1 -31  31   20.89   15.86
  -1 -31  30    6.80    7.08
  -1 -31  29   -4.59    8.05
  -1 -31  28    6.09    9.07
  -1 -31  27   12.25    8.70
   1 -31 -27    8.31    6.45
  -1 -31  26   78.47   74.31
   1 -31 -26   -9.85    4.17
  -1 -31  25   18.46   13.13
   1 -31 -25    0.08    2.79
  -1 -31  24   18.87   11.54
   1 -31 -24    8.21    9.19
  -1 -31  23   -5.03    8.21
   1 -31 -23    2.74    4.41
  -1 -31  22   -8.64    7.91
   1 -31 -22    5.28    6.91
  -1 -31  21   -9.44    7.93
   1 -31 -21    0.35    3.37
  -1 -31  20   13.42   11.44
   1 -31 -20   16.89   10.84
  -1 -31  19  -10.81    8.15
  -1 -31  18   30.39   12.76
   1 -31 -18   13.04    7.90
  -1 -31  17   10.98    8.96
   1 -31 -17   27.61   10.84
  -1 -31  16   25.65   13.19
   1 -31 -16   29.94   12.70
  -1 -31  15   11.46    8.18
  -1 -31  14   10.41    7.86
   1 -31 -14   13.95    8.50
  -1 -31  13   22.48    9.10
   1 -31 -13   32.74    9.37
  -1 -31  12   39.96   10.73
   1 -31 -12   47.40   11.79
  -1 -31  11   22.94   11.96
  -1 -31  10   19.70   10.39
   1 -31 -10    2.74    5.21
  -1 -31   9   96.24   14.80
   1 -31  -9  118.59   18.53
  -1 -31   8   20.63    9.90
   1 -31  -8    4.70    5.70
  -1 -31   7  182.76   28.50
   1 -31  -7  204.82   14.69
  -1 -31   6    9.76    7.94
   1 -31  -6  -14.67    5.14
  -1 -31   5    3.04    5.38
   1 -31  -5   33.73   15.12
  -1 -31   4   -5.32    5.68
  -1 -31   3   10.32    8.15
   1 -31  -3  -10.30    5.62
  -1 -31   2    7.94    8.11
   1 -31  -2    2.85    5.07
  -1 -31   1   40.64   10.49
   1 -31  -1   56.32   11.71
  -1 -31   0   -4.46    4.87
   1 -31   0   15.33    8.22
  -1 -31  -1   58.11    8.96
   1 -31   1   61.33   13.69
  -1 -31  -2    2.21    3.98
   1 -31   2   15.72   16.20
  -1 -31  -3   11.26    9.37
   1 -31   3   -0.25    6.72
   1 -31   4    3.84    5.35
  -1 -31  -4    1.39    3.18
   1 -31   5   27.22   13.37
  -1 -31  -5   -3.70    3.84
   1 -31   6   11.97   10.95
   1 -31   7  187.88   27.44
  -1 -31  -7  205.99   16.17
   1 -31   8   15.17    8.04
  -1 -31  -8   17.46    9.26
   1 -31   9  121.44   12.42
  -1 -31  -9   95.99   17.53
   1 -31  10   16.02    8.82
  -1 -31 -10   -0.38    4.43
   1 -31  11   37.90   33.93
  -1 -31 -11   24.78   12.20
   1 -31  12   21.49   11.45
  -1 -31 -12   42.08    9.48
   1 -31  13   43.68   12.67
  -1 -31 -13   24.72   10.68
   1 -31  14   15.44    9.41
  -1 -31 -14   19.79    8.09
   1 -31  15  -12.00    6.10
  -1 -31 -15   10.89    8.25
   1 -31  16   17.03    8.95
  -1 -31 -16   22.74    8.90
   1 -31  17   19.11    9.59
  -1 -31 -17    5.92    6.19
   1 -31  18   27.17   12.77
  -1 -31 -18   22.94    9.17
   1 -31  19    0.71    6.99
  -1 -31 -19    5.72    5.70
   1 -31  20   15.47   11.61
  -1 -31 -20   16.25   13.92
   1 -31  21    6.12    7.32
   1 -31  22  -14.24    7.42
   1 -31  23   14.97   10.70
   1 -31  24   16.29    9.42
   1 -31  25   15.32    8.87
   1 -31  26    1.56    5.73
   1 -31  27  -15.51    7.61
   1 -31  28    5.01    6.59
   1 -31  29   -3.87    7.06
   1 -31  30   13.77    9.74
   1 -31  31    6.71    6.94
   1 -31  32   -2.76    6.74
   1 -31  33    9.64    7.34
   1 -31  34   -4.34    6.81
  -1 -32  33   11.05    9.31
  -1 -32  32    3.41    6.46
  -1 -32  31    6.16    6.43
  -1 -32  30   30.94   14.07
  -1 -32  29    4.93    6.57
  -1 -32  28   19.30   14.64
  -1 -32  27    3.76    7.72
  -1 -32  26    8.76    7.14
   1 -32 -26   -0.56    4.47
  -1 -32  25    9.58    7.91
   1 -32 -25  -10.48    4.19
  -1 -32  24    2.29    5.88
   1 -32 -24   12.30    9.19
  -1 -32  23    6.91    8.39
   1 -32 -23    2.76    4.89
  -1 -32  22    1.34    5.78
   1 -32 -22    3.39    5.88
  -1 -32  21    3.17    6.44
   1 -32 -21   14.49   10.52
  -1 -32  20   20.07   14.31
   1 -32 -20    3.36    5.23
  -1 -32  19  -10.64    8.11
   1 -32 -19   -6.60    4.85
  -1 -32  18   -4.98    8.42
  -1 -32  17   -5.36    7.88
   1 -32 -17    3.53    4.60
  -1 -32  16    4.37    7.30
   1 -32 -16    4.18    6.23
  -1 -32  15   19.04    8.07
   1 -32 -15   15.11    9.41
  -1 -32  14   24.07   10.57
   1 -32 -14    6.65    8.11
  -1 -32  13    7.91    8.82
   1 -32 -13   20.20    8.59
  -1 -32  12   43.61   13.51
  -1 -32  11   86.95   17.65
  -1 -32  10   42.64   14.36
  -1 -32   9  -15.12    6.38
  -1 -32   8   16.12    8.62
   1 -32  -8    7.75    7.38
  -1 -32   7  -14.65    5.88
   1 -32  -7   -6.95    4.74
  -1 -32   6  -10.01    5.43
   1 -32  -6    6.39    7.05
  -1 -32   5  -20.86    5.26
  -1 -32   4    6.26    7.35
  -1 -32   3   78.65   12.78
   1 -32  -3   87.39   16.05
  -1 -32   2   10.36    7.94
   1 -32  -2   13.85    6.25
  -1 -32   1   83.81   14.28
   1 -32  -1   55.77   15.23
  -1 -32   0   -1.05    4.95
  -1 -32  -1   96.22   13.58
   1 -32   1   40.75   11.58
  -1 -32  -2   -1.17    4.61
   1 -32   2   -6.23    6.40
   1 -32   3   88.75   13.45
  -1 -32  -3   81.92   15.13
   1 -32   4   11.41    8.25
  -1 -32  -4    2.52    4.01
   1 -32   5   -4.28    6.19
  -1 -32  -5    3.51    5.01
   1 -32   6  -10.03    6.76
  -1 -32  -6   -6.61    4.11
  -1 -32  -7  -17.07    4.40
   1 -32   8   16.10    8.73
  -1 -32  -8   16.25    8.60
   1 -32   9   32.25   13.12
  -1 -32  -9   25.34   12.80
   1 -32  10   20.02    8.82
  -1 -32 -10   23.55    9.39
   1 -32  11   91.27   19.63
  -1 -32 -11   93.65   20.12
   1 -32  12   21.22    8.77
  -1 -32 -12   28.15   11.29
   1 -32  13   21.13   10.19
  -1 -32 -13   20.53    8.71
   1 -32  14   -3.63    7.03
  -1 -32 -14   15.84    7.29
   1 -32  15  -17.17    7.37
  -1 -32 -15   21.02   18.32
   1 -32  16  -11.24    7.46
  -1 -32 -16   11.87    8.49
   1 -32  17    6.82    6.20
  -1 -32 -17  -12.20    3.39
  -1 -32 -18    1.66    3.65
   1 -32  19    9.22    8.40
  -1 -32 -19    4.07    5.14
   1 -32  20   11.58    8.09
   1 -32  21   13.52    7.51
   1 -32  22   -6.12    7.14
   1 -32  23    8.20    9.22
   1 -32  24  -23.81    7.24
   1 -32  25   -1.41    7.63
   1 -32  26   10.84    6.10
   1 -32  27    3.13    7.78
   1 -32  28    6.13    9.64
   1 -32  29   18.46   13.88
   1 -32  30   17.59   13.29
   1 -32  31   13.97    8.36
   1 -32  32   10.04    9.46
   1 -32  33  -17.15    6.72
  -1 -33  31   12.85   10.53
  -1 -33  30   -1.82    4.30
  -1 -33  29   -0.14    4.84
  -1 -33  28   14.86   10.54
  -1 -33  27    4.01    7.87
  -1 -33  26   12.82    9.85
  -1 -33  25    6.90    6.10
   1 -33 -25    1.72    3.66
   1 -33 -24    2.24    4.16
  -1 -33  23    6.26    9.39
   1 -33 -23   11.81    8.24
  -1 -33  22   14.38    8.94
   1 -33 -22    8.95    8.59
  -1 -33  21   -5.45    6.74
   1 -33 -21   -1.87    5.41
   1 -33 -20  -10.83    5.45
  -1 -33  19   17.15   10.45
   1 -33 -19    4.78    4.28
   1 -33 -18   -1.03    5.27
  -1 -33  17   -0.62    7.15
   1 -33 -17   11.30    7.93
  -1 -33  16   24.17    9.95
   1 -33 -16    5.76    6.19
  -1 -33  15   17.91    7.07
   1 -33 -15   15.54   10.70
  -1 -33  14   -3.25    7.11
  -1 -33  13   30.56   13.31
   1 -33 -13   11.75    8.70
  -1 -33  12   -8.66    6.60
   1 -33 -12   13.49    7.75
  -1 -33  11   12.43    8.33
   1 -33 -11   10.04    8.75
  -1 -33  10    1.94    5.40
  -1 -33   9   58.74   15.48
   1 -33  -9   49.93   15.03
  -1 -33   8    3.04    5.23
  -1 -33   7  124.98   23.02
   1 -33  -7  117.06   23.08
  -1 -33   6   84.68   19.55
   1 -33  -6   86.21   19.02
  -1 -33   5   23.48   10.57
   1 -33  -5   -0.40    4.74
  -1 -33   4   15.34    7.15
  -1 -33   3   24.78   13.36
   1 -33  -3   30.57   10.20
  -1 -33   2   80.62   14.03
   1 -33  -2   95.25   15.21
  -1 -33   1   32.62   13.57
  -1 -33   0   10.70    7.71
   1 -33   0    7.21    6.45
  -1 -33  -1   13.56    5.57
   1 -33   1   18.37    9.02
  -1 -33  -2   89.68   15.16
   1 -33   2   89.27   14.90
  -1 -33  -3   27.93    8.79
   1 -33   4   17.05   15.73
  -1 -33  -4   13.06    6.36
   1 -33   5   16.31    9.73
   1 -33   6   94.06   19.66
  -1 -33  -6   87.33   18.46
   1 -33   7  142.85   27.85
  -1 -33  -7  110.85   26.43
   1 -33   8   28.56   12.24
  -1 -33  -8   23.07   10.02
   1 -33   9   31.88    8.21
  -1 -33  -9   50.35   15.97
   1 -33  10   18.38    9.04
  -1 -33 -10   15.14    9.00
   1 -33  11   -1.74    7.28
  -1 -33 -11   -3.64    4.57
   1 -33  12    4.89    7.41
  -1 -33 -12   24.10    8.87
   1 -33  13   10.86    9.98
  -1 -33 -13   15.72    9.86
   1 -33  14   24.93   11.17
  -1 -33 -14   -1.69    4.06
   1 -33  15   11.75    9.52
  -1 -33 -15   14.46   12.31
   1 -33  16   13.08   10.18
  -1 -33 -16    3.78    5.17
   1 -33  17    3.51    6.07
  -1 -33 -17    9.29    6.65
  -1 -33 -18    4.00    4.94
   1 -33  19    2.74    5.77
   1 -33  20   -9.08    7.14
   1 -33  21   -6.53    7.46
   1 -33  22   -1.38    5.01
   1 -33  23  -11.29    7.09
   1 -33  24   14.23   10.35
   1 -33  25   11.01    7.39
   1 -33  26    9.88    6.95
   1 -33  27   13.59    7.57
   1 -33  28   16.79   13.91
   1 -33  29    1.95    4.97
   1 -33  30   18.25   11.04
   1 -33  31   22.32   12.72
  -1 -34  30   -8.93    6.01
  -1 -34  29   20.22   12.29
  -1 -34  28   -1.05    8.03
  -1 -34  27    3.55    7.05
  -1 -34  26    2.54    6.45
  -1 -34  25    2.67    5.26
  -1 -34  24   12.28   10.18
   1 -34 -24   -4.95    4.40
  -1 -34  23   -2.26    5.41
   1 -34 -23   13.31    7.37
  -1 -34  22   21.96   16.15
   1 -34 -22   14.89    8.40
  -1 -34  21   17.64   11.12
   1 -34 -21  -11.03    4.66
  -1 -34  20    8.58    7.18
   1 -34 -20    3.88    5.54
   1 -34 -19    3.10    4.67
  -1 -34  18   15.05    8.85
   1 -34 -18    7.45    6.84
  -1 -34  17   16.86    9.96
   1 -34 -17   21.41   10.78
  -1 -34  16   11.15    7.96
   1 -34 -16   -3.71    5.01
  -1 -34  15    5.06    6.60
   1 -34 -15    3.17    5.71
  -1 -34  14    7.01    8.62
   1 -34 -14   11.98    8.71
  -1 -34  13   -4.65    6.53
   1 -34 -13   11.17    8.88
  -1 -34  12   -7.16    6.41
   1 -34 -12   -0.05    2.77
  -1 -34  11    1.69    4.05
   1 -34 -11   -9.44    5.32
  -1 -34  10    7.52    7.09
   1 -34 -10    4.99    5.72
  -1 -34   9    4.36    7.34
   1 -34  -9   -0.24    5.67
  -1 -34   8   20.93    8.05
   1 -34  -8   44.13   11.96
  -1 -34   7   10.12    7.69
   1 -34  -7    6.34    8.94
  -1 -34   6    4.02    5.77
  -1 -34   5   -0.72    5.90
   1 -34  -5   -0.75    5.69
  -1 -34   4    4.29    6.49
  -1 -34   3   -7.77    5.51
   1 -34  -3    3.35    5.23
  -1 -34   2    0.09    2.96
   1 -34  -2    1.73    4.40
  -1 -34   1   -5.74    5.14
   1 -34  -1    9.37    7.05
  -1 -34   0    5.63    6.44
   1 -34   0   -2.99    5.58
  -1 -34  -1   17.04    8.43
   1 -34   1    5.81    7.25
  -1 -34  -2   11.10    9.47
   1 -34   2  -11.25    5.72
   1 -34   3  -15.23    6.35
  -1 -34  -3    4.35    5.72
   1 -34   4   17.35    9.64
  -1 -34  -4   -9.17    5.06
   1 -34   5   -3.75    6.33
  -1 -34  -5    2.39    4.85
   1 -34   6  -19.44    7.18
  -1 -34  -6    8.25    8.00
   1 -34   7    9.01    8.05
  -1 -34  -7    2.67    4.20
   1 -34   8   23.73   11.11
  -1 -34  -8   31.07   11.95
   1 -34   9   11.13    8.44
  -1 -34  -9   -3.23    4.63
  -1 -34 -10    1.96    2.67
   1 -34  11   26.82   12.70
  -1 -34 -11   13.89    8.41
   1 -34  12    7.31    8.14
  -1 -34 -12    5.07    6.12
   1 -34  13   -6.98    8.21
  -1 -34 -13    1.39    2.56
   1 -34  14   -3.46    8.22
   1 -34  15    0.73    5.60
  -1 -34 -16    3.90    5.52
   1 -34  17   29.52   14.96
  -1 -34 -17   16.75    9.25
   1 -34  18   -2.09    7.99
   1 -34  19    7.03    8.14
   1 -34  20    7.19    8.12
   1 -34  21    7.06    7.63
   1 -34  22   17.67   11.15
   1 -34  23   14.07    9.18
   1 -34  24   14.00    8.80
   1 -34  25    5.02    8.32
   1 -34  26   -6.20    7.08
   1 -34  27   13.11    8.12
   1 -34  28   15.86   11.18
   1 -34  29  -15.10    6.49
   1 -34  30  -12.17    6.51
  -1 -35  29   -1.29    8.69
  -1 -35  28  -11.65    8.29
  -1 -35  27   23.05   18.98
  -1 -35  26  -13.03    8.16
  -1 -35  25   22.39   13.52
  -1 -35  24    5.09   10.89
  -1 -35  23   25.04   18.21
   1 -35 -23    0.89    3.65
  -1 -35  22   25.40   17.63
   1 -35 -22   19.98   14.09
  -1 -35  21   61.42   29.04
   1 -35 -21   -6.64    4.62
   1 -35 -20  -15.91    4.42
  -1 -35  19   66.90   62.13
   1 -35 -19    1.03    3.74
  -1 -35  18   13.66    7.44
   1 -35 -18    5.45    7.17
  -1 -35  17    2.24    5.69
   1 -35 -17   -0.45    4.27
  -1 -35  16    5.11    6.65
  -1 -35  15    5.42    6.36
   1 -35 -15   14.04    8.43
  -1 -35  14   16.04   10.74
   1 -35 -14    2.58    4.13
  -1 -35  13   -0.32    6.11
   1 -35 -13   -1.47    5.35
  -1 -35  12   13.08    9.75
   1 -35 -12    6.32    7.27
  -1 -35  11   12.59    9.29
   1 -35 -11    0.91    3.62
  -1 -35  10   15.46   10.06
   1 -35 -10   13.12    9.40
  -1 -35   9   12.95    9.34
   1 -35  -9    4.61    6.22
  -1 -35   8   16.53   10.38
   1 -35  -8   -2.66    5.76
  -1 -35   7   -2.88    6.63
   1 -35  -7   12.56    7.80
  -1 -35   6   15.03    9.14
   1 -35  -6    1.94    6.05
  -1 -35   5   20.33    7.50
   1 -35  -5   21.91   10.68
  -1 -35   4   18.13    8.94
   1 -35  -4   19.51    7.45
  -1 -35   3   -1.97    5.95
   1 -35  -3    5.81    5.93
  -1 -35   2   10.67    8.24
   1 -35  -2    7.33    7.24
  -1 -35   1    4.36    6.98
   1 -35  -1    8.95    9.22
  -1 -35   0   -0.85    4.17
   1 -35   0    6.87    6.05
  -1 -35  -1   -5.14    5.42
   1 -35   1    7.99    6.69
  -1 -35  -2   -1.10    5.62
   1 -35   2   15.02    9.88
  -1 -35  -3   -0.05    5.47
   1 -35   3    9.01    7.75
   1 -35   4   13.79    8.47
  -1 -35  -4    6.62    5.69
   1 -35   5   25.66   12.85
  -1 -35  -5   23.43    9.95
   1 -35   6  -12.45    6.64
  -1 -35  -6    4.87    6.19
   1 -35   7   -2.88    7.01
  -1 -35  -7   12.84    7.93
   1 -35   8   11.37    8.69
  -1 -35  -8   10.21    7.54
   1 -35   9   13.58    8.94
  -1 -35  -9   -0.94    4.50
   1 -35  10    5.54    7.65
  -1 -35 -10    1.69    3.01
   1 -35  11    6.51    7.45
  -1 -35 -11   11.15    7.41
   1 -35  12   -4.40    7.38
  -1 -35 -12   13.03    8.49
   1 -35  13    7.25    7.94
   1 -35  14   16.32   11.08
  -1 -35 -14   12.35    8.10
   1 -35  15   -5.78    7.29
  -1 -35 -15    2.91    4.65
   1 -35  16   11.06    9.09
  -1 -35 -16    1.36    2.44
   1 -35  17    2.56    4.59
   1 -35  18   -3.27    7.50
   1 -35  19    2.78    6.41
   1 -35  20   -2.21    7.13
   1 -35  21    6.81    7.22
   1 -35  22    8.37    6.75
   1 -35  23   24.12   16.25
   1 -35  24   -4.95    6.90
   1 -35  25   23.01   14.05
   1 -35  26    3.41    5.73
   1 -35  27   -0.38    4.02
   1 -35  28   12.65   10.67
   1 -35  29   24.14   19.77
  -1 -36  28   11.77    8.85
  -1 -36  27    7.71    9.78
  -1 -36  26    6.45    6.65
  -1 -36  25   -0.77    8.47
  -1 -36  24   16.70   15.27
  -1 -36  23    3.00    6.52
  -1 -36  22   30.91   17.91
   1 -36 -22   12.53   10.58
  -1 -36  21   -2.18    7.78
   1 -36 -21    7.04    5.43
  -1 -36  20    7.08    5.32
   1 -36 -20    2.75    5.17
  -1 -36  19   10.65    7.45
  -1 -36  18   -1.20    6.38
   1 -36 -18   13.12    7.28
  -1 -36  17   -0.59    6.76
   1 -36 -17    1.45    3.45
  -1 -36  16    2.75    4.51
   1 -36 -16   16.26   10.17
  -1 -36  15    7.13    6.72
  -1 -36  14   10.11    7.83
   1 -36 -14    3.87    5.56
  -1 -36  13   -1.23    5.92
   1 -36 -13    2.05    5.04
  -1 -36  12   -0.97    5.97
   1 -36 -12   -3.24    5.38
  -1 -36  11   12.78    8.77
   1 -36 -11    6.84    7.55
  -1 -36  10   -3.17    6.16
  -1 -36   9    3.88    5.97
   1 -36  -9    6.72    7.93
  -1 -36   8    9.11    8.37
   1 -36  -8    3.01    6.10
  -1 -36   7   60.08   22.79
  -1 -36   6    8.95    9.10
  -1 -36   5    1.20    3.77
  -1 -36   4    6.76    7.83
   1 -36  -4    4.62    7.22
  -1 -36   3   10.88    9.45
   1 -36  -3   -1.72    6.35
  -1 -36   2    2.31    3.54
   1 -36  -2   26.35   23.52
  -1 -36   1   13.20    8.38
   1 -36  -1   -4.85    5.81
   1 -36   0  -19.64    5.73
  -1 -36  -1   28.44   13.36
   1 -36   1   10.57    6.50
   1 -36   2   -6.73    5.66
  -1 -36  -2   -1.25    5.65
   1 -36   3   14.66    8.95
  -1 -36  -3   -3.73    5.58
   1 -36   4    4.47    4.94
  -1 -36  -4    8.19    7.16
   1 -36   5   13.50    9.63
  -1 -36  -5    6.27    7.07
   1 -36   6   13.17    9.62
  -1 -36  -6   12.58    8.58
   1 -36   7   -2.50    6.61
  -1 -36  -7   19.21   13.50
   1 -36   8  -17.22    5.98
   1 -36   9    3.50    4.98
  -1 -36  -9  -14.31    4.91
   1 -36  10    9.09    8.31
  -1 -36 -10   12.34    8.02
   1 -36  11   -2.24    6.39
  -1 -36 -11    3.56    4.75
   1 -36  12   -3.06    6.63
  -1 -36 -12    2.31    3.61
   1 -36  13   -7.15    6.78
  -1 -36 -13    5.41    6.40
   1 -36  14  -14.27    6.74
  -1 -36 -14   -4.72    3.88
   1 -36  15    8.20   11.07
  -1 -36 -15    5.21    6.11
   1 -36  16  -14.03    6.63
   1 -36  17   30.26   28.32
   1 -36  18   -0.67    7.07
   1 -36  19    7.63    6.73
   1 -36  20   -7.03    6.43
   1 -36  21    7.91    8.94
   1 -36  22  -18.47    6.93
   1 -36  23   -8.58    6.89
   1 -36  24   -7.03    6.50
   1 -36  25    4.30    6.47
   1 -36  26   15.59    9.64
   1 -36  27   14.40    7.58
   1 -36  28  -16.67    6.94
  -1 -37  26   -9.77    8.04
  -1 -37  25   24.97   20.14
  -1 -37  24   35.15   27.91
  -1 -37  22   -0.19    8.35
  -1 -37  21   -5.30    7.85
   1 -37 -21    5.22    6.53
  -1 -37  20    2.85    5.45
   1 -37 -20   14.45    7.74
  -1 -37  19   15.45   11.80
   1 -37 -19    9.57    7.01
  -1 -37  18   -2.78    7.68
   1 -37 -18    3.79    5.78
  -1 -37  17    2.73    5.50
   1 -37 -17   11.63    8.17
  -1 -37  16   17.88   11.06
   1 -37 -16   15.73    9.35
  -1 -37  15    0.29    4.67
   1 -37 -15   -2.52    4.74
  -1 -37  14    3.33    5.64
   1 -37 -14    1.51    5.55
  -1 -37  13    7.76   10.41
   1 -37 -13   25.58   17.63
  -1 -37  12   10.87    7.99
   1 -37 -12    7.26    5.99
  -1 -37  11    6.78    7.42
   1 -37 -11    6.56    7.63
  -1 -37  10   13.76    7.88
   1 -37 -10   30.69   15.24
  -1 -37   9    4.91    7.74
   1 -37  -9   28.58   13.71
  -1 -37   8   -0.30    4.03
   1 -37  -8   14.24    8.49
  -1 -37   7   27.64   14.11
   1 -37  -7   34.02   11.02
  -1 -37   6   14.14    9.66
   1 -37  -6   16.24   13.96
  -1 -37   5    5.24    7.88
   1 -37  -5   16.81   11.47
  -1 -37   4   15.89   10.10
   1 -37  -4   18.22   12.32
  -1 -37   3   13.72    9.04
  -1 -37   2   12.47    8.16
   1 -37  -2    6.35    7.06
  -1 -37   1    2.22    4.49
  -1 -37   0    3.42    5.69
   1 -37   0    3.91    6.74
   1 -37   1    8.05    7.07
  -1 -37  -1    3.42    5.01
  -1 -37  -2   -6.53    5.46
   1 -37   2   -6.74    5.57
   1 -37   3   13.89    9.03
  -1 -37  -3   18.79   11.77
  -1 -37  -4   20.24   13.68
   1 -37   4   15.72   10.29
   1 -37   5   15.23   10.07
  -1 -37  -5   14.36    9.89
   1 -37   6   12.83    8.76
  -1 -37  -6   -0.20    3.44
   1 -37   7   41.39   13.49
  -1 -37  -7   38.53   14.43
   1 -37   8    6.60    7.50
  -1 -37  -8    9.46    8.10
   1 -37   9   19.94    9.38
  -1 -37  -9   33.58   12.64
   1 -37  10   10.29    7.54
  -1 -37 -10   14.33    7.78
   1 -37  11   -1.20    6.06
  -1 -37 -11    3.78    5.13
   1 -37  12   15.35    9.10
  -1 -37 -12    9.34    7.11
   1 -37  13   15.94    8.74
  -1 -37 -13   23.20   16.13
   1 -37  14   18.02   11.07
   1 -37  15   -2.17    6.52
   1 -37  16    1.43    3.90
   1 -37  17    0.83    3.68
   1 -37  18   -5.93    6.82
   1 -37  19  -11.30    7.10
   1 -37  20    6.89    6.32
   1 -37  21    7.23    8.35
   1 -37  22   18.47   14.98
   1 -37  23  -15.11    7.62
   1 -37  24   20.85   11.83
   1 -37  25   11.23    9.80
   1 -37  26   -5.95    7.22
  -1 -38  24    0.49    5.76
  -1 -38  23  -12.97    7.23
  -1 -38  22   21.53   13.11
  -1 -38  21   15.41   12.16
  -1 -38  20    5.63    6.58
   1 -38 -20   10.72    8.70
  -1 -38  19    2.56    8.91
   1 -38 -19    2.84    5.62
  -1 -38  18   27.16   26.81
   1 -38 -18    9.85    7.91
  -1 -38  17   -5.97    7.64
   1 -38 -17    3.81    6.38
  -1 -38  16   -3.54    7.39
   1 -38 -16   -0.69    4.00
  -1 -38  15    2.89    5.69
   1 -38 -15   16.78    9.46
  -1 -38  14   22.80   16.16
   1 -38 -14    3.44    5.05
  -1 -38  13   -6.35    7.51
   1 -38 -13   13.58    8.48
  -1 -38  12   -4.20    7.58
   1 -38 -12    7.88    6.64
  -1 -38  11   27.42   20.18
   1 -38 -11   19.68   11.85
  -1 -38  10   15.17    9.64
   1 -38 -10   10.95    6.16
  -1 -38   9   12.40    8.38
   1 -38  -9    6.09    8.79
  -1 -38   8    6.34    7.96
   1 -38  -8   22.80   11.36
  -1 -38   7   11.01    8.06
   1 -38  -7   -5.17    5.40
  -1 -38   6    3.04    5.43
   1 -38  -6    4.14    5.81
  -1 -38   5   -9.36    6.06
   1 -38  -5   16.03    9.95
  -1 -38   4   11.69    9.16
   1 -38  -4    5.44    6.95
  -1 -38   3    7.93    7.75
   1 -38  -3   10.62    7.90
  -1 -38   2   10.23    8.69
   1 -38  -2    6.26    6.64
  -1 -38   1   -0.25    5.85
   1 -38  -1   -4.08    6.25
  -1 -38  -1  -11.20    5.59
   1 -38   1   13.43    8.00
   1 -38   2   -0.89    4.08
  -1 -38  -2    5.26    6.31
   1 -38   3    7.90    9.75
  -1 -38  -3   10.66    7.31
  -1 -38  -4    9.01    8.08
   1 -38   4  -17.30    5.94
   1 -38   5   11.45    8.47
  -1 -38  -5    1.59    3.92
   1 -38   6  -14.17    6.06
   1 -38   7  -23.45    6.11
   1 -38   8   24.67   11.56
  -1 -38  -8   13.76    8.32
   1 -38   9   13.01    8.52
  -1 -38  -9   13.96    7.71
   1 -38  10   18.19   11.47
  -1 -38 -10    2.02    4.22
   1 -38  11   15.81    8.28
  -1 -38 -11   -1.41    4.26
   1 -38  12    7.25    6.57
   1 -38  13   -0.11    6.63
   1 -38  14   -1.94    6.96
   1 -38  15    6.78    5.14
   1 -38  16   14.34    8.72
   1 -38  17   14.71    8.35
   1 -38  18   -3.61    7.32
   1 -38  19   18.10   14.22
   1 -38  20   19.17   14.04
   1 -38  21   30.22   15.71
   1 -38  22   39.26   34.68
   1 -38  23  -10.44    7.59
   1 -38  24    0.87    5.76
  -1 -39  21    2.45    5.11
  -1 -39  20   54.16   44.00
  -1 -39  19   19.68   14.37
   1 -39 -19   15.14   10.28
  -1 -39  18    5.19    6.53
  -1 -39  17  -11.08    6.27
   1 -39 -17   -2.44    5.14
  -1 -39  16   -0.48    6.53
   1 -39 -16    3.59    5.53
  -1 -39  15   31.51   17.10
   1 -39 -15   45.00   25.70
  -1 -39  14   -0.46    6.89
   1 -39 -14    8.93    9.86
  -1 -39  13    2.69    4.57
   1 -39 -13   33.50   22.54
  -1 -39  12    5.41    7.42
   1 -39 -12   -1.14    4.16
  -1 -39  11   13.85    8.29
  -1 -39  10   -0.29    6.11
  -1 -39   9  -10.59    6.81
   1 -39  -9   -1.68    4.71
  -1 -39   8    7.01   10.21
   1 -39  -8    4.06    5.65
  -1 -39   7   22.11   15.37
   1 -39  -7   10.40    5.50
  -1 -39   6    5.47    6.71
   1 -39  -6   16.74    8.95
  -1 -39   5    7.61    7.51
  -1 -39   4   14.25    9.08
   1 -39  -4   13.69   10.12
   1 -39  -3    5.50    6.95
  -1 -39   2    1.37    3.21
   1 -39  -2   -0.34    3.36
  -1 -39   1    3.86    4.32
  -1 -39   0   10.69    5.45
   1 -39   0    2.92    5.67
  -1 -39  -1    8.24    6.82
   1 -39   1   -4.30    6.76
   1 -39   2   -2.67    7.12
  -1 -39  -3   -0.17    5.00
   1 -39   3    9.15    6.85
   1 -39   4   23.47   16.89
  -1 -39  -4   27.99   19.46
   1 -39   5   -2.59    6.71
  -1 -39  -5   15.59    8.19
   1 -39   6   17.92   12.19
  -1 -39  -6   20.16   12.01
   1 -39   7   16.52    9.67
  -1 -39  -7   10.32    4.95
   1 -39   8   11.36    9.27
  -1 -39  -8    3.44    5.11
   1 -39   9   13.97   10.66
  -1 -39  -9   45.16   21.62
   1 -39  10  -12.80    7.20
  -1 -39 -10    6.75    6.13
   1 -39  11   14.62    9.23
  -1 -39 -11   14.81    7.97
   1 -39  12   -3.56    7.37
   1 -39  13   10.40    8.33
   1 -39  14   -1.93    7.67
   1 -39  15   24.69   20.06
   1 -39  16   11.45   11.27
   1 -39  17    5.43    9.50
   1 -39  18   -2.18    8.10
   1 -39  19    8.73   10.24
   1 -39  20    1.89    5.32
   1 -39  21    8.76    9.62
   1 -39  22    2.13    9.49
   1 -39  23   13.59    7.36
  -1 -40  21  -14.98    5.57
  -1 -40  20   -6.65    5.84
  -1 -40  19   -6.21    5.44
  -1 -40  18    7.81    7.26
  -1 -40  17   -2.83    5.52
   1 -40 -17    2.47    5.29
  -1 -40  16   -2.20    5.94
  -1 -40  15  -13.23    5.42
   1 -40 -15   19.15   13.97
  -1 -40  14   -6.84    5.52
   1 -40 -14   -0.23    5.30
  -1 -40  13   12.37   10.16
   1 -40 -13   13.28    6.72
  -1 -40  12   -8.12    5.25
  -1 -40  11    9.62    5.84
  -1 -40  10    2.99    5.15
  -1 -40   9   -1.63    5.66
   1 -40  -9    5.89    7.17
  -1 -40   8   15.05    8.92
   1 -40  -8    1.05    2.95
  -1 -40   7    5.69    7.91
   1 -40  -7   18.22   12.35
  -1 -40   6    6.79    5.40
  -1 -40   5    7.17    6.61
   1 -40  -5    7.37    6.86
  -1 -40   4   14.13    7.92
   1 -40  -4   12.85   12.27
   1 -40  -3   18.80   11.91
   1 -40  -2   16.26   11.57
  -1 -40   1   15.82    8.52
  -1 -40   0   -9.86    4.62
   1 -40   0   -5.06    5.73
  -1 -40  -2    9.40    8.26
   1 -40   2   22.84   15.82
   1 -40   3    9.23    8.35
  -1 -40  -3   18.59   11.00
   1 -40   4    8.31    6.93
  -1 -40  -4   12.19    9.76
   1 -40   5    5.63    7.49
  -1 -40  -5    8.14    6.21
   1 -40   6   11.45   11.44
   1 -40   7   14.94    8.63
  -1 -40  -7   -8.03    4.40
   1 -40   8    0.75    4.44
  -1 -40  -8    4.69    6.72
   1 -40   9   28.39   16.15
  -1 -40  -9   -4.04    4.68
   1 -40  10   13.49    8.40
  -1 -40 -10   -0.04    4.66
   1 -40  11    6.83    6.45
   1 -40  12   17.96   11.97
   1 -40  13   -6.45    7.83
   1 -40  14   22.19   12.77
   1 -40  15   -8.22    8.00
   1 -40  16    8.09    8.73
   1 -40  17   30.95   15.31
   1 -40  18  -21.23    7.49
   1 -40  19    4.25    7.08
   1 -40  20    0.46    6.24
   1 -40  21    5.16    7.55
  -1 -41  18    7.57    7.29
  -1 -41  17    6.38    7.95
  -1 -41  16   -3.69    6.00
   1 -41 -16    9.20    6.38
  -1 -41  15   19.89   10.99
   1 -41 -15    9.64    5.88
  -1 -41  14    9.55    7.91
   1 -41 -14    1.42    6.01
  -1 -41  13   36.65   16.75
   1 -41 -13   16.66   12.09
  -1 -41  12   -1.47    5.17
  -1 -41  11    6.77    6.03
   1 -41 -11   -0.77    3.46
  -1 -41  10   15.48   11.20
   1 -41 -10   20.92   16.06
  -1 -41   9   15.08   11.00
   1 -41  -9    6.72    6.18
  -1 -41   8   -1.21    5.33
   1 -41  -8    3.36    4.16
  -1 -41   7   14.92    8.77
   1 -41  -7   -5.08    5.21
  -1 -41   6   -7.71    5.38
   1 -41  -6    6.69    4.88
  -1 -41   5    5.63    7.25
   1 -41  -5   22.96   15.45
  -1 -41   4   -0.23    5.20
   1 -41  -4    8.37    5.68
  -1 -41   3   -0.54    3.55
   1 -41  -3  -13.02    4.78
  -1 -41   2   39.21   23.05
   1 -41  -2    0.11    3.25
  -1 -41   1   -4.97    4.87
   1 -41  -1   13.56    6.53
   1 -41   0    4.56    6.38
  -1 -41  -1   -1.13    4.81
   1 -41   1   24.28   16.32
  -1 -41  -2   10.71    6.15
   1 -41   2    9.84    6.27
  -1 -41  -3    7.07    5.17
  -1 -41  -4   -5.77    4.86
   1 -41   5   20.12   13.53
  -1 -41  -5   10.74    6.62
   1 -41   6    0.85    4.98
  -1 -41  -6   -1.78    5.23
   1 -41   7    1.37    3.50
   1 -41   8    3.08    7.32
  -1 -41  -8    9.42    6.43
   1 -41   9   -1.28    6.79
  -1 -41  -9    1.57    4.50
   1 -41  10    6.18    7.59
   1 -41  11    4.20    5.82
   1 -41  12   24.15   12.78
   1 -41  13   32.78   15.06
   1 -41  14    7.87    8.10
   1 -41  15   23.54   19.24
   1 -41  16    3.13    5.78
   1 -41  17   17.44    9.55
   1 -41  18    3.93    8.79
  -1 -42  16    4.58    6.26
  -1 -42  15   -0.87    6.30
   1 -42 -15   -8.06    4.41
  -1 -42  14   22.45   12.86
   1 -42 -14    8.89    7.94
  -1 -42  13    6.76    7.42
  -1 -42  12    7.42    7.17
   1 -42 -12    7.93    7.74
  -1 -42  11   23.27   12.56
   1 -42 -11    8.07    8.21
  -1 -42  10  -12.93    5.14
   1 -42 -10    3.69    5.22
  -1 -42   9    5.04    6.11
   1 -42  -9    2.82    6.98
  -1 -42   8   -0.32    5.84
   1 -42  -8   15.55   11.09
  -1 -42   7    0.92    4.00
   1 -42  -7    9.34    7.78
  -1 -42   6    6.82    7.25
  -1 -42   5   27.89   14.92
   1 -42  -5   15.22   11.11
  -1 -42   4   -4.71    5.23
   1 -42  -4    5.36    7.30
  -1 -42   3   -0.08    4.01
  -1 -42   2   30.32   17.09
   1 -42  -2    0.34    3.04
  -1 -42   1   31.88   14.58
   1 -42  -1   55.15   23.60
   1 -42   0    9.27    7.65
  -1 -42  -1   38.30   16.91
   1 -42   1   54.96   23.77
  -1 -42  -2    6.14    8.36
   1 -42   2   12.00    7.68
  -1 -42  -3   -2.98    5.35
   1 -42   3   -2.81    5.20
  -1 -42  -4   11.20    7.47
   1 -42   4    2.67    4.93
   1 -42   5   19.69   14.86
  -1 -42  -5   26.50   14.84
   1 -42   6    2.95    5.83
  -1 -42  -6    7.68    8.02
   1 -42   7   16.68   13.68
  -1 -42  -7   14.69    9.92
   1 -42   8   23.61   13.96
  -1 -42  -8    8.64    7.19
   1 -42   9   12.66    7.78
   1 -42  10  -14.92    5.63
   1 -42  11    0.72    3.41
   1 -42  12  -10.78    5.87
   1 -42  13   -0.59    6.02
   1 -42  14    7.05    7.38
   1 -42  15   -3.92    3.80
   1 -42  16   15.18    8.97
  -1 -43  13   12.79    9.62
   1 -43 -13    6.25    6.51
  -1 -43  12    8.35    8.07
   1 -43 -12    2.95    5.12
  -1 -43  11   23.54   19.65
   1 -43 -11   -0.19    4.73
  -1 -43  10    7.59    7.08
  -1 -43   9   18.15   11.99
   1 -43  -9    1.94    5.10
  -1 -43   8    3.10    5.07
   1 -43  -8   46.17   38.26
  -1 -43   7   10.22    8.24
   1 -43  -7    3.15    4.33
  -1 -43   6   -6.45    5.87
   1 -43  -6    1.72    5.91
  -1 -43   5   -0.45    6.12
   1 -43  -5    3.30    4.61
  -1 -43   4   -5.15    5.42
   1 -43  -4    9.72    7.27
  -1 -43   3    3.69    5.44
   1 -43  -3   14.27    9.49
  -1 -43   2   13.44    7.66
   1 -43  -2    3.57    5.42
  -1 -43   1   35.94   18.21
  -1 -43   0    2.14    4.68
  -1 -43  -1   43.57   20.56
   1 -43   1   35.74   18.66
  -1 -43  -2    1.62    4.17
   1 -43   3    5.38    6.54
  -1 -43  -4    9.18    7.62
   1 -43   4    6.72    6.06
   1 -43   5   41.76   19.39
  -1 -43  -5   -1.49    5.25
   1 -43   6    9.97    8.38
  -1 -43  -6   11.40    9.52
   1 -43   7    1.76    3.87
   1 -43   8    5.44    6.59
   1 -43   9    7.92    7.68
   1 -43  10   21.53   12.90
   1 -43  11    0.62    4.77
   1 -43  12   -1.10    6.05
   1 -43  13    8.85    7.20
  -1 -44   8   18.72   12.07
   1 -44  -8   24.59   19.44
  -1 -44   7   13.46    7.60
   1 -44  -7   18.68   10.21
  -1 -44   6   14.78    8.53
   1 -44  -6   10.17    9.25
   1 -44  -5  -13.75    5.39
  -1 -44   4    4.13    5.82
   1 -44  -4   17.93   10.57
  -1 -44   3    7.09    7.22
  -1 -44   2   -0.92    4.75
  -1 -44   1   -8.63    4.53
   1 -44  -1    9.91    8.60
   1 -44   0    8.34    8.38
   1 -44   1    9.90    9.36
  -1 -44  -1   -5.62    4.68
  -1 -44  -2  -15.34    4.50
   1 -44   3    5.49    6.07
  -1 -44  -3   -3.22    4.65
   1 -44   4    4.54    6.43
  -1 -44  -4    9.56    6.49
  -1 -44  -5   15.13    8.56
   1 -44   5   20.37   12.79
   1 -44   7   21.28   12.66
   1 -44   8    5.96    5.75
   2   0 -46   11.64    9.81
   2   0 -45   12.12    7.59
   2   0 -44   -3.52    4.93
   2   0 -43    5.03    6.81
   2   0 -42    2.59    4.48
   2   0 -41    4.73    6.90
   2   0 -40   10.67    8.72
   2   0 -39    4.95    6.57
   2   0 -38   28.02   10.45
   2   0 -37   -1.41    5.84
   2   0 -36   13.98    8.41
   2   0 -35   -2.94    5.55
   2   0 -34   34.35   14.15
   2   0 -33  -10.72    5.62
   2   0 -32   30.87   12.78
   2   0 -31    6.02    6.53
   2   0 -30  210.65   30.83
   2   0 -29   -1.07    5.66
   2   0 -28   23.79   24.38
   2   0 -27    2.22    4.70
   2   0 -26    4.17    5.06
   2   0 -25  -18.08    4.26
   2   0 -24  104.89   11.83
   2   0 -23  -11.59    4.17
   2   0 -22    6.84    6.93
   2   0 -21    8.11    6.35
   2   0 -20   49.79   43.78
   2   0 -19    4.15    4.36
   2   0 -18   42.35   12.13
   2   0 -17   -3.88    5.04
   2   0 -16  556.14   24.44
   2   0 -15    1.02    3.01
   2   0 -14  653.01   29.23
   2   0 -13    5.95    5.60
   2   0 -12  229.97   12.74
   2   0 -11    3.57    3.85
   2   0 -10  203.52   14.60
   2   0  -9    2.59    3.10
   2   0  -8 5887.18 6395.72
   2   0  -7   -8.49    4.92
   2   0  -6 2758.13   43.89
   2   0  -5   30.37   12.43
   2   0  -4 2161.62   35.50
  -2   0   4 2200.21   35.40
   2   0  -3   11.91    6.54
  -2   0   3    4.03    3.86
   2   0  -2 2326.81   36.59
  -2   0   2 2428.07   39.20
   2   0  -1    0.96    1.47
  -2   0   1    3.53    3.14
   2   0   0  293.64   14.19
  -2   0   0  292.76   14.87
   2   0   1    4.17    3.68
  -2   0  -1    0.84    1.15
   2   0   2 2281.66   35.51
  -2   0  -2 2363.75   37.01
   2   0   3    3.86    3.43
  -2   0  -3    2.42    2.34
   2   0   4 2220.09   37.91
  -2   0  -4 2124.51   37.56
   2   0   5   27.75   10.19
  -2   0  -5   21.23    7.41
   2   0   6 2890.93   45.24
  -2   0  -6 2896.47   45.62
   2   0   8 5437.43 5907.12
  -2   0  -8 5825.66 6328.89
   2   0   9   -8.71    1.91
  -2   0  -9   -4.77    1.96
   2   0  10  189.46   12.66
  -2   0 -10  167.22   11.32
   2   0  11   -0.10    2.44
   2   0  12  234.97   15.59
   2   0  13    3.53    2.75
   2   0  14  666.58   30.87
   2   0  15   16.06    7.13
   2   0  16  523.54   23.19
  -2   0 -17   -1.48    3.02
  -2   0 -18   37.63   10.94
  -2   0 -19   -7.36    2.97
  -2   0 -20   43.05   12.95
  -2   0 -21   -1.02    3.19
  -2   0 -22   14.06    5.71
  -2   0 -23    5.55    5.80
  -2   0 -24   77.57   13.21
  -2   0 -25    0.28    2.49
  -2   0 -26    5.89    5.22
  -2   0 -27    7.50    6.56
  -2   0 -28   12.75    6.70
  -2   0 -29    0.89    2.64
  -2   0 -30  203.99   21.06
  -2   0 -31   -2.57    3.73
  -2   0 -32   44.94   10.61
  -2   0 -33    2.65    3.78
  -2   0 -34   32.80   13.25
  -2   0 -35   -6.30    4.14
  -2   0 -36   14.13    8.91
  -2   0 -37    3.94    5.10
  -2   0 -38   37.95   11.93
  -2   0 -39   -1.58    5.21
  -2   0 -40   -7.16    5.11
  -2   0 -41    7.18    6.19
  -2   0 -42    2.61    4.60
  -2   0 -43  -13.82    4.62
   2   1 -46    0.24    3.78
   2  -1 -46   24.01   19.78
   2   1 -45   -0.02    5.44
   2  -1 -45   -3.01    5.24
   2   1 -44    5.91    6.75
   2  -1 -44    8.92    7.46
   2   1 -43   16.66    9.93
   2  -1 -43   22.34   15.49
   2   1 -42   16.61    8.74
   2  -1 -42   -6.38    5.05
   2   1 -41   -5.67    6.45
   2  -1 -41   10.01    7.15
   2   1 -40   14.76    9.50
   2  -1 -40   17.51   11.04
   2   1 -39   -2.53    5.39
   2  -1 -39    5.01    7.10
   2   1 -38    4.67    6.06
   2  -1 -38   14.85   10.77
   2   1 -37    8.14    8.87
   2  -1 -37   -5.05    5.35
   2   1 -36    1.78    4.61
   2  -1 -36   14.52    8.34
   2   1 -35   -1.83    5.14
   2  -1 -35    5.49    6.48
   2   1 -34   15.38    8.25
   2  -1 -34   -2.47    4.92
   2   1 -33   71.06   59.62
   2  -1 -33   59.99    9.26
   2   1 -32    0.45    3.37
   2  -1 -32   11.63   10.75
   2   1 -31    1.80    5.23
   2  -1 -31    1.51    3.69
   2   1 -30  149.11   17.67
   2  -1 -30  164.48    8.39
   2   1 -29    6.48    6.49
   2  -1 -29    6.25    7.69
   2   1 -28   12.31    7.61
   2  -1 -28   17.39    8.90
   2   1 -27   31.58   10.29
   2  -1 -27   16.83    9.25
   2   1 -26   54.73    9.18
   2  -1 -26   44.99   10.26
   2   1 -25    8.03    5.60
   2  -1 -25   14.65    7.49
   2   1 -24   53.03   12.01
   2  -1 -24   33.45   10.74
   2   1 -23   10.02    6.26
   2   1 -22    4.84    4.65
   2  -1 -22    8.76    6.11
   2   1 -21    4.95    4.21
   2  -1 -21   17.76    6.57
   2   1 -20   -0.29    3.88
   2  -1 -20    5.27    4.40
   2   1 -19   -0.60    4.68
   2  -1 -19   -0.87    4.50
   2   1 -18  157.77   19.01
   2  -1 -18  107.41   21.88
   2   1 -17    2.88    4.09
   2  -1 -17    0.01    3.54
   2   1 -16  350.28   20.39
   2  -1 -16  353.73   16.74
   2   1 -15  235.37   17.93
   2  -1 -15  219.14   17.05
   2   1 -14   -6.92    4.72
   2  -1 -14   18.10    8.62
   2   1 -13    9.20    7.12
   2  -1 -13   11.25    7.05
   2   1 -12   81.15   18.53
   2  -1 -12   72.20   14.78
   2   1 -11   75.95   16.32
   2  -1 -11   74.00   18.51
   2   1 -10   42.72   13.30
   2  -1 -10   40.99   11.64
   2   1  -9  100.92   13.51
   2  -1  -9  149.30   11.49
   2   1  -8  946.81   34.23
   2  -1  -8 1013.90   36.51
   2   1  -7   17.93    6.50
   2  -1  -7   18.85    6.45
   2   1  -6  283.95   14.61
   2  -1  -6  283.61   15.37
   2   1  -5 2000.34   33.21
   2  -1  -5 1950.32   32.16
  -2   1   4  960.25   36.80
   2   1  -4  983.12   46.32
   2  -1  -4  991.94   39.94
  -2  -1   4 1025.08   38.64
  -2   1   3  559.56   30.32
   2   1  -3  534.63   26.61
   2  -1  -3  501.02   28.02
  -2  -1   3  534.48   27.02
  -2   1   2  136.04   17.40
   2   1  -2  138.63  150.81
   2  -1  -2  119.08   15.13
  -2  -1   2  148.50   10.46
  -2   1   1 1195.95   43.64
   2   1  -1 1185.81   42.29
   2  -1  -1 1182.34   42.19
  -2  -1   1 1268.11   45.23
  -2   1   0  365.95   14.60
   2   1   0  357.09   12.39
   2  -1   0  349.33   12.41
  -2  -1   0  350.40   13.09
  -2   1  -1 1243.97   44.48
   2   1   1 1160.08   41.25
   2  -1   1 1232.32   43.92
  -2  -1  -1 1222.05   43.58
  -2   1  -2  146.88   12.01
   2   1   2  150.42   10.66
   2  -1   2  133.03   16.95
  -2  -1  -2  132.75   16.61
   2   1   3  550.48   28.22
  -2   1  -3  573.47   28.14
   2  -1   3  522.14   24.92
  -2  -1  -3  522.12   24.39
   2   1   4 1021.98   37.78
  -2   1  -4  962.60   40.98
   2  -1   4  954.84   37.06
  -2  -1  -4 1019.84   37.43
   2   1   5 1923.15   30.61
  -2   1  -5 2064.40   35.48
   2  -1   5 1923.20   31.20
   2   1   6  279.03   14.38
  -2   1  -6  261.76   15.78
   2  -1   6  280.63   15.92
  -2  -1  -6  308.06   18.27
   2   1   7   13.35    7.15
  -2   1  -7   -6.29    2.85
   2  -1   7   13.00    7.54
  -2  -1  -7   12.10    6.70
   2   1   8 1050.55   37.53
  -2   1  -8  911.01   32.62
   2  -1   8 1021.65   36.94
  -2  -1  -8  990.50   35.82
   2   1   9  151.48   12.86
  -2  -1  -9  127.53   16.10
   2   1  10   41.26   11.01
   2  -1  10   48.14   12.25
  -2  -1 -10   25.84    9.24
   2   1  11   59.47   15.62
   2  -1  11   75.75   16.89
   2   1  12   64.99   15.09
   2  -1  12   81.08   18.19
   2  -1  13   14.49    6.88
   2  -1  14   21.02    7.29
  -2  -1 -14    3.67    3.51
   2  -1  15  252.09   16.78
  -2  -1 -15  218.73   16.95
   2  -1  16  352.58   20.21
  -2  -1 -16  343.22   17.00
   2  -1  17    5.93    4.68
  -2  -1 -17   -2.47    3.12
   2  -1  18  138.64   13.85
  -2  -1 -18  128.78    7.35
  -2  -1 -19   -1.04    2.93
  -2   1 -20    4.22    4.61
  -2  -1 -20    8.86    5.83
  -2   1 -21   10.00    9.49
  -2  -1 -21   12.72    7.09
  -2   1 -22   -1.72    3.22
  -2  -1 -22    1.36    2.45
  -2   1 -23   16.83    6.14
  -2  -1 -23   17.79    6.72
  -2   1 -24   29.68    7.54
  -2  -1 -24   40.19    9.70
  -2   1 -25    7.76    5.46
  -2  -1 -25   -3.95    2.83
  -2   1 -26   56.57    9.37
  -2  -1 -26   35.62   11.22
  -2   1 -27   20.12    9.48
  -2  -1 -27   21.49    7.94
  -2   1 -28    4.66    5.68
  -2  -1 -28    9.75    7.46
  -2   1 -29   -0.14    1.98
  -2  -1 -29    2.19    3.75
  -2   1 -30  121.74   15.94
  -2  -1 -30  162.59    6.91
  -2   1 -31    1.40    3.17
  -2  -1 -31    4.28    5.73
  -2   1 -32   -6.89    3.31
  -2  -1 -32    9.29    7.62
  -2   1 -33   30.56   25.84
  -2  -1 -33   56.63    8.83
  -2   1 -34   -1.15    3.79
  -2  -1 -34    6.62    6.78
  -2   1 -35   15.00    8.34
  -2  -1 -35    8.53    8.28
  -2   1 -36    4.70    6.10
  -2  -1 -36    3.66    5.23
  -2   1 -37    9.68    6.06
  -2  -1 -37    7.63    6.27
  -2   1 -38    8.88    7.57
  -2  -1 -38    6.18    6.59
  -2   1 -39    9.66    6.99
  -2  -1 -39   -0.61    3.63
  -2   1 -40   17.33   10.66
  -2  -1 -40   16.86   10.45
  -2   1 -41   14.31    7.76
  -2  -1 -41   18.82   11.41
  -2   1 -42   13.56    7.69
  -2  -1 -42    9.33    6.95
  -2   1 -43   11.47   11.64
  -2  -1 -43   15.61    9.82
  -2   1 -44    9.76    8.37
   2   2 -46   16.55    8.59
   2  -2 -46   -1.71    3.53
   2   2 -45    7.85    8.23
   2  -2 -45   24.47   14.08
   2   2 -44  -11.90    4.74
   2  -2 -44   10.91    9.14
   2   2 -43   -5.33    4.92
   2  -2 -43  -15.95    4.47
   2   2 -42    9.88    7.47
   2  -2 -42    6.80    6.64
   2   2 -41   17.32   11.26
   2  -2 -41   -2.14    5.71
   2  -2 -40    1.85    3.92
   2   2 -39   10.32    7.09
   2  -2 -39   23.64    8.42
   2   2 -38    5.12    6.31
   2  -2 -38    8.99    9.08
   2   2 -37    1.26    4.47
   2  -2 -37    2.38    4.03
   2   2 -36   18.46    9.15
   2  -2 -36   21.61    8.79
   2   2 -35   72.96   20.33
   2  -2 -35   58.56   14.57
   2   2 -34   15.25    7.58
   2  -2 -34    1.38    5.74
   2   2 -33   45.27   12.16
   2  -2 -33   26.00   11.76
   2   2 -32   -0.63    6.38
   2  -2 -32   13.29    7.19
   2   2 -31   17.80    8.31
   2  -2 -31    7.39    7.30
   2   2 -30   12.00    8.65
   2  -2 -30   -4.45    5.13
   2   2 -29  281.15   29.42
   2  -2 -29  253.38   27.04
   2   2 -28    2.56    6.71
   2  -2 -28   -3.74    4.90
   2   2 -27   10.11    6.56
   2  -2 -27    0.95    2.91
   2   2 -26   37.30   11.29
   2  -2 -26   18.97    7.41
   2   2 -25   -3.26    4.39
   2  -2 -25    9.61    6.26
   2   2 -24   -3.41    3.87
   2  -2 -24  -12.54    3.79
   2   2 -23   28.23   23.62
   2  -2 -23   16.21    5.59
   2   2 -22  146.62  121.95
   2  -2 -22  142.07    6.24
   2   2 -21   -7.23    4.10
   2  -2 -21    6.37    4.70
   2   2 -20   16.60    6.91
   2  -2 -20   13.63    7.19
   2   2 -19   12.42    6.52
   2  -2 -19   22.96   10.72
   2   2 -18   48.57   12.97
   2  -2 -18   58.25   13.89
   2   2 -17   91.25   82.89
   2  -2 -17   66.36   18.44
   2   2 -16    2.74    4.79
   2  -2 -16    3.81    3.44
   2   2 -15   41.52   12.90
   2  -2 -15   26.22    8.51
   2   2 -14   35.48   13.44
   2  -2 -14   72.91   11.56
   2   2 -13   28.33   12.48
   2  -2 -13   36.50   11.60
   2   2 -12   -2.03    4.17
   2  -2 -12    4.67    5.59
   2   2 -11   18.66    7.33
   2  -2 -11   15.09    5.61
   2   2 -10    0.90    4.02
   2  -2 -10    2.06    2.41
   2   2  -9   51.91   15.89
   2  -2  -9   55.06   16.29
   2   2  -8  962.76   34.74
   2  -2  -8 1039.35   40.00
   2   2  -7  689.93   32.84
   2  -2  -7  681.39   31.89
   2   2  -6  812.94   29.58
   2  -2  -6  808.99   29.58
   2   2  -5   72.99   18.81
   2  -2  -5   60.36   66.21
   2   2  -4 3368.21   54.61
   2  -2  -4 3284.33   52.83
  -2  -2   4 3323.30   52.81
  -2   2   3  828.38   31.42
   2   2  -3  799.51   30.42
   2  -2  -3  788.45   29.48
  -2  -2   3  815.62   33.04
  -2   2   2   19.12    6.95
   2   2  -2   14.05   15.70
   2  -2  -2   19.29    7.11
  -2  -2   2   20.76    7.07
  -2   2   1  186.97   12.58
   2   2  -1  193.19   12.38
   2  -2  -1  189.71   13.16
  -2  -2   1  194.23   14.11
  -2   2   0  767.63  833.96
   2   2   0  742.32   34.35
   2  -2   0  727.36   33.80
  -2  -2   0  775.92  842.97
  -2   2  -1  209.47   16.35
   2   2   1  203.61   13.13
   2  -2   1  185.22   13.10
  -2  -2  -1  176.34   11.31
  -2   2  -2   10.16    6.28
   2   2   2   12.70    6.90
   2  -2   2    7.54    5.05
  -2  -2  -2    6.04    3.44
  -2   2  -3  811.60   34.95
   2  -2   3  790.66   29.86
  -2  -2  -3  741.92   34.36
   2  -2   4 3338.05   58.96
   2   2   5   48.69   12.59
  -2   2  -5   66.08   17.44
  -2  -2  -5   36.70   12.80
   2  -2   5   41.36   12.66
   2   2   7  716.81   33.26
  -2   2  -7  717.12   34.00
  -2  -2  -7  693.80   33.14
   2  -2   7  677.02   31.60
   2   2   8  911.97   32.53
  -2   2  -8  956.35   34.21
  -2  -2  -8  986.68   35.87
  -2  -2  -9   27.04   10.29
   2  -2   9   47.67   12.62
  -2  -2 -10    5.40    3.03
   2  -2  10    9.54    5.31
  -2  -2 -10    1.00    1.20
   2  -2  11   12.42    6.85
  -2  -2 -11   13.68    7.44
  -2  -2 -11   18.42    5.82
   2  -2  12   -3.52    2.51
  -2  -2 -12    2.63    2.31
   2  -2  13   41.27   10.30
  -2  -2 -13   33.73    9.35
   2  -2  14   47.28   12.70
  -2  -2 -14   58.11   16.16
   2  -2  15   27.78    8.45
  -2  -2 -15   14.85    7.19
   2  -2  16    1.46    2.98
  -2  -2 -16    8.56    4.91
   2  -2  17   49.37   11.91
  -2  -2 -17   71.19   17.86
   2  -2  18   43.34    8.82
  -2  -2 -18   44.04    9.19
   2  -2  19   17.62    7.86
  -2  -2 -19   11.02    7.13
   2  -2  20   20.44    6.22
  -2  -2 -20   17.13    6.18
  -2  -2 -21    2.89    3.49
  -2   2 -22  141.10   13.85
  -2  -2 -22  142.67    4.61
  -2   2 -23   27.02    9.35
  -2   2 -24    0.89    2.73
  -2  -2 -24   -2.85    2.64
  -2   2 -25    3.21    4.69
  -2  -2 -25   -5.44    2.54
  -2   2 -26   25.08   12.64
  -2  -2 -26   12.74    6.13
  -2   2 -27   -8.97    3.45
  -2  -2 -27    6.89    5.72
  -2   2 -28   -5.36    3.70
  -2  -2 -28    5.67    4.42
  -2   2 -29  255.51   24.75
  -2  -2 -29  253.29   26.41
  -2   2 -30    0.07    2.78
  -2  -2 -30    7.85    6.48
  -2   2 -31    9.57    6.79
  -2  -2 -31   11.94    6.95
  -2   2 -32   -1.49    3.77
  -2  -2 -32    2.27    3.51
  -2   2 -33   29.97   12.17
  -2   2 -34    8.20    6.76
  -2  -2 -34    9.49    8.03
  -2   2 -35   56.66   16.58
  -2  -2 -35   55.24   16.27
  -2   2 -36   17.97    8.54
  -2  -2 -36   20.54    7.58
  -2   2 -37    6.16    6.23
  -2  -2 -37    7.35    5.87
  -2   2 -38   11.55    7.90
  -2  -2 -38   24.87    9.45
  -2   2 -39   21.22   14.62
  -2  -2 -39   24.95    9.17
  -2   2 -40   -4.86    5.50
  -2  -2 -40   13.66    7.35
  -2   2 -41   16.19    8.99
  -2  -2 -41   24.38   16.86
  -2   2 -42  -11.03    4.62
  -2  -2 -42  -11.99    3.90
  -2   2 -43   69.41   39.57
  -2   2 -44    3.46    6.56
  -2   2 -45   13.47    8.36
   2   3 -46   10.20    8.44
   2  -3 -46   -0.86    5.18
   2   3 -45   15.18   11.28
   2  -3 -45   11.41    7.64
   2   3 -44   22.78   11.80
   2  -3 -44   23.07   13.00
   2   3 -43   -1.99    5.25
   2  -3 -43    1.44    6.40
   2  -3 -42  -14.14    4.70
   2   3 -41   21.35   20.13
   2  -3 -41    5.42    8.16
   2   3 -40    3.38    6.37
   2  -3 -40   -6.33    5.99
   2   3 -39   -7.87    5.38
   2  -3 -39   -0.28    5.41
   2   3 -38   14.09   10.00
   2  -3 -38    1.00    3.01
   2   3 -37    0.99    3.53
   2  -3 -37    5.54    6.69
   2   3 -36   31.72    7.56
   2  -3 -36   39.31   10.53
   2   3 -35   65.05   17.30
   2  -3 -35   46.79   17.10
   2   3 -34   12.34    6.26
   2  -3 -34    5.09    6.37
   2   3 -33   17.35    9.15
   2  -3 -33   11.95   11.01
   2   3 -32   -1.06    4.60
   2  -3 -32   10.10    8.33
   2   3 -31   30.37   13.85
   2  -3 -31   20.61    8.34
   2   3 -30   14.07    7.69
   2  -3 -30    2.96    5.57
   2   3 -29  306.70   20.19
   2  -3 -29  281.76   32.57
   2  -3 -28    1.00    3.72
   2   3 -27  103.45   12.58
   2  -3 -27  129.75   16.58
   2   3 -26    7.21    8.63
   2  -3 -26   -0.10    3.48
   2   3 -25   16.86    8.07
   2  -3 -25    4.10    4.59
   2   3 -24   -3.45    4.50
   2  -3 -24   -2.37    3.76
   2   3 -23   34.82   11.39
   2  -3 -23   38.22   14.01
   2   3 -22   21.86    7.55
   2  -3 -22   11.95    5.79
   2   3 -21  -15.38    4.47
   2  -3 -21   -4.53    3.68
   2   3 -20   38.58   11.37
   2  -3 -20   33.29    6.96
   2   3 -19    1.65    3.28
   2  -3 -19   -1.06    2.46
   2   3 -18   23.70   10.95
   2  -3 -18   11.26    6.05
   2   3 -17  113.06   20.27
   2  -3 -17   98.27   20.13
   2   3 -16  113.07   17.10
   2  -3 -16   84.87   63.96
   2   3 -15  217.06   18.52
   2  -3 -15  227.08  166.56
   2   3 -14  366.91   18.73
   2  -3 -14  412.58   20.05
   2   3 -13  202.09   17.97
   2  -3 -13  194.19   14.51
   2   3 -12   46.15   14.49
   2  -3 -12   48.69   13.69
   2   3 -11  114.07   22.07
   2  -3 -11   99.76   19.18
   2   3 -10  267.01   15.06
   2  -3 -10  266.83   14.96
   2   3  -9   94.39   12.45
   2  -3  -9   90.80   17.82
   2   3  -8   68.82   16.82
   2  -3  -8   45.81   13.33
   2   3  -7  236.84   13.64
   2  -3  -7  245.54   15.01
   2   3  -6  502.87   23.99
   2  -3  -6  578.57   30.76
   2   3  -4 1555.37   28.02
   2   3  -4 1614.03   28.15
   2  -3  -4 1515.78   35.48
   2   3  -3 1243.74   47.95
  -2   3   3 1182.90   44.33
   2   3  -3 1192.11   44.45
   2  -3  -3 1334.55   50.93
   2   3  -2 1747.23   31.27
  -2   3   2 1725.20   28.16
   2   3  -2 1651.41   27.47
   2  -3  -2 1650.95   28.34
  -2   3   1  458.74   18.60
   2   3  -1  439.95   16.26
   2  -3  -1  414.69   15.88
   2   3   0  144.93   17.41
  -2   3   0  141.09   20.50
   2   3   0  138.69  150.70
   2  -3   0  138.22  150.65
   2   3   1  468.37   17.09
  -2   3  -1  469.34   19.12
   2   3   1  454.79   17.62
   2  -3   1  451.59   19.91
   2  -3   2 1648.50   35.52
  -2   3  -3 1240.42   46.27
   2  -3   3 1118.71   41.83
  -2   3  -4 1653.81   32.30
   2  -3   4 1617.83   34.79
  -2   3  -5  290.06   21.45
   2  -3   5  308.99   22.38
  -2   3  -6  564.27   28.03
  -2  -3  -6  515.34   23.87
   2  -3   6  539.72   28.21
  -2  -3  -6  507.29   23.64
  -2  -3  -7  222.63  241.90
   2  -3   7  234.96   16.68
  -2  -3  -7  232.24   11.65
  -2  -3  -8   65.06   13.37
   2  -3   8   48.44   14.09
  -2  -3  -8   55.79   14.36
  -2  -3  -9  136.55   18.97
   2  -3   9  118.36   15.10
  -2  -3  -9  128.56   16.40
  -2  -3 -10  256.07   13.82
   2  -3  10  257.30   15.26
  -2  -3 -10  270.34   13.89
  -2  -3 -11   89.31   18.73
   2  -3  11   87.50   18.70
  -2  -3 -11   68.79   13.72
   2  -3  12   50.72   13.51
  -2  -3 -12   37.86   13.51
   2  -3  13  198.36   15.29
  -2  -3 -13  189.87   14.49
   2  -3  14  389.09   19.32
  -2  -3 -14  355.17   18.01
   2  -3  15  198.04   14.30
  -2  -3 -15  205.20   16.78
   2  -3  16   62.92   47.42
  -2  -3 -16  114.48   14.72
   2  -3  17   77.39   19.59
  -2  -3 -17   82.19   19.71
   2  -3  18   18.88    9.07
  -2  -3 -18    9.44    5.62
   2  -3  19  -12.91    3.73
  -2  -3 -19   -4.00    2.54
   2  -3  20   36.72   10.22
  -2  -3 -20   24.19    9.12
   2  -3  21   -0.22    3.97
  -2  -3 -21   -8.94    2.38
   2  -3  22   -0.25    3.97
  -2  -3 -22    8.08    6.54
  -2  -3 -23   35.70   10.67
  -2   3 -24   -4.85    3.37
  -2  -3 -24    2.25    4.02
  -2   3 -25    5.47    6.39
  -2  -3 -25    7.28    6.87
  -2   3 -26    4.31    5.49
  -2  -3 -26    2.63    3.81
  -2   3 -27  111.88   13.47
  -2  -3 -27  116.10   14.32
  -2   3 -28   -8.72    3.83
  -2  -3 -28   -8.91    3.46
  -2   3 -29  312.44   19.62
  -2  -3 -29  325.99   18.52
  -2   3 -30    9.62    5.94
  -2  -3 -30   17.13    6.15
  -2   3 -31   24.02    8.46
  -2  -3 -31   19.75    8.39
  -2   3 -32    5.68    6.31
  -2  -3 -32    4.66    5.43
  -2  -3 -33   26.39   11.09
  -2   3 -34   -0.49    4.29
  -2  -3 -34    4.41    5.50
  -2   3 -35   56.71   14.24
  -2  -3 -35   52.97   14.27
  -2   3 -36   24.90   11.50
  -2  -3 -36   24.19    9.81
  -2   3 -37   -4.10    4.77
  -2  -3 -37   13.18    7.89
  -2   3 -38    2.92    4.84
  -2  -3 -38   -0.74    3.90
  -2   3 -39    5.76    8.00
  -2  -3 -39    6.79    7.12
  -2   3 -40   -1.73    5.17
  -2  -3 -40   10.54    7.42
  -2   3 -41   -5.45    5.02
  -2  -3 -41    4.12    5.73
  -2   3 -42    7.51    7.27
  -2   3 -43   -2.63    5.24
  -2   3 -44   15.94   11.76
  -2   3 -45    4.00    6.12
   2   4 -46    0.40    4.09
   2  -4 -46    9.46    6.28
   2   4 -45   29.75   17.74
   2  -4 -45   17.58   14.53
   2   4 -44    9.85    7.18
   2  -4 -44    6.17    6.90
   2   4 -43    0.53    3.49
   2  -4 -43    7.71    6.30
   2   4 -42   16.63    9.05
   2  -4 -42   22.96   16.37
   2   4 -41    5.19    8.05
   2  -4 -41    5.00    5.91
   2   4 -40   37.32   12.56
   2  -4 -40   52.94   17.84
   2   4 -39    4.79    6.76
   2  -4 -39    9.44    6.62
   2   4 -38   -4.03    5.69
   2  -4 -38   -3.11    5.68
   2   4 -37   26.25   22.45
   2  -4 -37   16.51   10.29
   2   4 -36   34.33   17.40
   2  -4 -36    6.76    7.11
   2   4 -35   -5.13    6.31
   2  -4 -35    8.06    7.00
   2   4 -34   24.05   12.80
   2  -4 -34   12.57    4.85
   2   4 -33   13.94    8.55
   2  -4 -33   -1.73    5.22
   2   4 -32    8.96    7.69
   2  -4 -32   21.64   11.57
   2   4 -31   40.99   14.55
   2  -4 -31   78.34   72.95
   2   4 -30   28.19   11.23
   2  -4 -30   37.08   14.01
   2   4 -29   77.62   24.79
   2  -4 -29   23.54   11.79
   2   4 -28    3.49    4.40
   2  -4 -28   -0.70    5.33
   2   4 -27   16.46    8.03
   2  -4 -27   15.37    7.62
   2   4 -26    7.51    7.10
   2  -4 -26    6.76    6.37
   2   4 -25   15.02    8.82
   2  -4 -25   11.60    5.97
   2   4 -24   29.84    8.16
   2  -4 -24   21.64    7.21
   2   4 -23   22.06    7.62
   2  -4 -23    6.72    6.65
   2   4 -22    0.97    2.61
   2  -4 -22   -2.59    4.00
   2   4 -21    0.83    3.19
   2  -4 -21    4.68    4.38
   2   4 -20    1.39    3.08
   2  -4 -20   -1.51    3.92
   2   4 -19   68.71   17.42
   2  -4 -19   70.63   16.81
   2   4 -18   -5.87    5.21
   2  -4 -18    4.43    3.21
   2   4 -17  367.71   25.00
   2  -4 -17  377.71   20.83
   2   4 -16   73.05   15.85
   2  -4 -16   48.50   17.61
   2   4 -15  141.64   25.63
   2  -4 -15  125.06   20.13
   2   4 -14   14.79   12.27
   2  -4 -14   10.53    6.34
   2   4 -13   10.99    6.42
   2  -4 -13   10.88    6.43
   2   4 -12    7.71    6.68
   2  -4 -12    9.22    5.26
   2   4 -11   31.62   11.65
   2  -4 -11   29.55   11.10
   2   4 -10   12.22    7.62
   2  -4 -10    6.25    3.80
   2   4  -9  695.26   35.61
   2  -4  -9  703.95   34.71
   2   4  -8   28.82   12.04
   2  -4  -8   21.39    7.72
   2   4  -7   11.04    6.55
   2  -4  -7    1.59    3.17
   2   4  -6  156.26   12.50
   2  -4  -5 1473.28   25.54
   2   4  -4   48.99   16.27
  -2  -4   4   92.00   21.94
   2  -4  -4  101.41   21.49
   2   4  -3 1092.63   42.39
  -2  -4   3 1071.35   39.92
   2  -4  -3  959.04   35.52
   2   4  -2 3220.40   52.68
  -2  -4   2 3124.48   65.60
   2  -4  -2 3132.80   51.03
  -2   4   1 1448.20   24.26
   2   4  -1 1502.85   33.81
   2  -4  -1 1507.99   31.28
  -2  -4   1 1511.79   28.53
  -2   4   0  207.84   24.78
   2   4   0  278.32   17.82
   2  -4   0  274.10   18.75
  -2  -4   0  249.92   14.65
   2   4   1 1486.20   24.97
  -2   4  -1 1498.17   28.93
   2  -4   1 1424.83   36.67
  -2   4  -2 3253.15   52.48
   2   4   2 3168.49   50.55
   2  -4   2 3084.33   52.81
  -2  -4  -2 3251.76   52.07
  -2   4  -3 1093.73   40.32
   2  -4   3 1016.09   38.70
  -2   4  -4   87.31   21.77
   2  -4   4  104.96   23.14
   2  -4   5 1556.40   27.77
  -2  -4  -6  125.44   15.76
   2  -4   6  167.35   14.26
  -2  -4  -6  142.52    9.22
  -2  -4  -7    5.41    2.90
   2  -4   7   10.19    6.05
  -2  -4  -7    3.10    2.64
  -2  -4  -8   19.63    6.10
   2  -4   8   13.83   15.60
  -2  -4  -8   16.81    5.22
  -2  -4  -9  744.13   34.88
   2  -4   9  675.37   31.60
  -2  -4  -9  657.27   30.53
  -2  -4 -10    2.76    2.45
   2  -4  10   -0.28    3.23
  -2  -4 -10   -3.47    1.33
  -2  -4 -11   21.58    7.20
   2  -4  11   24.56    8.86
  -2  -4 -11   27.66    9.76
  -2  -4 -12    3.86    3.27
   2  -4  12    8.05    5.10
  -2  -4 -12    8.10    4.57
   2  -4  13    3.74    3.62
  -2  -4 -13    0.40    1.77
   2  -4  14   18.42    8.31
  -2  -4 -14    2.89    3.53
   2  -4  15  108.85   13.44
  -2  -4 -15  135.51   17.93
   2  -4  16   40.87   11.96
  -2  -4 -16   64.28   11.15
   2  -4  17  330.04   15.68
  -2  -4 -17  372.28   18.21
   2  -4  18    1.90    3.51
  -2  -4 -18   -5.17    2.38
   2  -4  19   47.83   43.55
  -2  -4 -19   66.79   15.71
   2  -4  20    0.55    2.85
  -2  -4 -20    1.26    2.37
   2  -4  21    7.85    5.03
  -2  -4 -21    2.08    2.94
   2  -4  22   -1.42    3.82
  -2  -4 -22    2.10    2.78
   2  -4  23    5.33    4.46
  -2  -4 -23    5.02    4.58
   2  -4  24   16.40    6.74
  -2  -4 -24    8.95    5.93
  -2  -4 -25    0.75    2.47
  -2   4 -26    7.15    6.20
  -2  -4 -26    4.86    5.04
  -2   4 -27   16.50    8.27
  -2  -4 -27   16.35    8.69
  -2   4 -28    5.62    6.26
  -2  -4 -28   -1.87    3.03
  -2   4 -29   17.04    7.07
  -2  -4 -29    3.39    3.85
  -2   4 -30   26.05    9.78
  -2  -4 -30   24.12   11.70
  -2   4 -31   54.95   14.43
  -2  -4 -31   60.24   15.99
  -2   4 -32   16.42    8.55
  -2  -4 -32   13.38    7.02
  -2   4 -33   10.90    8.44
  -2  -4 -33    6.06    6.26
  -2   4 -34    7.14    6.11
  -2  -4 -34    9.57    7.79
  -2   4 -35   -8.92    4.57
  -2  -4 -35   -1.71    3.94
  -2   4 -36    7.74    8.30
  -2  -4 -36   17.63    9.20
  -2   4 -37   20.94    8.13
  -2  -4 -37   27.70   10.45
  -2   4 -38  -11.46    4.89
  -2  -4 -38    1.18    2.24
  -2   4 -39   15.96   10.55
  -2  -4 -39   34.35   13.12
  -2  -4 -40   21.07   10.02
  -2   4 -41    5.23    6.83
  -2   4 -42   13.43    7.90
  -2   4 -43   -2.21    4.92
  -2   4 -44   20.22   15.20
  -2   4 -45   31.63   15.66
  -2   4 -46   15.53    8.54
   2   5 -46   -4.74    5.95
   2  -5 -46    8.54    8.55
   2   5 -45   29.36   16.93
   2  -5 -45   34.59   18.78
   2   5 -44    8.59    8.27
   2  -5 -44   -2.67    5.00
   2   5 -43    1.01    4.48
   2  -5 -43   12.02    9.86
   2   5 -42   -5.48    6.44
   2  -5 -42   -1.07    4.89
   2   5 -41   19.02   11.52
   2  -5 -41  -10.89    5.81
   2   5 -40   18.96   11.15
   2  -5 -40    7.74    7.96
   2   5 -39   18.30   11.75
   2  -5 -39   11.01    9.50
   2   5 -38   -6.67    5.75
   2  -5 -38   23.28   16.48
   2   5 -37   25.04   10.88
   2  -5 -37   22.28    9.51
   2   5 -36   24.73   10.39
   2  -5 -36   23.23    9.47
   2   5 -35   15.67    7.90
   2  -5 -35   12.48    8.76
   2   5 -34    8.66    7.57
   2  -5 -34    2.55    6.13
   2   5 -33   43.93   10.28
   2  -5 -33   41.71    9.80
   2  -5 -32  177.59   16.75
   2   5 -31  223.36  206.97
   2  -5 -31  241.09   18.53
   2   5 -30   63.74   13.36
   2  -5 -30   57.98   19.18
   2   5 -29  460.50   29.94
   2  -5 -29  412.12   31.17
   2   5 -28   34.58   13.43
   2  -5 -28   34.89   12.68
   2   5 -27   83.25   16.47
   2  -5 -27   64.00   14.03
   2   5 -26   -5.96    4.82
   2  -5 -26    7.73    6.92
   2   5 -25   35.31   10.56
   2  -5 -25   32.18    8.84
   2   5 -24   83.23   13.21
   2  -5 -24   63.89    9.58
   2   5 -23    2.98    5.18
   2  -5 -23    8.31    6.80
   2   5 -22    8.17    7.57
   2  -5 -22  -11.64    3.37
   2   5 -21    9.47    6.02
   2  -5 -21    7.27    5.09
   2   5 -20   78.38   10.73
   2  -5 -20   75.85   11.13
   2   5 -19  186.77   23.33
   2  -5 -19  176.84   12.51
   2   5 -18   24.44   11.42
   2  -5 -18   20.93    9.06
   2   5 -17  192.06   12.38
   2  -5 -17  173.97   10.45
   2   5 -16  371.31   20.11
   2  -5 -16  385.11   23.79
   2   5 -15  298.04   20.66
   2  -5 -15  309.92  227.01
   2   5 -14  210.26   15.89
   2  -5 -14  207.98   15.36
   2   5 -13  314.80   15.41
   2  -5 -13  328.46   16.67
   2   5 -12  364.42   22.65
   2  -5 -12  356.82   16.78
   2   5 -11   -2.58    4.43
   2  -5 -11   14.12    5.73
  -2  -5  10   59.19   17.09
   2  -5 -10   54.27   15.69
  -2  -5   9   26.03   11.49
   2  -5  -9   31.33   12.31
  -2  -5   8   44.37   13.82
   2  -5  -8   48.20   14.34
  -2  -5   7  695.81   32.50
   2  -5  -7  682.49   32.94
  -2  -5   6   30.03   12.30
   2  -5  -6   34.79   14.25
  -2  -5   5  144.18   11.01
   2  -5  -5  124.50   18.05
  -2  -5   4  471.94   17.46
   2  -5  -4  457.54   17.46
   2   5  -3 1506.04   24.53
  -2  -5   3 1619.60   26.09
   2  -5  -3 1574.93   26.81
   2   5  -2 1179.05   42.66
   2   5  -1  492.68  535.45
  -2  -5   1  478.79   17.85
   2  -5  -1  535.35   28.04
   2   5   0 1106.89   40.35
  -2  -5   0 1088.64   39.61
   2  -5   0 1053.64   44.42
   2   5   1  487.96   19.10
  -2  -5  -1  517.58   29.03
   2  -5   1  501.08   30.26
  -2  -5  -2 1207.92   43.09
   2  -5   2 1122.57   40.95
   2   5   3 1387.25 1507.08
  -2  -5  -3 1560.12   24.32
   2  -5   3 1449.53   24.44
   2   5   4  481.43   19.46
   2  -5   4  448.41   17.40
   2   5   5  157.52   11.55
   2  -5   5  101.29   14.64
   2   5   6   35.26   11.87
   2  -5   6   35.44   14.34
  -2  -5  -6   14.91    5.30
   2   5   7  663.35   30.66
   2  -5   7  698.14   35.40
  -2  -5  -7  663.80   30.82
   2   5   8   44.77   10.84
   2  -5   8   41.86   13.58
  -2  -5  -8   50.97   12.67
   2   5   9   24.95    8.80
   2  -5   9   32.34   11.90
  -2  -5  -9   31.03   10.56
   2  -5  10   40.63   11.89
  -2  -5 -10   42.78   10.32
  -2  -5 -11    6.87    4.15
   2  -5  11   10.16    6.00
  -2  -5 -11    2.66    2.29
  -2  -5 -12  378.14   17.90
   2  -5  12  354.53   16.75
  -2  -5 -12  367.77   18.27
   2  -5  13  370.76   17.45
  -2  -5 -13  301.03   17.55
   2  -5  14  154.22   13.95
  -2  -5 -14  189.28   15.40
   2  -5  15  318.52   16.89
  -2  -5 -15  291.88   17.16
   2  -5  16  353.57   20.66
  -2  -5 -16  350.90   17.46
   2  -5  17  181.54   10.76
  -2  -5 -17  158.30   11.56
   2  -5  18   15.38    7.03
  -2  -5 -18    7.77    5.70
   2  -5  19  173.02   12.70
  -2  -5 -19  187.02   12.90
   2  -5  20   75.13   10.59
  -2  -5 -20   67.63    9.59
   2  -5  21   15.27    5.06
  -2  -5 -21    2.36    3.23
   2  -5  22    0.89    2.79
  -2  -5 -22   -0.91    2.64
   2  -5  23   -0.88    4.32
  -2  -5 -23    1.13    1.91
   2  -5  24   67.13   10.55
  -2  -5 -24   57.43   12.39
   2  -5  25   21.20    6.97
  -2  -5 -25   18.66    7.48
   2  -5  26   -2.30    4.91
  -2  -5 -26    3.93    4.76
  -2   5 -27   63.06   11.77
  -2  -5 -27   56.19   12.44
  -2   5 -28   21.56    9.82
  -2  -5 -28   57.62   57.86
  -2   5 -29  428.10   23.23
  -2  -5 -29  399.13   25.70
  -2   5 -30   90.96   14.79
  -2  -5 -30   62.11   11.79
  -2   5 -31  220.27   20.12
  -2  -5 -31  225.37  207.64
  -2   5 -32  128.19   18.15
  -2  -5 -32  148.55   16.18
  -2   5 -33   26.53    7.95
  -2  -5 -33   35.72   14.89
  -2   5 -34    5.47    5.30
  -2  -5 -34    9.63    8.22
  -2   5 -35    3.37    4.85
  -2  -5 -35   14.67    7.98
  -2   5 -36   21.92   10.13
  -2  -5 -36   24.77    9.64
  -2   5 -37   17.08   10.96
  -2  -5 -37   13.01    8.06
  -2   5 -38   -6.24    5.34
  -2  -5 -38    4.90    5.90
  -2   5 -39   -1.66    5.09
  -2  -5 -39   12.73    7.66
  -2   5 -40   14.89    8.10
  -2  -5 -40   10.31    7.99
  -2   5 -41   12.68    8.76
  -2   5 -42    8.77    6.19
  -2   5 -43    3.22    5.06
  -2   5 -44   14.32    8.98
  -2   5 -45   47.22   23.04
  -2   5 -46   -6.52    4.74
   2   6 -46    2.82    4.46
   2  -6 -46   -2.30    2.85
   2   6 -45   16.01    8.66
   2  -6 -45   10.68    8.57
   2   6 -44   10.43    8.87
   2  -6 -44    3.66    5.22
   2   6 -43   13.08    8.96
   2  -6 -43  -13.61    4.73
   2   6 -42   33.62   19.14
   2  -6 -42   19.47   13.84
   2   6 -41    9.47    8.04
   2  -6 -41   10.83    5.25
   2   6 -40   -1.23    4.05
   2  -6 -40   13.47    8.71
   2   6 -39   12.03    9.47
   2  -6 -39    4.74    6.39
   2   6 -38   14.68    9.25
   2  -6 -38    9.02    8.77
   2   6 -37   -4.74    5.90
   2  -6 -37    8.14    7.99
   2   6 -36   93.82   13.13
   2  -6 -36   86.91   12.61
   2   6 -35   19.79    8.34
   2  -6 -35    0.59    4.82
   2   6 -34   14.99   10.88
   2  -6 -34   -2.48    3.34
   2   6 -33   44.44   11.51
   2  -6 -33   31.52   28.54
   2   6 -32   22.81    9.77
   2  -6 -32   32.53   11.47
   2   6 -31  103.21   95.63
   2  -6 -31   80.04   14.29
   2   6 -30  152.38   15.74
   2  -6 -30  186.28   20.95
   2   6 -29   84.67   16.34
   2  -6 -29   89.93   18.73
   2   6 -28   52.48   13.49
   2  -6 -28   54.85   13.36
   2   6 -27  213.31   23.11
   2  -6 -27  208.91   17.44
   2   6 -26   78.12    8.38
   2  -6 -26   62.95    9.49
   2   6 -25   16.44    8.93
   2  -6 -25    7.35    6.43
   2   6 -24   14.39    7.48
   2  -6 -24    9.76    9.15
   2   6 -23   13.87    6.75
   2  -6 -23   28.74    9.53
   2   6 -22    5.88    8.13
   2  -6 -22   -6.81    3.99
   2   6 -21  242.26   16.83
   2  -6 -21  271.24   20.44
   2   6 -20   63.56   17.39
   2  -6 -20   66.44   15.31
   2   6 -19  522.24   16.82
   2  -6 -19  525.79   19.00
   2   6 -18    8.57    8.15
   2  -6 -18   11.53    6.14
   2   6 -17  170.33   11.83
   2  -6 -17  164.63   12.99
   2   6 -16   23.82   11.41
   2  -6 -16   23.16   10.37
   2   6 -15   19.33   10.93
   2  -6 -15   31.98   10.84
   2   6 -14  502.92   22.54
   2  -6 -14  510.00   23.26
  -2  -6  13   38.14   13.86
   2  -6 -13   54.53   15.01
  -2  -6  12  186.66   14.18
   2  -6 -12  175.37   14.57
  -2  -6  11   27.11    9.41
   2  -6 -11   51.17   13.81
  -2  -6  10  117.58   21.98
   2  -6 -10  107.62   14.58
  -2  -6   9    2.66    3.73
   2  -6  -9    9.85    6.09
  -2  -6   8   23.43    8.53
   2  -6  -8   26.05   10.75
  -2  -6   7  703.50   32.92
   2  -6  -7  692.87   32.96
  -2  -6   6  -10.61    4.18
   2  -6  -6   -0.25    4.18
  -2  -6   5    3.17    3.11
   2  -6  -5   15.48    6.74
  -2  -6   4  437.29   15.53
   2  -6  -4  464.20   19.69
   2   6  -3  488.59   22.91
  -2  -6   3  446.97   15.87
   2  -6  -3  484.14   19.25
   2   6  -2   60.84   66.68
  -2  -6   2   67.42   17.43
   2  -6  -2   66.45   17.84
   2  -6   0 1807.60   29.24
   2   6   2   36.81   13.23
  -2  -6  -2   45.75   11.32
   2  -6   2   68.95   18.60
   2   6   3  438.57   15.32
  -2  -6  -3  461.15   15.90
   2  -6   3  473.10   22.97
   2   6   4  449.56   15.82
  -2  -6  -4  434.13   15.39
   2  -6   4  448.66   17.12
   2   6   5    5.67    3.22
   2  -6   5    9.90    5.71
  -2  -6  -5    5.60    3.06
   2   6   6    1.35    1.38
   2  -6   6   -4.52    3.98
  -2  -6  -6   -1.70    1.47
   2   6   7  640.81   29.66
   2  -6   7  669.88   31.63
  -2  -6  -7  687.35   32.04
   2   6   8   22.26    7.48
   2  -6   8   20.54    7.34
  -2  -6  -8   22.51    7.07
   2   6   9    6.40    3.67
   2  -6   9    2.78    3.67
  -2  -6  -9    4.43    3.81
   2   6  10  109.15   13.64
   2  -6  10  128.96   20.62
  -2  -6 -10  111.25   14.19
   2   6  11   27.70    7.78
   2  -6  11   22.59    6.59
  -2  -6 -11   23.08    7.44
   2   6  12  146.52   16.92
   2  -6  12  160.29   16.63
  -2  -6 -12  166.06   13.35
   2  -6  13   52.09   14.71
  -2  -6 -13   36.48   10.32
   2  -6  14  505.98   24.24
  -2  -6 -14  487.92   21.77
   2  -6  15    7.82    6.63
  -2  -6 -15   35.67   10.44
   2  -6  16   16.93   15.70
  -2  -6 -16   23.84   10.31
   2  -6  17  154.26   16.89
  -2  -6 -17  158.42   10.13
   2  -6  18   11.51    5.42
  -2  -6 -18   18.59    8.43
   2  -6  19  518.74   17.06
  -2  -6 -19  542.38   16.44
  -2  -6 -20   26.73    8.44
   2  -6  21  252.72   18.14
  -2  -6 -21  262.90   14.98
   2  -6  22    8.23    6.66
  -2  -6 -22    2.47    3.06
   2  -6  23   24.23    7.37
  -2  -6 -23   18.10    5.91
   2  -6  24   13.48    6.41
  -2  -6 -24   12.45    5.75
   2  -6  25    7.45    6.54
  -2  -6 -25    5.86    5.59
   2  -6  26   59.70   11.26
  -2  -6 -26   68.85   11.10
   2  -6  27  196.32   16.22
  -2  -6 -27  215.94   15.27
  -2  -6 -28   44.16   13.43
  -2   6 -29   91.86   17.86
  -2  -6 -29   82.46   15.32
  -2   6 -30  145.56   16.05
  -2  -6 -30  179.53    7.05
  -2   6 -31   88.86   15.91
  -2  -6 -31   68.36   13.32
  -2   6 -32   27.25   11.60
  -2  -6 -32   26.42   10.80
  -2   6 -33   39.38    9.02
  -2  -6 -33   27.67    8.76
  -2   6 -34   -5.77    4.02
  -2  -6 -34    2.18    4.38
  -2   6 -35   -6.11    4.51
  -2  -6 -35   14.07    7.80
  -2   6 -36   59.74   13.02
  -2  -6 -36   68.84   12.19
  -2   6 -37    7.49    6.31
  -2  -6 -37   17.98    6.59
  -2   6 -38    5.53    6.08
  -2  -6 -38    8.76    8.45
  -2   6 -39   -1.79    5.47
  -2  -6 -39    3.33    5.47
  -2   6 -40   17.61    9.99
  -2   6 -41   11.85    7.94
  -2   6 -42   26.70   18.06
  -2   6 -43    8.11    6.71
  -2   6 -44   -4.13    4.89
  -2   6 -45    2.08    4.36
  -2   6 -46    1.79    3.57
   2   7 -46   14.97   13.19
   2  -7 -46   12.17    9.57
   2   7 -45   11.57    9.75
   2  -7 -45   20.96   12.75
   2   7 -44    1.20    4.14
   2  -7 -44   -1.28    3.15
   2   7 -43    1.10    4.44
   2  -7 -43    8.22    5.72
   2   7 -42   14.63    9.37
   2  -7 -42    1.94    4.05
   2   7 -41    6.77    7.31
   2  -7 -41  -18.34    5.07
   2   7 -40   15.15   10.25
   2  -7 -40   12.49    8.66
   2   7 -39    5.26    7.03
   2  -7 -39   18.93   11.41
   2   7 -38   14.47   10.17
   2  -7 -38    8.42    8.65
   2   7 -37    9.07    7.71
   2  -7 -37    7.30    7.58
   2   7 -36   85.00   15.09
   2  -7 -36   78.75   18.48
   2   7 -35   14.79   10.19
   2  -7 -35    6.93    8.40
   2   7 -34   93.13   14.91
   2  -7 -34   72.46   13.41
   2   7 -33   -5.97    5.49
   2  -7 -33    4.24    5.63
   2   7 -32   69.08   15.00
   2  -7 -32   86.46   18.20
   2   7 -31   19.54    9.14
   2  -7 -31    7.40    7.99
   2  -7 -30   -5.84    6.01
   2   7 -29   38.55   13.59
   2  -7 -29   48.41   15.02
   2   7 -28   44.05   13.51
   2  -7 -28   21.93    9.96
   2   7 -27  261.98   24.43
   2  -7 -27  268.76   18.45
   2   7 -26    7.49    7.32
   2  -7 -26   -1.70    4.85
   2   7 -25   52.49    9.71
   2  -7 -25   40.00   10.30
   2   7 -24   52.13   11.79
   2  -7 -24   55.00   12.83
   2   7 -23   16.99    7.26
   2  -7 -23   16.05    6.60
   2   7 -22   21.43    7.97
   2  -7 -22   47.50   12.34
   2   7 -21   53.17   15.38
   2  -7 -21   28.86   10.55
   2   7 -20   17.44    6.58
   2  -7 -20   13.36    7.42
   2   7 -19   22.50    9.29
   2  -7 -19   20.40    5.76
   2   7 -18  253.29   17.77
   2  -7 -18  239.13   29.95
   2  -7 -17  816.45   23.26
  -2  -7  16 1520.98   37.12
   2  -7 -16 1681.67   40.58
  -2  -7  15   -3.53    7.28
   2  -7 -15    2.83    3.71
  -2  -7  14  439.68   23.37
   2  -7 -14  428.51   19.05
  -2  -7  13  198.56   23.59
   2  -7 -13  174.01   19.40
  -2  -7  12   28.92    8.64
   2  -7 -12   46.39   34.18
  -2  -7  11   17.98    8.63
   2  -7 -11    6.55    5.55
  -2  -7  10   11.51    6.78
   2  -7 -10   13.68    8.27
  -2  -7   9  125.81   16.77
   2  -7  -9  150.16   13.16
   2  -7  -8    0.58    1.83
  -2  -7   7   -9.03    3.51
   2  -7  -7    8.33    4.73
  -2  -7   6   16.10    5.96
   2  -7  -6   18.72    7.70
  -2  -7   5  182.06   15.48
   2  -7  -5  189.39   13.56
  -2  -7   4  469.94   16.43
   2  -7  -4  526.31   26.25
  -2  -7   3  184.97   12.17
   2   7  -2 2348.88   37.67
  -2  -7   2 2381.51   37.68
   2  -7  -2 2380.89   39.38
   2   7  -1   27.76   11.01
  -2  -7   1   47.59   11.53
   2  -7  -1   35.16   16.12
   2   7   0  301.59   14.86
  -2  -7   0  307.80   16.15
   2   7   1   36.69   13.97
  -2  -7  -1   35.51   11.83
   2  -7   1   47.89   13.51
   2   7   2 2249.77   35.16
   2  -7   2 2267.42   36.22
   2   7   3  185.25   13.45
  -2  -7  -3  197.18   12.83
   2  -7   3  213.15   20.51
   2   7   4  481.72   16.69
  -2  -7  -4  491.38  533.86
   2  -7   4  487.04   17.80
   2   7   5  208.10   13.61
   2  -7   5  224.27  243.77
  -2  -7  -5  196.15   12.62
   2   7   6   16.25    5.32
   2  -7   6   31.70   11.33
  -2  -7  -6   14.87    5.12
   2   7   7   -0.87    1.69
   2  -7   7    0.22    3.25
  -2  -7  -7   -0.64    1.59
   2   7   8   -0.17    1.44
   2  -7   8    3.06    3.36
  -2  -7  -8    0.48    1.85
   2   7   9  115.52   14.49
   2  -7   9  152.78   20.49
  -2  -7  -9  130.86   17.56
   2   7  10   14.20    4.70
   2  -7  10   12.52    7.07
  -2  -7 -10   15.87    5.57
   2   7  11   14.21    6.51
   2  -7  11   13.77    7.74
  -2  -7 -11    7.21    5.76
   2   7  12   34.09    8.35
   2  -7  12   27.94    8.89
  -2  -7 -12   33.17    8.81
   2  -7  13  165.14   22.97
  -2  -7 -13  183.68   14.84
   2  -7  14  380.09   17.95
   2  -7  15   -3.20    3.94
  -2  -7 -15   -3.03    2.58
   2  -7  17  741.02   22.78
  -2  -7 -17  732.00  654.92
   2  -7  18  225.16   14.41
  -2  -7 -18  229.16   13.40
   2  -7  19   22.56    7.83
  -2  -7 -19   40.70    9.93
   2  -7  20   26.12    8.26
  -2  -7 -20   22.87    7.29
   2  -7  21   40.69   12.91
  -2  -7 -21   48.32   12.60
   2  -7  22   34.39   11.62
  -2  -7 -22   45.08   13.87
   2  -7  23   14.44    6.89
  -2  -7 -23    8.46    5.40
   2  -7  24   36.50    9.30
  -2  -7 -24   55.37   11.30
   2  -7  25   15.83    8.70
  -2  -7 -25   37.13   11.00
   2  -7  26    0.82    5.77
  -2  -7 -26    3.82    3.93
   2  -7  27  273.07   13.98
  -2  -7 -27  243.01   17.60
   2  -7  28   43.31   11.29
  -2  -7 -28   29.77   11.04
   2  -7  29   44.84   13.01
  -2  -7 -29   50.91   13.27
  -2   7 -30    6.08    5.85
  -2  -7 -30    4.58    4.59
  -2   7 -31   25.77   11.18
  -2  -7 -31   15.99    7.52
  -2   7 -32   64.15    8.62
  -2  -7 -32   90.91   12.51
  -2   7 -33    1.07    3.00
  -2  -7 -33   13.09    5.52
  -2   7 -34   92.30   16.40
  -2  -7 -34   84.23   17.32
  -2   7 -35    6.64    6.70
  -2  -7 -35   22.31    8.54
  -2   7 -36   81.11   12.38
  -2  -7 -36   81.03   13.25
  -2   7 -37   -6.43    5.86
  -2  -7 -37   -3.16    3.49
  -2   7 -38    9.55    7.06
  -2  -7 -38   22.21   14.77
  -2   7 -39    6.94    6.91
  -2   7 -40    9.89    7.53
  -2   7 -41   -8.86    4.77
  -2   7 -42   14.37    9.57
  -2   7 -43   -0.46    2.87
  -2   7 -44    9.02    7.58
  -2   7 -45   18.54   10.02
  -2   7 -46   11.98    9.37
   2   8 -46    3.32    5.57
   2  -8 -46   -1.71    4.26
   2   8 -45    3.14    6.42
   2  -8 -45    7.97    8.35
   2   8 -44  -11.71    5.40
   2  -8 -44    9.36    7.76
   2   8 -43    9.95    9.94
   2  -8 -43   -8.94    4.59
   2   8 -42    9.13    9.18
   2  -8 -42    1.56    2.86
   2   8 -41   32.58   18.35
   2  -8 -41    4.88    5.01
   2   8 -40   -5.74    6.31
   2  -8 -40   11.05    6.19
   2   8 -39    3.87    5.35
   2  -8 -39    5.70    6.89
   2   8 -38   16.20   10.31
   2  -8 -38    9.25    8.53
   2   8 -37   -1.31    6.41
   2  -8 -37   -2.42    5.72
   2   8 -36   17.70    7.98
   2  -8 -36    3.05    4.70
   2   8 -35   22.33    8.67
   2  -8 -35   -5.51    5.17
   2  -8 -34   11.52    7.38
   2   8 -33   24.68   12.87
   2   8 -32  130.80   20.28
   2  -8 -32  120.24   18.89
   2   8 -31   13.00    8.04
   2  -8 -31   23.99   10.23
   2   8 -30    8.86    6.76
   2  -8 -30    1.11    4.15
   2   8 -29   11.88    8.74
   2  -8 -29    6.79    6.56
   2   8 -28   15.31    8.29
   2  -8 -28   13.45    9.33
   2   8 -27  190.75   24.90
   2  -8 -27  155.08   23.35
   2   8 -26   -4.33    6.16
   2  -8 -26    9.86    8.21
   2   8 -25    7.35    6.59
   2  -8 -25   -0.49    4.67
   2   8 -24    6.58    6.46
   2  -8 -24    5.56    6.30
   2   8 -23   13.02    6.62
   2  -8 -23    7.43    6.72
   2   8 -22    5.24    6.43
   2  -8 -22   17.46    7.15
   2   8 -21   34.16   11.45
   2  -8 -21   50.26   12.67
   2   8 -20   99.72   13.03
   2  -8 -20  117.35   13.35
   2   8 -19   71.04   13.09
   2  -8 -19   75.32   10.03
  -2  -8  18   -5.96    5.80
   2  -8 -18    7.31    4.84
  -2  -8  17  181.81   21.52
   2  -8 -17  173.00   11.19
  -2  -8  16   27.33    9.85
   2  -8 -16   36.41    9.30
  -2  -8  15   -0.60    3.17
  -2  -8  14   17.23    8.93
   2  -8 -14   16.85    8.96
  -2  -8  13  203.69   25.59
   2  -8 -13  210.53   15.61
  -2  -8  12   36.91   14.42
   2  -8 -12   37.60   11.17
  -2  -8  11   22.50    9.60
   2  -8 -11   45.14   13.46
  -2  -8  10    6.94    6.16
   2  -8 -10   13.86    6.92
  -2  -8   9   50.06   14.50
   2  -8  -9   35.83   14.02
  -2  -8   8    1.34    1.92
   2  -8  -8    8.09    4.79
  -2  -8   7   44.80   13.31
   2  -8  -7   52.87   17.02
  -2  -8   6   34.96   12.99
   2  -8  -6   61.68   14.84
  -2  -8   5  153.51   11.18
   2  -8  -5  145.34   11.05
  -2  -8   4   37.73   13.40
   2  -8  -4   31.28   12.42
  -2  -8   3  469.71   18.72
   2  -8  -3  474.63   19.13
  -2  -8   2  887.37   31.82
   2  -8  -2  984.43   41.41
   2   8   0 4014.79   62.43
  -2  -8   0 4103.18   63.86
   2   8   1  873.08   31.17
   2   8   2  912.25   33.03
  -2  -8  -2  970.63   34.67
   2  -8   2  987.46   37.57
   2   8   3  440.14   15.75
  -2  -8  -3  455.26   16.39
   2  -8   3  432.68   16.01
   2   8   4   20.76    7.10
  -2  -8  -4   23.15    8.24
   2  -8   4   26.30   11.14
   2   8   5  139.48  151.59
   2  -8   5  144.97   14.35
  -2  -8  -5  123.78   16.01
   2   8   6   29.08    9.78
   2  -8   6   32.05   11.61
  -2  -8  -6   54.73   13.87
   2   8   7   51.78   12.47
   2  -8   7   48.90   15.36
  -2  -8  -7   43.15   11.45
   2   8   8   -0.07    1.71
   2  -8   8   -0.96    4.16
  -2  -8  -8    2.63    2.47
   2   8   9   54.49   13.11
   2  -8   9   52.72   15.16
  -2  -8  -9   39.90   10.81
   2   8  10    9.99    5.41
   2  -8  10    3.58    4.34
  -2  -8 -10    8.85    4.96
   2   8  11   34.97    9.02
   2  -8  11   38.48   14.58
  -2  -8 -11   51.57   13.94
   2  -8  12   51.92   16.16
  -2  -8 -12   43.30   10.91
   2  -8  13  161.42   19.40
  -2  -8 -13  193.18   14.93
   2  -8  14   13.21    6.84
  -2  -8 -14   10.46    6.44
   2  -8  15   -0.74    2.47
  -2  -8 -15   -2.96    2.25
   2  -8  16   32.60   10.73
  -2  -8 -16   27.55    8.79
   2  -8  18    5.40    5.21
  -2  -8 -18   10.31    5.61
   2  -8  19   83.21    9.73
  -2  -8 -19   81.05    7.66
   2  -8  20   97.31   13.86
  -2  -8 -20   86.96   75.34
   2  -8  21   39.96   12.79
  -2  -8 -21   23.66    6.87
   2  -8  22   23.77    8.86
  -2  -8 -22   12.80    5.75
   2  -8  23   17.89    7.72
  -2  -8 -23   12.42    5.91
   2  -8  24    4.34    5.17
  -2  -8 -24    2.95    4.08
  -2  -8 -25    1.58    2.85
   2  -8  26   14.03    7.73
  -2  -8 -26    6.41    5.13
   2  -8  27  156.13   20.09
  -2  -8 -27  187.33   13.62
   2  -8  28   31.59   29.84
  -2  -8 -28   13.14    6.92
   2  -8  29    8.90    6.13
  -2  -8 -29   -6.69    3.26
   2  -8  30    7.06    6.12
  -2  -8 -30   -1.45    3.05
  -2   8 -31   27.78   12.00
  -2  -8 -31   21.61    9.03
  -2   8 -32  116.44   17.92
  -2  -8 -32  136.20   15.38
  -2   8 -33    4.74    6.08
  -2  -8 -33   13.25    5.55
  -2   8 -34   11.93    8.09
  -2  -8 -34   23.84   13.49
  -2   8 -35   10.22    7.79
  -2  -8 -35    4.41    5.79
  -2   8 -36    4.30    6.81
  -2  -8 -36   13.39    8.24
  -2   8 -37   -8.51    5.47
  -2  -8 -37    5.19    6.27
  -2   8 -38    9.44    6.74
  -2  -8 -38   10.27    7.53
  -2   8 -39   10.12    8.29
  -2   8 -40  -16.88    5.35
  -2   8 -41   25.76   18.09
  -2   8 -42    2.59    4.94
  -2   8 -43    7.53    5.30
  -2   8 -44   15.09   10.31
  -2   8 -45   -2.34    3.34
  -2   8 -46   10.33    7.90
   2   9 -45    7.22    8.10
   2  -9 -45    5.69    5.60
   2   9 -44  -14.69    5.43
   2  -9 -44   -3.20    4.94
   2   9 -43    4.80    6.25
   2  -9 -43    8.34    7.61
   2   9 -42   -4.42    6.99
   2  -9 -42   -7.72    4.13
   2   9 -41   16.07    8.68
   2  -9 -41   11.85    7.75
   2   9 -40   14.51   10.10
   2  -9 -40   23.46   16.89
   2   9 -39    6.85    7.70
   2  -9 -39    7.22    7.69
   2   9 -38    9.13    9.90
   2  -9 -38    5.41    5.83
   2   9 -37   -0.13    6.63
   2  -9 -37    2.29    5.37
   2   9 -36    5.25    7.01
   2  -9 -36  -12.36    5.38
   2   9 -35   12.38    9.07
   2  -9 -35   12.13    7.43
   2   9 -34   21.47    8.54
   2  -9 -34    8.55    8.34
   2   9 -33    8.10    7.10
   2  -9 -33   34.73   15.58
   2   9 -32  110.11   12.93
   2  -9 -32  123.63   16.87
   2   9 -31   40.91   11.68
   2  -9 -31   60.18    9.17
   2   9 -30   81.27   14.29
   2  -9 -30  108.73   15.23
   2   9 -29  151.21   18.67
   2  -9 -29  184.89   21.27
   2   9 -28  258.83   37.69
   2  -9 -28  272.85   27.81
   2   9 -27   67.16   12.86
   2  -9 -27   42.70   10.91
   2   9 -26    8.97    8.22
   2  -9 -26   12.73    7.37
   2   9 -25    4.08    5.79
   2  -9 -25   11.12    7.53
   2   9 -24   -0.02    5.85
   2  -9 -24    2.38    4.49
   2   9 -23   12.01    7.68
   2  -9 -23   -7.89    3.93
   2   9 -22    8.60    6.32
   2  -9 -22   -1.11    4.10
   2   9 -21   32.33   10.40
   2  -9 -21   30.49    9.86
  -2  -9  20    6.64    7.36
   2  -9 -20    3.00    3.90
  -2  -9  19   -0.11    3.82
   2  -9 -19    2.78    3.51
  -2  -9  18   57.92   14.90
   2  -9 -18   39.21   11.09
  -2  -9  17   -7.62    5.37
   2  -9 -17   -2.05    3.43
  -2  -9  16   40.98    9.55
   2  -9 -16   54.79   13.89
  -2  -9  15  124.62   17.79
   2  -9 -15   88.64   19.35
  -2  -9  14   16.17    8.93
   2  -9 -14   45.76    9.73
  -2  -9  13  787.34   35.29
   2  -9 -13  706.28   33.21
  -2  -9  12   14.28    9.21
   2  -9 -12   21.32    8.47
  -2  -9  11  144.68   21.74
   2  -9 -11  138.72   19.16
  -2  -9  10  534.94   25.50
   2  -9 -10  498.76   22.67
  -2  -9   9   62.30   17.14
   2  -9  -9   59.19   16.30
  -2  -9   8   27.71    9.60
   2  -9  -8    7.05    4.63
  -2  -9   7   68.77   15.92
   2  -9  -7   52.15   17.05
  -2  -9   6   10.38    6.48
   2  -9  -6    7.33    5.72
  -2  -9   5  206.51   14.60
   2  -9  -5  192.16   13.96
  -2  -9   4  227.22   12.82
   2  -9  -4  248.33   17.88
  -2  -9   3   15.04    4.84
   2  -9  -3   15.77    9.26
  -2  -9   2  124.81   16.09
   2  -9  -2  111.37   15.72
  -2  -9   1  651.34   30.40
   2  -9  -1  647.98   31.83
   2   9   0   11.34    6.17
  -2  -9   0   15.12    5.73
   2  -9   0   12.23    7.62
   2   9   1  667.56   31.02
  -2  -9  -1  657.20   30.72
   2  -9   1  650.49   32.02
   2   9   2   97.29   13.72
  -2  -9  -2  113.87   15.96
   2  -9   2   53.53   20.29
   2   9   3   13.11    7.00
  -2  -9  -3   23.33    8.25
   2  -9   3   18.53    6.91
   2   9   4  220.30  239.37
  -2  -9  -4  228.41   11.60
   2  -9   4  244.97   14.46
   2   9   5  199.25   13.01
   2  -9   5  189.18   13.04
  -2  -9  -5  196.94   12.84
   2   9   6    6.49    3.88
   2  -9   6    4.69    6.43
  -2  -9  -6    4.24    3.71
   2   9   7   68.71   13.46
   2  -9   7   62.08   15.31
  -2  -9  -7   67.49   13.88
   2   9   8    9.02    5.04
   2  -9   8   17.80    6.56
  -2  -9  -8   11.48    6.77
   2   9   9   55.21   13.88
   2  -9   9   58.40   15.92
  -2  -9  -9   58.11   15.72
   2   9  10  445.62   19.34
   2  -9  10  498.88   23.11
  -2  -9 -10  492.02   22.30
   2   9  11  133.87   15.60
   2  -9  11  158.48   22.49
  -2  -9 -11  153.93   14.61
   2  -9  12   22.40    7.52
  -2  -9 -12   13.07    6.46
   2  -9  13  721.28   33.79
  -2  -9 -13  715.96   32.41
   2  -9  14   43.52   11.29
  -2  -9 -14   56.06   12.29
   2  -9  15   97.37   18.73
  -2  -9 -15   92.09   82.93
   2  -9  16   48.43   12.70
  -2  -9 -16   59.38   14.26
   2  -9  18   30.55    7.75
  -2  -9 -18   60.50   12.70
   2  -9  19    7.87    5.98
  -2  -9 -19    2.17    3.02
   2  -9  20   12.86    6.21
  -2  -9 -20    7.85    6.69
   2  -9  21   12.15    5.98
  -2  -9 -21   18.90    6.26
   2  -9  22   -6.69    3.93
  -2  -9 -22    2.16    2.70
   2  -9  23    3.92    4.87
  -2  -9 -23    1.55    3.21
   2  -9  24    4.32    4.41
  -2  -9 -24    5.44    4.67
   2  -9  25    9.64    8.01
  -2  -9 -25    3.97    4.33
   2  -9  26    8.33    9.04
  -2  -9 -26   16.80    8.16
   2  -9  27   80.92   14.90
  -2  -9 -27   57.46   58.01
   2  -9  28  314.68   33.40
  -2  -9 -28  256.32   24.45
   2  -9  29  133.55   14.94
  -2  -9 -29  127.53   14.59
   2  -9  30   86.08   14.88
  -2  -9 -30   93.23   14.59
   2  -9  31   58.76   11.38
  -2  -9 -31   50.13   14.12
  -2   9 -32   94.14   15.80
  -2  -9 -32  131.59    8.45
  -2   9 -33   -9.82    4.32
  -2  -9 -33   -1.23    2.39
  -2   9 -34   13.48    8.24
  -2  -9 -34   21.12    8.34
  -2   9 -35    3.49    5.33
  -2  -9 -35    3.75    4.99
  -2   9 -36    5.50    5.97
  -2  -9 -36    5.47    5.31
  -2   9 -37   -7.96    5.14
  -2  -9 -37    9.23    8.14
  -2   9 -38   19.82   13.83
  -2   9 -39    9.05    7.37
  -2   9 -40   16.09    8.86
  -2   9 -41    3.62    6.32
  -2   9 -42    7.62    6.16
  -2   9 -43   11.93    8.43
  -2   9 -44   11.05    7.11
  -2   9 -45    1.42    4.37
   2  10 -45    4.74    6.65
   2 -10 -45    8.86    7.07
   2  10 -44    6.21    7.48
   2 -10 -44    6.25    7.00
   2  10 -43    4.21    8.07
   2 -10 -43    2.09    4.22
   2  10 -42   16.52   12.48
   2 -10 -42    0.63    5.08
   2  10 -41   -0.00    7.28
   2 -10 -41    9.85    6.56
   2  10 -40   -0.34    6.31
   2 -10 -40    8.56    6.71
   2  10 -39   14.81    8.75
   2 -10 -39    9.35    7.28
   2  10 -38   32.48   16.53
   2 -10 -38   30.94   16.12
   2  10 -37   -9.35    6.26
   2 -10 -37   -1.53    5.63
   2  10 -36   66.20   12.25
   2 -10 -36   44.93   14.28
   2  10 -35    9.25    9.62
   2 -10 -35   -0.14    5.96
   2  10 -34   21.14    9.45
   2 -10 -34   18.27    9.08
   2  10 -33  -26.57    6.14
   2 -10 -33   -3.14    4.97
   2  10 -32    4.81    6.22
   2 -10 -32    7.55    6.81
   2  10 -31    9.36    8.45
   2 -10 -31   11.79    9.49
   2  10 -30   25.50   10.25
   2 -10 -30   14.06    9.08
   2  10 -29  318.93   26.25
   2 -10 -29  318.08   24.55
   2  10 -28  168.97   16.86
   2 -10 -28  193.08   21.09
   2  10 -27  182.00   28.63
   2 -10 -27  150.84    7.19
   2 -10 -26   44.42   12.58
   2  10 -25   -0.54    3.07
   2 -10 -25   -8.85    4.60
   2  10 -24   71.12   15.85
   2 -10 -24   73.45   77.01
   2  10 -23   38.78   13.32
   2 -10 -23   36.80   11.23
   2 -10 -22   31.38    9.93
  -2 -10  21   16.74    8.01
   2 -10 -21   28.34   23.56
  -2 -10  20    6.41    6.32
   2 -10 -20    9.49    6.88
  -2 -10  19  131.14   14.80
   2 -10 -19  107.81   17.18
  -2 -10  18   29.07    7.08
   2 -10 -18   11.59    7.64
  -2 -10  17   28.50    8.99
   2 -10 -17   33.84    7.22
  -2 -10  16   12.60    6.17
   2 -10 -16   16.21    7.84
  -2 -10  15   67.51   18.88
   2 -10 -15   66.54   17.04
  -2 -10  14   26.15   13.44
   2 -10 -14   52.98   13.24
  -2 -10  13   16.15    8.45
   2 -10 -13   15.55    7.68
  -2 -10  12   17.04   10.04
   2 -10 -12    5.43    4.89
  -2 -10  11  221.71   16.73
   2 -10 -11  221.57   25.27
  -2 -10  10   27.68    9.43
   2 -10 -10   20.26   15.97
  -2 -10   9  503.37   24.28
   2 -10  -9  498.01   21.98
  -2 -10   8   14.23    7.46
   2 -10  -8    6.79    5.39
  -2 -10   7   -1.57    3.54
   2 -10  -7   -4.27    4.96
  -2 -10   6    7.89    4.46
   2 -10  -6   -9.01    3.63
  -2 -10   5   88.93   20.75
   2 -10  -5   79.13   15.52
  -2 -10   4  122.56   16.14
   2 -10  -4  148.03   12.37
  -2 -10   3    7.29    4.72
   2 -10  -3    6.89    4.36
  -2 -10   2  139.59    9.49
   2 -10  -2  161.53   16.06
  -2 -10   1  858.28   31.21
   2 -10  -1  855.96   32.73
  -2 -10   0   -3.06    2.28
   2 -10   0   -0.53    3.89
  -2 -10  -1  844.40   30.31
   2 -10   1  861.86   34.61
   2  10   2  127.60   16.98
  -2 -10  -2  147.42   10.13
   2 -10   2  155.24   20.44
   2  10   3    4.10    3.55
  -2 -10  -3    8.24    4.34
   2 -10   3   10.56    6.60
   2  10   4  117.74   15.27
  -2 -10  -4   86.19   16.80
   2 -10   4  129.42   17.35
   2  10   5   76.80   15.12
   2 -10   5   85.16   22.04
  -2 -10  -5   83.49   16.71
   2  10   6   -1.30    1.79
   2 -10   6    5.89    4.37
  -2 -10  -6    1.69    2.01
   2  10   7    2.74    2.43
   2 -10   7   -3.83    4.51
  -2 -10  -7   -0.99    2.05
   2  10   8    4.06    3.24
  -2 -10  -8    2.88    3.48
   2  10   9  560.21   24.19
   2 -10   9  498.46   25.12
  -2 -10  -9  486.16   21.47
   2  10  10   30.99    8.69
   2 -10  10   21.92    9.14
  -2 -10 -10   17.21    8.10
   2 -10  11  233.29   24.52
  -2 -10 -11  199.19   14.20
   2 -10  12    0.03    6.74
  -2 -10 -12    3.97    3.11
   2 -10  13   11.00    6.88
  -2 -10 -13    7.49    6.01
   2 -10  14   50.48   13.86
  -2 -10 -14   52.65   11.72
   2 -10  15   62.60   16.27
  -2 -10 -15   41.25    6.95
   2 -10  16   15.43    8.08
  -2 -10 -16    9.62    6.02
   2 -10  17   46.52   11.62
  -2 -10 -17   43.69   10.78
   2 -10  18   20.47    6.96
  -2 -10 -18   14.46    7.80
   2 -10  19   75.13   11.89
  -2 -10 -19  116.16    9.37
   2 -10  20   22.77    7.88
  -2 -10 -20   14.28    5.82
   2 -10  21   16.37    6.71
  -2 -10 -21   23.72    7.38
   2 -10  22   51.54    9.97
  -2 -10 -22   62.31   12.54
   2 -10  23   22.42    6.38
  -2 -10 -23   27.36    6.47
   2 -10  24   57.37    8.91
  -2 -10 -24   64.65   10.61
   2 -10  25    6.34    6.10
  -2 -10 -25    1.43    2.48
   2 -10  26   55.28   11.50
  -2 -10 -26   44.55   10.29
   2 -10  27  178.71   23.95
  -2 -10 -27  175.23   19.26
   2 -10  28  186.87   25.32
  -2 -10 -28  168.20    8.97
   2 -10  29  325.39   34.95
  -2 -10 -29  305.03   23.19
   2 -10  30   10.07    7.20
  -2 -10 -30    9.01    5.86
   2 -10  31    1.99    4.32
  -2 -10 -31   12.22    6.18
   2 -10  32   12.82    8.11
  -2 -10 -32   17.83    8.16
  -2  10 -33   -0.74    3.26
  -2 -10 -33    4.54    7.12
  -2  10 -34    4.05    5.75
  -2 -10 -34   -8.38    3.63
  -2  10 -35   23.36    9.83
  -2 -10 -35    6.06    6.20
  -2  10 -36   41.77   12.42
  -2 -10 -36   48.21   15.06
  -2  10 -37    4.99    8.19
  -2  10 -38   40.55   14.93
  -2  10 -39   -0.63    4.03
  -2  10 -40    1.58    3.55
  -2  10 -41    4.59    6.38
  -2  10 -42   15.84    9.18
  -2  10 -43   15.79   10.63
  -2  10 -44   10.31    7.86
  -2  10 -45    0.61    3.20
   2  11 -45    9.11    6.72
   2 -11 -45   12.12    8.98
   2  11 -44    0.82    3.37
   2 -11 -44    5.36    5.43
   2  11 -43   14.10    8.87
   2 -11 -43   10.21    7.70
   2  11 -42   14.02    7.52
   2 -11 -42   -2.88    4.59
   2  11 -41   -2.93    4.26
   2 -11 -41   -3.27    4.29
   2  11 -40   20.93   13.10
   2 -11 -40   15.72    8.71
   2  11 -39  -11.35    5.91
   2 -11 -39   -4.55    5.19
   2  11 -38   21.17   11.51
   2 -11 -38    1.86    4.48
   2  11 -37   13.10    9.42
   2 -11 -37   20.82   14.71
   2  11 -36   20.66   15.60
   2 -11 -36   20.31   14.81
   2  11 -35   30.85   16.02
   2 -11 -35   12.34   11.57
   2  11 -34    8.76    8.81
   2 -11 -34   -3.52    5.62
   2  11 -33  154.98   36.31
   2 -11 -33  134.70   26.01
   2 -11 -32   27.33    8.47
   2  11 -31   -5.05    5.29
   2 -11 -31    9.32    7.61
   2  11 -30   37.44   13.27
   2 -11 -30   22.75   10.31
   2  11 -29   81.14   13.19
   2 -11 -29  105.73   15.60
   2  11 -28   22.53   12.66
   2 -11 -28   11.57    9.20
   2  11 -27   31.41   12.69
   2 -11 -27   22.94    9.71
   2  11 -26   29.23   12.22
   2 -11 -26   24.57    9.05
   2  11 -25   31.03   13.23
   2 -11 -25   15.38    7.54
   2  11 -24   12.03    8.20
   2 -11 -24    7.75    6.76
  -2 -11  23   -1.79    7.16
   2 -11 -23   23.81   10.94
  -2 -11  22   28.81   10.58
  -2 -11  21   -0.99    6.43
  -2 -11  20   38.54   14.28
   2 -11 -20   34.26   11.13
  -2 -11  19   51.02   14.47
   2 -11 -19   35.32   11.66
  -2 -11  18   30.79    8.90
   2 -11 -18   68.50   10.05
  -2 -11  17   20.90    7.26
   2 -11 -17   19.77    6.97
  -2 -11  16   28.12   25.02
   2 -11 -16   22.24    7.68
  -2 -11  15   11.50    6.64
   2 -11 -15   -7.44    3.51
  -2 -11  14   12.73    5.97
   2 -11 -14    0.96    3.07
  -2 -11  13  121.56   15.77
   2 -11 -13  104.67   20.43
  -2 -11  12    8.68    5.28
   2 -11 -12    1.59    3.19
  -2 -11  11 1070.25   47.28
   2 -11 -11 1104.65   49.85
  -2 -11  10   57.76   19.27
   2 -11 -10   71.07   14.13
  -2 -11   9  106.02   17.59
   2 -11  -9   63.86   15.01
  -2 -11   8 1017.37   44.93
   2 -11  -8 1023.52   45.77
  -2 -11   7   23.00    8.01
   2 -11  -7   11.83    7.35
  -2 -11   6  148.01   11.87
   2 -11  -6  215.20   27.67
  -2 -11   5   54.00   14.11
   2 -11  -5   57.48   16.43
  -2 -11   4  228.35   15.35
   2 -11  -4  243.15   16.75
  -2 -11   3   -0.93    3.11
  -2 -11   2    5.88    3.67
   2 -11  -2    7.56    4.25
  -2 -11   1   32.65   13.18
   2 -11  -1   23.03   10.06
  -2 -11   0   19.25    6.23
   2 -11   0   20.60    7.80
  -2 -11  -1   49.27   12.69
   2 -11   1   31.86   13.08
  -2 -11  -2    5.19    3.31
   2 -11   2    2.61    3.16
  -2 -11  -3   -1.88    2.38
   2 -11   3    6.49    4.23
   2 -11   5   54.49   15.82
  -2 -11  -5   55.87   14.12
   2  11   6  178.80   15.36
   2 -11   6  173.76   14.94
  -2 -11  -6  180.38   15.42
   2  11   7   22.25    6.32
   2 -11   7   24.17    8.86
  -2 -11  -7   33.78    8.51
   2 -11   8  996.66   46.25
  -2 -11  -8  969.22   43.50
   2 -11   9   84.85   62.97
  -2 -11  -9   82.72   12.83
   2 -11  10   71.57   16.83
  -2 -11 -10   63.83    8.88
   2 -11  11 1040.21   48.18
  -2 -11 -11 1025.80   45.33
   2 -11  12    1.51    4.19
  -2 -11 -12    5.43    4.43
   2 -11  13   83.68   22.31
  -2 -11 -13  111.35   17.33
   2 -11  14    2.97    4.85
  -2 -11 -14   -1.41    2.18
   2 -11  15    4.10    4.66
  -2 -11 -15    7.91    5.03
   2 -11  16    7.47    5.37
  -2 -11 -16   16.11    4.62
   2 -11  17   17.12    7.11
  -2 -11 -17   30.72    5.97
   2 -11  18   70.31    9.58
  -2 -11 -18   75.00    7.76
   2 -11  19   50.77   12.93
  -2 -11 -19   50.37   13.40
   2 -11  20   13.87    6.02
  -2 -11 -20   37.02   11.60
   2 -11  21    4.65    4.30
  -2 -11 -21   -1.37    2.83
   2 -11  22   35.16   10.30
  -2 -11 -22   40.44   10.39
   2 -11  23    2.32    4.18
  -2 -11 -23   13.25    6.41
   2 -11  24    8.44    5.59
  -2 -11 -24   -3.84    3.01
   2 -11  25   11.83    6.60
  -2 -11 -25   17.02    8.59
   2 -11  26   40.68   41.12
  -2 -11 -26   15.62    7.87
   2 -11  27   39.89   13.73
  -2 -11 -27   20.99    8.86
   2 -11  28   17.87    8.56
  -2 -11 -28   14.70    6.76
   2 -11  29  114.39   10.15
  -2 -11 -29   75.51   13.72
   2 -11  30   21.68   11.42
  -2 -11 -30   12.95    6.60
   2 -11  31    9.07    7.71
  -2 -11 -31   -8.09    3.23
   2 -11  32   29.67   10.79
  -2 -11 -32   39.56    9.80
   2 -11  33  163.20   33.14
  -2 -11 -33  194.75   28.93
  -2 -11 -34  -14.44    3.51
  -2  11 -35   15.71   10.84
  -2 -11 -35   16.41   10.22
  -2  11 -36   17.01   10.36
  -2  11 -37   23.50    9.29
  -2  11 -38   12.71    8.62
  -2  11 -39   -4.06    5.49
  -2  11 -40    7.12    5.94
  -2  11 -41   -2.47    4.86
  -2  11 -42   12.10    9.99
  -2  11 -43    6.49    6.91
  -2  11 -44   -3.00    5.32
  -2  11 -45   -1.71    3.90
   2  12 -45   11.81    9.09
   2 -12 -45    0.29    3.80
   2  12 -44   -4.43    4.10
   2 -12 -44    9.19    6.77
   2  12 -43    7.33    6.90
   2 -12 -43   -0.04    4.63
   2  12 -42    9.43    8.67
   2 -12 -42   -5.73    4.52
   2  12 -41   -7.65    7.60
   2 -12 -41   -1.74    2.81
   2  12 -40   15.63    9.31
   2 -12 -40   11.27    5.86
   2  12 -39  -10.97    5.86
   2 -12 -39   -4.06    4.90
   2  12 -38    9.26    7.69
   2 -12 -38    9.70    8.29
   2 -12 -37   64.00   18.23
   2 -12 -36    9.14    8.38
   2  12 -35   14.35   10.52
   2 -12 -35   24.65    9.24
   2  12 -34    0.08    4.26
   2 -12 -34    9.76    7.74
   2  12 -33   38.46   11.82
   2 -12 -33   33.19    8.25
   2  12 -32   34.25   15.33
   2 -12 -32   28.83    8.99
   2  12 -31   34.36   13.70
   2 -12 -31   30.85    9.05
   2  12 -30    9.01    8.27
   2 -12 -30    7.41    6.90
   2  12 -29    0.51    3.58
   2 -12 -29    4.97    4.95
   2  12 -28   22.87    9.32
   2 -12 -28   14.11    8.12
   2  12 -27    1.84    3.65
   2 -12 -27   -0.27    5.82
   2  12 -26   14.78    8.89
   2 -12 -26   10.52    7.37
   2 -12 -25  101.32   17.16
  -2 -12  24    3.58    5.06
   2 -12 -24  -13.27    4.93
  -2 -12  23    3.21    4.95
   2 -12 -23    1.09    3.57
  -2 -12  22   -9.55    6.54
   2 -12 -22   -2.90    4.35
  -2 -12  21   -1.70    6.34
   2 -12 -21   -3.53    4.16
  -2 -12  20    1.86    4.05
   2 -12 -20    1.71    2.79
  -2 -12  19   60.15   17.06
   2 -12 -19   48.08   13.66
  -2 -12  18    8.97    6.25
   2 -12 -18    6.48    6.49
  -2 -12  17  329.14   20.04
   2 -12 -17  347.84   18.04
  -2 -12  16   21.92    8.45
   2 -12 -16   22.86    7.31
  -2 -12  15    4.92    4.21
   2 -12 -15   -2.09    3.72
  -2 -12  14   38.63   12.29
   2 -12 -14   44.35   12.35
  -2 -12  13   72.85   20.11
   2 -12 -13   63.97   17.77
  -2 -12  12    5.49    5.29
   2 -12 -12    4.32    3.91
  -2 -12  11   88.87   16.66
   2 -12 -11   71.00   13.46
  -2 -12  10  297.32   20.81
   2 -12 -10  299.04   18.17
  -2 -12   9   10.26    6.21
   2 -12  -9    9.46    5.28
  -2 -12   8   10.09    6.48
   2 -12  -8   14.24    8.00
  -2 -12   7  690.83   33.19
   2 -12  -7  696.29   31.83
  -2 -12   6   -3.62    4.19
   2 -12  -6   -2.34    4.70
  -2 -12   5   18.62    9.13
   2 -12  -5   -1.58    4.27
  -2 -12   4   70.29   12.20
   2 -12  -4   72.86   18.96
  -2 -12   3   82.51   14.75
   2 -12  -3   93.52   17.73
  -2 -12   2   22.27    7.22
   2 -12  -2   19.17    9.34
  -2 -12   1    2.12    3.02
   2 -12  -1    3.34    4.11
  -2 -12   0   45.28   12.14
   2 -12   0   44.36   12.52
  -2 -12  -1    5.91    4.64
   2 -12   1    2.94    4.31
  -2 -12  -2   20.97    7.01
   2 -12   2   11.10    6.70
  -2 -12  -3   80.63   13.34
   2 -12   3   95.77   14.89
  -2 -12  -4   99.24   13.71
   2 -12   4   59.56   21.56
   2 -12   5    5.27    5.56
  -2 -12  -5    4.84    4.29
   2 -12   6    9.51    6.27
  -2 -12  -6    3.65    3.08
   2 -12   7  701.42   33.42
  -2 -12  -7  676.14   31.23
   2 -12   8   11.61    5.79
  -2 -12  -8    2.64    3.05
   2 -12   9   -8.56    5.98
  -2 -12  -9    1.20    2.16
   2 -12  10  278.01   19.22
  -2 -12 -10  303.80   17.67
   2 -12  11   71.81   18.64
  -2 -12 -11   82.78   12.09
   2 -12  12    3.54    4.07
  -2 -12 -12   -7.04    2.09
   2 -12  13   41.83   11.78
  -2 -12 -13   62.85   14.47
   2 -12  14   43.25   10.55
  -2 -12 -14   27.92    9.00
   2 -12  15    8.49    6.00
  -2 -12 -15    3.55    3.33
   2 -12  16   26.87   10.05
  -2 -12 -16   22.27    6.93
   2 -12  17  290.87   20.11
  -2 -12 -17  320.13   17.58
   2 -12  18   -0.82    4.59
  -2 -12 -18   14.42    6.11
   2 -12  19   66.66    9.92
  -2 -12 -19   57.83   14.99
   2 -12  20   -4.97    4.21
  -2 -12 -20    3.97    3.51
   2 -12  21   18.77    7.78
  -2 -12 -21    8.32    5.26
   2 -12  22    6.62    6.57
  -2 -12 -22    5.55    6.21
   2 -12  23   -2.19    4.43
  -2 -12 -23   -0.47    3.10
   2 -12  24    9.59   10.69
  -2 -12 -24    0.72    2.02
   2 -12  25  124.34   15.68
  -2 -12 -25  117.02   10.64
   2 -12  26   10.78    7.44
  -2 -12 -26   11.50    8.19
   2 -12  27    3.37    3.96
  -2 -12 -27   23.51   14.39
   2 -12  28    8.46    6.42
  -2 -12 -28   11.95    6.77
   2 -12  29   -9.61    7.20
  -2 -12 -29    5.50    5.52
   2 -12  30   12.60    7.03
  -2 -12 -30   -2.34    3.50
   2 -12  31   -4.10    6.96
  -2 -12 -31   22.16   10.76
   2 -12  32   26.33    8.82
  -2 -12 -32   21.01   10.84
   2 -12  33   35.50   11.55
  -2 -12 -33   29.49   12.53
   2 -12  34    2.80    5.59
  -2 -12 -34    5.89    6.65
  -2  12 -35   -0.20    3.89
  -2  12 -36    6.08    7.41
  -2  12 -37   75.91   16.29
  -2  12 -38   10.85    7.36
  -2  12 -39   -3.82    5.55
  -2  12 -40   -5.45    5.05
  -2  12 -41   15.59    9.30
  -2  12 -42   -0.03    5.27
  -2  12 -43    7.15    7.04
  -2  12 -44   -4.50    5.48
  -2  12 -45   -3.18    4.75
   2  13 -44    6.16    6.48
   2 -13 -44   -0.96    4.47
   2 -13 -43  -11.69    4.42
   2  13 -42   25.97   14.42
   2 -13 -42   16.23   11.85
   2  13 -41   12.12   10.32
   2 -13 -41   12.35   10.44
   2  13 -40   20.73   20.33
   2 -13 -40    5.56    7.52
   2  13 -39   32.84   16.22
   2 -13 -39   15.74    8.90
   2  13 -38    8.74    8.42
   2 -13 -38   13.26    7.99
   2  13 -37    2.64    4.82
   2 -13 -37   17.58   10.18
   2  13 -36   14.47   10.07
   2 -13 -36    4.94    6.37
   2  13 -35   -3.89    7.89
   2 -13 -35    2.36    4.91
   2  13 -34   48.26   19.80
   2 -13 -34   32.06   11.33
   2 -13 -33   73.01   18.21
   2 -13 -32  171.54   24.92
   2  13 -31    4.82    8.58
   2 -13 -31    0.85    2.08
   2  13 -30   30.18   25.48
   2 -13 -30   11.90   11.31
   2  13 -29   67.02    9.41
   2 -13 -29   32.53   12.75
   2  13 -28   12.91    8.24
   2 -13 -28  -13.01    5.30
   2  13 -27    1.25    4.13
   2 -13 -27    4.51    7.41
   2 -13 -26    3.72    4.72
  -2 -13  25   -4.30    7.19
   2 -13 -25    7.89    5.69
  -2 -13  24   30.69   11.23
   2 -13 -24   25.73   10.36
  -2 -13  23   44.48   13.33
   2 -13 -23   49.74   11.77
  -2 -13  22  -10.39    6.68
   2 -13 -22   10.27    6.94
  -2 -13  21   15.69   14.22
   2 -13 -21   11.54    6.71
  -2 -13  20   39.17   11.56
   2 -13 -20   32.82   10.29
  -2 -13  19  -12.02    6.02
   2 -13 -19    4.01    3.96
  -2 -13  18  166.03   14.53
   2 -13 -18  143.95    5.65
  -2 -13  17  355.22   21.34
   2 -13 -17  336.62   19.89
  -2 -13  16  112.08   97.54
   2 -13 -16  119.09    9.29
  -2 -13  15  -10.04    5.50
   2 -13 -15   -0.61    3.86
  -2 -13  14   32.23   11.98
   2 -13 -14   30.41   10.20
  -2 -13  13   -3.48    5.05
   2 -13 -13    2.89    4.66
  -2 -13  12   82.56   20.74
   2 -13 -12   48.30   13.87
  -2 -13  11   11.36    6.48
   2 -13 -11   10.03    6.65
  -2 -13  10   12.13    6.26
   2 -13 -10   24.08   10.06
  -2 -13   9  117.89   19.90
   2 -13  -9   99.91   16.75
  -2 -13   7   25.25    8.62
   2 -13  -7   33.50    9.96
  -2 -13   6   18.85    9.79
   2 -13  -6    4.01    3.99
  -2 -13   5  476.85   23.44
   2 -13  -5  472.26   22.22
  -2 -13   4   62.91   46.89
   2 -13  -4   62.89   16.40
  -2 -13   3   72.66   10.49
   2 -13  -3   71.58   12.33
  -2 -13   2   15.76    8.13
   2 -13  -2   20.51   16.31
  -2 -13   1  411.09   20.81
   2 -13  -1  430.40   20.17
  -2 -13   0   16.90    7.60
   2 -13   0   16.34    9.59
  -2 -13  -1  410.14   20.61
   2 -13   1  427.61   19.93
  -2 -13  -2   16.02    8.02
   2 -13   2   24.59    8.25
  -2 -13  -3   58.16   19.19
   2 -13   3   67.88   12.69
  -2 -13  -4   36.33   11.21
   2 -13   4   74.47   11.84
  -2 -13  -5  487.28   23.59
   2 -13   5  526.64   29.80
   2 -13   6   15.34    7.48
  -2 -13  -6    1.65    2.44
   2 -13   7   17.04    9.96
  -2 -13  -7   18.37    8.40
   2 -13   8  317.25   17.42
  -2 -13  -8  290.68   19.66
   2 -13   9   97.64   19.73
  -2 -13  -9   93.91   10.38
   2 -13  11    8.03    6.41
  -2 -13 -11   11.96    6.62
   2 -13  12   77.79   21.51
  -2 -13 -12   25.16   10.75
   2 -13  13   -9.53    5.65
  -2 -13 -13    2.86    3.98
   2 -13  14   31.24   11.29
  -2 -13 -14   34.59   10.30
   2 -13  15   -1.92    5.59
  -2 -13 -15   -1.85    2.39
   2 -13  16  115.09   17.25
  -2 -13 -16  111.16   12.07
   2 -13  17  307.72   18.75
  -2 -13 -17  328.23   17.69
   2 -13  18  136.57   15.29
  -2 -13 -18  140.01    5.62
   2 -13  19   -1.46    3.14
  -2 -13 -19    8.17    6.34
   2 -13  20   31.79   10.04
  -2 -13 -20   33.21    8.63
   2 -13  21   11.90    6.09
  -2 -13 -21    9.35    6.28
  -2 -13 -22    3.20    4.11
   2 -13  23   19.03    6.66
  -2 -13 -23   24.32   10.58
   2 -13  24   19.18    9.68
  -2 -13 -24   24.61    8.33
   2 -13  25   10.97    7.00
  -2 -13 -25    7.75    4.33
   2 -13  26   -6.26    5.53
  -2 -13 -26    9.69    6.77
   2 -13  27   -6.05    5.86
  -2 -13 -27    7.09    5.61
   2 -13  28    2.90    4.97
  -2 -13 -28    3.49    4.62
   2 -13  29   65.92   10.85
  -2 -13 -29   39.92   10.52
   2 -13  30   12.38    7.86
  -2 -13 -30   17.02    8.82
   2 -13  31   13.41    5.80
  -2 -13 -31   -1.51    3.92
   2 -13  32  121.53   23.13
  -2 -13 -32  153.30   24.50
  -2 -13 -33   65.29   18.27
   2 -13  34   27.94   11.00
   2 -13  35    2.17    3.76
  -2  13 -36   17.94   11.39
  -2  13 -37   10.95    8.83
  -2  13 -38    8.21    8.74
  -2  13 -39   22.78   16.12
  -2  13 -40   35.22   20.07
  -2  13 -41    0.04    3.14
  -2  13 -42   -1.34    5.29
  -2  13 -43   12.51    7.56
  -2  13 -44   30.12   24.63
   2  14 -44   -9.68    5.26
   2 -14 -44   -4.05    4.63
   2  14 -43   14.08    7.90
   2 -14 -43    4.46    5.68
   2  14 -42   20.88   15.68
   2 -14 -42   -0.19    2.90
   2  14 -41   -1.96    4.31
   2 -14 -41    8.76    6.34
   2  14 -40    7.21    6.19
   2 -14 -40  -13.00    4.33
   2  14 -39   18.62   10.82
   2 -14 -39   21.32   19.89
   2  14 -38   15.68    8.77
   2 -14 -38    9.30    7.21
   2  14 -37   -2.80    6.80
   2 -14 -37    0.32    3.58
   2 -14 -36    8.00    6.67
   2  14 -35   20.89   17.69
   2 -14 -35    5.10    7.03
   2  14 -34    5.00    7.43
   2 -14 -34   22.43    8.99
   2  14 -33  -18.93    6.38
   2 -14 -33  -11.10    5.28
   2  14 -32    4.73    5.76
   2 -14 -32    9.47    6.96
   2  14 -31    6.97    6.22
   2 -14 -31   -4.96    4.17
   2  14 -30   14.35    8.37
   2 -14 -30   17.15   15.90
   2  14 -29   -4.25    5.74
   2 -14 -29    3.22    5.38
   2  14 -28   -2.22    6.21
   2 -14 -28   10.29    7.50
  -2 -14  27   12.47    8.82
   2 -14 -27    7.40    6.75
  -2 -14  26   -2.86    7.38
   2 -14 -26   14.94    8.98
  -2 -14  25   -1.36    7.30
   2 -14 -25    3.53    4.64
  -2 -14  24   11.32    7.43
   2 -14 -24   -3.17    3.41
  -2 -14  23   10.80    8.39
   2 -14 -23   12.76    8.41
  -2 -14  22   25.00   12.48
   2 -14 -22   36.95   12.26
  -2 -14  21    3.03    4.49
   2 -14 -21    7.11    6.66
  -2 -14  20    5.37    6.32
   2 -14 -20    4.06    4.54
  -2 -14  19   74.17   13.62
   2 -14 -19   56.33   12.03
  -2 -14  18    8.38    7.57
   2 -14 -18   -0.62    2.59
  -2 -14  17   -1.99    4.53
   2 -14 -17    4.44    4.67
  -2 -14  16    7.59    5.54
   2 -14 -16   23.60    7.49
  -2 -14  15   33.62    7.53
   2 -14 -15   32.88    8.22
  -2 -14  14    6.74    7.02
   2 -14 -14    0.98    2.64
  -2 -14  13  658.57   36.43
   2 -14 -13  650.69   20.26
  -2 -14  12  101.13   19.65
   2 -14 -12   65.28   19.33
  -2 -14  11   -2.47    4.97
   2 -14 -11    5.49    5.94
  -2 -14  10   53.41   16.35
   2 -14 -10   55.70   18.22
  -2 -14   9  264.90   16.73
   2 -14  -9  292.60   15.57
  -2 -14   8    8.93    6.03
   2 -14  -8    9.10    6.47
  -2 -14   7  126.09   16.42
   2 -14  -7  115.06   14.45
  -2 -14   6  177.95   14.83
   2 -14  -6  136.92   16.55
  -2 -14   5    8.31    6.03
   2 -14  -5   -2.18    4.89
  -2 -14   4   17.95    9.05
   2 -14  -4   25.81    9.49
  -2 -14   3 1423.98   62.93
   2 -14  -3 1544.93   69.99
  -2 -14   2    7.30    5.85
   2 -14  -2    1.92    4.78
  -2 -14   1    7.65    6.00
   2 -14  -1    1.11    3.00
  -2 -14   0    7.21    5.71
   2 -14   0   19.15    9.64
  -2 -14  -1    3.99    3.99
   2 -14   1   23.99    9.65
  -2 -14  -2    3.08    3.99
   2 -14   2   26.66    9.41
  -2 -14  -3 1406.49   61.66
   2 -14   3 1522.34   71.98
  -2 -14  -4    8.08    5.07
   2 -14   4   25.41   13.38
  -2 -14  -5    0.02    1.87
   2 -14   5    0.44    5.06
   2 -14   6  188.85   14.53
  -2 -14  -6  179.96   17.20
   2 -14   7  156.83   21.90
  -2 -14  -7  117.47   14.80
   2 -14   8    4.01    6.84
  -2 -14  -8    2.91    4.43
   2 -14   9  299.81   16.31
  -2 -14  -9  287.54  257.41
   2 -14  10   63.99   16.44
  -2 -14 -10   76.20   16.94
   2 -14  11  -16.61    5.85
  -2 -14 -11   -1.63    2.38
   2 -14  12   89.22   21.09
  -2 -14 -12   53.67   11.23
   2 -14  13  632.58   23.88
  -2 -14 -13  625.79   18.85
   2 -14  14   -1.68    6.21
  -2 -14 -14    6.10    4.47
   2 -14  15   36.99   10.19
  -2 -14 -15   29.84    5.61
   2 -14  16   26.72    9.30
   2 -14  17    7.24    6.54
  -2 -14 -17    8.95    7.31
   2 -14  18   -9.69    5.03
  -2 -14 -18    9.41    6.01
   2 -14  19   64.17   10.32
  -2 -14 -19   46.34   38.39
[truncated: 1,283,572 more chars]
