# Supplementary material for: Nitrogen-embedded buckybowl and its assembly with C60
Source: Nat Commun. 2015 Sep 4;6:8215. doi: 10.1038/ncomms9215 (PMC4569845; doi:10.1038/ncomms9215)
Supplement: Supplementary Data 4 — Crystal data for 5-C60 [file ncomms9215-s5.cif]

 
data_shelxl
 
_audit_creation_method            SHELXL-2014
_chemical_name_systematic
;
 ?
;
_chemical_name_common             ?
_chemical_melting_point           ?
_chemical_formula_moiety          ?
_chemical_formula_sum
 'C112.50 H47 Cl N O0' 
_chemical_formula_weight          1447.96

loop_
 _atom_type_symbol
 _atom_type_description
 _atom_type_scat_dispersion_real
 _atom_type_scat_dispersion_imag
 _atom_type_scat_source
 'C'  'C'   0.0033   0.0016
 'International Tables Vol C Tables 4.2.6.8 and 6.1.1.4'
 'H'  'H'   0.0000   0.0000
 'International Tables Vol C Tables 4.2.6.8 and 6.1.1.4'
 'N'  'N'   0.0061   0.0033
 'International Tables Vol C Tables 4.2.6.8 and 6.1.1.4'
 'Cl'  'Cl'   0.1484   0.1585
 'International Tables Vol C Tables 4.2.6.8 and 6.1.1.4'
 'O'  'O'   0.0106   0.0060
 'International Tables Vol C Tables 4.2.6.8 and 6.1.1.4'
 
_space_group_crystal_system       triclinic
_space_group_IT_number            2
_space_group_name_H-M_alt         'P -1'
_space_group_name_Hall            '-P 1'
 
_shelx_space_group_comment
;
The symmetry employed for this shelxl refinement is uniquely defined
by the following loop, which should always be used as a source of
symmetry information in preference to the above space-group names.
They are only intended as comments.
;
 
loop_
 _space_group_symop_operation_xyz
 'x, y, z'
 '-x, -y, -z'
 
_cell_length_a                    13.462(14)
_cell_length_b                    14.743(15)
_cell_length_c                    18.096(19)
_cell_angle_alpha                 98.297(17)
_cell_angle_beta                  101.322(14)
_cell_angle_gamma                 97.33(2)
_cell_volume                      3439(6)
_cell_formula_units_Z             2
_cell_measurement_temperature     103(2)
_cell_measurement_reflns_used           7819
_cell_measurement_theta_min             3.00
_cell_measurement_theta_max             27.41
 
_exptl_crystal_description              prism
_exptl_crystal_colour                   black 
_exptl_crystal_density_meas       ? 
_exptl_crystal_density_method     'not measured'              
_exptl_crystal_density_diffrn     1.398          
_exptl_crystal_F_000              1492
_exptl_transmission_factor_min    ?                                             
_exptl_transmission_factor_max    ?                                             
_exptl_crystal_size_max           0.180
_exptl_crystal_size_mid           0.140
_exptl_crystal_size_min           0.050
_exptl_absorpt_coefficient_mu     0.118
_shelx_estimated_absorpt_T_min    0.979
_shelx_estimated_absorpt_T_max    0.994
_exptl_absorpt_correction_type          multi-scan
_exptl_absorpt_process_details         'REQAB (Rigaku, 1998)'
_exptl_absorpt_correction_T_min         0.551
_exptl_absorpt_correction_T_max         0.971
 
_exptl_special_details
;
 ?
;
 
_diffrn_ambient_temperature       103(2)
_diffrn_radiation_wavelength      0.71075
_diffrn_radiation_type            MoK\a
_diffrn_source                    ?                       
_diffrn_measurement_device_type   'Rigaku Saturn724' 
_diffrn_measurement_method        \w 
_diffrn_detector_area_resol_mean  14.222 
_diffrn_reflns_number             21836
_diffrn_reflns_av_unetI/netI      0.1760
_diffrn_reflns_av_R_equivalents   0.0992
_diffrn_reflns_limit_h_min        -15
_diffrn_reflns_limit_h_max        15
_diffrn_reflns_limit_k_min        -17
_diffrn_reflns_limit_k_max        17
_diffrn_reflns_limit_l_min        -21
_diffrn_reflns_limit_l_max        19
_diffrn_reflns_theta_min          3.005
_diffrn_reflns_theta_max          25.000
_diffrn_reflns_theta_full         25.242
_diffrn_measured_fraction_theta_max   0.974
_diffrn_measured_fraction_theta_full  0.948
_diffrn_reflns_Laue_measured_fraction_max    0.974
_diffrn_reflns_Laue_measured_fraction_full   0.948
_diffrn_reflns_point_group_measured_fraction_max   0.974
_diffrn_reflns_point_group_measured_fraction_full  0.948
_reflns_number_total              11796
_reflns_number_gt                 4562
_reflns_threshold_expression      'I > 2\s(I)'
_reflns_Friedel_coverage          0.000
_reflns_Friedel_fraction_max      .
_reflns_Friedel_fraction_full     .
 
_reflns_special_details
;
 Reflections were merged by SHELXL according to the crystal
 class for the calculation of statistics and refinement.
 
 _reflns_Friedel_fraction is defined as the number of unique
 Friedel pairs measured divided by the number that would be
 possible theoretically, ignoring centric projections and
 systematic absences.
;
 
_computing_data_collection        'CrystalClear (Rigaku Inc., 2008)'
_computing_cell_refinement        CrystalClear
_computing_data_reduction         CrystalClear
_computing_structure_solution     SIR97
_computing_structure_refinement   'SHELXL-2014 (Sheldrick, 2014)'
_computing_molecular_graphics     'CrystalStructure 4.0 (Rigaku, 2010)'
_computing_publication_material   'CrystalStructure 4.0'
 
_refine_special_details
;
 ?
;
_refine_ls_structure_factor_coef  Fsqd
_refine_ls_matrix_type            full
_refine_ls_weighting_scheme       calc
_refine_ls_weighting_details
'w=1/[\s^2^(Fo^2^)+(0.2000P)^2^] where P=(Fo^2^+2Fc^2^)/3'
_atom_sites_solution_primary      ?
_atom_sites_solution_secondary    ?
_atom_sites_solution_hydrogens    geom
_refine_ls_hydrogen_treatment     constr
_refine_ls_extinction_method      none
_refine_ls_extinction_coef        .
_refine_ls_number_reflns          11796
_refine_ls_number_parameters      1076
_refine_ls_number_restraints      1070
_refine_ls_R_factor_all           0.2881
_refine_ls_R_factor_gt            0.1987
_refine_ls_wR_factor_ref          0.5325
_refine_ls_wR_factor_gt           0.4846
_refine_ls_goodness_of_fit_ref    1.299
_refine_ls_restrained_S_all       1.340
_refine_ls_shift/su_max           0.002
_refine_ls_shift/su_mean          0.000
 
loop_
 _atom_site_label
 _atom_site_type_symbol
 _atom_site_fract_x
 _atom_site_fract_y
 _atom_site_fract_z
 _atom_site_U_iso_or_equiv
 _atom_site_adp_type
 _atom_site_occupancy
 _atom_site_site_symmetry_order  
 _atom_site_calc_flag
 _atom_site_refinement_flags_posn
 _atom_site_refinement_flags_adp
 _atom_site_refinement_flags_occupancy
 _atom_site_disorder_assembly
 _atom_site_disorder_group
C1 C 0.1977(8) 0.0425(9) 0.2671(8) 0.092(3) Uani 1 1 d D U . . .
C2 C -0.2973(10) 0.0592(11) 0.1904(9) 0.118(5) Uani 1 1 d D U . . .
C3 C -0.2748(8) 0.1722(9) 0.3013(9) 0.105(4) Uani 1 1 d D U . . .
C4 C 0.1742(10) 0.2629(11) 0.2029(10) 0.126(5) Uani 1 1 d D U . . .
C5 C -0.1079(15) 0.0711(13) 0.4235(10) 0.167(6) Uani 1 1 d D U . . .
C6 C 0.1350(10) 0.2744(11) 0.4260(9) 0.119(5) Uani 1 1 d D U . . .
C7 C -0.1831(10) 0.3175(9) 0.2808(9) 0.119(4) Uani 1 1 d D U . . .
C8 C 0.2082(9) 0.1018(9) 0.2209(8) 0.102(4) Uani 1 1 d D U . . .
C9 C -0.2073(12) 0.1872(12) 0.3771(8) 0.132(5) Uani 1 1 d D U . . .
C10 C -0.2640(8) 0.2368(9) 0.2509(8) 0.096(4) Uani 1 1 d D U . . .
C11 C 0.1383(10) 0.3551(8) 0.3180(10) 0.125(5) Uani 1 1 d D U . . .
C12 C 0.2222(9) 0.2011(9) 0.2490(11) 0.128(5) Uani 1 1 d D U . . .
C13 C 0.1351(9) 0.3333(9) 0.2358(9) 0.109(4) Uani 1 1 d D U . . .
C15 C -0.0383(16) 0.1134(14) 0.0644(8) 0.162(7) Uani 1 1 d D U . . .
C16 C 0.0378(12) 0.3826(9) 0.3210(11) 0.148(6) Uani 1 1 d D U . . .
C17 C -0.2925(8) 0.0737(9) 0.2651(9) 0.109(4) Uani 1 1 d D U . . .
C18 C -0.2109(12) 0.0976(13) 0.0858(8) 0.133(5) Uani 1 1 d D U . . .
C19 C -0.2385(10) 0.0188(9) 0.3177(9) 0.109(4) Uani 1 1 d D U . . .
C20 C -0.2042(10) 0.0011(11) 0.0959(8) 0.127(5) Uani 1 1 d D U . . .
C21 C -0.2059(9) -0.0729(8) 0.2048(8) 0.113(5) Uani 1 1 d D U . . .
C22 C -0.2010(9) -0.0536(8) 0.2874(8) 0.106(4) Uani 1 1 d D U . . .
C23 C 0.2325(8) 0.2232(11) 0.3325(12) 0.123(5) Uani 1 1 d . U . . .
C24 C -0.2520(10) -0.0200(9) 0.1593(9) 0.128(5) Uani 1 1 d D U . . .
C25 C -0.1945(13) 0.0899(12) 0.3868(9) 0.156(6) Uani 1 1 d D U . . .
C26 C 0.1419(13) 0.0953(14) 0.1454(9) 0.142(6) Uani 1 1 d D U . . .
C27 C -0.1150(12) -0.0286(11) 0.0932(9) 0.163(7) Uani 1 1 d D U . . .
C28 C 0.0536(9) -0.0533(11) 0.1645(12) 0.147(6) Uani 1 1 d D U . . .
C29 C -0.0033(14) 0.2846(11) 0.1264(9) 0.140(6) Uani 1 1 d D U . . .
C30 C -0.1233(10) 0.3300(11) 0.3506(10) 0.149(6) Uani 1 1 d D U . . .
C31 C -0.1073(10) -0.1029(8) 0.1998(9) 0.142(6) Uani 1 1 d D U . . .
C32 C -0.1132(13) 0.2479(13) 0.1043(10) 0.158(6) Uani 1 1 d D U . . .
C33 C 0.0477(11) 0.3052(11) 0.4311(9) 0.147(6) Uani 1 1 d D U . . .
C34 C -0.1755(12) 0.2739(12) 0.1492(10) 0.146(6) Uani 1 1 d D U . . .
C35 C 0.0341(10) 0.3441(10) 0.1923(9) 0.122(5) Uani 1 1 d D U . . .
C36 C -0.0340(14) 0.1581(13) 0.4557(10) 0.159(7) Uani 1 1 d D U . . .
C37 C -0.2755(12) 0.1272(13) 0.1400(10) 0.162(6) Uani 1 1 d D U . . .
C38 C -0.0268(12) 0.0291(14) 0.0789(9) 0.165(7) Uani 1 1 d D U . . .
C39 C -0.0386(13) 0.2441(13) 0.4454(9) 0.161(7) Uani 1 1 d D U . . .
C40 C 0.0748(12) 0.0198(15) 0.1212(10) 0.163(7) Uani 1 1 d D U . . .
C41 C 0.0335(16) 0.1993(13) 0.1002(11) 0.196(8) Uani 1 1 d D U . . .
C42 C -0.0314(10) 0.3747(8) 0.2447(10) 0.134(5) Uani 1 1 d D U . . .
C43 C -0.1336(14) 0.1493(14) 0.0692(9) 0.154(6) Uani 1 1 d D U . . .
C44 C 0.1838(12) 0.2993(10) 0.3594(12) 0.140(5) Uani 1 1 d D U . . .
C45 C -0.1312(11) 0.3410(11) 0.2201(11) 0.154(6) Uani 1 1 d D U . . .
C46 C -0.0575(10) -0.0813(11) 0.1438(9) 0.202(8) Uani 1 1 d D U . . .
C47 C -0.0126(12) 0.3564(12) 0.3810(12) 0.195(8) Uani 1 1 d D U . . .
C48 C 0.1252(15) 0.1914(13) 0.1354(11) 0.168(7) Uani 1 1 d D U . . .
C49 C 0.1193(10) -0.0397(8) 0.2444(11) 0.126(5) Uani 1 1 d D U . . .
C50 C 0.1072(11) -0.0014(11) 0.3720(9) 0.136(5) Uani 1 1 d D U . . .
C51 C 0.0619(10) -0.0660(10) 0.3004(10) 0.144(5) Uani 1 1 d D U . . .
C52 C -0.0363(10) -0.0980(8) 0.2750(9) 0.131(5) Uani 1 1 d D U . . .
C53 C -0.1011(9) -0.0693(9) 0.3279(9) 0.112(5) Uani 1 1 d D U . . .
C54 C -0.0634(11) -0.0092(11) 0.3932(9) 0.127(5) Uani 1 1 d D U . . .
C55 C 0.0472(11) 0.0280(11) 0.4178(9) 0.137(6) Uani 1 1 d D U . . .
C56 C 0.1875(11) 0.0534(12) 0.3462(8) 0.163(6) Uani 1 1 d D U . . .
C57 C 0.2084(11) 0.1377(11) 0.3800(12) 0.151(6) Uani 1 1 d D U . . .
C58 C 0.1440(10) 0.1816(11) 0.4414(8) 0.105(4) Uani 1 1 d D U . . .
C59 C 0.0640(12) 0.1273(12) 0.4523(8) 0.134(5) Uani 1 1 d D U . . .
C60 C 0.4477(6) 0.1449(5) 0.4531(5) 0.046(2) Uani 1 1 d . U . . .
C61 C 0.4337(6) 0.0570(5) 0.4047(5) 0.0440(19) Uani 1 1 d . U . . .
C62 C 0.3905(6) -0.0194(6) 0.4327(5) 0.052(2) Uani 1 1 d . U . . .
H37 H 0.3833 -0.0802 0.4044 0.063 Uiso 1 1 calc R U . . .
C63 C 0.3581(6) -0.0067(6) 0.5017(5) 0.052(2) Uani 1 1 d . U . . .
H38 H 0.3315 -0.0592 0.5208 0.062 Uiso 1 1 calc R U . . .
C64 C 0.3644(7) 0.0820(6) 0.5426(6) 0.059(2) Uani 1 1 d . U . . .
H39 H 0.3390 0.0880 0.5881 0.071 Uiso 1 1 calc R U . . .
C65 C 0.4062(6) 0.1631(6) 0.5203(5) 0.049(2) Uani 1 1 d . U . . .
C66 C 0.4156(6) 0.3310(5) 0.5112(5) 0.0446(19) Uani 1 1 d . U . . .
C67 C 0.3918(6) 0.2590(6) 0.5532(5) 0.052(2) Uani 1 1 d . U . . .
C68 C 0.3408(7) 0.2812(6) 0.6109(5) 0.053(2) Uani 1 1 d . U . . .
H40 H 0.3268 0.2368 0.6423 0.063 Uiso 1 1 calc R U . . .
C69 C 0.3087(6) 0.3697(5) 0.6241(5) 0.050(2) Uani 1 1 d . U . . .
C70 C 0.3224(6) 0.4337(5) 0.5739(5) 0.049(2) Uani 1 1 d . U . . .
H41 H 0.2967 0.4906 0.5812 0.058 Uiso 1 1 calc R U . . .
C71 C 0.3721(6) 0.4156(6) 0.5147(5) 0.050(2) Uani 1 1 d . U . . .
C72 C 0.4198(6) 0.4398(6) 0.3895(5) 0.053(2) Uani 1 1 d . U . . .
C73 C 0.3961(6) 0.4630(5) 0.3140(5) 0.051(2) Uani 1 1 d . U . . .
C74 C 0.3399(6) 0.5377(6) 0.3085(5) 0.052(2) Uani 1 1 d . U . . .
H42 H 0.3270 0.5602 0.2615 0.062 Uiso 1 1 calc R U . . .
C75 C 0.3027(7) 0.5795(6) 0.3697(6) 0.058(2) Uani 1 1 d . U . . .
C76 C 0.3156(7) 0.5444(6) 0.4383(5) 0.057(2) Uani 1 1 d . U . . .
H43 H 0.2850 0.5699 0.4779 0.069 Uiso 1 1 calc R U . . .
C77 C 0.3739(6) 0.4712(5) 0.4500(5) 0.048(2) Uani 1 1 d . U . . .
C78 C 0.4613(6) 0.3183(6) 0.2578(5) 0.050(2) Uani 1 1 d . U . . .
C79 C 0.4507(6) 0.2412(6) 0.1977(6) 0.052(2) Uani 1 1 d . U . . .
C80 C 0.4150(7) 0.2560(6) 0.1218(6) 0.056(2) Uani 1 1 d . U . . .
H44 H 0.4136 0.2081 0.0802 0.067 Uiso 1 1 calc R U . . .
C81 C 0.3818(7) 0.3391(6) 0.1063(6) 0.057(2) Uani 1 1 d . U . . .
C82 C 0.3811(7) 0.4082(6) 0.1688(6) 0.059(2) Uani 1 1 d . U . . .
H45 H 0.3552 0.4629 0.1578 0.071 Uiso 1 1 calc R U . . .
C83 C 0.4166(6) 0.4020(5) 0.2473(5) 0.050(2) Uani 1 1 d . U . . .
C84 C 0.4782(6) 0.1371(6) 0.2993(5) 0.0446(19) Uani 1 1 d . U . . .
C85 C 0.4627(6) 0.1483(6) 0.2189(5) 0.055(2) Uani 1 1 d . U . . .
C86 C 0.4435(6) 0.0613(6) 0.1692(6) 0.057(2) Uani 1 1 d . U . . .
H46 H 0.4359 0.0624 0.1160 0.069 Uiso 1 1 calc R U . . .
C87 C 0.4348(6) -0.0250(6) 0.1910(5) 0.052(2) Uani 1 1 d . U . . .
C88 C 0.4364(6) -0.0265(6) 0.2703(5) 0.052(2) Uani 1 1 d . U . . .
H47 H 0.4244 -0.0850 0.2858 0.063 Uiso 1 1 calc R U . . .
C89 C 0.4545(6) 0.0536(6) 0.3259(5) 0.053(2) Uani 1 1 d . U . . .
C90 C 0.2569(7) 0.3961(6) 0.6902(5) 0.059(2) Uani 1 1 d . U . . .
C91 C 0.3155(8) 0.4885(6) 0.7412(6) 0.072(3) Uani 1 1 d . U . . .
H1 H 0.3856 0.4805 0.7637 0.108 Uiso 1 1 calc R U . . .
H2 H 0.2800 0.5060 0.7822 0.108 Uiso 1 1 calc R U . . .
H3 H 0.3180 0.5375 0.7100 0.108 Uiso 1 1 calc R U . . .
C92 C 0.2497(10) 0.3220(7) 0.7422(6) 0.081(3) Uani 1 1 d . U . . .
H4 H 0.2072 0.2646 0.7122 0.122 Uiso 1 1 calc R U . . .
H5 H 0.2188 0.3448 0.7845 0.122 Uiso 1 1 calc R U . . .
H6 H 0.3187 0.3096 0.7627 0.122 Uiso 1 1 calc R U . . .
C93 C 0.1428(7) 0.4107(8) 0.6588(7) 0.076(3) Uani 1 1 d . U . . .
H7 H 0.1428 0.4571 0.6251 0.115 Uiso 1 1 calc R U . . .
H8 H 0.1125 0.4323 0.7018 0.115 Uiso 1 1 calc R U . . .
H9 H 0.1023 0.3517 0.6300 0.115 Uiso 1 1 calc R U . . .
C94 C 0.2418(7) 0.6602(6) 0.3603(6) 0.057(2) Uani 1 1 d . U . . .
C95 C 0.2877(14) 0.7255(9) 0.3102(9) 0.133(6) Uani 1 1 d . U . . .
H10 H 0.2456 0.7742 0.3025 0.199 Uiso 1 1 calc R U . . .
H11 H 0.2883 0.6892 0.2605 0.199 Uiso 1 1 calc R U . . .
H12 H 0.3580 0.7539 0.3363 0.199 Uiso 1 1 calc R U . . .
C96 C 0.2484(13) 0.7227(10) 0.4325(7) 0.128(6) Uani 1 1 d . U . . .
H13 H 0.2085 0.6914 0.4640 0.192 Uiso 1 1 calc R U . . .
H14 H 0.2208 0.7790 0.4217 0.192 Uiso 1 1 calc R U . . .
H15 H 0.3204 0.7396 0.4600 0.192 Uiso 1 1 calc R U . . .
C97 C 0.1314(10) 0.6256(10) 0.3153(15) 0.191(10) Uani 1 1 d . U . . .
H16 H 0.0897 0.6026 0.3494 0.287 Uiso 1 1 calc R U . . .
H17 H 0.1308 0.5753 0.2734 0.287 Uiso 1 1 calc R U . . .
H18 H 0.1030 0.6769 0.2943 0.287 Uiso 1 1 calc R U . . .
C98 C 0.3439(9) 0.3533(7) 0.0251(6) 0.070(3) Uani 1 1 d . U . . .
C99 C 0.3289(13) 0.4526(8) 0.0155(7) 0.115(5) Uani 1 1 d . U . . .
H19 H 0.2932 0.4526 -0.0371 0.172 Uiso 1 1 calc R U . . .
H20 H 0.3960 0.4924 0.0266 0.172 Uiso 1 1 calc R U . . .
H21 H 0.2880 0.4761 0.0510 0.172 Uiso 1 1 calc R U . . .
C100 C 0.2517(18) 0.2877(14) -0.0143(10) 0.237(14) Uani 1 1 d . U . . .
H22 H 0.2188 0.3099 -0.0601 0.356 Uiso 1 1 calc R U . . .
H23 H 0.2041 0.2826 0.0200 0.356 Uiso 1 1 calc R U . . .
H24 H 0.2705 0.2267 -0.0293 0.356 Uiso 1 1 calc R U . . .
C101 C 0.4261(17) 0.3346(17) -0.0168(12) 0.199(9) Uani 1 1 d . U . . .
H25 H 0.4025 0.2772 -0.0543 0.298 Uiso 1 1 calc R U . . .
H26 H 0.4879 0.3279 0.0197 0.298 Uiso 1 1 calc R U . . .
H27 H 0.4419 0.3864 -0.0431 0.298 Uiso 1 1 calc R U . . .
C102 C 0.4167(7) -0.1168(6) 0.1338(6) 0.059(2) Uani 1 1 d . U . . .
C103 C 0.4807(8) -0.1879(7) 0.1676(6) 0.072(3) Uani 1 1 d . U . . .
H28 H 0.4685 -0.2453 0.1300 0.108 Uiso 1 1 calc R U . . .
H29 H 0.4601 -0.2015 0.2143 0.108 Uiso 1 1 calc R U . . .
H30 H 0.5538 -0.1616 0.1796 0.108 Uiso 1 1 calc R U . . .
C104 C 0.4461(8) -0.1034(6) 0.0590(5) 0.063(2) Uani 1 1 d . U . . .
H31 H 0.4040 -0.0619 0.0346 0.094 Uiso 1 1 calc R U . . .
H32 H 0.4345 -0.1637 0.0250 0.094 Uiso 1 1 calc R U . . .
H33 H 0.5187 -0.0762 0.0690 0.094 Uiso 1 1 calc R U . . .
C105 C 0.2994(7) -0.1586(7) 0.1198(6) 0.071(3) Uani 1 1 d . U . . .
H34 H 0.2577 -0.1105 0.1083 0.106 Uiso 1 1 calc R U . . .
H35 H 0.2856 -0.1809 0.1658 0.106 Uiso 1 1 calc R U . . .
H36 H 0.2820 -0.2104 0.0766 0.106 Uiso 1 1 calc R U . . .
C106 C 0.4695(6) 0.3119(5) 0.4544(5) 0.050(2) Uani 1 1 d . U . . .
C107 C 0.4763(6) 0.3646(5) 0.3968(5) 0.048(2) Uani 1 1 d . U . . .
C108 C 0.4960(6) 0.3078(6) 0.3326(5) 0.050(2) Uani 1 1 d . U . . .
C109 C 0.5009(6) 0.2193(6) 0.3527(6) 0.051(2) Uani 1 1 d . U . . .
N1 N 0.4890(5) 0.2226(5) 0.4279(4) 0.0502(18) Uani 1 1 d . U . . .
C110 C -0.1368(13) 0.2609(13) 0.4004(9) 0.166(7) Uani 1 1 d D U . . .
C111 C -0.2588(11) 0.2140(13) 0.1700(9) 0.168(7) Uani 1 1 d D U . . .
Cl2 Cl -0.0783(8) 0.5347(7) 0.1185(7) 0.149(4) Uani 0.5 1 d . U P A 2
C113 C -0.0504(13) 0.4982(13) 0.0455(10) 0.070(6) Uani 0.5 1 d D U P . .
Cl1 Cl 0.1100(13) 0.6426(10) 0.0708(8) 0.198(7) Uani 0.5 1 d . U P A 2
C114 C -0.014(2) 0.5762(18) 0.1122(13) 0.128(9) Uani 0.5 1 d D U P A 1
C115 C -0.107(2) 0.4136(15) -0.0104(14) 0.107(8) Uani 0.5 1 d D U P A 1
C116 C 0.034(2) 0.532(2) 0.0077(16) 0.126(10) Uani 0.5 1 d D U P A 2
C117 C 0.074(3) 0.619(3) 0.0828(18) 0.143(12) Uani 0.5 1 d D U P A 1
 
loop_
 _atom_site_aniso_label
 _atom_site_aniso_U_11
 _atom_site_aniso_U_22
 _atom_site_aniso_U_33
 _atom_site_aniso_U_23
 _atom_site_aniso_U_13
 _atom_site_aniso_U_12
C1 0.067(6) 0.121(9) 0.110(9) 0.032(8) 0.035(7) 0.064(6)
C2 0.059(7) 0.151(11) 0.141(12) 0.041(10) -0.001(8) 0.020(7)
C3 0.059(6) 0.131(10) 0.149(11) 0.044(9) 0.046(7) 0.052(7)
C4 0.073(8) 0.147(12) 0.191(13) 0.071(10) 0.073(9) 0.030(8)
C5 0.170(14) 0.239(16) 0.121(12) 0.094(12) 0.058(11) 0.030(13)
C6 0.096(9) 0.112(9) 0.103(9) -0.051(8) -0.049(8) 0.032(8)
C7 0.100(9) 0.093(8) 0.199(14) 0.049(9) 0.064(9) 0.070(7)
C8 0.058(6) 0.128(10) 0.142(11) 0.031(9) 0.053(7) 0.041(7)
C9 0.113(10) 0.207(14) 0.114(11) 0.023(10) 0.075(9) 0.088(10)
C10 0.062(6) 0.118(9) 0.124(10) 0.033(8) 0.020(7) 0.060(6)
C11 0.090(8) 0.055(7) 0.198(13) 0.022(8) -0.038(10) -0.001(6)
C12 0.058(7) 0.121(10) 0.216(14) 0.034(11) 0.049(9) 0.026(7)
C13 0.065(7) 0.082(8) 0.189(13) 0.051(9) 0.030(8) 0.011(6)
C15 0.180(14) 0.255(17) 0.041(8) 0.001(10) 0.026(9) 0.030(13)
C16 0.150(12) 0.048(7) 0.242(15) -0.022(9) 0.075(11) 0.010(8)
C17 0.052(6) 0.122(9) 0.172(12) 0.038(9) 0.057(8) 0.024(6)
C18 0.081(8) 0.227(14) 0.073(9) 0.011(10) -0.025(7) 0.041(10)
C19 0.081(8) 0.132(11) 0.141(11) 0.045(9) 0.068(8) 0.028(7)
C20 0.094(9) 0.156(12) 0.083(9) -0.035(9) -0.059(7) 0.029(9)
C21 0.066(7) 0.061(7) 0.182(12) 0.005(8) -0.029(8) 0.002(6)
C22 0.076(7) 0.087(8) 0.158(12) 0.039(8) 0.012(8) 0.020(6)
C23 0.038(5) 0.104(9) 0.202(13) 0.025(10) -0.026(8) 0.007(6)
C24 0.079(8) 0.113(10) 0.147(12) -0.019(9) -0.048(8) 0.007(7)
C25 0.142(12) 0.240(15) 0.141(13) 0.095(11) 0.098(10) 0.058(12)
C26 0.119(11) 0.198(14) 0.141(12) 0.029(12) 0.068(10) 0.078(10)
C27 0.123(11) 0.176(13) 0.138(11) -0.096(10) -0.042(10) 0.075(10)
C28 0.058(7) 0.125(10) 0.223(15) -0.085(10) 0.009(9) 0.044(7)
C29 0.169(13) 0.128(12) 0.141(12) 0.087(10) 0.039(11) 0.012(11)
C30 0.066(7) 0.124(10) 0.219(15) -0.092(10) 0.011(10) 0.042(8)
C31 0.135(11) 0.049(6) 0.229(15) -0.028(9) 0.059(11) -0.001(8)
C32 0.138(12) 0.215(14) 0.134(13) 0.107(11) -0.002(11) 0.036(12)
C33 0.122(10) 0.152(11) 0.121(10) -0.071(9) -0.050(9) 0.076(9)
C34 0.080(8) 0.215(14) 0.184(14) 0.138(11) 0.023(9) 0.064(9)
C35 0.097(9) 0.097(9) 0.199(14) 0.099(9) 0.033(9) 0.027(7)
C36 0.161(13) 0.235(16) 0.077(9) 0.018(12) 0.037(10) 0.007(13)
C37 0.084(9) 0.202(14) 0.169(14) 0.008(12) -0.048(9) 0.058(11)
C38 0.102(9) 0.272(16) 0.099(10) -0.065(12) 0.001(9) 0.095(11)
C39 0.110(10) 0.257(16) 0.085(10) -0.072(12) -0.003(9) 0.066(12)
C40 0.130(12) 0.229(16) 0.125(12) -0.048(12) 0.026(10) 0.102(12)
C41 0.222(16) 0.256(17) 0.126(13) 0.086(13) 0.049(13) 0.020(15)
C42 0.074(7) 0.063(7) 0.278(15) 0.066(9) 0.029(10) 0.029(6)
C43 0.136(12) 0.250(16) 0.065(9) 0.034(10) -0.024(9) 0.050(13)
C44 0.090(9) 0.096(9) 0.191(14) -0.014(10) -0.033(10) 0.002(8)
C45 0.124(11) 0.122(11) 0.246(16) 0.088(11) 0.032(11) 0.081(9)
C46 0.155(13) 0.136(12) 0.256(16) -0.123(12) 0.005(13) 0.049(11)
C47 0.166(13) 0.132(11) 0.239(16) -0.101(12) 0.001(13) 0.062(10)
C48 0.153(13) 0.224(15) 0.170(14) 0.082(12) 0.108(12) 0.026(13)
C49 0.105(9) 0.100(9) 0.209(14) 0.027(9) 0.082(9) 0.072(7)
C50 0.074(8) 0.166(12) 0.198(14) 0.126(10) 0.016(9) 0.048(8)
C51 0.121(11) 0.117(10) 0.223(15) 0.073(10) 0.031(11) 0.081(9)
C52 0.069(7) 0.059(7) 0.262(15) 0.032(9) 0.014(9) 0.029(6)
C53 0.089(8) 0.073(8) 0.182(13) 0.058(8) 0.024(9) 0.010(7)
C54 0.119(10) 0.132(11) 0.153(12) 0.092(10) 0.036(10) 0.023(9)
C55 0.107(10) 0.176(12) 0.130(12) 0.099(10) -0.007(9) 0.004(10)
C56 0.104(10) 0.179(13) 0.210(15) 0.055(12) -0.013(11) 0.089(10)
C57 0.076(8) 0.125(10) 0.204(13) -0.001(10) -0.081(9) 0.047(8)
C58 0.070(7) 0.144(11) 0.091(9) 0.020(8) -0.018(7) 0.035(7)
C59 0.104(10) 0.210(14) 0.077(9) 0.052(9) -0.016(8) 0.013(11)
C60 0.036(4) 0.040(4) 0.058(5) 0.007(4) -0.003(4) 0.013(3)
C61 0.040(4) 0.050(5) 0.043(5) 0.002(4) 0.008(4) 0.021(3)
C62 0.053(5) 0.054(5) 0.049(6) 0.001(4) 0.006(4) 0.026(4)
C63 0.049(5) 0.042(5) 0.063(6) 0.007(4) 0.009(4) 0.008(4)
C64 0.049(5) 0.055(5) 0.071(6) 0.009(5) 0.008(5) 0.015(4)
C65 0.049(4) 0.051(5) 0.044(5) -0.006(4) 0.010(4) 0.019(4)
C66 0.049(4) 0.044(4) 0.044(5) -0.001(4) 0.021(4) 0.010(4)
C67 0.039(4) 0.054(5) 0.058(6) -0.001(4) 0.001(4) 0.016(4)
C68 0.059(5) 0.053(5) 0.050(5) 0.006(4) 0.019(4) 0.016(4)
C69 0.047(4) 0.045(5) 0.058(6) 0.008(4) 0.009(4) 0.013(4)
C70 0.044(4) 0.031(4) 0.066(6) -0.007(4) 0.013(4) 0.007(3)
C71 0.047(4) 0.049(5) 0.055(5) 0.003(4) 0.007(4) 0.018(4)
C72 0.038(4) 0.050(5) 0.067(6) 0.007(4) 0.007(4) 0.006(4)
C73 0.051(5) 0.043(4) 0.061(6) 0.015(4) 0.016(4) 0.009(4)
C74 0.049(5) 0.063(5) 0.049(5) 0.013(4) 0.020(4) 0.017(4)
C75 0.055(5) 0.060(5) 0.061(6) 0.009(4) 0.016(5) 0.015(4)
C76 0.058(5) 0.066(6) 0.053(6) 0.008(4) 0.014(4) 0.025(4)
C77 0.048(4) 0.035(4) 0.057(5) 0.001(4) 0.005(4) 0.010(3)
C78 0.049(5) 0.050(5) 0.057(6) 0.013(4) 0.023(4) 0.010(4)
C79 0.048(5) 0.053(5) 0.063(6) 0.014(4) 0.028(4) 0.017(4)
C80 0.052(5) 0.060(5) 0.064(6) 0.008(4) 0.025(5) 0.024(4)
C81 0.050(5) 0.062(5) 0.060(6) 0.010(4) 0.014(4) 0.016(4)
C82 0.058(5) 0.056(5) 0.065(6) 0.003(5) 0.018(5) 0.018(4)
C83 0.052(5) 0.046(5) 0.054(6) 0.006(4) 0.012(4) 0.016(4)
C84 0.039(4) 0.055(5) 0.047(5) 0.012(4) 0.012(4) 0.024(4)
C85 0.044(4) 0.064(5) 0.062(6) 0.007(4) 0.021(4) 0.021(4)
C86 0.032(4) 0.075(6) 0.061(6) 0.006(5) 0.001(4) 0.017(4)
C87 0.038(4) 0.066(5) 0.056(6) 0.002(4) 0.016(4) 0.024(4)
C88 0.048(5) 0.052(5) 0.065(6) 0.010(4) 0.019(4) 0.026(4)
C89 0.031(4) 0.060(5) 0.061(6) -0.001(4) -0.005(4) 0.022(4)
C90 0.052(5) 0.063(6) 0.061(6) 0.001(5) 0.008(4) 0.024(4)
C91 0.074(6) 0.060(6) 0.081(7) 0.001(5) 0.017(6) 0.024(5)
C92 0.126(10) 0.055(6) 0.075(7) 0.007(5) 0.043(7) 0.029(6)
C93 0.047(5) 0.096(8) 0.081(8) 0.016(6) -0.002(5) 0.018(5)
C94 0.056(5) 0.045(5) 0.071(6) 0.007(4) 0.009(5) 0.024(4)
C95 0.228(17) 0.080(8) 0.139(13) 0.038(8) 0.103(13) 0.087(10)
C96 0.205(16) 0.125(10) 0.079(9) 0.011(8) 0.031(10) 0.123(11)
C97 0.065(8) 0.082(9) 0.38(3) 0.025(13) -0.060(12) 0.020(7)
C98 0.102(8) 0.076(6) 0.046(6) 0.017(5) 0.034(6) 0.035(6)
C99 0.185(14) 0.086(8) 0.070(8) 0.021(7) 0.007(9) 0.029(9)
C100 0.29(3) 0.194(17) 0.129(14) 0.088(13) -0.107(15) -0.154(19)
C101 0.24(2) 0.29(2) 0.154(16) 0.121(16) 0.093(16) 0.196(19)
C102 0.048(5) 0.054(5) 0.067(6) -0.008(4) 0.007(5) 0.012(4)
C103 0.081(7) 0.058(6) 0.090(8) 0.016(5) 0.032(6) 0.035(5)
C104 0.080(6) 0.057(5) 0.049(6) -0.005(4) 0.012(5) 0.028(5)
C105 0.060(6) 0.079(7) 0.070(7) 0.002(5) 0.007(5) 0.023(5)
C106 0.038(4) 0.038(4) 0.067(6) 0.000(4) -0.007(4) 0.013(3)
C107 0.043(4) 0.045(4) 0.060(6) 0.006(4) 0.020(4) 0.010(4)
C108 0.045(4) 0.047(5) 0.055(6) -0.005(4) 0.016(4) 0.012(4)
C109 0.039(4) 0.053(5) 0.065(6) 0.013(4) 0.010(4) 0.021(4)
N1 0.037(3) 0.048(4) 0.059(5) -0.005(3) 0.002(3) 0.016(3)
C110 0.116(11) 0.257(17) 0.102(11) -0.077(11) 0.017(10) 0.074(12)
C111 0.085(9) 0.222(15) 0.196(14) 0.064(13) -0.028(11) 0.080(11)
Cl2 0.126(7) 0.145(8) 0.178(10) 0.071(7) 0.000(6) 0.034(6)
C113 0.069(11) 0.102(14) 0.044(13) 0.038(11) -0.006(10) 0.030(10)
Cl1 0.238(14) 0.172(10) 0.132(9) 0.067(7) -0.035(8) -0.084(10)
C114 0.120(18) 0.14(2) 0.118(18) 0.052(15) -0.020(16) 0.019(16)
C115 0.108(18) 0.102(18) 0.103(19) 0.030(15) -0.028(16) 0.053(15)
C116 0.132(19) 0.117(19) 0.112(18) 0.074(16) -0.035(17) -0.007(15)
C117 0.14(2) 0.13(2) 0.13(2) 0.066(17) -0.037(17) -0.012(18)
 
_geom_special_details
;
 All esds (except the esd in the dihedral angle between two l.s. planes)
 are estimated using the full covariance matrix.  The cell esds are taken
 into account individually in the estimation of esds in distances, angles
 and torsion angles; correlations between esds in cell parameters are only
 used when they are defined by crystal symmetry.  An approximate (isotropic)
 treatment of cell esds is used for estimating esds involving l.s. planes.
;
 
loop_
 _geom_bond_atom_site_label_1
 _geom_bond_atom_site_label_2
 _geom_bond_distance
 _geom_bond_site_symmetry_2
 _geom_bond_publ_flag
C1 C8 1.309(9) . ?
C1 C56 1.452(7) . ?
C1 C49 1.453(7) . ?
C2 C17 1.327(9) . ?
C2 C24 1.476(9) . ?
C2 C37 1.488(10) . ?
C3 C10 1.424(18) . ?
C3 C9 1.460(10) . ?
C3 C17 1.472(9) . ?
C4 C13 1.338(9) . ?
C4 C12 1.450(10) . ?
C4 C48 1.474(10) . ?
C5 C25 1.307(10) . ?
C5 C54 1.478(10) . ?
C5 C36 1.486(10) . ?
C6 C33 1.328(9) . ?
C6 C58 1.45(2) . ?
C6 C44 1.55(2) . ?
C7 C30 1.331(10) . ?
C7 C10 1.466(9) . ?
C7 C45 1.472(10) . ?
C8 C12 1.453(9) . ?
C8 C26 1.461(10) . ?
C9 C110 1.306(10) . ?
C9 C25 1.496(10) . ?
C10 C111 1.473(10) . ?
C11 C44 1.319(9) . ?
C11 C13 1.468(10) . ?
C11 C16 1.469(10) . ?
C12 C23 1.47(2) . ?
C13 C35 1.472(9) . ?
C15 C38 1.329(10) . ?
C15 C43 1.461(7) . ?
C15 C41 1.471(7) . ?
C16 C47 1.46(2) . ?
C16 C42 1.487(10) . ?
C17 C19 1.480(9) . ?
C18 C43 1.319(10) . ?
C18 C20 1.471(10) . ?
C18 C37 1.489(10) . ?
C19 C22 1.331(9) . ?
C19 C25 1.479(10) . ?
C20 C27 1.337(9) . ?
C20 C24 1.472(9) . ?
C21 C24 1.336(9) . ?
C21 C31 1.465(7) . ?
C21 C22 1.466(7) . ?
C22 C53 1.463(7) . ?
C23 C44 1.44(2) . ?
C23 C57 1.66(2) . ?
C26 C40 1.302(10) . ?
C26 C48 1.494(10) . ?
C27 C46 1.457(7) . ?
C27 C38 1.458(6) . ?
C28 C40 1.452(6) . ?
C28 C46 1.457(6) . ?
C28 C49 1.51(2) . ?
C29 C35 1.340(10) . ?
C29 C41 1.461(7) . ?
C29 C32 1.464(7) . ?
C30 C47 1.464(10) . ?
C30 C110 1.472(10) . ?
C31 C46 1.373(7) . ?
C31 C52 1.489(10) . ?
C32 C34 1.332(10) . ?
C32 C43 1.468(7) . ?
C33 C47 1.454(10) . ?
C33 C39 1.465(10) . ?
C34 C45 1.470(10) . ?
C34 C111 1.478(10) . ?
C35 C42 1.478(10) . ?
C36 C39 1.315(10) . ?
C36 C59 1.457(10) . ?
C37 C111 1.289(10) . ?
C38 C40 1.463(6) . ?
C39 C110 1.481(10) . ?
C41 C48 1.301(10) . ?
C42 C45 1.334(10) . ?
C49 C51 1.456(7) . ?
C50 C55 1.332(9) . ?
C50 C56 1.458(10) . ?
C50 C51 1.465(10) . ?
C51 C52 1.311(9) . ?
C52 C53 1.471(7) . ?
C53 C54 1.336(9) . ?
C54 C55 1.475(10) . ?
C55 C59 1.477(10) . ?
C56 C57 1.273(9) . ?
C57 C58 1.65(2) . ?
C58 C59 1.323(9) . ?
C60 N1 1.385(10) . ?
C60 C61 1.424(11) . ?
C60 C65 1.440(12) . ?
C61 C62 1.405(12) . ?
C61 C89 1.502(12) . ?
C62 C63 1.397(12) . ?
C62 H37 0.9500 . ?
C63 C64 1.390(12) . ?
C63 H38 0.9500 . ?
C64 C65 1.402(12) . ?
C64 H39 0.9500 . ?
C65 C67 1.504(11) . ?
C66 C106 1.388(12) . ?
C66 C67 1.431(12) . ?
C66 C71 1.441(11) . ?
C67 C68 1.382(12) . ?
C68 C69 1.428(11) . ?
C68 H40 0.9500 . ?
C69 C70 1.421(11) . ?
C69 C90 1.526(12) . ?
C70 C71 1.382(12) . ?
C70 H41 0.9500 . ?
C71 C77 1.525(12) . ?
C72 C77 1.410(12) . ?
C72 C107 1.429(11) . ?
C72 C73 1.442(12) . ?
C73 C74 1.417(11) . ?
C73 C83 1.490(12) . ?
C74 C75 1.400(12) . ?
C74 H42 0.9500 . ?
C75 C76 1.400(12) . ?
C75 C94 1.538(11) . ?
C76 C77 1.429(11) . ?
C76 H43 0.9500 . ?
C78 C108 1.379(12) . ?
C78 C79 1.428(12) . ?
C78 C83 1.460(11) . ?
C79 C80 1.420(13) . ?
C79 C85 1.494(12) . ?
C80 C81 1.404(12) . ?
C80 H44 0.9500 . ?
C81 C82 1.411(13) . ?
C81 C98 1.512(13) . ?
C82 C83 1.428(13) . ?
C82 H45 0.9500 . ?
C84 C109 1.396(12) . ?
C84 C89 1.407(12) . ?
C84 C85 1.465(13) . ?
C85 C86 1.420(13) . ?
C86 C87 1.382(12) . ?
C86 H46 0.9500 . ?
C87 C88 1.434(12) . ?
C87 C102 1.541(12) . ?
C88 C89 1.398(12) . ?
C88 H47 0.9500 . ?
C90 C92 1.547(13) . ?
C90 C91 1.552(13) . ?
C90 C93 1.584(12) . ?
C91 H1 0.9800 . ?
C91 H2 0.9800 . ?
C91 H3 0.9800 . ?
C92 H4 0.9800 . ?
C92 H5 0.9800 . ?
C92 H6 0.9800 . ?
C93 H7 0.9800 . ?
C93 H8 0.9800 . ?
C93 H9 0.9800 . ?
C94 C96 1.467(15) . ?
C94 C97 1.531(16) . ?
C94 C95 1.566(15) . ?
C95 H10 0.9800 . ?
C95 H11 0.9800 . ?
C95 H12 0.9800 . ?
C96 H13 0.9800 . ?
C96 H14 0.9800 . ?
C96 H15 0.9800 . ?
C97 H16 0.9800 . ?
C97 H17 0.9800 . ?
C97 H18 0.9800 . ?
C98 C100 1.459(17) . ?
C98 C101 1.489(19) . ?
C98 C99 1.533(15) . ?
C99 H19 0.9800 . ?
C99 H20 0.9800 . ?
C99 H21 0.9800 . ?
C100 H22 0.9800 . ?
C100 H23 0.9800 . ?
C100 H24 0.9800 . ?
C101 H25 0.9800 . ?
C101 H26 0.9800 . ?
C101 H27 0.9800 . ?
C102 C104 1.515(13) . ?
C102 C103 1.556(12) . ?
C102 C105 1.577(12) . ?
C103 H28 0.9800 . ?
C103 H29 0.9800 . ?
C103 H30 0.9800 . ?
C104 H31 0.9800 . ?
C104 H32 0.9800 . ?
C104 H33 0.9800 . ?
C105 H34 0.9800 . ?
C105 H35 0.9800 . ?
C105 H36 0.9800 . ?
C106 C107 1.397(12) . ?
C106 N1 1.410(10) . ?
C107 C108 1.421(11) . ?
C108 C109 1.411(11) . ?
C109 N1 1.394(11) . ?
Cl2 C113 1.49(2) . ?
C113 C116 1.08(4) 2_565 ?
C113 C114 1.497(10) . ?
C113 C115 1.499(10) . ?
C113 C116 1.506(10) . ?
Cl1 C116 1.89(3) . ?
C114 C117 1.496(10) . ?
C115 C117 1.498(10) 2_565 ?
C116 C113 1.08(4) 2_565 ?
C116 C116 1.20(5) 2_565 ?
C117 C115 1.498(10) 2_565 ?
 
loop_
 _geom_angle_atom_site_label_1
 _geom_angle_atom_site_label_2
 _geom_angle_atom_site_label_3
 _geom_angle
 _geom_angle_site_symmetry_1
 _geom_angle_site_symmetry_3
 _geom_angle_publ_flag
C8 C1 C56 132.6(13) . . ?
C8 C1 C49 121.1(13) . . ?
C56 C1 C49 92.5(12) . . ?
C17 C2 C24 117.0(14) . . ?
C17 C2 C37 129.3(15) . . ?
C24 C2 C37 101.7(13) . . ?
C10 C3 C9 120.7(12) . . ?
C10 C3 C17 115.1(12) . . ?
C9 C3 C17 111.0(12) . . ?
C13 C4 C12 120.1(14) . . ?
C13 C4 C48 128.7(15) . . ?
C12 C4 C48 96.6(15) . . ?
C25 C5 C54 121.2(17) . . ?
C25 C5 C36 110.3(16) . . ?
C54 C5 C36 115.6(15) . . ?
C33 C6 C58 117.5(17) . . ?
C33 C6 C44 116.4(16) . . ?
C58 C6 C44 113.9(12) . . ?
C30 C7 C10 122.4(13) . . ?
C30 C7 C45 115.7(14) . . ?
C10 C7 C45 110.3(13) . . ?
C1 C8 C12 120.4(13) . . ?
C1 C8 C26 124.6(13) . . ?
C12 C8 C26 100.9(14) . . ?
C110 C9 C3 120.5(15) . . ?
C110 C9 C25 126.4(16) . . ?
C3 C9 C25 101.7(14) . . ?
C3 C10 C7 115.7(12) . . ?
C3 C10 C111 126.1(13) . . ?
C7 C10 C111 103.3(12) . . ?
C44 C11 C13 114.7(15) . . ?
C44 C11 C16 126.1(17) . . ?
C13 C11 C16 103.8(12) . . ?
C4 C12 C8 121.1(15) . . ?
C4 C12 C23 117.5(13) . . ?
C8 C12 C23 112.7(13) . . ?
C4 C13 C11 124.5(13) . . ?
C4 C13 C35 113.5(14) . . ?
C11 C13 C35 109.3(12) . . ?
C38 C15 C43 120.6(17) . . ?
C38 C15 C41 125.2(18) . . ?
C43 C15 C41 97.8(16) . . ?
C47 C16 C11 118.5(15) . . ?
C47 C16 C42 115.2(13) . . ?
C11 C16 C42 114.1(13) . . ?
C2 C17 C3 114.7(13) . . ?
C2 C17 C19 123.0(13) . . ?
C3 C17 C19 110.2(12) . . ?
C43 C18 C20 120.3(16) . . ?
C43 C18 C37 127.0(17) . . ?
C20 C18 C37 102.6(14) . . ?
C22 C19 C25 130.4(14) . . ?
C22 C19 C17 118.1(13) . . ?
C25 C19 C17 101.8(12) . . ?
C27 C20 C18 117.3(16) . . ?
C27 C20 C24 116.8(15) . . ?
C18 C20 C24 109.6(13) . . ?
C24 C21 C31 124.2(14) . . ?
C24 C21 C22 119.9(13) . . ?
C31 C21 C22 103.7(11) . . ?
C19 C22 C53 117.1(13) . . ?
C19 C22 C21 120.4(12) . . ?
C53 C22 C21 108.7(11) . . ?
C44 C23 C12 116.0(14) . . ?
C44 C23 C57 108.3(16) . . ?
C12 C23 C57 118.9(13) . . ?
C21 C24 C20 116.6(14) . . ?
C21 C24 C2 121.3(15) . . ?
C20 C24 C2 111.2(12) . . ?
C5 C25 C19 110.6(16) . . ?
C5 C25 C9 121.3(16) . . ?
C19 C25 C9 114.8(14) . . ?
C40 C26 C8 115.9(16) . . ?
C40 C26 C48 126.5(17) . . ?
C8 C26 C48 107.4(15) . . ?
C20 C27 C46 129.2(17) . . ?
C20 C27 C38 123.1(15) . . ?
C46 C27 C38 97.0(13) . . ?
C40 C28 C46 105.1(16) . . ?
C40 C28 C49 115.3(13) . . ?
C46 C28 C49 125.4(17) . . ?
C35 C29 C41 127.4(17) . . ?
C35 C29 C32 119.5(16) . . ?
C41 C29 C32 97.3(15) . . ?
C7 C30 C47 133.8(17) . . ?
C7 C30 C110 119.9(14) . . ?
C47 C30 C110 94.9(16) . . ?
C46 C31 C21 121.2(14) . . ?
C46 C31 C52 113.0(13) . . ?
C21 C31 C52 114.5(12) . . ?
C34 C32 C29 120.1(17) . . ?
C34 C32 C43 115.5(17) . . ?
C29 C32 C43 112.3(15) . . ?
C6 C33 C47 129.5(17) . . ?
C6 C33 C39 120.5(16) . . ?
C47 C33 C39 97.2(14) . . ?
C32 C34 C45 118.3(16) . . ?
C32 C34 C111 127.2(17) . . ?
C45 C34 C111 103.4(14) . . ?
C29 C35 C13 116.2(15) . . ?
C29 C35 C42 122.6(14) . . ?
C13 C35 C42 110.7(12) . . ?
C39 C36 C59 115.3(16) . . ?
C39 C36 C5 130.8(18) . . ?
C59 C36 C5 101.9(15) . . ?
C111 C37 C2 117.3(16) . . ?
C111 C37 C18 116.5(16) . . ?
C2 C37 C18 114.3(14) . . ?
C15 C38 C27 117.7(15) . . ?
C15 C38 C40 116.0(18) . . ?
C27 C38 C40 117.1(16) . . ?
C36 C39 C33 122.9(16) . . ?
C36 C39 C110 116.2(18) . . ?
C33 C39 C110 110.3(15) . . ?
C26 C40 C28 126.4(16) . . ?
C26 C40 C38 117.2(18) . . ?
C28 C40 C38 103.9(17) . . ?
C48 C41 C29 115.6(19) . . ?
C48 C41 C15 117.8(18) . . ?
C29 C41 C15 121.2(17) . . ?
C45 C42 C35 114.9(14) . . ?
C45 C42 C16 130.7(15) . . ?
C35 C42 C16 102.1(12) . . ?
C18 C43 C15 120.6(18) . . ?
C18 C43 C32 116.4(18) . . ?
C15 C43 C32 111.3(16) . . ?
C11 C44 C23 127(2) . . ?
C11 C44 C6 116.0(17) . . ?
C23 C44 C6 108.7(13) . . ?
C42 C45 C34 124.5(15) . . ?
C42 C45 C7 114.1(15) . . ?
C34 C45 C7 109.4(14) . . ?
C31 C46 C27 111.8(14) . . ?
C31 C46 C28 118.3(15) . . ?
C27 C46 C28 116.6(14) . . ?
C33 C47 C16 112.6(15) . . ?
C33 C47 C30 123.5(17) . . ?
C16 C47 C30 110.0(16) . . ?
C41 C48 C4 116.6(18) . . ?
C41 C48 C26 115.8(17) . . ?
C4 C48 C26 113.9(16) . . ?
C1 C49 C51 118.2(13) . . ?
C1 C49 C28 116.3(13) . . ?
C51 C49 C28 113.1(13) . . ?
C55 C50 C56 128.3(15) . . ?
C55 C50 C51 119.8(14) . . ?
C56 C50 C51 98.7(13) . . ?
C52 C51 C49 116.9(14) . . ?
C52 C51 C50 125.3(15) . . ?
C49 C51 C50 106.5(14) . . ?
C51 C52 C53 114.4(13) . . ?
C51 C52 C31 132.4(15) . . ?
C53 C52 C31 100.9(11) . . ?
C54 C53 C22 113.2(13) . . ?
C54 C53 C52 122.1(13) . . ?
C22 C53 C52 112.0(11) . . ?
C53 C54 C55 121.4(14) . . ?
C53 C54 C5 127.3(15) . . ?
C55 C54 C5 100.8(14) . . ?
C50 C55 C54 116.8(15) . . ?
C50 C55 C59 119.1(14) . . ?
C54 C55 C59 110.9(13) . . ?
C57 C56 C1 112.9(17) . . ?
C57 C56 C50 113.2(16) . . ?
C1 C56 C50 123.5(14) . . ?
C56 C57 C58 122.9(17) . . ?
C56 C57 C23 121.0(18) . . ?
C58 C57 C23 103.6(12) . . ?
C59 C58 C6 120.4(14) . . ?
C59 C58 C57 117.6(15) . . ?
C6 C58 C57 105.2(13) . . ?
C58 C59 C36 123.1(16) . . ?
C58 C59 C55 117.9(15) . . ?
C36 C59 C55 110.2(14) . . ?
N1 C60 C61 118.2(8) . . ?
N1 C60 C65 115.6(7) . . ?
C61 C60 C65 125.2(7) . . ?
C62 C61 C60 115.9(8) . . ?
C62 C61 C89 125.0(8) . . ?
C60 C61 C89 118.7(7) . . ?
C63 C62 C61 120.7(8) . . ?
C63 C62 H37 119.7 . . ?
C61 C62 H37 119.7 . . ?
C64 C63 C62 120.6(8) . . ?
C64 C63 H38 119.7 . . ?
C62 C63 H38 119.7 . . ?
C63 C64 C65 123.6(9) . . ?
C63 C64 H39 118.2 . . ?
C65 C64 H39 118.2 . . ?
C64 C65 C60 113.0(8) . . ?
C64 C65 C67 123.7(8) . . ?
C60 C65 C67 122.4(8) . . ?
C106 C66 C67 117.8(7) . . ?
C106 C66 C71 117.3(7) . . ?
C67 C66 C71 124.0(7) . . ?
C68 C67 C66 116.4(8) . . ?
C68 C67 C65 126.2(8) . . ?
C66 C67 C65 116.3(8) . . ?
C67 C68 C69 121.1(8) . . ?
C67 C68 H40 119.5 . . ?
C69 C68 H40 119.5 . . ?
C70 C69 C68 119.7(8) . . ?
C70 C69 C90 119.1(7) . . ?
C68 C69 C90 121.2(7) . . ?
C71 C70 C69 122.0(7) . . ?
C71 C70 H41 119.0 . . ?
C69 C70 H41 119.0 . . ?
C70 C71 C66 115.4(7) . . ?
C70 C71 C77 125.4(7) . . ?
C66 C71 C77 118.9(7) . . ?
C77 C72 C107 118.2(8) . . ?
C77 C72 C73 124.7(8) . . ?
C107 C72 C73 115.7(8) . . ?
C74 C73 C72 114.4(8) . . ?
C74 C73 C83 124.6(8) . . ?
C72 C73 C83 120.4(7) . . ?
C75 C74 C73 122.5(8) . . ?
C75 C74 H42 118.7 . . ?
C73 C74 H42 118.7 . . ?
C74 C75 C76 119.9(8) . . ?
C74 C75 C94 120.1(8) . . ?
C76 C75 C94 119.8(8) . . ?
C75 C76 C77 121.5(8) . . ?
C75 C76 H43 119.3 . . ?
C77 C76 H43 119.3 . . ?
C72 C77 C76 115.5(8) . . ?
C72 C77 C71 119.3(7) . . ?
C76 C77 C71 124.1(8) . . ?
C108 C78 C79 119.2(8) . . ?
C108 C78 C83 116.0(8) . . ?
C79 C78 C83 123.4(8) . . ?
C80 C79 C78 116.9(8) . . ?
C80 C79 C85 124.3(8) . . ?
C78 C79 C85 118.2(8) . . ?
C81 C80 C79 122.1(9) . . ?
C81 C80 H44 118.9 . . ?
C79 C80 H44 118.9 . . ?
C80 C81 C82 118.1(9) . . ?
C80 C81 C98 121.2(9) . . ?
C82 C81 C98 120.6(8) . . ?
C81 C82 C83 124.8(8) . . ?
C81 C82 H45 117.6 . . ?
C83 C82 H45 117.6 . . ?
C82 C83 C78 113.2(8) . . ?
C82 C83 C73 125.5(8) . . ?
C78 C83 C73 120.4(7) . . ?
C109 C84 C89 117.5(8) . . ?
C109 C84 C85 115.7(8) . . ?
C89 C84 C85 125.8(8) . . ?
C86 C85 C84 111.5(8) . . ?
C86 C85 C79 127.5(9) . . ?
C84 C85 C79 120.0(8) . . ?
C87 C86 C85 126.0(9) . . ?
C87 C86 H46 117.0 . . ?
C85 C86 H46 117.0 . . ?
C86 C87 C88 116.7(8) . . ?
C86 C87 C102 123.1(9) . . ?
C88 C87 C102 120.0(8) . . ?
C89 C88 C87 123.5(8) . . ?
C89 C88 H47 118.2 . . ?
C87 C88 H47 118.2 . . ?
C88 C89 C84 114.7(9) . . ?
C88 C89 C61 125.0(8) . . ?
C84 C89 C61 119.5(8) . . ?
C69 C90 C92 114.0(7) . . ?
C69 C90 C91 110.3(7) . . ?
C92 C90 C91 107.9(8) . . ?
C69 C90 C93 110.5(8) . . ?
C92 C90 C93 106.1(8) . . ?
C91 C90 C93 107.7(8) . . ?
C90 C91 H1 109.5 . . ?
C90 C91 H2 109.5 . . ?
H1 C91 H2 109.5 . . ?
C90 C91 H3 109.5 . . ?
H1 C91 H3 109.5 . . ?
H2 C91 H3 109.5 . . ?
C90 C92 H4 109.5 . . ?
C90 C92 H5 109.5 . . ?
H4 C92 H5 109.5 . . ?
C90 C92 H6 109.5 . . ?
H4 C92 H6 109.5 . . ?
H5 C92 H6 109.5 . . ?
C90 C93 H7 109.5 . . ?
C90 C93 H8 109.5 . . ?
H7 C93 H8 109.5 . . ?
C90 C93 H9 109.5 . . ?
H7 C93 H9 109.5 . . ?
H8 C93 H9 109.5 . . ?
C96 C94 C97 113.2(13) . . ?
C96 C94 C75 113.3(8) . . ?
C97 C94 C75 111.7(8) . . ?
C96 C94 C95 103.3(10) . . ?
C97 C94 C95 103.7(12) . . ?
C75 C94 C95 110.8(8) . . ?
C94 C95 H10 109.5 . . ?
C94 C95 H11 109.5 . . ?
H10 C95 H11 109.5 . . ?
C94 C95 H12 109.5 . . ?
H10 C95 H12 109.5 . . ?
H11 C95 H12 109.5 . . ?
C94 C96 H13 109.5 . . ?
C94 C96 H14 109.5 . . ?
H13 C96 H14 109.5 . . ?
C94 C96 H15 109.5 . . ?
H13 C96 H15 109.5 . . ?
H14 C96 H15 109.5 . . ?
C94 C97 H16 109.5 . . ?
C94 C97 H17 109.5 . . ?
H16 C97 H17 109.5 . . ?
C94 C97 H18 109.5 . . ?
H16 C97 H18 109.5 . . ?
H17 C97 H18 109.5 . . ?
C100 C98 C101 107.1(17) . . ?
C100 C98 C81 112.3(9) . . ?
C101 C98 C81 106.9(11) . . ?
C100 C98 C99 110.3(13) . . ?
C101 C98 C99 103.9(11) . . ?
C81 C98 C99 115.7(9) . . ?
C98 C99 H19 109.5 . . ?
C98 C99 H20 109.5 . . ?
H19 C99 H20 109.5 . . ?
C98 C99 H21 109.5 . . ?
H19 C99 H21 109.5 . . ?
H20 C99 H21 109.5 . . ?
C98 C100 H22 109.5 . . ?
C98 C100 H23 109.5 . . ?
H22 C100 H23 109.5 . . ?
C98 C100 H24 109.5 . . ?
H22 C100 H24 109.5 . . ?
H23 C100 H24 109.5 . . ?
C98 C101 H25 109.5 . . ?
C98 C101 H26 109.5 . . ?
H25 C101 H26 109.5 . . ?
C98 C101 H27 109.5 . . ?
H25 C101 H27 109.5 . . ?
H26 C101 H27 109.5 . . ?
C104 C102 C87 112.5(8) . . ?
C104 C102 C103 107.3(7) . . ?
C87 C102 C103 111.0(8) . . ?
C104 C102 C105 110.7(8) . . ?
C87 C102 C105 107.1(7) . . ?
C103 C102 C105 108.1(8) . . ?
C102 C103 H28 109.5 . . ?
C102 C103 H29 109.5 . . ?
H28 C103 H29 109.5 . . ?
C102 C103 H30 109.5 . . ?
H28 C103 H30 109.5 . . ?
H29 C103 H30 109.5 . . ?
C102 C104 H31 109.5 . . ?
C102 C104 H32 109.5 . . ?
H31 C104 H32 109.5 . . ?
C102 C104 H33 109.5 . . ?
H31 C104 H33 109.5 . . ?
H32 C104 H33 109.5 . . ?
C102 C105 H34 109.5 . . ?
C102 C105 H35 109.5 . . ?
H34 C105 H35 109.5 . . ?
C102 C105 H36 109.5 . . ?
H34 C105 H36 109.5 . . ?
H35 C105 H36 109.5 . . ?
C66 C106 C107 124.2(7) . . ?
C66 C106 N1 124.0(8) . . ?
C107 C106 N1 107.5(8) . . ?
C106 C107 C108 109.0(7) . . ?
C106 C107 C72 120.8(7) . . ?
C108 C107 C72 122.6(8) . . ?
C78 C108 C109 121.6(8) . . ?
C78 C108 C107 123.7(8) . . ?
C109 C108 C107 106.2(8) . . ?
N1 C109 C84 122.8(8) . . ?
N1 C109 C108 109.1(8) . . ?
C84 C109 C108 123.4(9) . . ?
C60 N1 C109 121.8(7) . . ?
C60 N1 C106 121.4(8) . . ?
C109 N1 C106 108.1(7) . . ?
C9 C110 C30 120.8(15) . . ?
C9 C110 C39 114.5(17) . . ?
C30 C110 C39 113.2(16) . . ?
C37 C111 C10 116.7(16) . . ?
C37 C111 C34 117.2(16) . . ?
C10 C111 C34 113.5(14) . . ?
C116 C113 Cl2 176(2) 2_565 . ?
C114 C113 C115 166(2) . . ?
C116 C113 C116 52(3) 2_565 . ?
Cl2 C113 C116 132(2) . . ?
C117 C114 C113 95(3) . . ?
C117 C115 C113 122(3) 2_565 . ?
C113 C116 C116 83(3) 2_565 2_565 ?
C113 C116 C113 128(3) 2_565 . ?
C116 C116 C113 45.3(18) 2_565 . ?
C113 C116 Cl1 124(2) 2_565 . ?
C116 C116 Cl1 153(3) 2_565 . ?
C113 C116 Cl1 108(2) . . ?
C114 C117 C115 128(3) . 2_565 ?
 
_refine_diff_density_max    0.967
_refine_diff_density_min   -0.472
_refine_diff_density_rms    0.117

_shelxl_version_number 2014-3

_shelx_res_file
;
TITL 15032901
REM  Yadorkari-X generated
CELL 0.71075 13.4616 14.7431 18.0962 98.2970 101.3220 97.3290
ZERR 2.0 0.0137 0.0145 0.0189 0.0170 0.0140 0.0210
LATT 1
REM  SPGR P-1 triclinic
SFAC C H N Cl O
UNIT 225 94 2 2 0
SIZE 0.20 0.20 0.20
TEMP -169.8
L.S. 4
FMAP 2
PLAN -50
ACTA
BOND$H
TEMP -170
SIZE 0.18 0.14 0.05
MERG 2
OMIT -10.000000 50.000000
EQIV $1 -X, 1-Y, -Z

FLAT 0.01 C113 C116 C115 C114 C117
DFIX 1.50 0.01 C117 C114 C114 C113 C133 C116_$1 C116 C113 C113 C115 C115_$1 C117
SIMU 0.03
DFIX 1.45 0.01 C52 C53 C53 C22 C22 C21 C21 C31 C27 C38 C38 C40 C40 C28 C28 C46
DFIX 1.45 0.01 C51 C49 C49 C1 C1 C56 C31 C46
DFIX 1.450 0.01 C3 C9 C9 C25 C25 C19 C19 C17 C17 C3
DFIX 1.450 0.01 C7 C10 C10 C111 C111 C34 C34 C45 C45 C7
DFIX 1.450 0.01 C41 C15 C41 C29 C29 C32 C32 C43 C43 C15
DFIX 1.450 0.01 C38 C27 C27 C46 C46 C28 C28 C40 C40 C38
DFIX 1.450 0.01 C31 C21 C21 C22 C22 C53 C53 C52 C52 C31
DFIX 1.450 0.01 C30 C110 C110 C39 C39 C33 C33 C47 C47 C30
DFIX 1.450 0.01 C4 C48 C48 C26 C26 C8 C8 C12 C12 C4
DFIX 1.450 0.01 C5 C36 C36 C59 C59 C55 C55 C54 C54 C5
DFIX 1.450 0.01 C40 C38 C38 C27 C27 C46 C46 C28 C28 C40
DFIX 1.450 0.01 C1 C49 C49 C51 C51 C50 C50 C56 C56 C1
DFIX 1.450 0.01 C29 C32 C32 C43 C43 C15 C15 C41 C41 C29
DFIX 1.450 0.01 C2 C37 C37 C18 C18 C20 C20 C24 C24 C2
DFIX 1.450 0.01 C11 C13 C13 C35 C35 C42 C42 C16 C16 C11
DFIX 1.290 0.01 C53 C54 C22 C19 C21 C24 C31 C46 C50 C55 C56 C57
DFIX 1.290 0.01 C29 C35 C13 C4 C11 C44 C6 C33 C36 C39 C9 C110
DFIX 1.290 0.01 C37 C111 C43 C18 C27 C20 C51 C52 C1 C8 C40 C26 C41 C48
DFIX 1.290 0.01 C15 C38 C58 C59 C34 C32 C2 C17 C45 C42 C7 C30 C5 C25
WGHT    0.200000
FVAR       0.38884   0.99151
C1    1    0.197715    0.042457    0.267071    11.00000    0.06729    0.12144 =
         0.11005    0.03220    0.03518    0.06418
C2    1   -0.297260    0.059219    0.190358    11.00000    0.05889    0.15130 =
         0.14081    0.04147   -0.00053    0.01973
C3    1   -0.274817    0.172169    0.301288    11.00000    0.05917    0.13146 =
         0.14886    0.04387    0.04641    0.05199
C4    1    0.174172    0.262878    0.202914    11.00000    0.07264    0.14741 =
         0.19099    0.07084    0.07299    0.02954
C5    1   -0.107910    0.071084    0.423460    11.00000    0.17018    0.23884 =
         0.12147    0.09402    0.05821    0.03022
C6    1    0.134987    0.274357    0.426023    11.00000    0.09614    0.11160 =
         0.10349   -0.05113   -0.04916    0.03241
C7    1   -0.183059    0.317530    0.280832    11.00000    0.10002    0.09332 =
         0.19909    0.04878    0.06406    0.07014
C8    1    0.208235    0.101848    0.220855    11.00000    0.05781    0.12802 =
         0.14241    0.03126    0.05281    0.04113
C9    1   -0.207297    0.187161    0.377149    11.00000    0.11252    0.20735 =
         0.11370    0.02339    0.07454    0.08751
C10   1   -0.264032    0.236768    0.250912    11.00000    0.06150    0.11808 =
         0.12371    0.03258    0.02001    0.06025
C11   1    0.138257    0.355138    0.318042    11.00000    0.09041    0.05535 =
         0.19763    0.02156   -0.03797   -0.00089
C12   1    0.222250    0.201086    0.249008    11.00000    0.05805    0.12075 =
         0.21638    0.03406    0.04859    0.02592
C13   1    0.135149    0.333275    0.235780    11.00000    0.06517    0.08187 =
         0.18914    0.05100    0.02955    0.01127
C15   1   -0.038340    0.113404    0.064407    11.00000    0.18039    0.25512 =
         0.04118    0.00064    0.02628    0.02965
C16   1    0.037779    0.382568    0.321032    11.00000    0.15009    0.04800 =
         0.24208   -0.02159    0.07479    0.01046
C17   1   -0.292524    0.073727    0.265131    11.00000    0.05164    0.12231 =
         0.17244    0.03800    0.05678    0.02405
C18   1   -0.210874    0.097585    0.085824    11.00000    0.08082    0.22669 =
         0.07269    0.01128   -0.02480    0.04064
C19   1   -0.238533    0.018757    0.317652    11.00000    0.08050    0.13248 =
         0.14100    0.04453    0.06767    0.02818
C20   1   -0.204196    0.001123    0.095907    11.00000    0.09398    0.15627 =
         0.08341   -0.03549   -0.05855    0.02905
C21   1   -0.205865   -0.072941    0.204844    11.00000    0.06642    0.06093 =
         0.18183    0.00503   -0.02924    0.00186
C22   1   -0.200988   -0.053646    0.287379    11.00000    0.07589    0.08653 =
         0.15820    0.03934    0.01240    0.01958
C23   1    0.232549    0.223238    0.332531    11.00000    0.03843    0.10420 =
         0.20240    0.02516   -0.02638    0.00719
C24   1   -0.252007   -0.019961    0.159252    11.00000    0.07881    0.11343 =
         0.14717   -0.01872   -0.04792    0.00697
C25   1   -0.194542    0.089904    0.386795    11.00000    0.14249    0.24018 =
         0.14104    0.09550    0.09753    0.05756
C26   1    0.141879    0.095287    0.145374    11.00000    0.11873    0.19761 =
         0.14091    0.02905    0.06756    0.07780
C27   1   -0.114958   -0.028555    0.093219    11.00000    0.12265    0.17593 =
         0.13815   -0.09557   -0.04244    0.07474
C28   1    0.053584   -0.053337    0.164511    11.00000    0.05791    0.12460 =
         0.22251   -0.08520    0.00940    0.04400
C29   1   -0.003296    0.284650    0.126404    11.00000    0.16852    0.12805 =
         0.14066    0.08705    0.03932    0.01153
C30   1   -0.123302    0.330031    0.350637    11.00000    0.06556    0.12397 =
         0.21907   -0.09167    0.01058    0.04198
C31   1   -0.107348   -0.102886    0.199805    11.00000    0.13496    0.04934 =
         0.22862   -0.02818    0.05854   -0.00070
C32   1   -0.113200    0.247865    0.104278    11.00000    0.13843    0.21526 =
         0.13371    0.10689   -0.00173    0.03631
C33   1    0.047691    0.305186    0.431083    11.00000    0.12202    0.15151 =
         0.12084   -0.07077   -0.04979    0.07603
C34   1   -0.175526    0.273937    0.149218    11.00000    0.07976    0.21488 =
         0.18379    0.13761    0.02339    0.06410
C35   1    0.034073    0.344146    0.192336    11.00000    0.09667    0.09704 =
         0.19857    0.09938    0.03263    0.02748
C36   1   -0.033950    0.158111    0.455666    11.00000    0.16081    0.23457 =
         0.07658    0.01781    0.03694    0.00731
C37   1   -0.275507    0.127193    0.140028    11.00000    0.08428    0.20170 =
         0.16900    0.00808   -0.04779    0.05770
C38   1   -0.026782    0.029055    0.078853    11.00000    0.10197    0.27241 =
         0.09901   -0.06469    0.00077    0.09460
C39   1   -0.038581    0.244084    0.445444    11.00000    0.10959    0.25667 =
         0.08475   -0.07249   -0.00327    0.06649
C40   1    0.074752    0.019754    0.121205    11.00000    0.12953    0.22931 =
         0.12544   -0.04778    0.02584    0.10198
C41   1    0.033539    0.199275    0.100166    11.00000    0.22211    0.25637 =
         0.12633    0.08581    0.04856    0.02014
C42   1   -0.031413    0.374656    0.244697    11.00000    0.07362    0.06332 =
         0.27820    0.06609    0.02891    0.02942
C43   1   -0.133585    0.149277    0.069182    11.00000    0.13631    0.24970 =
         0.06462    0.03391   -0.02405    0.05041
C44   1    0.183821    0.299305    0.359375    11.00000    0.08957    0.09640 =
         0.19148   -0.01358   -0.03271    0.00176
C45   1   -0.131168    0.341022    0.220084    11.00000    0.12425    0.12237 =
         0.24581    0.08830    0.03210    0.08054
C46   1   -0.057454   -0.081278    0.143787    11.00000    0.15518    0.13614 =
         0.25639   -0.12255    0.00531    0.04855
C47   1   -0.012586    0.356388    0.381030    11.00000    0.16575    0.13194 =
         0.23903   -0.10140    0.00124    0.06185
C48   1    0.125207    0.191421    0.135400    11.00000    0.15257    0.22440 =
         0.16989    0.08156    0.10785    0.02569
C49   1    0.119256   -0.039662    0.244357    11.00000    0.10537    0.09973 =
         0.20862    0.02688    0.08163    0.07165
C50   1    0.107189   -0.001406    0.372029    11.00000    0.07395    0.16594 =
         0.19784    0.12632    0.01623    0.04768
C51   1    0.061906   -0.066035    0.300397    11.00000    0.12088    0.11658 =
         0.22286    0.07346    0.03080    0.08132
C52   1   -0.036258   -0.097986    0.275027    11.00000    0.06881    0.05918 =
         0.26193    0.03159    0.01400    0.02949
C53   1   -0.101138   -0.069337    0.327939    11.00000    0.08939    0.07324 =
         0.18200    0.05778    0.02403    0.01037
C54   1   -0.063356   -0.009194    0.393151    11.00000    0.11926    0.13207 =
         0.15263    0.09238    0.03558    0.02348
C55   1    0.047207    0.027995    0.417772    11.00000    0.10743    0.17649 =
         0.13043    0.09869   -0.00654    0.00384
C56   1    0.187500    0.053435    0.346154    11.00000    0.10355    0.17936 =
         0.21036    0.05468   -0.01277    0.08854
C57   1    0.208407    0.137660    0.379962    11.00000    0.07620    0.12521 =
         0.20398   -0.00105   -0.08090    0.04721
C58   1    0.143980    0.181649    0.441437    11.00000    0.07019    0.14411 =
         0.09107    0.02013   -0.01828    0.03476
C59   1    0.063979    0.127281    0.452338    11.00000    0.10379    0.20976 =
         0.07714    0.05154   -0.01625    0.01317
C60   1    0.447682    0.144912    0.453098    11.00000    0.03570    0.03983 =
         0.05827    0.00726   -0.00267    0.01344
C61   1    0.433655    0.057005    0.404707    11.00000    0.04044    0.05009 =
         0.04281    0.00160    0.00840    0.02091
C62   1    0.390499   -0.019359    0.432676    11.00000    0.05252    0.05442 =
         0.04945    0.00116    0.00571    0.02642
AFIX  43
H37   2    0.383289   -0.080223    0.404377    11.00000   -1.20000
AFIX   0
C63   1    0.358093   -0.006703    0.501650    11.00000    0.04871    0.04213 =
         0.06345    0.00737    0.00916    0.00820
AFIX  43
H38   2    0.331490   -0.059192    0.520794    11.00000   -1.20000
AFIX   0
C64   1    0.364405    0.082001    0.542562    11.00000    0.04910    0.05524 =
         0.07129    0.00870    0.00777    0.01549
AFIX  43
H39   2    0.338992    0.087973    0.588137    11.00000   -1.20000
AFIX   0
C65   1    0.406198    0.163141    0.520291    11.00000    0.04907    0.05055 =
         0.04408   -0.00638    0.00955    0.01882
C66   1    0.415570    0.331008    0.511226    11.00000    0.04913    0.04390 =
         0.04372   -0.00068    0.02124    0.01029
C67   1    0.391815    0.258999    0.553168    11.00000    0.03916    0.05411 =
         0.05845   -0.00058    0.00099    0.01575
C68   1    0.340773    0.281169    0.610898    11.00000    0.05916    0.05274 =
         0.05041    0.00612    0.01867    0.01647
AFIX  43
H40   2    0.326801    0.236832    0.642265    11.00000   -1.20000
AFIX   0
C69   1    0.308699    0.369671    0.624148    11.00000    0.04652    0.04510 =
         0.05766    0.00758    0.00949    0.01328
C70   1    0.322441    0.433654    0.573884    11.00000    0.04417    0.03090 =
         0.06624   -0.00716    0.01251    0.00658
AFIX  43
H41   2    0.296680    0.490587    0.581194    11.00000   -1.20000
AFIX   0
C71   1    0.372143    0.415555    0.514697    11.00000    0.04683    0.04887 =
         0.05463    0.00280    0.00731    0.01823
C72   1    0.419844    0.439845    0.389518    11.00000    0.03763    0.04990 =
         0.06696    0.00702    0.00693    0.00602
C73   1    0.396093    0.462953    0.313969    11.00000    0.05140    0.04313 =
         0.06125    0.01498    0.01578    0.00939
C74   1    0.339929    0.537661    0.308520    11.00000    0.04925    0.06336 =
         0.04914    0.01298    0.01960    0.01682
AFIX  43
H42   2    0.327049    0.560187    0.261506    11.00000   -1.20000
AFIX   0
C75   1    0.302721    0.579513    0.369749    11.00000    0.05549    0.06029 =
         0.06092    0.00918    0.01599    0.01505
C76   1    0.315636    0.544424    0.438280    11.00000    0.05767    0.06626 =
         0.05260    0.00803    0.01437    0.02455
AFIX  43
H43   2    0.284990    0.569866    0.477884    11.00000   -1.20000
AFIX   0
C77   1    0.373895    0.471172    0.450022    11.00000    0.04836    0.03510 =
         0.05680    0.00112    0.00536    0.00950
C78   1    0.461302    0.318330    0.257827    11.00000    0.04856    0.05019 =
         0.05681    0.01347    0.02306    0.01040
C79   1    0.450665    0.241167    0.197685    11.00000    0.04821    0.05305 =
         0.06332    0.01366    0.02762    0.01669
C80   1    0.415018    0.255986    0.121825    11.00000    0.05195    0.06034 =
         0.06446    0.00804    0.02459    0.02369
AFIX  43
H44   2    0.413634    0.208111    0.080247    11.00000   -1.20000
AFIX   0
C81   1    0.381757    0.339117    0.106302    11.00000    0.04960    0.06216 =
         0.06031    0.00952    0.01408    0.01620
C82   1    0.381134    0.408189    0.168805    11.00000    0.05761    0.05642 =
         0.06510    0.00277    0.01842    0.01807
AFIX  43
H45   2    0.355167    0.462876    0.157834    11.00000   -1.20000
AFIX   0
C83   1    0.416645    0.401983    0.247333    11.00000    0.05249    0.04572 =
         0.05437    0.00555    0.01194    0.01647
C84   1    0.478245    0.137055    0.299288    11.00000    0.03856    0.05461 =
         0.04682    0.01184    0.01155    0.02383
C85   1    0.462671    0.148327    0.218928    11.00000    0.04419    0.06374 =
         0.06235    0.00650    0.02125    0.02117
C86   1    0.443464    0.061255    0.169175    11.00000    0.03172    0.07478 =
         0.06137    0.00625    0.00052    0.01709
AFIX  43
H46   2    0.435859    0.062363    0.116014    11.00000   -1.20000
AFIX   0
C87   1    0.434815   -0.024956    0.190969    11.00000    0.03836    0.06594 =
         0.05571    0.00180    0.01563    0.02404
C88   1    0.436366   -0.026461    0.270257    11.00000    0.04750    0.05218 =
         0.06472    0.00984    0.01870    0.02633
AFIX  43
H47   2    0.424411   -0.085017    0.285787    11.00000   -1.20000
AFIX   0
C89   1    0.454526    0.053613    0.325910    11.00000    0.03126    0.05982 =
         0.06063   -0.00078   -0.00498    0.02203
C90   1    0.256935    0.396079    0.690224    11.00000    0.05177    0.06325 =
         0.06099    0.00064    0.00784    0.02375
C91   1    0.315516    0.488539    0.741208    11.00000    0.07442    0.06022 =
         0.08075    0.00053    0.01665    0.02360
AFIX 137
H1    2    0.385550    0.480482    0.763692    11.00000   -1.50000
H2    2    0.279952    0.506037    0.782154    11.00000   -1.50000
H3    2    0.318037    0.537487    0.709973    11.00000   -1.50000
AFIX   0
C92   1    0.249737    0.321981    0.742173    11.00000    0.12623    0.05451 =
         0.07479    0.00728    0.04291    0.02940
AFIX 137
H4    2    0.207190    0.264564    0.712220    11.00000   -1.50000
H5    2    0.218770    0.344817    0.784494    11.00000   -1.50000
H6    2    0.318690    0.309608    0.762724    11.00000   -1.50000
AFIX   0
C93   1    0.142755    0.410686    0.658800    11.00000    0.04717    0.09611 =
         0.08119    0.01593   -0.00205    0.01780
AFIX 137
H7    2    0.142848    0.457059    0.625075    11.00000   -1.50000
H8    2    0.112478    0.432309    0.701836    11.00000   -1.50000
H9    2    0.102294    0.351726    0.630046    11.00000   -1.50000
AFIX   0
C94   1    0.241845    0.660150    0.360283    11.00000    0.05608    0.04514 =
         0.07106    0.00659    0.00871    0.02392
C95   1    0.287719    0.725484    0.310186    11.00000    0.22821    0.08003 =
         0.13860    0.03778    0.10266    0.08664
AFIX 137
H10   2    0.245561    0.774245    0.302452    11.00000   -1.50000
H11   2    0.288292    0.689186    0.260479    11.00000   -1.50000
H12   2    0.358020    0.753917    0.336268    11.00000   -1.50000
AFIX   0
C96   1    0.248445    0.722712    0.432519    11.00000    0.20491    0.12500 =
         0.07855    0.01055    0.03150    0.12285
AFIX 137
H13   2    0.208542    0.691374    0.464039    11.00000   -1.50000
H14   2    0.220846    0.778951    0.421736    11.00000   -1.50000
H15   2    0.320355    0.739598    0.460028    11.00000   -1.50000
AFIX   0
C97   1    0.131381    0.625640    0.315301    11.00000    0.06526    0.08150 =
         0.37875    0.02482   -0.06010    0.01968
AFIX 137
H16   2    0.089656    0.602632    0.349443    11.00000   -1.50000
H17   2    0.130790    0.575315    0.273351    11.00000   -1.50000
H18   2    0.103002    0.676887    0.294322    11.00000   -1.50000
AFIX   0
C98   1    0.343927    0.353265    0.025081    11.00000    0.10242    0.07599 =
         0.04586    0.01739    0.03363    0.03457
C99   1    0.328904    0.452577    0.015527    11.00000    0.18480    0.08575 =
         0.06995    0.02147    0.00678    0.02920
AFIX 137
H19   2    0.293152    0.452644   -0.037144    11.00000   -1.50000
H20   2    0.395978    0.492438    0.026590    11.00000   -1.50000
H21   2    0.287976    0.476145    0.051028    11.00000   -1.50000
AFIX   0
C100  1    0.251739    0.287744   -0.014327    11.00000    0.29037    0.19436 =
         0.12864    0.08804   -0.10737   -0.15427
AFIX 137
H22   2    0.218771    0.309932   -0.060080    11.00000   -1.50000
H23   2    0.204056    0.282555    0.019960    11.00000   -1.50000
H24   2    0.270480    0.226746   -0.029326    11.00000   -1.50000
AFIX   0
C101  1    0.426078    0.334601   -0.016753    11.00000    0.23826    0.29240 =
         0.15359    0.12133    0.09298    0.19628
AFIX 137
H25   2    0.402521    0.277185   -0.054340    11.00000   -1.50000
H26   2    0.487856    0.327927    0.019687    11.00000   -1.50000
H27   2    0.441913    0.386409   -0.043133    11.00000   -1.50000
AFIX   0
C102  1    0.416735   -0.116775    0.133816    11.00000    0.04822    0.05382 =
         0.06716   -0.00778    0.00717    0.01239
C103  1    0.480717   -0.187872    0.167558    11.00000    0.08083    0.05795 =
         0.09013    0.01623    0.03214    0.03483
AFIX 137
H28   2    0.468532   -0.245290    0.129989    11.00000   -1.50000
H29   2    0.460072   -0.201483    0.214311    11.00000   -1.50000
H30   2    0.553836   -0.161614    0.179621    11.00000   -1.50000
AFIX   0
C104  1    0.446077   -0.103449    0.059013    11.00000    0.08003    0.05748 =
         0.04928   -0.00457    0.01167    0.02758
AFIX 137
H31   2    0.404019   -0.061865    0.034580    11.00000   -1.50000
H32   2    0.434457   -0.163686    0.025036    11.00000   -1.50000
H33   2    0.518741   -0.076173    0.069022    11.00000   -1.50000
AFIX   0
C105  1    0.299423   -0.158595    0.119774    11.00000    0.05961    0.07949 =
         0.07020    0.00191    0.00729    0.02262
AFIX 137
H34   2    0.257741   -0.110455    0.108253    11.00000   -1.50000
H35   2    0.285590   -0.180890    0.165790    11.00000   -1.50000
H36   2    0.282046   -0.210425    0.076554    11.00000   -1.50000
AFIX   0
C106  1    0.469511    0.311892    0.454355    11.00000    0.03782    0.03800 =
         0.06685    0.00022   -0.00683    0.01270
C107  1    0.476272    0.364615    0.396783    11.00000    0.04304    0.04473 =
         0.05995    0.00643    0.02048    0.00989
C108  1    0.495971    0.307757    0.332566    11.00000    0.04515    0.04729 =
         0.05525   -0.00508    0.01569    0.01173
C109  1    0.500864    0.219265    0.352743    11.00000    0.03912    0.05336 =
         0.06549    0.01262    0.00982    0.02121
SHEL 99999.000000 0.840885
HTAB
LIST 4
N1    3    0.489042    0.222595    0.427858    11.00000    0.03719    0.04834 =
         0.05946   -0.00491    0.00178    0.01573
C110  1   -0.136848    0.260854    0.400442    11.00000    0.11585    0.25706 =
         0.10156   -0.07712    0.01744    0.07418
C111  1   -0.258762    0.214039    0.169955    11.00000    0.08536    0.22220 =
         0.19644    0.06390   -0.02822    0.08043
PART 2
CL2   4   -0.078263    0.534736    0.118531    10.50000    0.12626    0.14487 =
         0.17847    0.07094   -0.00033    0.03402
PART 0
C113  1   -0.050358    0.498218    0.045500    10.50000    0.06885    0.10240 =
         0.04446    0.03805   -0.00595    0.03050
PART 2
CL1   4    0.109952    0.642607    0.070758    10.50000    0.23850    0.17157 =
         0.13204    0.06681   -0.03548   -0.08406
PART 1
C114  1   -0.013901    0.576225    0.112155    10.50000    0.12044    0.13582 =
         0.11838    0.05242   -0.02001    0.01901
C115  1   -0.106748    0.413595   -0.010378    10.50000    0.10799    0.10237 =
         0.10284    0.02951   -0.02786    0.05269
PART 2
C116  1    0.033913    0.532500    0.007717    10.50000    0.13184    0.11701 =
         0.11242    0.07382   -0.03480   -0.00696
PART 1
C117  1    0.073892    0.619350    0.082751    10.50000    0.14343    0.13246 =
         0.12882    0.06592   -0.03721   -0.01188
PART 0

HKLF 4

REM  15032901
REM R1 =  0.1987 for    4562 Fo > 4sig(Fo)  and  0.2881 for all   11796 data
REM   1076 parameters refined using   1070 restraints

END

WGHT      0.2000      0.0000

REM No hydrogen bonds found for HTAB generation

REM Highest difference peak  0.967,  deepest hole -0.472,  1-sigma level  0.117
Q1    1  -0.1373  0.1634  0.4320  11.00000  0.05    0.97
Q2    1   0.0781  0.1222  0.0940  11.00000  0.05    0.73
Q3    1  -0.0232 -0.0995  0.2125  11.00000  0.05    0.70
Q4    1   0.1637  0.0967  0.4063  11.00000  0.05    0.64
Q5    1   0.2354  0.1333  0.3295  11.00000  0.05    0.63
Q6    1  -0.2913  0.1568  0.1902  11.00000  0.05    0.61
Q7    1   0.0815  0.2525  0.1238  11.00000  0.05    0.61
Q8    1   0.0632  0.3809  0.3598  11.00000  0.05    0.56
Q9    1  -0.0374  0.3840  0.3138  11.00000  0.05    0.56
Q10   1   0.1222  0.6253  0.3809  11.00000  0.05    0.48
Q11   1  -0.2355  0.1778  0.1146  11.00000  0.05    0.48
Q12   1   0.1489  0.0590  0.1342  11.00000  0.05    0.46
Q13   1  -0.0609 -0.0222  0.0967  11.00000  0.05    0.44
Q14   1  -0.2532  0.2181  0.3139  11.00000  0.05    0.42
Q15   1  -0.0557  0.4786  0.0515  11.00000  0.05    0.40
Q16   1  -0.2881  0.3488  0.2157  11.00000  0.05    0.38
Q17   1  -0.0597  0.2072  0.3500  11.00000  0.05    0.38
Q18   1   0.0787 -0.0666  0.2106  11.00000  0.05    0.38
Q19   1   0.2053  0.2988  0.3736  11.00000  0.05    0.37
Q20   1  -0.2583  0.0185 -0.0138  11.00000  0.05    0.37
Q21   1   0.2086  0.2748  0.3494  11.00000  0.05    0.37
Q22   1   0.1595  0.6198  0.3090  11.00000  0.05    0.36
Q23   1   0.3240  0.2606 -0.0359  11.00000  0.05    0.36
Q24   1  -0.2114 -0.1009  0.2031  11.00000  0.05    0.36
Q25   1   0.2161  0.3758  0.0339  11.00000  0.05    0.35
Q26   1   0.0454  0.6950  0.1110  11.00000  0.05    0.35
Q27   1  -0.0597  0.0084  0.4182  11.00000  0.05    0.35
Q28   1   0.3056  0.0148  0.5689  11.00000  0.05    0.35
Q29   1   0.6146 -0.1066  0.0967  11.00000  0.05    0.34
Q30   1   0.1555  0.2646  0.4182  11.00000  0.05    0.34
Q31   1   0.4242  0.2399  0.4777  11.00000  0.05    0.34
Q32   1  -0.0183  0.1993  0.4604  11.00000  0.05    0.33
Q33   1   0.2416  0.2128  0.2760  11.00000  0.05    0.33
Q34   1   0.4768  0.4631  0.0557  11.00000  0.05    0.33
Q35   1  -0.2336  0.4716  0.2028  11.00000  0.05    0.33
Q36   1   0.4563  0.4427  0.0468  11.00000  0.05    0.33
Q37   1  -0.2566  0.4597  0.1992  11.00000  0.05    0.33
Q38   1   0.1953  0.2322  0.7785  11.00000  0.05    0.32
Q39   1   0.1850  0.2366  0.1897  11.00000  0.05    0.32
Q40   1  -0.1558  0.0337  0.4044  11.00000  0.05    0.32
Q41   1  -0.0234 -0.1142  0.2922  11.00000  0.05    0.32
Q42   1  -0.1287 -0.0996  0.1634  11.00000  0.05    0.32
Q43   1  -0.3283  0.4705  0.1794  11.00000  0.05    0.32
Q44   1  -0.3298  0.3826  0.1196  11.00000  0.05    0.31
Q45   1   0.2183  0.6855  0.2870  11.00000  0.05    0.31
Q46   1  -0.0230  0.2684  0.1002  11.00000  0.05    0.31
Q47   1   0.6193  0.3149  0.3450  11.00000  0.05    0.31
Q48   1  -0.0849  0.5561  0.1315  11.00000  0.05    0.31
Q49   1   0.2498  0.4822  0.1958  11.00000  0.05    0.30
Q50   1   0.0591 -0.0357  0.1281  11.00000  0.05    0.30
;
_shelx_res_checksum   77499

_shelx_hkl_file
;
   0   0   3   37.42   14.91
   0   0  -3   36.43   11.66
   0   0  -3   47.49   16.81
   0   0   4 1319.05   20.56
   0   0   4 1475.09   24.80
   0   0  -4 1292.49   19.98
   0   0  -4 1465.82   37.35
   0   0   5   23.62    7.69
   0   0   5   55.16   13.33
   0   0  -5   25.85    7.83
   0   0  -5   68.72   17.85
   0   0   6  320.74   31.01
   0   0  -6  260.82   30.82
   0   0   7  339.42   30.75
   0   0  -7  279.98   29.01
   0   0   8  100.85   16.19
   0   0  -8   89.41   36.69
   0   0  -9 1243.82   27.96
   0   0 -10    1.69    1.20
   0   0 -10    4.91    6.26
   0   0 -11   19.60    6.28
   0   0 -11   22.01    4.24
   0   0 -11   18.23    7.80
   0   0 -12    0.05    0.65
   0   0 -12   -2.95    7.39
   0   0 -13    0.47    0.89
   0   0 -13    0.75    4.57
   0   0 -14    2.11    3.18
   0   0 -14    6.59   10.75
   0   0 -15    5.29    3.85
   0   0 -15    7.57   10.63
   0   0 -16   68.55   19.09
   0   0 -16   60.06   18.98
   0   0 -17    5.49    3.58
   0   0 -17   -1.39   12.51
   0   0 -18   13.45    5.24
   0   0 -18   16.23   17.06
   0   0 -19    6.03   15.83
   0   0 -20    4.35    7.38
   0   0 -21   14.91   15.78
   0   0 -22    1.85    6.84
   0   1 -22   19.04   10.25
   0   1 -21   12.13   11.32
   0   1 -20   -9.13   13.00
   0   1 -19    7.43    6.45
   0   1 -18   31.31   12.05
   0   1 -18   30.24   16.17
   0   1 -17    8.09   20.34
   0   1 -16   -2.18   10.68
   0   1 -15    7.91    9.79
   0   1 -14   92.80   16.69
   0   1 -14  210.74   58.08
   0   1 -13    1.00    1.36
   0   1 -13    6.46    7.96
   0   1 -12   21.40    7.09
   0   1 -12   27.08   13.24
   0   1 -11   14.07    3.39
   0   1 -11   21.41   10.27
   0   1 -10  128.81   17.49
   0   1 -10  244.66   22.67
   0  -1  10  178.93   13.61
   0   1  -9  181.97   27.64
   0   1  -9  234.73   58.47
   0  -1   9  170.57   27.73
   0   1  -8  530.43   32.35
   0   1  -8  521.55   37.90
   0  -1   8  555.80   34.83
   0  -1   8  500.65   33.66
   0   1  -7   71.57   12.35
   0   1  -7  106.46   36.59
   0  -1   7   75.14   12.15
   0  -1   7   76.85   19.17
   0   1  -6  191.84   14.38
   0   1  -6  190.98   18.36
   0  -1   6  190.33   14.89
   0  -1   6  202.93   19.40
   0   1  -5   29.16   10.31
   0   1  -5   29.84   16.80
   0  -1   5   27.33   11.86
   0   1  -4 2177.95   32.81
   0   1  -4 2138.67   35.61
   0  -1   4 2051.77   30.94
   0  -1   4 2221.30   75.63
   0   1  -3 1045.58   16.70
   0   1  -3  975.04   16.92
   0  -1   3 1053.95   17.11
   0   1   3 3797.00   60.32
   0  -1  -3 3507.23   53.74
   0  -1  -3 3457.89   56.87
   0  -1  -4   45.96    6.21
   0  -1  -4  103.97   13.90
   0   1   5  191.47   22.90
   0  -1  -5  193.77   16.66
   0  -1  -5  164.15   15.43
   0  -1  -5  223.43   16.28
   0   1   6   59.83   15.89
   0  -1  -6   58.74    6.72
   0  -1  -6   54.76   17.25
   0   1   7   84.79   31.56
   0  -1  -7  100.72   18.49
   0  -1  -7   91.65   33.74
   0  -1  -7  102.27   15.27
   0  -1  -8   67.00    7.73
   0  -1  -8   65.40    9.32
   0  -1  -8   71.22   28.90
   0  -1  -9   37.57    6.50
   0  -1  -9   95.83   13.66
   0  -1 -10   32.56    8.55
   0  -1 -10   44.21   10.82
   0  -1 -10   35.05   15.82
   0  -1 -11   41.17    9.86
   0  -1 -11   51.93   21.72
   0  -1 -12    8.89    3.91
   0  -1 -12    8.78   11.28
   0  -1 -13    3.12    2.79
   0  -1 -13   10.80   12.50
   0  -1 -14   19.87    9.83
   0  -1 -14   29.68   22.09
   0  -1 -15   66.29   10.09
   0  -1 -15   65.13   25.62
   0  -1 -16   62.30   13.55
   0  -1 -16   62.28   28.09
   0  -1 -17   17.17    7.41
   0  -1 -17   16.56   13.98
   0  -1 -18    0.27    9.50
   0  -1 -19    3.46   13.83
   0  -1 -20    3.91    7.12
   0  -1 -21    9.64    8.10
   0  -1 -22   10.86   11.17
   0   2 -22   14.01   11.13
   0   2 -21   15.50   10.15
   0   2 -20    5.47    6.22
   0   2 -19   -2.76    9.76
   0   2 -18   -3.82    9.31
   0   2 -17   12.46    9.02
   0   2 -16   20.59   13.62
   0   2 -15  109.48   18.83
   0   2 -14    9.19    2.28
   0   2 -14   18.17   11.62
   0   2 -13   25.34   10.12
   0   2 -13   35.70   19.40
   0  -2  13   24.46   10.30
   0   2 -12    4.22    1.88
   0   2 -12   11.25    9.03
   0  -2  12    4.99    2.31
   0   2 -11   65.33   15.93
   0   2 -11   81.52   24.42
   0   2 -10    4.08    1.91
   0   2 -10    1.33    3.77
   0  -2  10    0.70    1.66
   0   2  -9  439.60   26.45
   0   2  -9  452.05   36.24
   0  -2   9  413.70   26.79
   0   2  -8  223.26   33.71
   0   2  -8  184.63   30.42
   0  -2   8  182.24   33.10
   0   2  -7    1.04    1.24
   0   2  -7   14.65   10.82
   0  -2   7    4.80    3.11
   0  -2   7    2.75    1.57
   0  -2   6  452.89   10.14
   0   2  -5    2.54    1.86
   0   2  -5   -0.23    5.74
   0  -2   5   -0.25    2.42
   0  -2   5    1.74    4.11
   0   2  -4  317.97   22.97
   0   2  -4  343.58   31.03
   0  -2   4  314.42   22.88
   0  -2   4  324.99   25.95
   0   2  -3 2917.91   45.04
   0   2  -3 2625.28   41.56
   0  -2   3 2667.72   42.84
   0  -2   3 2920.59   44.61
   0   2  -2 1844.65   28.00
   0   2  -2 1937.50   29.06
   0  -2   2 1935.40   29.88
   0  -2   2 1934.17   29.00
   0   2   1   51.15    6.78
   0   2   1   46.59    9.03
   0  -2  -1   44.56    6.10
   0  -2  -1   47.35   10.47
   0   2   2 1942.90   35.40
   0  -2  -2 2122.00   36.34
   0  -2  -3 1076.18   19.25
   0   2   4   53.87   20.22
   0   2   4   54.64    9.58
   0  -2  -4   66.73   27.59
   0  -2  -4   40.60    4.79
   0   2   5  359.93   32.31
   0  -2  -5  331.25   34.77
   0   2   6   12.98    6.92
   0  -2  -6   22.48   13.59
   0   2   7   57.39   22.81
   0  -2  -7   47.87   10.23
   0  -2  -7   74.41   20.17
   0  -2  -7   23.62   11.36
   0  -2  -8   19.11    7.84
   0  -2  -8   39.89    8.45
   0  -2  -8    6.47    7.41
   0  -2  -9   22.36   10.76
   0  -2  -9   24.18    7.27
   0  -2  -9   20.39    9.56
   0  -2 -10  160.89   16.09
   0  -2 -10  157.50   19.13
   0  -2 -10  134.73   40.41
   0  -2 -11    6.66    3.17
   0  -2 -11    5.98    2.90
   0  -2 -11   15.04    8.19
   0  -2 -12   55.79   20.25
   0  -2 -13   61.76   23.41
   0  -2 -14    5.05   12.27
   0  -2 -15    1.46    1.95
   0  -2 -15   19.73   14.81
   0  -2 -16   14.78   10.84
   0  -2 -17   19.83    9.16
   0  -2 -17   19.11   18.62
   0  -2 -18    2.14    1.61
   0  -2 -18    1.95    7.56
   0  -2 -19   -5.45   14.75
   0  -2 -20   11.46    9.94
   0  -2 -21   10.87    6.58
   0   3 -22    8.22    6.39
   0   3 -21    8.09    5.70
   0   3 -20    1.30   11.37
   0   3 -19    4.48    9.32
   0   3 -18   13.07    8.14
   0   3 -17   50.18   19.25
   0   3 -16   19.15   13.46
   0   3 -15    7.76    6.98
   0   3 -14   19.41    7.26
   0   3 -14   17.25   10.36
   0   3 -13    0.33    0.96
   0   3 -13   -0.05    8.22
   0  -3  13    0.31    1.11
   0   3 -12   14.93    5.89
   0   3 -12   54.26   18.70
   0  -3  12   22.45    9.12
   0   3 -11    0.34    0.85
   0   3 -11   -7.09    7.12
   0  -3  11   -0.68    1.91
   0   3 -10   14.97    4.16
   0   3 -10   14.65    6.47
   0   3  -9  103.09   15.96
   0   3  -9  116.64   41.66
   0  -3   9   96.23   16.38
   0   3  -8  689.95   41.06
   0   3  -8  698.42   46.85
   0  -3   8  755.00   45.24
   0  -3   8  658.47   41.56
   0   3  -7   67.09   13.98
   0   3  -7   75.64   27.24
   0  -3   7   64.62   17.77
   0  -3   7   58.38   18.33
   0   3  -6  208.17   15.72
   0   3  -6  191.57   18.58
   0  -3   6  200.44   15.29
   0  -3   6  192.67   17.65
   0   3  -5  318.05   23.90
   0   3  -5  315.12   26.22
   0  -3   5  296.48   21.78
   0  -3   5  296.48   23.35
   0   3  -4   35.76   12.63
   0   3  -4   25.21   13.80
   0  -3   4   33.68   11.75
   0  -3   4   30.08   12.14
   0   3  -3  561.10   11.32
   0   3  -3  553.96   12.91
   0  -3   3  537.47   11.57
   0  -3   3  552.74   11.30
   0   3  -2  979.08   21.18
   0   3  -2  973.98   15.32
   0  -3   2  919.62   22.84
   0  -3   2 1063.08   18.95
   0   3  -1 2140.10   34.21
   0   3  -1 2183.20   35.37
   0  -3   1 2082.69   34.39
   0   3   0 2851.33   44.96
   0   3   0 3096.28   46.46
   0  -3   0 2932.76   48.04
   0  -3   0 2784.09   43.70
   0  -3  -1  717.15   17.70
   0   3   2   94.96   15.17
   0   3   2  117.56   15.48
   0  -3  -2  109.72   18.00
   0  -3  -2  120.17   18.38
   0   3   3  671.83   20.23
   0   3   3  667.46   12.84
   0  -3  -3  607.03   20.04
   0  -3  -3  655.57   12.99
   0   3   4   62.40   12.62
   0   3   4   67.56    9.15
   0  -3  -4   58.33   20.09
   0  -3  -4   67.00   11.80
   0   3   5    1.89    3.88
   0   3   5    2.00    1.76
   0  -3  -5    1.76    7.69
   0  -3  -5   -1.11    2.86
   0   3   6  314.12   27.34
   0   3   6  305.67   28.71
   0  -3  -6  306.98   37.65
   0   3   7   61.99    7.55
   0  -3  -7   80.17   14.59
   0  -3  -7   94.52   18.09
   0  -3  -8    2.37    1.40
   0  -3  -8    6.46    5.01
   0  -3  -9   12.63    6.82
   0  -3  -9   17.58    5.97
   0  -3  -9   10.58    7.24
   0  -3 -10   96.01   13.55
   0  -3 -10   88.35   13.39
   0  -3 -10  100.53   37.09
   0  -3 -11    7.53    4.43
   0  -3 -11   10.28    9.85
   0  -3 -12  329.79   50.33
   0  -3 -13  211.35   26.86
   0  -3 -13  151.60   52.88
   0  -3 -14   26.75   10.98
   0  -3 -14   19.44   12.24
   0  -3 -15    4.27    2.84
   0  -3 -15    4.33    6.54
   0  -3 -16   14.92    5.70
   0  -3 -16   18.11    9.87
   0  -3 -17    2.50    3.12
   0  -3 -17    2.77    7.54
   0  -3 -18    4.10    2.96
   0  -3 -18    1.15    8.39
   0  -3 -19   10.90    7.59
   0  -3 -20   -4.53   16.28
   0  -3 -21   13.83   15.95
   0   4 -22   -2.56    9.27
   0   4 -21   -0.21    8.38
   0   4 -20   -1.22    9.89
   0   4 -19   -2.00    9.13
   0   4 -18   -2.33    9.86
   0   4 -17   12.07    8.11
   0   4 -16    6.92    8.04
   0   4 -15    5.36    4.46
   0  -4  15    0.89    1.61
   0   4 -14   48.36   24.93
   0  -4  14   38.92   14.20
   0   4 -13   23.96   10.88
   0   4 -13   39.73   20.34
   0  -4  13   30.90   17.08
   0   4 -12    2.94    1.61
   0   4 -12   18.70    8.62
   0  -4  12    9.77    4.27
   0   4 -11    0.62    1.19
   0   4 -11    8.18    5.70
   0  -4  11    1.24    1.81
   0   4 -10   81.25   14.56
   0   4 -10   78.61   34.49
   0  -4  10   94.06   14.29
   0   4  -9   43.61   10.75
   0   4  -9   34.92   12.43
   0  -4   9   48.00   11.86
   0   4  -8    5.38    3.75
   0   4  -8    8.19    4.51
   0  -4   8    2.59    3.46
   0  -4   8    3.01    1.82
   0   4  -7  178.31   17.64
   0   4  -7  206.89   38.72
   0  -4   7  163.69   24.72
   0  -4   7  188.45   22.22
   0   4  -6  106.04   16.79
   0   4  -6  124.97   27.59
   0  -4   6  109.65   20.13
   0  -4   6  110.73   21.11
   0   4  -5   96.12   14.10
   0   4  -5   85.36   14.60
   0  -4   5   92.35   17.08
   0  -4   5   88.55   12.49
   0   4  -4  461.72   10.51
   0   4  -4  454.25    9.91
   0  -4   4  465.77   15.42
   0  -4   4  485.23    9.90
   0   4  -3   -0.51    2.71
   0   4  -3    1.43    1.54
   0  -4   3   -0.10    3.82
   0  -4   3   -1.20    2.32
   0   4  -2   44.99   12.18
   0   4  -2   42.03    9.72
   0   4  -2   56.73   11.77
   0  -4   2   46.67   11.68
   0   4  -1   45.96   13.80
   0   4  -1   47.93    7.69
   0  -4   1   76.61   19.26
   0  -4   1   53.32   11.07
   0   4   0    4.60    6.13
   0   4   0   10.01    4.24
   0  -4   0    4.61    7.74
   0  -4   0    1.13    1.64
   0   4   1   77.80   12.83
   0   4   1   79.55    8.89
   0  -4  -1   97.37   27.72
   0  -4  -1   77.59    9.60
   0   4   2  120.60   14.82
   0   4   2  120.74   13.63
   0  -4  -2   95.79   15.16
   0  -4  -2  115.26   14.46
   0   4   3  345.77   27.14
   0   4   3  391.46   28.49
   0  -4  -3  381.29   32.11
   0  -4  -3  389.69   28.87
   0   4   4   22.64    9.66
   0  -4  -4   26.84   13.56
   0  -4  -4   17.24   12.99
   0   4   5  248.49   35.80
   0   4   5  268.75   27.29
   0  -4  -5  326.81   37.46
   0  -4  -5  307.70   30.56
   0   4   6   40.39    8.69
   0   4   6   43.77   13.17
   0  -4  -6   52.24   27.46
   0  -4  -7  379.84   26.14
   0  -4  -7  320.44   27.15
   0   4   8    4.40    2.83
   0  -4  -8    7.57    4.01
   0  -4  -8    4.60    3.91
   0  -4  -9   72.30   12.63
   0  -4  -9   55.39   30.18
   0  -4 -10   12.57    7.63
   0  -4 -10   10.38    8.62
   0  -4 -11   19.25    9.96
   0  -4 -11   13.15   11.01
   0  -4 -12   20.78    8.97
   0  -4 -12   11.06   11.67
   0  -4 -13  227.17   27.94
   0  -4 -13  186.13   47.73
   0  -4 -14   13.58    7.88
   0  -4 -14   31.78   12.60
   0  -4 -15    4.62    3.11
   0  -4 -15   10.63    9.99
   0  -4 -16   13.46    9.08
   0  -4 -17   18.28   10.40
   0  -4 -17   21.60   22.99
   0  -4 -18    5.45    2.90
   0  -4 -18   14.56   12.67
   0  -4 -19    3.20    8.02
   0  -4 -20   14.12   11.72
   0  -4 -21    7.65   17.72
   0   5 -22    0.05   10.31
   0   5 -21    1.79    8.70
   0   5 -20    6.95    5.44
   0   5 -19    8.40    9.63
   0   5 -18    5.72    6.66
   0   5 -17   14.70    9.26
   0   5 -16    4.85    5.31
   0  -5  16    3.12    5.09
   0   5 -15    9.54    8.98
   0  -5  15    4.72    2.13
   0   5 -14  155.80   31.11
   0   5 -13    8.06    5.77
   0   5 -12   24.62   10.82
   0   5 -12   31.59   13.97
   0  -5  12   31.05   13.84
   0   5 -11    0.28    1.43
   0   5 -11    2.77    3.58
   0  -5  11    1.23    1.73
   0   5 -10    1.32    1.69
   0   5 -10    0.21    3.37
   0  -5  10    1.21    1.62
   0   5  -9    4.59    3.19
   0   5  -9    6.15    4.26
   0  -5   9    7.51    3.69
   0   5  -8   55.50   10.86
   0   5  -8   56.95   17.35
   0  -5   8   59.48   13.05
   0  -5   8   53.53    9.31
   0   5  -7  242.66   15.79
   0  -5   7  224.92   35.70
   0  -5   7  243.23   15.70
   0   5  -6  293.44   29.78
   0  -5   6  289.15   31.31
   0  -5   6  329.16   31.16
   0  -5   5  527.46   46.05
   0  -5   5  562.48  169.40
   0   5  -4  160.25   25.46
   0  -5   4  144.87   22.37
   0  -5   4  175.92   19.08
   0   5  -3  143.74   12.67
   0  -5   3  145.89   15.87
   0   5  -2  194.79   16.12
   0   5  -2  198.73   24.36
   0  -5   2  187.49   14.50
   0   5  -1  515.67   20.61
   0   5  -1  582.03   12.16
   0  -5   1  478.23   12.88
   0  -5   1  548.24   12.86
   0   5   0  134.64   11.44
   0  -5   0  115.81   17.48
   0  -5   0  126.17   18.65
   0   5   1   76.56   12.02
   0   5   1   65.46    8.21
   0  -5  -1   86.50   22.81
   0  -5  -1   67.86   11.22
   0   5   2   81.67   24.58
   0   5   2   83.99   15.14
   0  -5  -2   72.88   20.43
   0  -5  -2   88.76   17.97
   0   5   3   53.02   19.77
   0   5   3   41.04   13.14
   0  -5  -3   14.37   12.39
   0  -5  -3   11.18   15.57
   0   5   4   57.76   22.15
   0   5   4   55.13   14.56
   0  -5  -4   57.67   17.93
   0  -5  -4   77.13   22.37
   0   5   5   74.58   21.06
   0   5   5   92.94   14.72
   0  -5  -5  110.24   21.33
   0  -5  -5  116.69   18.73
   0   5   6   -0.34    2.28
   0  -5  -6   -4.72    8.34
   0  -5  -7    1.22    1.51
   0  -5  -7    3.76    8.68
   0  -5  -8    4.77    3.52
   0  -5  -8   -3.47    9.84
   0  -5  -9   10.57    5.72
   0  -5  -9    9.12   11.43
   0  -5 -10   82.81   20.65
   0  -5 -10   57.08   48.48
   0  -5 -11    5.00    2.80
   0  -5 -11   11.51   14.40
   0  -5 -12   53.04   21.33
   0  -5 -12   67.74   30.10
   0  -5 -13   23.25    9.04
   0  -5 -13   31.11   20.42
   0  -5 -14   23.84   15.60
   0  -5 -14   24.74   17.19
   0  -5 -15   30.30   15.00
   0  -5 -15   21.53   14.35
   0  -5 -16   -3.36    3.52
   0  -5 -16   15.59   10.85
   0  -5 -17    5.10    3.82
   0  -5 -17   11.81   22.64
   0  -5 -18    3.26    2.62
   0  -5 -18    9.23   15.63
   0  -5 -19    6.14   15.30
   0  -5 -20    8.36   16.67
   0   6 -22   -0.27    9.74
   0   6 -21    3.29    5.05
   0   6 -20   -0.90    8.72
   0   6 -19   -3.74    7.83
   0   6 -18    2.96    5.42
   0  -6  18    0.50    2.35
   0  -6  17    2.93    3.14
   0   6 -16    8.55    4.88
   0   6 -15   17.99   10.59
   0   6 -14   10.07   13.22
   0  -6  14   39.25   15.13
   0   6 -13   16.87   11.84
   0  -6  13   30.71   10.95
   0   6 -12    6.68    4.58
   0  -6  12    5.19    3.56
   0   6 -11   -0.28    2.87
   0  -6  11   -1.74    2.44
   0   6 -10   51.18   20.01
   0  -6  10   75.55   20.36
   0   6  -9   11.01    4.49
   0   6  -9    1.97    2.56
   0  -6   9    5.54    2.55
   0   6  -8  150.14   13.55
   0   6  -8  162.10   13.20
   0  -6   8  157.24   13.54
   0  -6   8  135.35   20.43
   0   6  -7  213.81   21.09
   0   6  -7  214.58   16.67
   0  -6   7  225.17   18.24
   0  -6   7  198.95   15.20
   0   6  -6    6.98    3.35
   0   6  -6    4.68    3.88
   0  -6   6    6.08    4.47
   0  -6   6    3.77    2.21
   0   6  -5   21.62    9.58
   0  -6   5   35.63   11.32
   0  -6   5   23.43   11.88
   0   6  -4   56.37   13.44
   0   6  -4   97.61   33.10
   0  -6   4   81.65   23.06
   0  -6   4   96.21   21.38
   0   6  -3    0.97    1.81
   0   6  -3    2.42    2.06
   0   6  -3    0.99    2.19
   0  -6   3    6.68    4.90
   0   6  -2   12.18    5.38
   0   6  -2   19.28   10.43
   0   6  -2    8.42    7.93
   0  -6   2   27.35   14.62
   0   6  -1   15.82    9.01
   0   6  -1   24.05   10.22
   0  -6   1    4.70    3.72
   0  -6   1   18.83    8.89
   0   6   0   -1.97    5.23
   0   6   0    2.88    2.74
   0  -6   0   -3.15    6.56
   0  -6   0    5.05    3.84
   0   6   1   27.19   12.41
   0   6   1   28.98   14.58
   0  -6  -1   31.10   15.37
   0  -6  -1   41.92   16.28
   0   6   2   58.68   17.46
   0   6   2   56.86   13.55
   0  -6  -2   36.88   12.47
   0  -6  -2   66.16   22.15
   0   6   3   37.72   15.22
   0  -6  -3   28.74   10.29
   0  -6  -3   49.31   14.44
   0   6   4   43.84   13.15
   0  -6  -4   55.63   11.82
   0  -6  -4   37.23   12.98
   0   6   5   47.21    9.80
   0  -6  -5   73.67   14.39
   0  -6  -5   65.81   18.72
   0  -6  -6    6.05    3.45
   0  -6  -6    2.68    9.19
   0  -6  -7   25.63   12.02
   0  -6  -7   53.62   18.15
   0  -6  -8   12.91    7.18
   0  -6  -8   12.35    9.27
   0  -6  -9    0.13    2.23
   0  -6  -9    5.98    9.83
   0  -6 -10   10.48    8.55
   0  -6 -10   25.80   19.83
   0  -6 -11    9.67    8.65
   0  -6 -11    7.58   13.00
   0  -6 -12    4.27    4.45
   0  -6 -12    3.30   15.26
   0  -6 -13   12.73    6.71
   0  -6 -13    4.09   15.00
   0  -6 -14    0.12    2.83
   0  -6 -14    9.98   19.70
   0  -6 -15    2.51    4.79
   0  -6 -15    1.98   13.87
   0  -6 -16    4.54    2.73
   0  -6 -16    1.02   15.40
   0  -6 -17    4.42    2.21
   0  -6 -17    5.14   14.52
   0  -6 -18    3.48    3.26
   0  -6 -18   -8.30   14.64
   0  -6 -19    4.60   14.39
   0  -6 -20    4.98   13.21
   0   7 -22   -1.66    4.64
   0   7 -21    2.01    7.65
   0   7 -20    1.20    9.69
   0   7 -19    0.82    3.06
   0   7 -18    1.41    7.61
   0  -7  18    1.69    1.38
   0   7 -17    6.47    7.07
   0   7 -16   18.64   14.47
   0   7 -15   -0.49    6.98
   0  -7  15    1.79    3.19
   0   7 -14    6.47    4.06
   0  -7  14   17.02    8.60
   0   7 -13    0.48    2.46
   0  -7  13    2.78    1.90
   0   7 -12   31.14   15.31
   0  -7  12   61.38   18.20
   0   7 -11    4.86    3.92
   0  -7  11    5.03    2.48
   0   7 -10   12.42    5.94
   0  -7  10   15.16    4.21
   0   7  -9   -0.11    3.60
   0  -7   9    1.46    1.91
   0   7  -8   16.57    9.78
   0  -7   8   26.22    9.92
   0  -7   8   12.04    7.64
   0   7  -7  517.14   35.82
   0  -7   7  453.94   41.87
   0  -7   7  513.44   34.82
   0   7  -6   -0.33    3.25
   0  -7   6   -0.99    3.92
   0  -7   6    1.52    1.20
   0   7  -5    5.98    3.63
   0  -7   5    4.67    3.94
   0  -7   5    4.80    3.28
   0   7  -4    9.63    4.36
   0   7  -4   18.20    8.61
   0  -7   4   11.96    6.99
   0   7  -3    6.97    5.70
   0   7  -3    7.51    4.14
   0  -7   3    6.75    3.93
   0   7  -2  225.56   34.43
   0  -7   2  313.34   27.37
   0   7  -1   60.50   10.91
   0  -7   1   60.08   13.05
   0  -7   1   56.66   15.97
   0   7   0   42.31    9.54
   0  -7   0   46.39   15.46
   0  -7   0   51.50   14.42
   0   7   1   99.69   18.79
   0  -7  -1  133.45   22.55
   0  -7  -1  109.78   33.46
   0   7   2 1126.74   68.79
   0  -7  -2 1135.91   20.73
   0  -7  -2 1036.21   66.90
   0   7   3  190.41   24.01
   0  -7  -3  223.64   23.04
   0  -7  -3  208.57   46.31
   0   7   4   39.25   16.47
   0  -7  -4   50.69   15.17
   0  -7  -4   38.23   12.80
   0  -7  -5   13.37    4.71
   0  -7  -5    2.84   10.46
   0  -7  -6   39.33   16.49
   0  -7  -6   36.30   16.76
   0  -7  -7    6.84    3.55
   0  -7  -7   13.30   12.26
   0  -7  -8    3.78    4.31
   0  -7  -8    7.54   11.57
   0  -7  -9   13.69    9.55
   0  -7  -9   18.06   20.80
   0  -7 -10    9.30    6.95
   0  -7 -10    8.58   17.69
   0  -7 -11    2.56    2.68
   0  -7 -11    2.66   12.83
   0  -7 -12    1.48    2.99
   0  -7 -12   -1.00   12.54
   0  -7 -13    2.42    4.27
   0  -7 -13    3.35   12.55
   0  -7 -14    7.48    4.85
   0  -7 -14    2.35   15.21
   0  -7 -15    3.59    3.65
   0  -7 -15    4.75   14.96
   0  -7 -16    6.33    2.35
   0  -7 -16   29.44   18.53
   0  -7 -17    3.43    2.20
   0  -7 -17    4.88   15.94
   0  -7 -18    3.26    2.23
   0  -7 -18   10.52   12.68
   0  -7 -19    5.19   14.61
   0   8 -21    0.54    7.54
   0   8 -20    6.52    3.46
   0   8 -19   -5.61    8.77
   0   8 -18   -0.12    7.92
   0   8 -17    6.25    7.60
   0   8 -16    6.78    7.28
   0  -8  16    0.04    2.19
   0   8 -15    6.14    6.92
   0  -8  15   -0.02    1.46
   0   8 -14    3.19    8.52
   0  -8  14    3.13    5.32
   0   8 -13   11.56    8.90
   0  -8  13   15.13    8.77
   0   8 -12   87.23   34.46
   0  -8  12  116.53   30.57
   0   8 -11   36.74   14.01
   0  -8  11   57.41   19.54
   0   8 -10    3.31    2.12
   0  -8  10    0.16    1.69
   0   8  -9    0.56    2.38
   0  -8   9    2.51    1.26
   0   8  -8    1.46    2.07
   0  -8   8    1.31    1.53
   0   8  -7   48.98   14.84
   0  -8   7   68.57   20.07
   0  -8   7   42.66    6.51
   0   8  -6   74.62   15.44
   0  -8   6   95.04   22.31
   0  -8   6   71.63   10.49
   0   8  -5   -0.41    2.35
   0   8  -5    0.19    0.99
   0  -8   5   -1.61    3.46
   0   8  -4    3.48    3.16
   0   8  -4   11.99    4.66
   0  -8   4    6.13    3.22
   0   8  -3    5.99    4.98
   0   8  -3   23.70    8.07
   0  -8   3    8.57    5.12
   0   8  -2   73.97   16.26
   0   8  -2   73.02   10.95
   0  -8   2   86.92   14.43
   0   8  -1    1.48    2.26
   0  -8   1    1.05    3.29
   0  -8   1    1.37    3.82
   0   8   0   27.93    9.37
   0  -8   0   34.21   12.42
   0  -8   0   27.65   11.14
   0   8   1  193.53   17.88
   0  -8  -1  167.24   19.21
   0  -8  -1  212.98   30.01
   0   8   2    6.22    5.68
   0  -8  -2    1.22    4.44
   0  -8  -2    6.99    6.74
   0   8   3    2.76    3.14
   0  -8  -3    7.70    5.18
   0  -8  -3    4.67    4.50
   0  -8  -4    0.55    4.55
   0  -8  -4   -1.98    8.62
   0  -8  -5   11.68    6.40
   0  -8  -5   10.63   13.33
   0  -8  -6    8.61    3.88
   0  -8  -6   10.09   10.76
   0  -8  -7    6.27    3.11
   0  -8  -7   21.03   20.87
   0  -8  -8    3.46    4.30
   0  -8  -8    0.16   13.27
   0  -8  -9    7.12    8.12
   0  -8  -9   20.00   20.63
   0  -8 -10    5.54    3.53
   0  -8 -10   13.13   13.55
   0  -8 -11    4.82    4.65
   0  -8 -11   -0.62   15.36
   0  -8 -12    3.75    4.97
   0  -8 -12  -10.41   16.59
   0  -8 -13    9.47    6.08
   0  -8 -13    3.83   16.64
   0  -8 -14    2.49    1.94
   0  -8 -14    4.02   15.07
   0  -8 -15    5.15    4.31
   0  -8 -15   10.88   22.94
   0  -8 -16    4.11    2.66
   0  -8 -16    0.92   17.01
   0  -8 -17    1.56    1.79
   0  -8 -17   -5.50   13.41
   0  -8 -18    3.11    2.73
   0  -8 -18   12.89   16.69
   0   9 -21    1.21    7.74
   0   9 -20   11.01    4.72
   0   9 -19    6.37    5.59
   0   9 -18    5.66    5.79
   0   9 -17    9.95    8.22
   0  -9  17    6.60    3.20
   0   9 -16    3.96    3.79
   0  -9  16    3.41    2.14
   0   9 -15    4.09    3.64
   0  -9  15    3.28    3.24
   0   9 -14   17.67    6.63
   0  -9  14    5.49    3.36
   0   9 -13   13.35   10.04
   0  -9  13    2.63    4.45
   0   9 -12    2.28    2.87
   0  -9  12    2.17    2.51
   0   9 -11   64.38   21.17
   0  -9  11   90.36   26.75
   0   9 -10   19.51    8.62
   0  -9  10   27.52   10.66
   0   9  -9    3.92    2.95
   0  -9   9    3.10    2.73
   0   9  -8    8.96    3.99
   0  -9   8    4.05    2.74
   0   9  -7    3.18    2.36
   0  -9   7    5.61    2.46
   0  -9   7    3.30    1.89
   0   9  -6    2.62    2.68
   0   9  -6    0.60    2.42
   0  -9   6   -2.44    3.57
   0   9  -5   21.00   10.04
   0   9  -5   26.64    6.79
   0  -9   5   33.65    7.53
   0   9  -4    2.85    3.91
   0   9  -4    1.58    1.47
   0  -9   4   -1.31    3.79
   0   9  -3    2.73    2.33
   0   9  -3    3.75    2.75
   0  -9   3    5.51    3.75
   0   9  -2    9.19    6.55
   0   9  -2    2.25    1.83
   0  -9   2    8.48    5.40
   0   9  -1    6.38    3.83
   0  -9   1   10.40    4.89
   0  -9   1   23.37    6.79
   0   9   0   64.73   17.35
   0  -9   0   34.37   17.80
   0  -9   0   35.23   14.96
   0   9   1    4.31    5.84
   0  -9  -1    4.44    2.59
   0  -9  -1    5.05    5.92
   0   9   2   33.52   13.30
   0  -9  -2   45.51    9.48
   0  -9  -2   37.07   15.02
   0  -9  -3    3.71    2.81
   0  -9  -3    4.93    6.95
   0  -9  -4    1.50    2.14
   0  -9  -4    3.77    4.47
   0  -9  -5   20.24    9.58
   0  -9  -5   37.73   22.18
   0  -9  -6    7.40    3.47
   0  -9  -6    6.86   10.47
   0  -9  -7   42.60   23.45
   0  -9  -8  102.36   18.04
   0  -9  -9   13.51    7.80
   0  -9  -9   26.13   21.34
   0  -9 -10    7.53    3.63
   0  -9 -10    8.74   20.66
   0  -9 -11   11.61    8.14
   0  -9 -11    6.46   14.12
   0  -9 -12    9.23    4.95
   0  -9 -12    0.43   13.52
   0  -9 -13    9.83    5.37
   0  -9 -13   14.97   22.64
   0  -9 -14   24.97    9.84
   0  -9 -14   21.70   15.58
   0  -9 -15    6.16    3.44
   0  -9 -15    2.16   15.42
   0  -9 -16    1.92    2.39
   0  -9 -16   26.80   23.39
   0  -9 -17    2.11    2.42
   0  -9 -17   -1.16   13.65
   0  10 -21    4.69    7.11
   0  10 -20   -2.29    7.43
   0  10 -19   -0.22    7.34
   0  10 -18    6.88    5.82
   0  10 -17    3.65    6.05
   0 -10  17    4.98    4.24
   0  10 -16    1.11    4.83
   0 -10  16    1.42    3.13
   0  10 -15   10.58    8.10
   0 -10  15    9.19    3.89
   0  10 -14    4.88    3.74
   0 -10  14    8.23    4.03
   0  10 -13    2.17    3.62
   0 -10  13    3.88    3.22
   0  10 -12   11.07    5.47
   0 -10  12   17.66    8.92
   0  10 -11    2.32    3.23
   0 -10  11    2.19    1.78
   0  10 -10   36.16   15.51
   0 -10  10   33.74   17.55
   0  10  -9   91.11   17.86
   0 -10   9  123.61   30.48
   0  10  -8    7.19    4.02
   0 -10   8    4.34    2.99
   0  10  -7    0.33    2.13
   0  10  -7    0.44    1.91
   0 -10   7    2.97    3.45
   0  10  -6    5.91    3.57
   0  10  -6    0.07    2.23
   0 -10   6    2.34    3.42
   0  10  -5    4.49    2.70
   0  10  -5    1.34    2.91
   0 -10   5    2.76    4.37
   0  10  -4    5.79    3.62
   0  10  -4   20.46    7.83
   0 -10   4   19.03    9.88
   0  10  -3   -0.74    3.57
   0  10  -3    3.73    3.06
   0 -10   3    3.69    2.82
   0  10  -2    4.82    4.57
   0  10  -2    3.03    2.57
   0 -10   2    5.02    2.95
   0  10  -1   45.80   11.32
   0 -10   1   48.78   12.30
   0 -10   1   64.24   18.52
   0  10   0   74.76   13.59
   0 -10   0   82.40   25.55
   0 -10   0   70.39   18.56
   0  10   1    2.41    3.65
   0 -10  -1    8.82    3.40
   0 -10  -1    7.35    6.94
   0 -10  -2   -1.25    3.53
   0 -10  -2    4.32    6.04
   0 -10  -3    5.19    3.94
   0 -10  -3    2.54    5.19
   0 -10  -4    2.86    3.70
   0 -10  -4    3.94    5.02
   0 -10  -5    4.99    2.99
   0 -10  -5    7.81    8.20
   0 -10  -6    3.28    2.25
   0 -10  -6    6.19    6.47
   0 -10  -7   10.33    6.77
   0 -10  -7   15.04   12.32
   0 -10  -8   11.11    5.96
   0 -10  -8   -8.08   12.30
   0 -10  -9   14.53    7.23
   0 -10  -9   21.80   18.96
   0 -10 -10    6.11    4.52
   0 -10 -10   10.03   14.09
   0 -10 -11    1.96    4.03
   0 -10 -11    2.92   13.98
   0 -10 -12   10.54    5.04
   0 -10 -12   20.53   28.62
   0 -10 -13   -0.70    2.82
   0 -10 -13   -0.48   14.04
   0 -10 -14    4.32    3.75
   0 -10 -14   11.41   20.73
   0 -10 -15    2.81    2.83
   0 -10 -15    3.80   15.24
   0 -10 -16    2.56    2.81
   0 -10 -16    1.23   12.31
   0  11 -20    5.69    4.16
   0  11 -19    6.25    4.49
   0  11 -18    4.07    8.34
   0  11 -17    6.01    4.80
   0 -11  17    2.63    2.95
   0  11 -16    8.03    4.19
   0 -11  16    2.00    3.56
   0  11 -15    3.81    4.74
   0 -11  15   -0.62    3.27
   0  11 -14   -0.03    2.52
   0 -11  14    2.06    2.44
   0  11 -13   12.64    9.04
   0 -11  13   14.95    6.50
   0  11 -12   20.78   11.15
   0 -11  12   30.06   12.15
   0  11 -11   62.64   23.56
   0 -11  11   52.40   24.14
   0  11 -10   20.91    7.91
   0 -11  10   25.55    8.24
   0  11  -9    8.03    3.69
   0 -11   9    7.41    3.94
   0  11  -8   47.09   17.58
   0 -11   8   59.97   15.59
   0  11  -7   82.81   22.38
   0 -11   7   23.67   11.08
   0  11  -6    1.70    1.86
   0  11  -6   13.70    8.57
   0 -11   6   14.10    8.93
   0  11  -5    3.38    3.57
   0  11  -5    9.10    4.08
   0 -11   5    2.84    5.60
   0  11  -4    4.48    4.75
   0  11  -4   14.02    9.03
   0 -11   4   16.41    7.38
   0  11  -3    3.31    3.37
   0  11  -3   14.20    7.97
   0 -11   3    8.37    5.15
   0  11  -2   30.12   12.08
   0  11  -2   15.77    5.58
   0 -11   2   13.19    8.01
   0  11  -1    1.99    3.33
   0 -11   1   23.82    9.02
   0 -11   0    5.29    3.78
   0 -11   0    1.02    2.72
   0 -11  -1   37.38   16.28
   0 -11  -2  203.93   41.25
   0 -11  -3    2.69    3.78
   0 -11  -4   16.82    9.28
   0 -11  -4   18.78   11.26
   0 -11  -5   -0.58    4.74
   0 -11  -5    2.73   10.26
   0 -11  -6    2.83    4.83
   0 -11  -6    2.74   13.04
   0 -11  -7    5.94    5.83
   0 -11  -7    8.39   13.51
   0 -11  -8    7.20    5.97
   0 -11  -8   13.67   15.18
   0 -11  -9    2.60    9.01
   0 -11 -10    3.36    3.68
   0 -11 -10    2.52   14.09
   0 -11 -11    2.70    4.69
   0 -11 -11    9.68   13.86
   0 -11 -12    9.07    4.96
   0 -11 -12   12.64   20.72
   0 -11 -13   14.42    6.52
   0 -11 -14    4.95    5.12
   0 -11 -15    5.73    4.02
   0  12 -19   -3.79    6.37
   0  12 -18    3.69    3.59
   0  12 -17   11.95    7.24
   0 -12  17   -1.13    2.67
   0  12 -16    2.95    2.85
   0 -12  16    2.42    2.99
   0  12 -15    2.85    4.45
   0 -12  15    3.56    2.95
   0  12 -14    4.41    4.54
   0 -12  14    3.69    3.39
   0  12 -13    3.78    4.10
   0 -12  13    3.36    1.85
   0  12 -12    7.94    4.59
   0 -12  12    8.20    5.29
   0  12 -11   52.82   22.33
   0 -12  11   73.23   23.36
   0  12 -10    8.36    3.44
   0 -12  10    9.72    4.53
   0  12  -9    2.78    5.15
   0 -12   9    1.54    4.92
   0  12  -8   13.33    7.04
   0 -12   8   11.26    7.99
   0  12  -7  106.90   16.03
   0 -12   7   98.77   22.69
   0  12  -6   -1.86    2.82
   0 -12   6    4.35    4.19
   0  12  -5   21.38   10.08
   0 -12   5   29.21   15.23
   0  12  -4  163.66   16.59
   0 -12   4  161.65   27.85
   0  12  -3  159.93   17.09
   0 -12   3  140.59   24.86
   0  12  -2   37.89   14.82
   0 -12   2   26.82   14.39
   0  12  -1   80.48   18.51
   0 -12   1   82.21   25.84
   0 -12   0    3.02    3.30
   0 -12   0    0.08    3.88
   0 -12  -1   87.93   27.68
   0 -12  -1   78.59   26.77
   0 -12  -2    1.71    2.06
   0 -12  -2    2.23    8.20
   0 -12  -3   24.43    9.73
   0 -12  -3    9.74    7.67
   0 -12  -4    1.90    5.68
   0 -12  -4    5.87   10.89
   0 -12  -5   15.80    7.50
   0 -12  -5   17.60    9.51
   0 -12  -6    3.77    3.23
   0 -12  -6    4.71    7.92
   0 -12  -7   -2.06    4.65
   0 -12  -7   11.59   10.25
   0 -12  -8    1.73    4.44
   0 -12  -8   -3.52   10.18
   0 -12  -9    6.21    5.51
   0 -12  -9    9.30   16.79
   0 -12 -10    8.71    4.68
   0 -12 -10   -4.77   11.77
   0 -12 -11    6.91    6.56
   0 -12 -11    7.86    7.94
   0 -12 -12    6.98    4.31
   0 -12 -12    9.61   11.17
   0 -12 -13   15.69    8.83
   0 -12 -13   20.89   16.42
   0 -12 -14    2.97    3.63
   0 -12 -14    2.54   15.74
   0  13 -19    2.55    5.36
   0  13 -18    4.18    4.70
   0  13 -17    3.02    5.49
   0 -13  17    1.26    3.69
   0 -13  16    1.42    2.27
   0  13 -15    2.58    4.12
   0 -13  15   -0.91    3.49
   0  13 -14    2.06    4.05
   0 -13  14   -1.16    3.58
   0  13 -13    6.96    4.39
   0 -13  13    1.13    1.62
   0  13 -12    3.74    4.13
   0 -13  12   -1.39    3.79
   0  13 -11    0.77    3.50
   0 -13  11    4.25    4.80
   0  13 -10    0.42    2.22
   0 -13  10    1.18    2.34
   0  13  -9    6.41    5.09
   0 -13   9    8.66    5.03
   0  13  -8    6.09    6.21
   0 -13   8   11.66    5.16
   0  13  -7    4.60    4.05
   0 -13   7    0.60    2.25
   0  13  -6    1.83    3.63
   0 -13   6   -0.70    5.87
   0  13  -5    3.86    3.61
   0 -13   5    8.62    7.64
   0  13  -4    6.20    3.32
   0 -13   4    8.22    4.35
   0  13  -3   -1.23    2.88
   0 -13   3    2.36    5.52
   0  13  -2    3.21    5.60
   0 -13   2    6.16    4.64
   0  13  -1   97.47   24.25
   0 -13   1  113.52   26.94
   0 -13   0   12.57    6.25
   0 -13   0   20.55    9.91
   0 -13  -1    2.07    6.10
   0 -13  -1    4.20    4.24
   0 -13  -2   12.11    7.25
   0 -13  -2   11.36    8.61
   0 -13  -3   -0.26    2.90
   0 -13  -3    5.60    4.25
   0 -13  -4    3.86    4.53
   0 -13  -4    7.16    5.73
   0 -13  -5    8.37    6.01
   0 -13  -5   19.33   10.93
   0 -13  -6    1.10    5.86
   0 -13  -6   11.45    8.41
   0 -13  -7    7.17    3.68
   0 -13  -7    9.49    7.95
   0 -13  -8    3.29    3.52
   0 -13  -8   15.88   13.05
   0 -13  -9    8.94    6.56
   0 -13  -9    2.20    8.15
   0 -13 -10    3.42    4.73
   0 -13 -10   19.32   14.78
   0 -13 -11    4.27    3.34
   0 -13 -11  -11.73   11.74
   0 -13 -12   -0.07    4.45
   0 -13 -12   -1.33   11.38
   0 -13 -13    2.46    2.78
   0 -13 -13    0.64   12.38
   0  14 -17    3.64    6.25
   0 -14  17    2.53    2.86
   0  14 -16   -1.10    4.26
   0 -14  16    1.51    2.65
   0  14 -15    9.83    5.96
   0 -14  15    1.53    2.32
   0  14 -14    9.64    5.57
   0 -14  14    4.10    2.98
   0  14 -13    2.36    3.46
   0 -14  13    3.11    3.39
   0  14 -12    0.86    4.60
   0 -14  12    2.56    2.67
   0  14 -11   -0.74    4.36
   0 -14  11    3.83    3.36
   0  14 -10   -0.24    3.09
   0 -14  10    6.97    4.04
   0  14  -9    1.85    2.34
   0 -14   9    0.05    5.04
   0  14  -8    0.08    3.63
   0 -14   8    2.09    3.76
   0  14  -7   11.28    4.54
   0 -14   7   10.87    3.95
   0 -14   6   10.05    5.02
   0 -14   5   13.10    4.47
   0  14  -4    4.39    3.44
   0 -14   4    2.66    2.85
   0  14  -3    2.32    2.85
   0 -14   3    6.92    5.97
   0  14  -2    0.65    1.88
   0 -14   2    0.98    3.62
   0  14  -1   14.63    3.82
   0 -14   1   13.26    5.19
   0 -14   0    3.40    4.20
   0 -14  -1    6.20    5.10
   0 -14  -1    4.73    4.00
   0 -14  -2   49.28   17.66
   0 -14  -2   29.36   12.99
   0 -14  -3   10.53    5.63
   0 -14  -3   -1.31    5.24
   0 -14  -4   18.85    9.16
   0 -14  -4   20.75   11.43
   0 -14  -5   19.39   10.73
   0 -14  -5   10.95    8.00
   0 -14  -6    6.39    4.27
   0 -14  -6    9.80    6.32
   0 -14  -7   -0.03    2.93
   0 -14  -7    9.12   10.53
   0 -14  -8   12.12    7.11
   0 -14  -8   14.22    8.51
   0 -14  -9    7.66    6.61
   0 -14  -9   12.99   10.00
   0 -14 -10    2.67    5.30
   0 -14 -10   14.39   11.75
   0 -14 -11   -0.58    4.59
   0 -14 -11    2.38    4.73
   0 -14 -12    1.23    5.16
   0 -14 -12    0.32    5.12
   0 -15  16    2.49    3.54
   0 -15  15    1.48    2.31
   0 -15  14    6.71    3.34
   0 -15  13    4.38    4.69
   0  15 -12    2.81    3.13
   0  15 -11    4.04    2.45
   0 -15  11    1.10    3.44
   0  15 -10    1.79    3.79
   0 -15  10    5.52    4.70
   0  15  -9    2.82    2.58
   0 -15   9    2.22    2.84
   0  15  -8   -0.65    2.58
   0 -15   8    3.78    3.06
   0  15  -7    7.66    4.13
   0 -15   7    5.72    3.22
   0 -15   6    1.86    3.42
   0 -15   5   13.78    6.60
   0 -15   4   -0.64    5.04
   0  15  -3    1.23    3.06
   0 -15   3   12.42    6.88
   0  15  -2    3.18    3.43
   0 -15   2    6.15    3.57
   0  15  -1    3.57    2.36
   0 -15   1    5.67    6.17
   0  15   0    2.75    3.61
   0 -15   0    1.67    2.16
   0 -15  -1    1.93    3.55
   0 -15  -2    4.99    3.04
   0 -15  -2    6.08    3.97
   0 -15  -3    6.67    5.34
   0 -15  -3    1.00    3.68
   0 -15  -4    5.22    3.67
   0 -15  -4    6.60    6.07
   0 -15  -5   14.15    8.77
   0 -15  -5    7.79    7.16
   0 -15  -6    8.66    3.66
   0 -15  -6   -2.34    8.96
   0 -15  -7    7.76    6.34
   0 -15  -7    4.33    8.28
   0 -15  -8    5.10    5.47
   0 -15  -8    2.21    3.88
   0 -15  -9    3.18    5.44
   0 -15  -9    1.08    6.28
   0 -15 -10    1.59    3.63
   0 -15 -10   -7.57    8.59
   0 -16  15    3.63    2.46
   0 -16  14    1.43    2.56
   0 -16  13    0.26    4.79
   0 -16  12    0.04    2.16
   0 -16  11   -1.86    4.59
   0 -16  10    4.16    3.77
   0 -16   9    2.55    2.95
   0 -16   8    0.28    3.62
   0 -16   7    4.49    5.92
   0 -16   6    0.45    3.75
   0 -16   5    1.65    8.02
   0 -16   4    2.82    6.79
   0 -16   3    3.13    3.73
   0 -16   2   -0.20    5.77
   0 -16   1   -0.42    5.82
   0 -16   0    5.65    8.27
   0 -16  -1    2.37    4.20
   0 -16  -2   -0.07    5.83
   0 -16  -3    6.54    5.69
   0 -16  -4    9.74    7.32
   0 -16  -5    5.07    5.70
   0 -16  -6   -1.57    5.41
   0 -16  -7    8.84    4.93
   0 -16  -8    2.66    5.33
   0 -17  13    2.39    3.04
   0 -17  12    2.41    4.11
   0 -17  11    6.20    2.94
   0 -17  10    0.73    3.00
   0 -17   9   -0.29    5.33
   0 -17   8    2.01    6.02
   0 -17   7    1.64    3.22
   0 -17   6    6.41    5.92
   0 -17   5   -0.49    5.56
   0 -17   4    2.16    2.96
   0 -17   3    0.83    3.95
   0 -17   2   -0.19    5.29
   0 -17   1   11.44    7.35
   0 -17   0   -0.02    5.95
   0 -17  -1    3.60    2.84
   0 -17  -2    1.41    4.63
   0 -17  -3    5.28    5.76
   0 -17  -4    3.62    2.84
   0 -17  -5    1.92    4.43
   0 -17  -6    5.79    3.45
   0 -18  10    0.44    2.87
   0 -18   9    2.62    4.07
   0 -18   8    5.55    3.49
   0 -18   7    7.37    7.14
   0 -18   6    5.20    2.96
   0 -18   5    5.78    4.29
   0 -18   4   -0.61    6.81
   0 -18   3   -2.77    5.50
   0 -18   2    2.56    3.02
   0 -18   1    7.03    4.61
   0 -18   0    1.62    3.36
   0 -18  -1    0.95    2.81
   0 -18  -2    2.95    4.80
   1 -18  -3    2.57    3.29
   1 -18  -2   -0.55    4.58
   1 -18  -1    6.88    4.45
   1 -18   0    0.62    2.58
   1 -18   1    4.48    5.02
   1 -18   2    7.82    4.79
   1 -18   3    2.52    5.70
   1 -18   4    3.33    4.63
   1 -18   5    1.03    3.78
   1 -18   6    5.03    3.88
   1 -18   7   -3.33    5.04
   1 -18   8    8.56    8.30
   1 -18   9    2.94    3.91
   1 -18  10    3.90    2.50
   1 -17  -6    5.53    4.57
   1 -17  -5   -0.81    4.96
   1 -17  -4   -0.10    6.29
   1 -17  -3    0.21    3.01
   1 -17  -2    0.43    2.76
   1 -17  -1    1.64    3.54
   1 -17   0   -0.19    5.47
   1 -17   1    6.51    5.45
   1 -17   2    6.68    6.85
   1 -17   3   -2.46    5.91
   1 -17   4   -0.23    6.54
   1 -17   5    6.68    4.90
   1 -17   6   -0.45    5.62
   1 -17   7    4.88    5.19
   1 -17   8    2.83    4.35
   1 -17   9    2.34    3.69
   1 -17  10    6.65    5.20
   1 -17  11    5.40    2.88
   1 -17  13   -0.31    4.04
   1 -16  -9    0.22    2.28
   1 -16  -8    2.29    4.49
   1 -16  -8    5.90    5.53
   1 -16  -7    1.48    4.04
   1 -16  -7    8.09    4.79
   1 -16  -6   -0.84    2.74
   1 -16  -6    5.64    5.18
   1 -16  -5    9.64    4.23
   1 -16  -5   10.40    9.78
   1 -16  -4    5.26    3.83
   1 -16  -4    5.21    7.37
   1 -16  -3   -0.06    5.74
   1 -16  -3   -2.07    4.30
   1 -16  -2    7.30    7.40
   1 -16  -2    5.89    4.86
   1 -16  -1    1.98    4.43
  -1  16   1    2.02    4.07
   1 -16   0   -0.37    5.45
  -1  16   0    1.75    2.25
   1 -16   1    5.29    4.99
  -1  16  -1    8.14    4.36
   1 -16   2    5.08    5.81
  -1  16  -2    5.31    2.99
   1 -16   3    1.80    3.29
  -1  16  -3   -0.72    2.08
   1 -16   4    0.54    3.09
   1 -16   5    1.90    4.95
   1 -16   6    2.69    2.94
  -1  16  -6    1.55    2.17
   1 -16   7   -1.65    5.03
  -1  16  -7   -0.55    1.74
   1 -16   8    4.85    2.65
  -1  16  -8    3.78    2.75
   1 -16   9   -0.29    5.43
  -1  16  -9    4.57    3.71
   1 -16  10    3.51    5.71
  -1  16 -10    2.34    3.89
   1 -16  11   10.40    6.00
   1 -16  12    4.56    4.20
   1 -16  13    3.76    2.71
   1 -16  14    1.62    3.15
   1 -16  15   -1.51    3.20
   1 -15 -10    4.89    4.78
   1 -15 -10    7.73   10.51
   1 -15  -9    2.37    3.72
   1 -15  -9   -1.35   11.02
   1 -15  -8   -1.44    5.28
   1 -15  -8    1.27   12.14
   1 -15  -7   -2.06    5.45
   1 -15  -7   10.67    9.69
   1 -15  -6    0.15    5.60
   1 -15  -6   -2.65    8.17
   1 -15  -5    8.53    6.20
   1 -15  -5    5.83    6.66
   1 -15  -4    8.11    4.99
   1 -15  -4    6.67    8.40
   1 -15  -3   -0.13    4.76
   1 -15  -3    7.36    4.30
   1 -15  -2    4.28    3.62
   1 -15  -2    6.49    6.68
   1 -15  -1    2.60    5.36
   1 -15   0    1.06    2.52
  -1  15   0   -0.25    2.66
   1 -15   1   -1.60    4.97
  -1  15  -1   -0.14    2.47
   1 -15   2    5.95    4.01
  -1  15  -2    2.28    3.19
   1 -15   3   -1.20    5.18
  -1  15  -3    4.47    3.21
   1 -15   4    8.40    6.24
   1 -15   5    5.41    5.61
   1 -15   6    0.12    5.70
  -1  15  -6    7.52    3.50
   1 -15   7    0.24    3.44
  -1  15  -7    4.65    3.56
   1 -15   8    2.64    2.55
  -1  15  -8    1.46    2.52
   1 -15   9   -0.89    5.20
  -1  15  -9    1.89    2.63
   1 -15  10    5.43    4.20
  -1  15 -10    2.30    2.13
   1 -15  11    6.89    4.11
  -1  15 -11    5.28    4.11
   1 -15  12    2.45    4.00
  -1  15 -12    1.64    6.30
   1 -15  13   -0.45    2.96
  -1  15 -13    3.83    3.87
   1 -15  14   18.87   10.95
  -1  15 -14   17.43    6.57
   1 -15  15    7.98    4.56
  -1  15 -15    1.24    2.95
   1 -15  16   -0.93    2.99
   1 -14 -12    2.89    4.41
   1 -14 -12    1.38   12.47
   1 -14 -11    5.64    4.95
   1 -14 -11   11.46   10.45
   1 -14 -10   10.50    4.17
   1 -14 -10   11.85    7.43
   1 -14  -9   -0.36    5.92
   1 -14  -9    9.72   12.55
   1 -14  -8    4.82    5.03
   1 -14  -8   -1.36   11.36
   1 -14  -7   -2.87    5.05
   1 -14  -7    3.08   11.35
   1 -14  -6    8.62    4.03
   1 -14  -6   15.80   10.70
   1 -14  -5    2.30    3.32
   1 -14  -5    7.50    9.64
   1 -14  -4    4.99    4.25
   1 -14  -4    6.94    7.76
   1 -14  -3    3.60    4.06
   1 -14  -3    4.37    7.55
   1 -14  -2    0.76    3.03
   1 -14  -2    3.77    4.91
   1 -14  -1   -0.00    5.31
   1 -14  -1    7.10    4.11
   1 -14   0    1.49    2.94
   1 -14   1   24.48   12.75
  -1  14  -1   33.96   13.58
   1 -14   2    5.89    5.60
  -1  14  -2   -0.84    2.97
   1 -14   3    1.17    3.52
   1 -14   4   15.93    6.77
   1 -14   5    2.40    3.56
  -1  14  -5    6.97    4.03
   1 -14   6    3.31    5.50
  -1  14  -6    4.38    3.71
   1 -14   7    3.35    4.89
  -1  14  -7    2.74    3.71
   1 -14   8    5.24    3.17
  -1  14  -8    3.50    3.20
   1 -14   9    4.31    6.02
  -1  14  -9    0.52    5.71
   1 -14  10   -0.46    2.98
  -1  14 -10    7.30    4.40
   1 -14  11    3.98    3.49
  -1  14 -11    2.29    3.48
   1 -14  12    2.97    3.72
  -1  14 -12    4.76    5.24
   1 -14  13    2.46    3.60
  -1  14 -13    5.88    3.39
   1 -14  14    1.54    3.67
  -1  14 -14    5.57    4.97
   1 -14  15    4.20    3.74
  -1  14 -15    9.06    7.84
   1 -14  16    6.64    4.66
  -1  14 -16    2.06    5.06
   1 -14  17    1.65    3.00
  -1  14 -17    2.63    4.31
   1 -13 -13    2.15    2.67
   1 -13 -13   13.02   20.33
   1 -13 -12   10.27    6.40
   1 -13 -12   -3.85   11.63
   1 -13 -11    7.90    6.02
   1 -13 -11    8.35    6.97
   1 -13 -10   -0.21    2.99
   1 -13 -10   -1.55   13.60
   1 -13  -9    4.11    3.12
   1 -13  -9   -0.03    9.42
   1 -13  -8    4.10    3.68
   1 -13  -8   -2.72   10.66
   1 -13  -7    5.82    4.95
   1 -13  -7    5.21    6.25
   1 -13  -6    0.55    3.01
   1 -13  -6    4.32    7.17
   1 -13  -5   14.15    7.85
   1 -13  -5   14.39   12.03
   1 -13  -4    4.07    5.58
   1 -13  -4   -7.48   10.30
   1 -13  -3   32.12   14.82
   1 -13  -3   30.59   17.57
   1 -13  -2    1.16    3.23
   1 -13  -2   -3.59    8.65
   1 -13  -1   -0.24    5.59
   1 -13  -1    4.37    3.36
   1 -13   0    7.84    5.08
   1 -13   1  119.65   29.99
  -1  13  -1  110.23   27.71
   1 -13   2   13.12    8.11
  -1  13  -2   14.62    6.47
   1 -13   3   15.51    8.61
  -1  13  -3   14.16    8.20
   1 -13   4    3.42    3.06
  -1  13  -4    4.87    2.27
   1 -13   5    2.08    3.96
  -1  13  -5    1.36    3.31
   1 -13   6    1.91    6.94
  -1  13  -6    1.72    3.66
   1 -13   7    4.89    4.04
  -1  13  -7    6.94    6.07
   1 -13   8    7.70    5.41
  -1  13  -8   10.16    5.54
   1 -13   9   20.64    9.46
  -1  13  -9   13.27    5.88
   1 -13  10    2.81    4.94
  -1  13 -10    5.17    4.34
   1 -13  11    2.68    3.31
  -1  13 -11    3.25    3.23
   1 -13  12   -1.72    4.51
  -1  13 -12    7.00    5.85
  -1  13 -13   -1.58    5.81
   1 -13  14    6.80    5.25
  -1  13 -14    7.61    4.71
   1 -13  15    4.56    3.19
  -1  13 -15    5.68    4.69
   1 -13  16    4.67    3.87
  -1  13 -16    3.51    6.44
   1 -13  17   -0.41    2.86
  -1  13 -17   -1.49    6.14
  -1  13 -18    4.52    4.42
   1 -12 -15    4.00    3.37
   1 -12 -15    2.15    8.09
   1 -12 -14    4.97    5.41
   1 -12 -14   13.17   11.68
   1 -12 -13    4.83    3.79
   1 -12 -13   18.58   15.15
   1 -12 -12    9.86    4.55
   1 -12 -11    7.54    5.56
   1 -12 -10    4.70    3.59
   1 -12  -9    1.71    3.42
   1 -12  -8    2.71    5.05
   1 -12  -7   17.17    9.97
   1 -12  -6   31.80   21.15
   1 -12  -5    2.32    7.33
   1 -12  -4   -0.38    5.24
   1 -12  -3   38.34   18.31
   1 -12  -2   34.29   13.64
   1 -12  -2   14.94    8.74
   1 -12  -1  149.26   27.41
   1 -12  -1   65.48   22.49
   1 -12   0   27.99   15.52
   1 -12   0   40.92   19.25
   1 -12   1  311.69   31.24
  -1  12  -1  322.60   31.02
   1 -12   2   73.76   24.95
  -1  12  -2   64.06   18.19
   1 -12   3   23.98   12.48
  -1  12  -3   21.32    9.89
   1 -12   4   69.65   18.19
  -1  12  -4   55.90   19.86
   1 -12   5  301.23   32.33
  -1  12  -5  293.41   28.37
   1 -12   6  117.42   19.21
  -1  12  -6  108.99   17.67
   1 -12   7  167.27   32.13
  -1  12  -7  186.42   14.11
   1 -12   8   18.16   10.40
  -1  12  -8   33.23   11.06
   1 -12   9   29.02   11.88
  -1  12  -9   25.88    9.85
   1 -12  10   62.20   20.60
  -1  12 -10   59.72   20.56
   1 -12  11   34.92   15.72
  -1  12 -11   21.54   12.43
   1 -12  12    4.40    3.55
  -1  12 -12    5.55    6.00
  -1  12 -13    5.03    4.51
   1 -12  14    3.46    2.84
  -1  12 -14   -1.15    5.00
   1 -12  15    0.16    1.72
  -1  12 -15    9.77    6.73
   1 -12  16    4.05    4.24
  -1  12 -16    4.37    3.98
   1 -12  17   -0.19    2.72
  -1  12 -17    5.37    6.97
   1 -12  18   -0.09    2.09
  -1  12 -18    5.21    4.49
  -1  12 -19    5.83    7.43
   1 -11 -16    0.29    1.84
   1 -11 -16    4.71   15.47
   1 -11 -15    3.71    3.31
   1 -11 -15    6.75   18.44
   1 -11 -14   -0.42    4.34
   1 -11 -14    1.12   15.42
   1 -11 -13    2.42    2.42
   1 -11 -13   10.34   15.69
   1 -11 -12   -0.03    4.05
   1 -11 -12   20.72   17.41
   1 -11 -11   -0.74    4.30
   1 -11 -11    3.87    6.59
   1 -11 -10    2.09    3.39
   1 -11 -10    0.33    7.80
   1 -11  -9    0.64    1.97
   1 -11  -9   17.89   19.18
   1 -11  -8   -0.18    2.37
   1 -11  -8   -2.04   10.45
   1 -11  -7    6.63    4.50
   1 -11  -7    5.40    8.15
   1 -11  -6   15.61    9.02
   1 -11  -6   12.97   11.68
   1 -11  -5   25.84   13.28
   1 -11  -5   26.83   11.44
   1 -11  -4    0.78    3.63
   1 -11  -4   13.90    9.87
   1 -11  -3   16.76   11.77
   1 -11  -3   25.84   30.28
   1 -11  -2  203.32   37.81
   1 -11  -2  186.22   54.97
   1 -11  -1   40.49   16.19
   1 -11  -1   33.28   14.30
   1 -11   0   28.46   12.81
   1 -11   0   14.58   10.12
   1 -11   1   10.60    6.78
   1 -11   2   38.26   18.90
  -1  11  -2   44.88   14.86
   1 -11   3    4.67    3.54
  -1  11  -3    9.05    4.62
   1 -11   4    9.87    6.66
  -1  11  -4   10.01    6.78
   1 -11   5   36.12   12.81
  -1  11  -5   24.43   15.12
   1 -11   6    0.89    1.95
  -1  11  -6    6.31    3.67
   1 -11   7   87.46   25.11
  -1  11  -7  121.87   21.54
   1 -11   8   67.24   16.32
  -1  11  -8   50.68   21.82
   1 -11   9    3.92    3.28
  -1  11  -9    4.13    3.61
   1 -11  10    8.89    4.32
  -1  11 -10   10.23    7.90
   1 -11  11    8.35    5.51
  -1  11 -11    6.13    5.41
   1 -11  12    1.19    2.76
  -1  11 -12   -0.42    5.29
  -1  11 -13   -0.29    5.54
   1 -11  14   -2.40    3.38
  -1  11 -14    6.18    5.06
   1 -11  15   -0.43    3.01
  -1  11 -15    8.98    7.52
   1 -11  16    3.70    2.43
  -1  11 -16    6.02    4.63
   1 -11  17    3.34    2.34
  -1  11 -17    7.71    5.27
   1 -11  18    3.89    3.21
  -1  11 -18    7.73    6.38
  -1  11 -19    3.30    3.89
  -1  11 -20    3.61    6.14
   1 -10 -17    3.25    2.39
   1 -10 -17   15.47   18.58
   1 -10 -16    8.70    4.90
   1 -10 -16   -2.61   15.80
   1 -10 -15    0.57    1.26
   1 -10 -15    7.97   15.12
   1 -10 -14    3.05    4.26
   1 -10 -14    6.15   15.86
   1 -10 -13    3.43    2.54
   1 -10 -13   -3.07   16.74
   1 -10 -12    5.05    4.93
   1 -10 -12    9.29   20.91
   1 -10 -11   30.62   14.90
   1 -10 -11   26.78   13.17
   1 -10 -10   17.96    8.08
   1 -10 -10   29.49   21.16
   1 -10  -9    9.04    5.59
   1 -10  -9    8.34   10.78
   1 -10  -8   36.28   19.81
   1 -10  -8   35.52   30.99
   1 -10  -7    8.31    4.76
   1 -10  -7    5.35   11.93
   1 -10  -6    3.80    3.12
   1 -10  -6    5.04    9.58
   1 -10  -5    4.97    4.38
   1 -10  -5    7.40    4.09
   1 -10  -4    2.89    3.58
   1 -10  -4   24.12   14.79
   1 -10  -3    2.35    2.84
   1 -10  -3    1.56    9.38
   1 -10  -2    1.76    2.32
   1 -10  -2    8.74    7.32
   1 -10  -1   12.49    6.39
   1 -10  -1   11.47    8.17
   1 -10   0    8.86    5.03
   1 -10   0    6.33    4.02
   1 -10   1   21.21    8.56
   1 -10   2    7.19    5.09
  -1  10  -2    2.50    2.65
  -1  10  -2   14.14    5.84
   1 -10   3    2.94    2.77
  -1  10  -3    2.23    1.75
  -1  10  -3    4.31    2.67
   1 -10   4   21.26    9.69
  -1  10  -4   11.52    7.07
  -1  10  -4   16.68    9.68
   1 -10   5    5.72    3.30
  -1  10  -5    6.39    3.12
   1 -10   6    7.50    4.89
  -1  10  -6    3.53    3.26
   1 -10   7   83.08   24.21
  -1  10  -7   80.08   20.65
   1 -10   8    0.51    2.70
  -1  10  -8    8.17    5.95
   1 -10   9    7.07    3.60
   1 -10  10   66.01   19.51
  -1  10 -10   46.92   19.23
   1 -10  11    7.35    4.44
  -1  10 -11    6.36    6.00
   1 -10  12    3.20    6.40
  -1  10 -12    7.63    4.78
   1 -10  13    9.46    4.88
  -1  10 -13   14.01    4.44
   1 -10  14    5.31    5.79
  -1  10 -14   43.78   17.07
   1 -10  15    5.62    3.88
  -1  10 -15    2.09    3.43
   1 -10  16   -0.17    3.08
  -1  10 -16    3.08    5.62
   1 -10  17    0.87    2.11
  -1  10 -17    0.32    7.35
   1 -10  18    2.19    2.65
  -1  10 -18    5.88    7.24
  -1  10 -19    7.20    5.07
  -1  10 -20   -0.08    9.15
   1  -9 -18    9.70   14.01
   1  -9 -17   -0.55    2.91
   1  -9 -17   13.96   16.19
   1  -9 -16    6.26    6.46
   1  -9 -16    8.18   14.55
   1  -9 -15    2.12    3.66
   1  -9 -15    2.22   16.58
   1  -9 -14    5.88    3.99
   1  -9 -14    6.89   14.72
   1  -9 -13    3.10    4.90
   1  -9 -13   13.49   19.87
   1  -9 -12   16.60    7.27
   1  -9 -12   21.25   22.82
   1  -9 -11  105.64   28.64
   1  -9 -11   71.33   30.04
   1  -9 -10    3.12    7.23
   1  -9 -10   23.24   22.83
   1  -9  -9   26.22   10.18
   1  -9  -9   41.25   20.36
   1  -9  -8   16.01   10.50
   1  -9  -8   14.38   17.84
   1  -9  -7   19.95    9.41
   1  -9  -7   -0.52   12.46
   1  -9  -6    2.86    2.58
   1  -9  -6    9.09    8.26
   1  -9  -5   14.78    7.03
   1  -9  -5   14.01   14.94
   1  -9  -4    6.95    6.30
   1  -9  -4    6.25    8.52
   1  -9  -3   75.87   14.63
   1  -9  -3   61.80   24.70
   1  -9  -2   12.98    4.66
   1  -9  -2    6.24    5.65
   1  -9  -1    9.87    5.72
   1  -9  -1    6.18    6.00
  -1   9   1    6.80    7.71
   1  -9   0   80.59   23.98
   1  -9   0   46.66   17.83
  -1   9   0   94.77   16.98
   1  -9   1   54.20   26.12
   1  -9   1   51.17   29.12
  -1   9  -1   24.82    8.71
   1  -9   2    6.43    3.59
  -1   9  -2    3.63    3.09
  -1   9  -2    3.40    2.33
   1  -9   3   97.12   20.51
  -1   9  -3   72.78   24.40
  -1   9  -3  105.27   16.78
   1  -9   4   29.86    9.84
  -1   9  -4    6.86    5.03
  -1   9  -4   21.40    6.74
   1  -9   5   82.99   18.15
  -1   9  -5   24.76   11.21
  -1   9  -5   59.40   14.26
   1  -9   6    5.89    3.60
  -1   9  -6    0.06    1.79
   1  -9   7    5.84    2.67
  -1   9  -7   10.12    4.85
   1  -9   8   20.34    8.09
  -1   9  -8   15.73    6.91
   1  -9   9   28.41   12.29
  -1   9  -9   23.73   18.52
   1  -9  10   24.15    9.78
  -1   9 -10   13.39    9.33
   1  -9  11   18.65    9.54
  -1   9 -11   12.99    9.08
   1  -9  12   -0.03    3.12
  -1   9 -12    1.34    2.58
   1  -9  13   88.76   27.03
  -1   9 -13   67.86   29.10
   1  -9  14   81.01   26.68
  -1   9 -14   59.63   37.20
   1  -9  15    1.80    3.59
  -1   9 -15   -0.75    6.55
   1  -9  16   13.22    5.57
  -1   9 -16   10.36    4.72
   1  -9  17   -0.17    2.82
  -1   9 -17    6.19    3.88
  -1   9 -18   -1.75    9.01
  -1   9 -19   -3.43    6.98
  -1   9 -20    1.95    6.30
  -1   9 -21    2.30    4.18
   1  -8 -19    3.66   16.02
   1  -8 -18   14.18   20.78
   1  -8 -17   -0.69    2.81
   1  -8 -17    4.53   17.52
   1  -8 -16   11.80    6.01
   1  -8 -16    4.48   15.03
   1  -8 -15    2.26    2.43
   1  -8 -15    2.03   16.51
   1  -8 -14   10.32    5.23
   1  -8 -14    7.17   22.94
   1  -8 -13   15.13    6.34
   1  -8 -13   14.55   17.22
   1  -8 -12    0.65    2.88
   1  -8 -12   -9.95   14.10
   1  -8 -11    4.49    5.21
   1  -8 -11    1.91   15.32
   1  -8 -10    2.73    2.25
   1  -8 -10    5.92   13.02
   1  -8  -9   14.35    8.11
   1  -8  -9   46.37   29.87
   1  -8  -8   27.92   14.21
   1  -8  -8   31.67   27.98
   1  -8  -7    7.45    3.69
   1  -8  -7    1.69   11.07
   1  -8  -6    6.86    4.03
   1  -8  -6    6.63   11.14
   1  -8  -5   22.93   16.83
   1  -8  -5   73.39   20.09
   1  -8  -4    1.11    2.03
   1  -8  -4   -1.29   10.36
   1  -8  -3    1.73    2.81
   1  -8  -3    4.41    4.82
   1  -8  -2   52.18   12.90
   1  -8  -2   47.82   16.16
  -1   8   2   38.12   11.15
   1  -8  -1   53.64   12.66
   1  -8  -1   55.94   15.52
  -1   8   1   37.31   10.98
   1  -8   0    1.44    2.66
   1  -8   0    0.45    6.19
  -1   8   0   -2.32    5.66
   1  -8   1   63.76   15.98
   1  -8   1  104.22   24.62
  -1   8  -1   58.35   15.21
   1  -8   2   -0.30    4.47
  -1   8  -2    2.84    3.02
  -1   8  -2    0.49    1.47
   1  -8   3  375.18   29.89
  -1   8  -3  306.22   25.94
  -1   8  -3  433.94   31.97
   1  -8   4   53.73   14.79
  -1   8  -4   34.72   12.79
  -1   8  -4   37.08   15.22
   1  -8   5    4.11    3.71
  -1   8  -5   -0.08    3.01
  -1   8  -5    1.40    1.66
   1  -8   6   22.52    8.59
   1  -8   6   12.43    8.14
  -1   8  -6   17.93    5.87
   1  -8   7  217.75   24.31
  -1   8  -7  213.94   21.99
   1  -8   8    7.36    4.06
  -1   8  -8    2.93    2.42
   1  -8   9   44.13   16.63
  -1   8  -9   31.20   11.32
   1  -8  10    0.79    1.84
  -1   8 -10    6.53    4.13
   1  -8  11    6.99    3.83
  -1   8 -11   10.44    7.77
   1  -8  12  126.76   26.50
  -1   8 -12   85.92   27.16
   1  -8  13   25.09    8.38
  -1   8 -13   22.49   11.56
   1  -8  14   16.97    8.52
  -1   8 -14   20.38    9.95
   1  -8  15    1.34    4.08
  -1   8 -15   -1.43    6.36
   1  -8  16    8.32    5.08
  -1   8 -16   12.01    8.61
  -1   8 -17    5.45    6.93
  -1   8 -18    5.96    5.84
  -1   8 -19   -0.71    9.62
  -1   8 -20    4.25    6.28
  -1   8 -21    3.18    5.81
   1  -7 -19    7.39   14.69
   1  -7 -18    1.64   19.51
   1  -7 -17    2.80    2.88
   1  -7 -17   11.78   16.48
   1  -7 -16    0.98    2.27
   1  -7 -16   10.08   18.73
   1  -7 -15    8.73    5.60
   1  -7 -15   15.43   15.33
   1  -7 -14    4.84    3.32
   1  -7 -14   11.23   16.63
   1  -7 -13   14.83    7.89
   1  -7 -13   22.16   17.45
   1  -7 -12   14.27    7.93
   1  -7 -12   11.50   18.10
   1  -7 -11    5.59    4.33
   1  -7 -11   10.97   16.42
   1  -7 -10   10.81    6.10
   1  -7 -10   12.05   20.37
   1  -7  -9   10.54    7.96
   1  -7  -9    4.82   12.33
   1  -7  -8    1.30    1.71
   1  -7  -8   -3.51   10.38
   1  -7  -7    5.42    3.14
   1  -7  -7    1.97    9.46
   1  -7  -6  213.41   23.80
   1  -7  -6  212.56   27.48
   1  -7  -5   13.97    4.29
   1  -7  -5    5.82    8.87
   1  -7  -4    7.94    3.17
   1  -7  -4   10.32   12.59
   1  -7  -3   39.42   14.31
   1  -7  -3    7.95   28.59
  -1   7   3   28.56   10.02
   1  -7  -2  138.54   26.44
   1  -7  -2  137.35   45.94
  -1   7   2  158.87   29.15
   1  -7  -1  104.10   16.77
   1  -7  -1  146.82   42.66
  -1   7   1  124.85   13.05
   1  -7   0  179.74   28.15
   1  -7   0  260.66   46.77
  -1   7   0  221.20   35.34
   1  -7   1   36.95   12.32
   1  -7   1   50.05   13.85
  -1   7  -1   33.06   11.72
   1  -7   2  856.25   52.43
  -1   7  -2  837.11   52.41
  -1   7  -2  907.23   55.27
   1  -7   3   95.57   15.71
  -1   7  -3   72.69   20.97
  -1   7  -3   94.32   19.38
   1  -7   4   96.91   19.19
  -1   7  -4  104.23   29.18
  -1   7  -4   79.72   13.99
   1  -7   5    4.12    3.79
   1  -7   5    2.31    2.05
  -1   7  -5    6.51    3.11
   1  -7   6   41.06   10.98
   1  -7   6   45.80   17.24
  -1   7  -6   63.66   15.72
   1  -7   7  148.79   22.18
  -1   7  -7  167.09   14.27
   1  -7   8  358.23   41.31
  -1   7  -8  327.97   34.88
   1  -7   9   48.95   13.62
  -1   7  -9   32.09   17.45
   1  -7  10   14.43    5.97
  -1   7 -10   12.11    7.21
   1  -7  11   -0.88    2.86
  -1   7 -11   -2.08    4.64
   1  -7  12   20.32    8.82
  -1   7 -12   11.66    8.20
   1  -7  13   -0.36    3.01
  -1   7 -13   -0.73    7.66
   1  -7  14   34.19   12.85
  -1   7 -14   20.80   11.43
   1  -7  15   78.04   22.62
  -1   7 -15   59.42   29.04
   1  -7  16   44.98   11.33
  -1   7 -16   54.94   26.33
   1  -7  17   12.13    4.60
  -1   7 -17   15.80    7.17
   1  -7  18    1.85    1.83
  -1   7 -18   -0.96    5.85
  -1   7 -19    6.89    5.62
  -1   7 -20    0.53    5.11
  -1   7 -21   -0.54    9.38
  -1   7 -22    0.13    8.72
   1  -6 -20   -3.62   13.30
   1  -6 -19   -0.67   16.29
   1  -6 -18   -2.03    2.32
   1  -6 -18    2.66   14.84
   1  -6 -17   -0.09    2.84
   1  -6 -17    8.93   22.80
   1  -6 -16    1.12    2.60
   1  -6 -16   -1.80   12.95
   1  -6 -15    2.40    3.44
   1  -6 -15   -2.75   15.14
   1  -6 -14    4.37    3.84
   1  -6 -14   -0.33   14.30
   1  -6 -13    3.23    6.05
   1  -6 -13    7.75   19.16
   1  -6 -12    0.75    2.80
   1  -6 -12   -0.57   13.73
   1  -6 -11   12.39    4.49
   1  -6 -11   -0.06   11.11
   1  -6 -10    0.47    2.70
   1  -6 -10   -8.22   11.84
   1  -6  -9    7.67    5.15
   1  -6  -9   18.77   17.39
   1  -6  -8   74.46   11.70
   1  -6  -8  141.30   26.69
   1  -6  -7   19.60    8.47
   1  -6  -7   30.01   15.47
   1  -6  -6    8.13    4.39
   1  -6  -6    6.00   10.52
   1  -6  -5   -0.45    3.57
   1  -6  -5   -6.04    9.00
   1  -6  -4  311.71   27.25
   1  -6  -4  300.79   27.11
  -1   6   4  301.85   22.04
  -1   6   4  411.79   30.15
   1  -6  -3  582.67   47.52
   1  -6  -3  607.89   43.48
  -1   6   3  710.27   42.89
  -1   6   3  640.67   43.27
   1  -6  -2   41.37    8.35
   1  -6  -2   -0.05    8.60
  -1   6   2   10.68    4.93
  -1   6   2   15.40   12.82
   1  -6  -1   -0.91    4.54
   1  -6  -1    2.21    3.33
  -1   6   1   -0.83    3.03
  -1   6   1    0.54    7.89
   1  -6   0    6.41    6.09
   1  -6   0    3.76    5.23
  -1   6   0    2.71    2.27
  -1   6   0    2.07    7.21
   1  -6   1   21.21   10.05
   1  -6   1    2.79    3.51
   1  -6   2   52.80   19.02
  -1   6  -2   42.79   16.60
  -1   6  -2   12.80    7.32
   1  -6   3  299.07   35.39
  -1   6  -3  280.83   27.25
  -1   6  -3  261.61   24.32
   1  -6   4  354.38   35.57
   1  -6   4  402.71   36.71
  -1   6  -4  337.78   30.39
   1  -6   5    3.12    3.08
   1  -6   5    3.23    2.66
  -1   6  -5    1.90    2.71
  -1   6  -5    0.99    1.56
   1  -6   6  190.03   31.85
   1  -6   6  205.63   32.83
  -1   6  -6  238.09   15.65
   1  -6   7   -0.89    3.33
   1  -6   7   -1.22    2.28
  -1   6  -7    0.65    1.31
  -1   6  -7   -3.32    4.42
   1  -6   8   24.35    8.65
  -1   6  -8   15.74    6.24
   1  -6   9    6.79    4.24
  -1   6  -9    6.43    4.53
   1  -6  10   37.81   15.25
  -1   6 -10   29.56   11.15
   1  -6  11    7.91    3.55
  -1   6 -11   23.96   12.89
   1  -6  12    1.38    3.29
  -1   6 -12    0.99    4.07
   1  -6  13   10.05    5.99
  -1   6 -13    2.96    4.52
  -1   6 -14    0.09    4.32
  -1   6 -15   40.03   13.31
   1  -6  16    2.30    3.11
  -1   6 -16    2.87    5.14
   1  -6  17    5.89    3.06
  -1   6 -17   10.89    9.47
   1  -6  18    3.34    2.53
  -1   6 -18   -3.08    9.86
  -1   6 -19   21.64   13.03
  -1   6 -20   14.68    8.90
  -1   6 -21    6.03   15.78
  -1   6 -22    8.13   15.28
   1  -5 -20   12.73   16.37
   1  -5 -19    1.25   15.25
   1  -5 -18   -0.11    2.15
   1  -5 -18    2.67   16.85
   1  -5 -17    4.41    3.69
   1  -5 -17    8.48   15.56
   1  -5 -16   -1.08    3.01
   1  -5 -16    2.97   15.62
   1  -5 -15   10.13   15.44
   1  -5 -15   10.43   21.93
   1  -5 -14   23.52   14.49
   1  -5 -14   21.88   15.22
   1  -5 -13   42.96   17.67
   1  -5 -13   37.41   20.38
   1  -5 -12   18.49    9.48
   1  -5 -12   10.82   14.13
   1  -5 -11    0.65    1.93
   1  -5 -11    5.41   11.96
   1  -5 -10   58.72   15.60
   1  -5 -10   47.91   22.62
   1  -5  -9  195.98   31.95
   1  -5  -9  180.70   30.77
   1  -5  -8    6.37    3.70
   1  -5  -8   10.10   10.53
  -1   5   7   61.95   11.72
   1  -5  -6   73.14   14.48
   1  -5  -6   60.66   18.57
   1  -5  -5  673.44   40.71
   1  -5  -5  643.45   46.28
  -1   5   5  615.88   37.54
  -1   5   5  567.95   36.65
   1  -5  -4  306.05   34.03
   1  -5  -4  319.97   37.81
  -1   5   4  305.73   28.59
  -1   5   4  228.72   23.39
   1  -5  -3   26.93   14.07
  -1   5   3   61.04   11.99
   1  -5  -2  221.19   26.96
   1  -5  -2  185.32   30.70
  -1   5   2  214.52   21.66
  -1   5   2  210.38   22.88
   1  -5  -1 1079.88   21.35
   1  -5  -1  979.49   28.08
  -1   5   1 1099.11   19.68
  -1   5   1  958.71   26.46
   1  -5   0  388.22   31.25
   1  -5   1  201.34   15.76
   1  -5   1  366.71   31.03
  -1   5  -1  220.95   20.00
  -1   5  -1  210.10   19.72
   1  -5   2   37.28   14.75
  -1   5  -2   42.73   11.49
  -1   5  -2   17.47    8.57
  -1   5  -2   33.59   12.51
   1  -5   3  786.60   16.55
   1  -5   3  768.59   15.31
  -1   5  -3  773.18   15.36
  -1   5  -3  761.95   15.26
   1  -5   4  147.53   23.39
   1  -5   4  163.14   24.16
  -1   5  -4  151.64   24.03
  -1   5  -4  139.18   20.97
   1  -5   5  136.75   23.63
   1  -5   5  100.35   15.85
  -1   5  -5  153.04   22.64
  -1   5  -5  170.55   52.16
   1  -5   6  113.50   26.89
   1  -5   6   81.96   14.83
  -1   5  -6  119.62   19.18
  -1   5  -6   83.60   23.33
   1  -5   7    2.01    3.20
   1  -5   7   -0.61    2.53
  -1   5  -7   -2.78    2.95
  -1   5  -7   -1.16    4.61
   1  -5   8   10.23    6.32
  -1   5  -8   16.38    5.23
  -1   5  -8    5.51    5.13
   1  -5   9    3.15    3.48
  -1   5  -9    3.89    2.57
  -1   5  -9    8.76    5.35
   1  -5  10    6.68    4.48
  -1   5 -10   20.65    7.91
   1  -5  11    0.42    1.84
  -1   5 -11    1.41    3.58
   1  -5  12   13.62    8.37
  -1   5 -12   13.77   10.28
  -1   5 -13    2.70    4.54
  -1   5 -14   91.38   25.33
   1  -5  15   49.19   14.90
  -1   5 -15   33.50   13.98
   1  -5  16    7.31    5.57
  -1   5 -16   11.45    8.27
  -1   5 -17    9.32    7.24
  -1   5 -18    3.72    5.69
  -1   5 -19   13.65    8.17
  -1   5 -20    1.47    9.72
  -1   5 -21    6.12   11.81
  -1   5 -22    6.33    9.41
   1  -4 -21   -1.90   15.78
   1  -4 -20  -11.42   15.54
   1  -4 -19   16.27   16.49
   1  -4 -18    5.81    2.80
   1  -4 -18   -2.67   16.65
   1  -4 -17    0.21    1.75
   1  -4 -17    2.14   16.55
   1  -4 -16    6.31    3.72
   1  -4 -16   19.21    9.60
   1  -4 -15    4.79    3.81
   1  -4 -15    4.67    7.65
   1  -4 -14   40.11   13.51
   1  -4 -14   51.69   18.55
   1  -4 -13   28.16   14.45
   1  -4 -13   11.55   12.82
   1  -4 -12   17.01   10.71
   1  -4 -12   15.57   15.39
   1  -4 -11    9.37    7.43
   1  -4 -11   10.56   10.50
   1  -4 -10    9.36    4.86
   1  -4 -10    6.48    8.30
  -1   4  10    3.73    2.35
   1  -4  -9   51.13   13.22
   1  -4  -9   35.58   16.93
   1  -4  -8  155.42   14.58
   1  -4  -8  128.09   22.39
  -1   4   8  154.82   12.84
   1  -4  -7  532.67   33.66
   1  -4  -7  463.04   35.24
  -1   4   7  523.92   31.79
   1  -4  -6  423.68   35.32
   1  -4  -6  558.82   38.83
  -1   4   6  437.63   28.47
  -1   4   6  393.10   30.15
   1  -4  -5   42.04   14.27
   1  -4  -5   32.47   18.38
  -1   4   5   35.63   11.37
  -1   4   5   42.71   16.74
   1  -4  -4  251.44   22.19
   1  -4  -4  312.39   32.44
  -1   4   4  287.45   24.65
  -1   4   4  287.50   38.45
   1  -4  -3  435.57    7.46
   1  -4  -3  399.22   33.23
  -1   4   3  472.05   10.09
  -1   4   3  447.43   18.13
   1  -4  -2   45.78    7.54
   1  -4  -2   20.52   10.43
  -1   4   2   41.50    5.00
  -1   4   2   47.25   10.90
   1  -4  -1  399.78   30.02
   1  -4  -1  408.87   34.90
  -1   4   1  423.75    9.26
  -1   4   1  482.85   20.19
   1  -4   0   24.93   11.77
   1  -4   0   38.49   16.95
  -1   4   0   39.44   14.89
  -1   4   0   24.47   15.30
   1  -4   1  475.71   13.20
  -1   4  -1  569.49   13.40
  -1   4  -1  525.56   36.00
   1  -4   2  824.54   16.84
  -1   4  -2  835.03   15.05
  -1   4  -2  863.73   23.29
   1  -4   3  112.34   15.56
   1  -4   3  112.30   12.00
  -1   4  -3  102.10   10.90
  -1   4  -3  109.98   13.81
   1  -4   4  298.80   22.69
   1  -4   4  365.24   26.67
  -1   4  -4  389.81   28.57
  -1   4  -4  365.97   26.88
   1  -4   5   33.95   15.42
   1  -4   5   25.39   13.52
  -1   4  -5   33.55   12.88
  -1   4  -5   24.89   12.96
   1  -4   6   97.67   16.94
   1  -4   6   79.79   17.24
  -1   4  -6   88.09   19.71
   1  -4   7   67.03    8.88
   1  -4   7   41.61   17.40
  -1   4  -7   72.65   15.32
  -1   4  -7   41.98   16.24
   1  -4   8  979.71   59.16
  -1   4  -8  935.44   56.10
  -1   4  -8  994.85   66.19
   1  -4   9   28.90   14.21
  -1   4  -9   20.17   11.81
  -1   4  -9   37.55   14.82
   1  -4  10   74.36   11.66
  -1   4 -10   64.59   16.84
  -1   4 -10   72.68   21.72
   1  -4  11   -0.58    2.64
  -1   4 -11    2.74    1.95
  -1   4 -11    3.85    4.04
   1  -4  12    2.13    3.38
  -1   4 -12   -1.12    7.11
   1  -4  13    1.69    2.47
  -1   4 -13    6.07    5.97
   1  -4  14    5.35    2.76
  -1   4 -14   15.08   11.33
   1  -4  15    3.37    2.73
  -1   4 -15   -1.07    8.47
   1  -4  16    3.63    2.88
  -1   4 -16   -1.09    9.26
   1  -4  17    1.33    2.82
  -1   4 -17    3.47    7.03
   1  -4  18    0.18    1.25
  -1   4 -18    3.92    7.14
  -1   4 -19    2.67    9.78
  -1   4 -20   -1.27   10.44
  -1   4 -21    4.30    7.15
  -1   4 -22    7.43   13.29
   1  -3 -21    3.04   14.89
   1  -3 -20    3.07   14.00
   1  -3 -19  -14.14   18.10
   1  -3 -18    0.32    1.21
   1  -3 -18   15.59   21.39
   1  -3 -17    0.11    1.11
   1  -3 -17   -9.77   17.17
   1  -3 -16   11.82    6.04
   1  -3 -16    7.66    8.52
   1  -3 -15    8.30    4.64
   1  -3 -15   14.63   14.44
   1  -3 -14   11.88    7.54
   1  -3 -14   14.45   13.78
   1  -3 -13  128.40   23.31
   1  -3 -13   76.48   29.64
   1  -3 -12    7.09    5.05
   1  -3 -12   13.96    9.53
   1  -3 -12   23.68   13.43
   1  -3 -11    7.50    4.23
   1  -3 -11   10.55    4.64
   1  -3 -11   13.03   11.14
   1  -3 -10   47.89   11.14
   1  -3 -10  178.40   19.89
   1  -3 -10  178.25   25.84
   1  -3  -9    6.53    2.52
   1  -3  -9    9.00    7.54
   1  -3  -8    4.92    3.03
   1  -3  -8    5.05    4.43
  -1   3   8    5.77    4.30
  -1   3   7    3.13    2.48
   1  -3  -6   37.20    9.20
   1  -3  -6   34.47   16.53
  -1   3   6   32.19   15.74
  -1   3   6   29.66   11.83
   1  -3  -5   38.99   10.02
   1  -3  -5   21.06   12.83
  -1   3   5   45.96   13.88
   1  -3  -4  192.04   14.67
   1  -3  -4  192.53   20.44
  -1   3   4  179.53   15.41
  -1   3   4  170.70   18.38
   1  -3  -3    9.69    5.40
   1  -3  -3   -0.59    9.36
  -1   3   3    8.45    4.10
  -1   3   3    2.43    8.47
   1  -3  -2 1087.94   19.57
   1  -3  -2 1062.07   28.49
  -1   3   2 1053.19   24.98
   1  -3  -1 1260.01   36.61
  -1   3   1 1086.96   18.56
   1  -3   0 2436.61   43.09
  -1   3   0 2544.54   45.13
  -1   3   0 2390.76   40.83
   1  -3   2 1796.52   28.69
   1  -3   2 1985.28   38.55
  -1   3  -2 2153.24   51.32
  -1   3  -2 1861.39   34.79
   1  -3   3   69.94    9.63
   1  -3   3  102.10   12.75
  -1   3  -3   94.10   10.31
  -1   3  -3  110.35   14.18
   1  -3   4  321.04   23.88
   1  -3   4  331.29   24.34
  -1   3  -4  322.89   23.53
  -1   3  -4  314.63   24.54
   1  -3   5  166.03   17.71
   1  -3   5  160.40   14.14
  -1   3  -5  145.02   11.49
  -1   3  -5  149.08   13.51
   1  -3   6   47.39   15.84
   1  -3   6   45.80   14.97
  -1   3  -6   43.67   13.25
   1  -3   7  125.79   18.82
   1  -3   7  111.59   35.51
  -1   3  -7  122.88   18.96
  -1   3  -7  156.24   52.71
   1  -3   8  173.16   28.52
  -1   3  -8  176.60   27.97
  -1   3  -8  165.54   27.43
   1  -3   9   10.25    4.47
  -1   3  -9   12.75    4.00
  -1   3  -9    3.66    3.31
  -1   3 -10    2.37    1.80
  -1   3 -10    0.38    3.25
   1  -3  11   73.32   11.18
  -1   3 -11   71.61   11.51
  -1   3 -11   46.21   14.97
   1  -3  12   52.66   15.44
  -1   3 -12  170.52   43.24
   1  -3  13   -0.22    2.49
  -1   3 -13    7.73    7.81
  -1   3 -14    2.13    3.19
   1  -3  15   10.96    7.08
  -1   3 -15    9.32   11.04
   1  -3  16    1.38    1.49
  -1   3 -16   23.39   11.14
  -1   3 -17   22.02   13.63
  -1   3 -18   12.72   13.00
  -1   3 -19   11.88    7.38
  -1   3 -20    5.87    8.39
  -1   3 -21    6.63   12.71
  -1   3 -22    0.01    9.07
   1  -2 -22   -2.93   14.87
   1  -2 -21    6.38    8.00
   1  -2 -20   17.83   17.55
   1  -2 -19   10.21    8.57
   1  -2 -18    5.68    3.12
   1  -2 -18   -1.04    8.74
   1  -2 -17    6.39    3.24
   1  -2 -17    4.46    7.95
   1  -2 -16   63.46   17.56
   1  -2 -16   57.09   26.96
   1  -2 -15    7.55    2.72
   1  -2 -15   13.72   14.48
   1  -2 -14   62.39   12.71
   1  -2 -14   54.53   28.35
   1  -2 -13    0.22    0.55
   1  -2 -13    3.08    2.84
   1  -2 -13   -0.87    7.41
   1  -2 -12   19.62    9.90
   1  -2 -12   29.71   13.22
   1  -2 -12   33.13   20.33
   1  -2 -11   80.65   11.88
   1  -2 -11   89.73   15.09
   1  -2 -11   88.93   36.44
   1  -2 -10    5.88    2.28
   1  -2 -10    9.84    9.79
   1  -2  -9   72.01   10.96
   1  -2  -9   82.13   33.71
   1  -2  -8   81.91   28.10
   1  -2  -7  231.69   21.67
   1  -2  -7  317.92   34.29
  -1   2   7  179.24   15.42
  -1   2   7  288.25   26.34
   1  -2  -6  294.82   27.09
   1  -2  -6  310.25   51.87
  -1   2   6  332.63   28.05
  -1   2   6  306.40   27.28
   1  -2  -5  164.18   15.30
   1  -2  -5  173.44   27.07
  -1   2   5  160.12   13.53
  -1   2   5  137.78    8.38
   1  -2  -4  342.04   25.29
   1  -2  -4  308.32   28.27
  -1   2   4  302.46   24.81
   1  -2  -3 3477.35   59.74
  -1   2   3 3150.25   47.31
   1  -2  -2 3375.28   68.12
  -1   2   2 2906.72   46.21
   1  -2  -1   19.21    6.38
   1  -2  -1   28.79   13.09
  -1   2   1   23.01    7.07
  -1   2   1   29.34   13.58
   1  -2   0   64.30    7.02
   1  -2   0   88.25   18.58
  -1   2   0   89.14   11.18
  -1   2   0  101.98   22.05
   1  -2   1    5.40    3.38
   1  -2   1    9.28    4.79
  -1   2  -1    6.06    4.27
  -1   2  -1    9.30    4.96
   1  -2   2  873.21   18.98
   1  -2   2  893.65   17.61
  -1   2  -2  844.33   16.82
  -1   2  -2  881.75   18.62
   1  -2   3 3028.75   46.44
   1  -2   3 3056.84   45.91
  -1   2  -3 3293.65   49.72
  -1   2  -3 3083.12   46.83
   1  -2   4    4.31    4.93
   1  -2   4   18.44    7.14
  -1   2  -4    9.08    4.98
  -1   2  -4   41.90   10.84
   1  -2   5  137.16    7.21
   1  -2   5  134.29   11.93
  -1   2  -5  133.11   14.04
  -1   2  -5  113.52   13.56
   1  -2   6  226.36   17.52
   1  -2   6  304.62   25.26
  -1   2  -6  393.34   33.71
   1  -2   7  226.50   24.65
  -1   2  -7  246.38   21.17
  -1   2  -7  217.29   34.78
   1  -2   8   84.38   16.84
  -1   2  -8   84.66   15.66
  -1   2  -8  100.53   19.94
   1  -2   9   14.74    5.70
  -1   2  -9   17.17    6.53
  -1   2  -9   16.96    8.38
   1  -2  10   32.55   13.06
  -1   2 -10   27.15    8.60
  -1   2 -10   38.53   14.93
   1  -2  11   15.56    3.95
  -1   2 -11   17.18    4.25
  -1   2 -11   19.98    7.70
   1  -2  12    8.05    4.76
  -1   2 -12    6.14    1.50
  -1   2 -12    3.54    7.02
   1  -2  13   -0.42    2.09
  -1   2 -13   -0.87    8.00
   1  -2  14    3.00    2.77
  -1   2 -14   -3.64    9.31
  -1   2 -15   48.00   21.82
  -1   2 -16   15.98   11.81
  -1   2 -17   -2.26   12.98
  -1   2 -18    4.21    7.11
  -1   2 -19    7.11   10.41
  -1   2 -20    3.89   11.10
  -1   2 -21    1.86   10.69
  -1   2 -22   11.20   13.15
   1  -1 -22   -2.47   14.32
   1  -1 -21   21.28   13.86
   1  -1 -20    6.25    7.28
   1  -1 -19    8.17   12.85
   1  -1 -18    0.37    0.98
   1  -1 -18    2.49    5.96
   1  -1 -17   28.22    9.20
   1  -1 -17   29.68   16.18
   1  -1 -16   -0.47   13.86
   1  -1 -15   11.35   12.64
   1  -1 -14  155.15   13.57
   1  -1 -14  203.69   51.71
   1  -1 -13   26.01   14.54
   1  -1 -12   21.81   11.88
   1  -1 -11   -1.43   10.22
   1  -1 -10   85.14   12.61
   1  -1 -10   83.92   12.06
   1  -1 -10   79.81   37.33
   1  -1  -9   62.41    8.21
   1  -1  -9   74.61    4.89
   1  -1  -9   86.28   35.21
   1  -1  -8  396.42   24.21
   1  -1  -8  533.88   32.11
   1  -1  -8  618.43   42.54
   1  -1  -7   74.67   15.34
  -1   1   7  108.43   24.98
   1  -1  -6    0.97    1.82
   1  -1  -6    2.77    5.45
  -1   1   6    0.12    2.70
   1  -1  -5   13.88    5.73
   1  -1  -5   18.71   10.96
  -1   1   5    4.67    5.23
   1  -1  -3 3033.20   49.94
  -1   1   3 3233.48   59.39
   1  -1   2  466.36    8.67
   1  -1   2  463.76    8.35
  -1   1  -2  464.88    9.41
  -1   1  -2  526.89    9.36
   1  -1   3 2418.20   39.73
   1  -1   3 2469.78   38.92
  -1   1  -3 2570.89   39.82
  -1   1  -3 2371.60   38.39
   1  -1   4    6.58    4.31
   1  -1   4    3.69    3.49
  -1   1  -4    6.54    4.07
  -1   1  -4    8.29    4.95
   1  -1   5  911.77   16.35
   1  -1   5  996.68   19.25
  -1   1  -5  980.38   16.66
  -1   1  -5  896.69   18.36
   1  -1   6  148.65   12.13
   1  -1   6  179.60   14.04
  -1   1  -6  226.71   32.93
   1  -1   7  288.82   27.37
   1  -1   7  261.32   24.32
  -1   1  -7  292.15   25.45
  -1   1  -7  263.34   31.34
   1  -1   8   35.38   14.45
  -1   1  -8   30.34   11.52
  -1   1  -8   35.13   12.59
   1  -1   9    7.02    3.70
  -1   1  -9    9.65    5.48
  -1   1  -9   16.69    9.79
   1  -1  10   65.15   11.61
  -1   1 -10   61.09   11.46
  -1   1 -10   88.02   24.59
   1  -1  11   12.38    4.89
  -1   1 -11    1.15    2.38
  -1   1 -11   12.48    8.19
  -1   1 -12   -2.99    7.03
  -1   1 -13   -0.87    7.24
  -1   1 -14   20.70   13.88
  -1   1 -15   22.83   15.12
  -1   1 -16    8.59   14.70
  -1   1 -17   13.26   11.05
  -1   1 -18    7.93    9.54
  -1   1 -19    6.01    3.25
  -1   1 -19   -2.49   10.89
  -1   1 -20    7.09    6.04
  -1   1 -21   -1.15   13.80
  -1   1 -22   20.81   12.04
   1   0 -22   -9.31   10.71
   1   0 -21    8.19    8.35
   1   0 -20   -1.22   12.15
   1   0 -19    1.77    8.04
   1   0 -18    3.68    9.66
   1   0 -17   17.22   10.89
   1   0 -16    9.03    8.97
   1   0 -15   -0.04    0.94
   1   0 -15    0.68    1.59
   1   0 -15   20.13   14.52
   1   0 -14   54.70   15.34
   1   0 -14   71.86   12.82
   1   0 -14   86.52   33.91
   1   0 -13    5.52    1.88
   1   0 -13   11.48    7.18
   1   0 -13    2.26    3.87
   1   0 -12   28.35    8.95
   1   0 -12   62.69   15.59
   1   0 -12   41.22   14.56
   1   0 -11    2.39    1.25
   1   0 -11    0.89    1.04
   1   0 -11    1.99    6.72
   1   0 -10  201.08   13.93
   1   0 -10  208.84   23.38
   1   0  -9  161.57   29.79
   1   0  -8   26.48   19.21
  -1   0   8   23.04   11.13
   1   0  -7    3.89    8.09
  -1   0   7   11.01    5.87
   1   0  -6  625.14   20.61
  -1   0   6  760.45   21.01
   1   0  -5  427.42   16.30
  -1   0   5  412.21   36.21
   1   0  -4 1369.78   25.01
   1   0  -3  321.52   24.48
  -1   0   3  335.45   25.20
   1   0   2   84.24    8.81
   1   0   2   87.73    9.49
  -1   0  -2   87.47    9.39
  -1   0  -2   97.48   11.44
   1   0   3   48.80   15.54
   1   0   3   27.03    9.05
  -1   0  -3   41.16   13.33
  -1   0  -3   47.32   15.44
   1   0   4 1527.52   25.10
   1   0   5   71.13   10.41
   1   0   5  100.80   12.88
  -1   0  -5   77.29   10.55
  -1   0  -5  116.78   19.07
   1   0   6  430.22    9.86
   1   0   6  416.76   30.74
  -1   0  -6  413.58   32.24
   1   0   7  183.20   16.32
   1   0   7  158.91   31.79
  -1   0  -7  175.76   16.96
  -1   0  -7  188.54   28.80
  -1   0  -9   58.65   18.71
  -1   0 -10  133.52   15.72
  -1   0 -10  155.54   23.63
  -1   0 -11   16.42    4.85
  -1   0 -11   21.32    7.58
  -1   0 -11   19.35   14.47
  -1   0 -12   38.21   14.18
  -1   0 -12   44.80   21.26
  -1   0 -13   68.54   15.46
  -1   0 -13   66.23   27.84
  -1   0 -14   16.08   12.79
  -1   0 -15    5.00    4.48
  -1   0 -15    9.49   14.08
  -1   0 -16    4.43    3.44
  -1   0 -16   -1.30   11.18
  -1   0 -17   16.26    6.43
  -1   0 -17    5.59   17.61
  -1   0 -18   23.02    8.58
  -1   0 -18    8.15   14.42
  -1   0 -19    4.20    2.99
  -1   0 -19    6.00   15.14
  -1   0 -20   -2.56   13.43
  -1   0 -21    9.29   13.31
  -1   0 -22    0.77   11.93
   1   1 -22   -1.10   10.86
   1   1 -21    7.83    5.57
   1   1 -20    9.94    7.43
   1   1 -19   15.32   12.11
   1   1 -18   12.44    8.90
   1   1 -17    1.94    2.60
   1   1 -17    6.84    7.80
   1   1 -16   -4.38    9.83
   1   1 -15   -0.22    1.03
   1   1 -15   18.57   11.55
   1   1 -14   95.52   16.50
   1   1 -14  226.60   39.66
   1   1 -13    5.42    2.24
   1   1 -13    7.07    8.74
   1   1 -12    1.25    1.13
   1   1 -12    3.25    8.41
   1   1 -11    0.49    0.70
   1   1 -11   -1.66    7.45
   1   1 -10   22.01    6.34
   1   1 -10   21.05    7.19
   1   1  -9   65.86   11.59
   1   1  -9  127.97   24.69
  -1  -1   9   54.01    7.33
   1   1  -8    0.44    0.71
   1   1  -8   36.68   15.18
  -1  -1   8   24.36   10.84
   1   1  -7   44.69   10.72
   1   1  -7   42.83   18.23
  -1  -1   7   33.77   11.37
  -1  -1   7   38.76   11.51
   1   1  -6  686.68   11.50
   1   1  -6  622.20   32.05
  -1  -1   6  682.05   12.72
  -1  -1   6  676.08   20.28
   1   1  -5   37.98   16.95
  -1  -1   5    6.72    2.59
  -1  -1   5   24.22    9.66
   1   1  -4 2412.25   36.11
   1   1  -4 2178.63  143.01
  -1  -1   4 2347.10   41.05
   1   1  -3  382.85   27.19
   1   1  -3  353.99   33.27
  -1  -1   3  411.68   29.54
  -1  -1   3  380.99   28.38
   1   1   2   37.96   15.15
  -1  -1  -2   51.11   11.90
  -1  -1  -2   60.54   19.91
   1   1   3  166.60   13.12
  -1  -1  -3  155.54   13.64
  -1  -1  -3  190.05   22.95
  -1  -1  -3  181.81   14.44
   1   1   4   15.34   10.87
  -1  -1  -4   15.89    7.87
  -1  -1  -4    8.90    7.98
  -1  -1  -4    5.74    4.02
   1   1   5  502.71   22.30
  -1  -1  -5  640.75   14.39
  -1  -1  -5  529.71   30.48
   1   1   6  181.73   17.21
  -1  -1  -6  171.77   52.22
  -1  -1  -6  190.78   20.78
   1   1   7  311.43   29.53
  -1  -1  -7  182.27   21.60
  -1  -1  -7  382.83   42.03
  -1  -1  -8   48.93   12.23
  -1  -1  -8   92.51   34.83
  -1  -1  -9  343.26   25.53
  -1  -1  -9  278.49   30.21
  -1  -1 -10    1.55    1.68
  -1  -1 -10    1.05    3.01
  -1  -1 -10    3.75    3.74
  -1  -1 -11    8.71    9.69
  -1  -1 -11    4.52    8.41
  -1  -1 -12   14.71    7.02
  -1  -1 -12   20.99   11.87
  -1  -1 -13   89.01   21.51
  -1  -1 -13   71.93   27.66
  -1  -1 -14   50.99   25.21
  -1  -1 -14   58.00   21.88
  -1  -1 -15   -1.45    2.76
  -1  -1 -15    3.02   12.78
  -1  -1 -16   14.95    4.91
  -1  -1 -16   23.60   19.13
  -1  -1 -17   -0.32    2.82
  -1  -1 -17   12.13    8.86
  -1  -1 -18    9.30    8.03
  -1  -1 -19    6.85   11.63
  -1  -1 -20   19.32   15.63
  -1  -1 -21    8.54   12.60
   1   2 -22    8.20   13.12
   1   2 -21    5.26    7.16
   1   2 -20    5.65    8.55
   1   2 -19   22.24   11.22
   1   2 -18    3.81    4.70
   1   2 -17    6.36   15.47
   1   2 -16   48.85   18.09
   1   2 -15   51.71   19.44
   1   2 -15  157.01   23.56
   1   2 -14    3.13    1.75
   1   2 -14    2.57    4.48
   1   2 -13    2.18    1.72
   1   2 -13   17.47   11.98
   1   2 -12    2.81    1.61
   1   2 -12   -0.83    8.78
   1   2 -11   89.97   17.73
   1   2 -11  124.11   38.24
  -1  -2  11   95.31   13.88
   1   2 -10   42.74    8.63
   1   2 -10   46.97   18.17
  -1  -2  10   40.92   10.82
   1   2  -9  173.59   26.46
   1   2  -9  152.40   26.82
  -1  -2   9  173.53   26.83
   1   2  -8  555.68   46.02
   1   2  -8  545.79   70.12
  -1  -2   8  577.12  175.38
   1   2  -7   40.69   10.78
   1   2  -7   50.47   17.25
  -1  -2   7   42.42   10.52
  -1  -2   7   32.50   14.65
   1   2  -6  130.91   13.62
   1   2  -6  214.90   18.69
  -1  -2   6   93.72   10.07
  -1  -2   6  194.97   15.66
   1   2  -5  201.24   38.26
  -1  -2   5  168.32   12.45
  -1  -2   5  167.54   15.07
   1   2  -4   35.85   10.08
   1   2  -4   30.62   10.43
  -1  -2   4   31.41    9.50
  -1  -2   4   45.95   13.68
   1   2  -3 2933.23   47.07
   1   2  -3 3142.00   47.40
  -1  -2   3 3041.24   45.78
   1   2  -2  757.06   13.88
   1   2  -2  699.54   15.14
  -1  -2   2  759.39   15.87
  -1  -2   2  803.43   13.08
   1   2  -1  103.34   10.84
  -1  -2   1   97.31   10.29
   1   2   0  739.41   12.04
  -1  -2   0  669.32   11.87
   1   2   1 2204.27   34.63
   1   2   1 2245.71   36.18
  -1  -2  -1 2143.23   36.07
   1   2   2   11.59    6.20
   1   2   2   58.04    9.14
  -1  -2  -2   21.23   11.69
  -1  -2  -2   14.75    6.79
   1   2   3 1033.78   57.30
   1   2   3  900.97   16.89
  -1  -2  -3 1034.25   36.35
  -1  -2  -3  916.70   18.43
   1   2   4  210.12   19.73
   1   2   4  192.59   15.54
  -1  -2  -4  302.78   32.42
  -1  -2  -4  227.62   18.35
   1   2   5  509.11   13.84
  -1  -2  -5  494.89   16.22
  -1  -2  -5  431.47   15.56
   1   2   6   -0.35    4.00
  -1  -2  -6    2.38    1.87
  -1  -2  -6   -0.69    6.74
  -1  -2  -7   49.13    6.27
  -1  -2  -7   93.66   19.51
  -1  -2  -7  123.55   26.55
  -1  -2  -8    8.72    4.25
  -1  -2  -8   10.91    5.17
  -1  -2  -8    4.34    7.04
  -1  -2  -9  132.35   19.19
  -1  -2  -9  135.52   21.48
  -1  -2  -9  124.98   34.80
  -1  -2 -10  125.60   14.76
  -1  -2 -10  110.52   36.13
  -1  -2 -11   11.42    5.39
  -1  -2 -11    7.62    8.50
  -1  -2 -12   12.13    7.74
  -1  -2 -12   12.72   13.00
  -1  -2 -13   23.97   12.76
  -1  -2 -13   26.72   17.96
  -1  -2 -14    3.47    2.22
  -1  -2 -14    0.45   11.12
  -1  -2 -15   57.95   12.63
  -1  -2 -15   39.92   18.87
  -1  -2 -16   31.20   14.08
  -1  -2 -17    4.35    5.33
  -1  -2 -18   18.26   12.35
  -1  -2 -19    1.99    2.56
  -1  -2 -19   -0.82   13.70
  -1  -2 -20    5.23    7.48
  -1  -2 -21   13.04    8.43
   1   3 -23   10.68    9.63
   1   3 -22   10.15    7.73
   1   3 -21    4.45   12.01
   1   3 -20    7.33    6.06
   1   3 -19   15.28   10.38
   1   3 -18    0.09    9.78
   1   3 -17   44.40   19.36
   1   3 -16    8.78    6.01
   1   3 -15    7.58    3.47
   1   3 -15   14.70   10.87
  -1  -3  15   13.50    6.70
   1   3 -14    2.48    1.48
   1   3 -14   -0.72    8.27
   1   3 -13   20.28    8.28
   1   3 -13   24.20   13.90
   1   3 -12    2.72    2.21
   1   3 -12    9.23    6.50
  -1  -3  12    1.82    2.01
   1   3 -11  138.66   14.28
   1   3 -11  120.45   26.35
   1   3 -10   14.32    4.87
   1   3 -10   14.46    6.62
   1   3  -9    2.85    2.33
   1   3  -9   11.45    8.13
  -1  -3   9    2.72    2.68
  -1  -3   9    5.32    3.21
   1   3  -8   84.20   13.32
  -1  -3   8  211.50   32.04
  -1  -3   8   46.20   12.17
   1   3  -7   84.66   13.89
   1   3  -7   85.56   22.11
  -1  -3   7   85.96   13.66
  -1  -3   7   78.19   17.90
   1   3  -6    0.69    2.19
   1   3  -6   -1.24    4.08
  -1  -3   6   -1.05    2.03
  -1  -3   6    0.95    2.77
   1   3  -5  558.94   13.96
  -1  -3   5  560.10   10.60
  -1  -3   5  551.75   11.04
   1   3  -4   64.56    9.73
   1   3  -4   58.74   13.81
  -1  -3   4   55.00    8.70
  -1  -3   4   53.39    9.97
   1   3  -3  160.77   12.63
   1   3  -3  162.16   14.45
  -1  -3   3  160.08   12.95
  -1  -3   3  195.30   16.65
   1   3  -2  462.79   37.68
   1   3  -2  460.82   13.47
  -1  -3   2  453.95   12.27
  -1  -3   2  467.53    8.87
   1   3  -1  432.32   12.06
   1   3  -1  491.82   15.03
  -1  -3   1  445.85    8.74
  -1  -3   1  418.37   30.41
   1   3   0  112.89   13.24
   1   3   0  108.42   14.53
  -1  -3   0  130.90   14.58
  -1  -3   0  127.17   13.35
   1   3   1 1158.43   26.25
   1   3   1 1140.06   20.13
  -1  -3  -1 1089.41   19.61
   1   3   2   11.02    8.27
   1   3   2   11.34    5.32
  -1  -3  -2    7.02    7.61
  -1  -3  -2   16.25    7.41
   1   3   3   70.54   11.66
   1   3   3   83.75   10.87
  -1  -3  -3   71.21   12.74
  -1  -3  -3   73.01   10.31
   1   3   4  307.79   32.49
   1   3   4  309.00   25.08
  -1  -3  -4  240.46   23.57
  -1  -3  -4  296.56   22.75
   1   3   5  140.23   24.69
  -1  -3  -5  158.47   28.34
  -1  -3  -5   88.01   21.78
   1   3   6  256.12   32.96
   1   3   6  275.56   18.79
  -1  -3  -6  233.12   39.61
  -1  -3  -6  289.06   27.55
  -1  -3  -8    1.94    1.70
  -1  -3  -8   -0.61    2.99
  -1  -3  -8    9.77   10.45
  -1  -3  -9    3.83    2.99
  -1  -3  -9    3.05    7.36
  -1  -3 -10    9.10    4.67
  -1  -3 -10    4.49    9.79
  -1  -3 -11   47.64   11.55
  -1  -3 -11   35.51   18.92
  -1  -3 -12   44.32   14.52
  -1  -3 -12   32.89   14.69
  -1  -3 -13   93.03   21.02
  -1  -3 -13   89.81   35.82
  -1  -3 -15   31.56   13.64
  -1  -3 -15   15.31   10.73
  -1  -3 -16   22.60   10.75
  -1  -3 -16   28.51   13.84
  -1  -3 -17   19.61    9.42
  -1  -3 -17   20.13   18.16
  -1  -3 -18    3.20    2.56
  -1  -3 -18   11.90    7.95
  -1  -3 -19    1.89    2.80
  -1  -3 -19    1.00   15.10
  -1  -3 -20    3.05    6.70
  -1  -3 -21   11.48   11.40
   1   4 -23   13.22    8.49
   1   4 -22   -7.36   10.69
   1   4 -21    4.14   12.28
   1   4 -20    3.85   10.53
   1   4 -19    3.56    9.95
   1   4 -18    3.85   12.95
   1   4 -17   55.05   28.05
  -1  -4  17   68.32   13.70
   1   4 -16    6.62    9.18
   1   4 -15    0.04    1.16
   1   4 -15    8.95    8.11
   1   4 -14    2.44    1.64
   1   4 -14    3.99    5.11
  -1  -4  14    6.60    2.50
   1   4 -13   56.73   17.26
   1   4 -13   68.84   26.33
   1   4 -12    1.04    1.14
   1   4 -12    7.24    6.01
   1   4 -11   16.50    4.34
   1   4 -11   16.34    8.20
  -1  -4  11   20.99    5.96
   1   4 -10   67.51   11.02
   1   4 -10   55.77   18.79
  -1  -4  10   83.30   16.80
   1   4  -9  132.62   19.86
   1   4  -9  177.63   17.53
  -1  -4   9  189.67   16.54
  -1  -4   9  121.95   18.14
   1   4  -8  202.17   30.82
  -1  -4   8  204.96   31.86
  -1  -4   8  197.68   30.55
   1   4  -7   69.47   13.89
  -1  -4   7   71.81   15.48
  -1  -4   7   77.13   23.79
   1   4  -6    0.62    1.31
  -1  -4   6    1.00    1.86
  -1  -4   6   -0.12    1.81
   1   4  -5   13.13    5.68
  -1  -4   5    8.92    4.28
  -1  -4   5    9.77    3.89
   1   4  -4  443.62   10.78
  -1  -4   4  453.27   10.99
  -1  -4   4  504.05   10.13
   1   4  -3   41.96    8.77
  -1  -4   3  114.49   17.18
  -1  -4   3   37.38   10.22
   1   4  -2    2.37    2.52
   1   4  -2    5.45    3.58
  -1  -4   2    3.43    2.67
   1   4  -1    3.29    2.64
  -1  -4   1    3.71    2.15
  -1  -4   1    1.51    3.33
   1   4   0  457.89    9.33
  -1  -4   0  482.92   14.63
   1   4   1   60.86   12.30
  -1  -4  -1   60.30    8.76
  -1  -4  -1   54.80    9.40
   1   4   2 1423.57   24.30
  -1  -4  -2 1424.88   26.98
  -1  -4  -2 1257.45   29.53
   1   4   3   50.50    9.04
  -1  -4  -3   69.33   17.13
  -1  -4  -3   62.45   23.97
   1   4   4   12.43    5.70
  -1  -4  -4   14.26    6.48
  -1  -4  -4   14.04    8.05
   1   4   5  237.70   16.90
  -1  -4  -5  232.95   37.69
  -1  -4  -5  225.28   38.92
   1   4   6   30.57   13.22
   1   4   6   32.58   12.64
  -1  -4  -6   40.74   16.84
  -1  -4  -6   37.49    8.67
  -1  -4  -7   -0.91    7.31
  -1  -4  -8   18.35    6.53
  -1  -4  -8   24.46    8.26
  -1  -4  -9   72.70   15.38
  -1  -4  -9   38.64   14.97
  -1  -4 -10    7.16    4.21
  -1  -4 -10   11.92   10.11
  -1  -4 -11    7.16    3.15
  -1  -4 -11    3.13    6.30
  -1  -4 -12    1.75    2.19
  -1  -4 -12    2.29    7.94
  -1  -4 -13  114.79   19.45
  -1  -4 -13   95.28   39.39
  -1  -4 -14    7.43    2.96
  -1  -4 -14   15.51   14.11
  -1  -4 -15    2.84    3.55
  -1  -4 -15    9.49    7.64
  -1  -4 -16    1.48    2.93
  -1  -4 -16   14.76    9.46
  -1  -4 -17    3.58    4.20
  -1  -4 -17    6.82    6.86
  -1  -4 -18    1.96    2.97
  -1  -4 -19    0.29    1.70
  -1  -4 -19    8.65   10.77
  -1  -4 -20   16.45   18.09
   1   5 -22    4.73    8.21
   1   5 -21    4.30    5.52
   1   5 -20    6.29    8.31
   1   5 -19    3.03    8.93
   1   5 -18   17.08   10.49
   1   5 -17   25.27   12.70
   1   5 -16    6.76    5.56
  -1  -5  16    5.33    2.54
   1   5 -15    3.19    4.93
  -1  -5  15    0.82    1.40
   1   5 -14   13.20    7.26
   1   5 -14   30.98   12.63
   1   5 -13    4.65    2.32
   1   5 -13    9.19    6.12
  -1  -5  13    4.52    2.10
   1   5 -12   36.25   15.08
   1   5 -12   41.47   19.71
  -1  -5  12   47.47   16.98
   1   5 -11    6.15    2.67
   1   5 -11   14.81    8.05
  -1  -5  11    8.84    4.49
   1   5 -10   23.22    7.12
   1   5 -10   26.88    7.80
  -1  -5  10   33.09    9.68
   1   5  -9   50.89   13.53
   1   5  -9   58.84   17.70
  -1  -5   9   43.16   12.96
  -1  -5   9   25.59   11.73
   1   5  -8   92.86   16.49
   1   5  -8   99.17   21.58
  -1  -5   8   92.48   16.11
  -1  -5   8   77.71   15.59
   1   5  -7  253.65   16.45
   1   5  -7  224.70   34.72
  -1  -5   7  227.73   34.99
  -1  -5   7  230.76   35.59
   1   5  -6   28.84   11.88
   1   5  -6   42.69   12.29
  -1  -5   6   38.58   10.78
  -1  -5   6   40.11   10.62
   1   5  -5  196.71   23.51
   1   5  -5  181.59   19.64
  -1  -5   5  191.02   19.74
  -1  -5   5  227.27   20.41
   1   5  -4   29.55   11.96
   1   5  -4   24.94   10.63
  -1  -5   4   37.84   13.19
  -1  -5   4   29.24   11.27
   1   5  -3  157.40   22.22
   1   5  -3  147.32   21.61
   1   5  -3  214.87   20.74
  -1  -5   3  147.89   22.41
   1   5  -2  104.58   11.42
   1   5  -2   77.08    8.64
   1   5  -2   91.53   20.05
  -1  -5   2   72.95   10.46
   1   5  -1  334.36   26.07
   1   5  -1  346.51   29.50
  -1  -5   1  357.28   32.32
  -1  -5   1  341.67   26.07
   1   5   0  176.17   16.48
   1   5   0  120.29   14.26
  -1  -5   0  145.37   27.61
  -1  -5   0  126.42   19.23
   1   5   1    1.55    2.20
   1   5   1    1.39    2.32
  -1  -5  -1   -0.88    5.22
  -1  -5  -1    1.14    2.57
   1   5   2    2.96    4.06
   1   5   2    2.29    2.29
  -1  -5  -2    3.75    6.66
  -1  -5  -2    8.05    3.95
   1   5   3  174.14   24.27
   1   5   3  247.38   26.08
  -1  -5  -3  183.64   20.95
  -1  -5  -3  296.30   36.62
   1   5   4  113.02   21.03
   1   5   4  117.35   18.86
  -1  -5  -4  110.72   20.58
  -1  -5  -4  142.05   26.39
   1   5   5 1016.03   62.19
  -1  -5  -5 1104.89   67.26
  -1  -5  -5 1080.99   71.40
  -1  -5  -6   43.93   14.06
  -1  -5  -6   53.76   18.10
  -1  -5  -7   25.75    8.07
  -1  -5  -7   10.47    6.21
  -1  -5  -8   19.61    7.93
  -1  -5  -8   15.49    6.55
  -1  -5  -9   16.91    7.14
  -1  -5  -9   20.49   10.51
  -1  -5 -10    3.77    4.85
  -1  -5 -11    4.70    4.11
  -1  -5 -11    3.77    6.23
  -1  -5 -12   32.16   17.73
  -1  -5 -12   15.81   12.17
  -1  -5 -13   66.67   16.99
  -1  -5 -13   44.12   25.60
  -1  -5 -14   19.90    9.64
  -1  -5 -14   26.84   16.69
  -1  -5 -15    8.70    5.31
  -1  -5 -15   13.14   14.57
  -1  -5 -16    8.78    4.91
  -1  -5 -16    1.44   10.85
  -1  -5 -17    5.82    4.23
  -1  -5 -17   10.34   16.99
  -1  -5 -18    3.53    3.98
  -1  -5 -18   14.30   10.78
  -1  -5 -19    4.08   16.78
  -1  -5 -20    0.94   13.09
   1   6 -22   -0.32    8.08
   1   6 -21    3.25    8.26
   1   6 -20    9.53    9.20
   1   6 -19   -2.04    7.39
   1   6 -18    2.82    8.76
   1   6 -17    4.15    8.28
  -1  -6  17    2.92    2.97
   1   6 -16    2.62    5.31
   1   6 -15    5.16    3.84
  -1  -6  14    2.54    2.46
   1   6 -13    1.28    1.27
   1   6 -13   -1.18    6.77
  -1  -6  13    1.88    2.24
   1   6 -12   27.42   11.74
   1   6 -12   36.83   19.29
  -1  -6  12   45.99   19.87
   1   6 -11   20.32    8.32
   1   6 -11   24.21   11.51
  -1  -6  11   26.63    9.93
   1   6 -10   18.66   11.77
   1   6 -10   26.17   11.54
  -1  -6  10   11.41    4.72
   1   6  -9    7.89    3.40
   1   6  -9    9.24    4.70
  -1  -6   9    8.10    3.46
  -1  -6   9    2.85    1.43
   1   6  -8   34.08    8.82
   1   6  -8   21.41   15.04
  -1  -6   8   39.71   11.71
  -1  -6   8   21.18    7.58
   1   6  -7   27.07    7.93
   1   6  -7   20.71    7.94
  -1  -6   7   28.98    9.41
  -1  -6   7   14.91    7.36
   1   6  -6  472.44   29.30
   1   6  -6  422.27   27.98
  -1  -6   6  461.48   28.52
  -1  -6   6  460.48   29.25
   1   6  -5  825.74   49.69
   1   6  -5  881.21   53.35
  -1  -6   5  914.21   55.67
  -1  -6   5  714.32   42.79
   1   6  -4   63.49   12.43
   1   6  -4   88.92   16.85
  -1  -6   4   77.43   18.61
   1   6  -3   56.62   14.05
   1   6  -3   39.65   12.22
   1   6  -3   26.90   11.46
  -1  -6   3   48.94   16.90
   1   6  -2   65.33   13.60
   1   6  -2    5.38    2.93
   1   6  -2    6.16    4.46
  -1  -6   2   47.84   15.37
   1   6  -1  166.46   25.33
   1   6  -1  113.84   17.65
  -1  -6   1  114.95   25.54
  -1  -6   1   86.37   21.63
   1   6   0    7.26    5.83
   1   6   0   14.77    6.46
  -1  -6   0   16.84    8.02
  -1  -6   0   18.51    8.00
   1   6   1    8.16    4.84
   1   6   1   13.84    5.85
  -1  -6  -1    7.30    8.75
  -1  -6  -1   24.89    9.05
   1   6   2  152.52   24.56
  -1  -6  -2  157.69   25.90
  -1  -6  -2  167.67   29.97
   1   6   3   62.53   13.99
  -1  -6  -3   74.18   17.71
  -1  -6  -3   78.29   19.33
   1   6   4    7.23    4.33
  -1  -6  -4   19.76    8.71
  -1  -6  -4    9.88   13.68
   1   6   5   69.02   18.64
  -1  -6  -5   98.57   19.80
  -1  -6  -5   68.40   14.33
  -1  -6  -6    4.12    3.01
  -1  -6  -6   11.57   14.88
  -1  -6  -7   92.62   17.78
  -1  -6  -7   71.02   16.64
  -1  -6  -8   21.43   12.36
  -1  -6  -8   16.86    9.82
  -1  -6  -9    6.76    3.70
  -1  -6  -9    6.32   11.56
  -1  -6 -10    9.46    5.77
  -1  -6 -10    7.53   11.64
  -1  -6 -11    9.85    6.44
  -1  -6 -11   12.59   16.15
  -1  -6 -12    7.19    7.58
  -1  -6 -12   12.48   14.38
  -1  -6 -13   14.53    5.42
  -1  -6 -13    4.59   10.74
  -1  -6 -14    7.20    5.93
  -1  -6 -14   -6.34   14.53
  -1  -6 -15    3.16    2.64
  -1  -6 -15    2.39   13.60
  -1  -6 -16    9.05    4.18
  -1  -6 -16    3.26   15.24
  -1  -6 -17    6.31    3.68
  -1  -6 -17    5.26   15.05
  -1  -6 -18    2.20    2.92
  -1  -6 -18   11.95   21.59
  -1  -6 -19   -0.95   13.48
   1   7 -22   -6.61    7.56
   1   7 -21    4.95    7.81
   1   7 -20   -0.53    8.40
   1   7 -19    8.94   10.91
   1   7 -18    9.48    7.23
   1   7 -17   16.53    8.42
   1   7 -16   11.50    8.85
   1   7 -15   -0.66    6.83
  -1  -7  15    0.94    1.78
   1   7 -14   41.42    7.68
  -1  -7  14   -1.09    2.31
   1   7 -13   13.40    8.97
  -1  -7  13   22.81   11.22
   1   7 -12   16.98    7.27
   1   7 -11    6.90    4.83
  -1  -7  11    3.86    2.30
   1   7 -10   19.94    9.02
  -1  -7  10   13.14    5.07
   1   7  -9    2.64    2.22
  -1  -7   9   -0.21    2.26
  -1  -7   9   -0.57    1.42
   1   7  -8   -1.63    2.67
  -1  -7   8    2.14    1.76
  -1  -7   8   -1.10    1.53
   1   7  -7   50.34    9.07
  -1  -7   7   61.80   11.70
  -1  -7   7   46.03    9.76
   1   7  -6   94.65   15.82
  -1  -7   6  124.83   19.72
  -1  -7   6  137.08   19.03
   1   7  -5  277.07   19.59
  -1  -7   5  288.01   21.19
   1   7  -4  936.65   59.87
   1   7  -4 1001.59   59.29
  -1  -7   4 1032.86   62.77
   1   7  -3  583.23   37.35
   1   7  -3  471.98   30.84
  -1  -7   3  495.82   31.32
   1   7  -2  109.50   23.67
   1   7  -2   57.79   10.04
  -1  -7   2   65.80   14.80
   1   7  -1    4.28    5.84
  -1  -7   1    1.24    1.88
  -1  -7   1    2.06    3.62
   1   7   0   38.33    7.77
  -1  -7   0   43.99    9.93
  -1  -7   0   46.36   15.15
   1   7   1   73.36   19.97
  -1  -7  -1   87.09   19.54
  -1  -7  -1   83.13   23.61
   1   7   2   26.90   10.06
  -1  -7  -2   32.49   13.43
  -1  -7  -2   27.71   11.99
  -1  -7  -3  231.24   19.44
  -1  -7  -3  231.48   24.85
   1   7   4   15.63    6.00
  -1  -7  -4   23.81   10.78
  -1  -7  -4    3.65    7.68
  -1  -7  -5   25.76    7.86
  -1  -7  -5   18.54   13.47
  -1  -7  -6    9.06    7.10
  -1  -7  -6    6.95   10.45
  -1  -7  -7   10.59    7.70
  -1  -7  -7    5.63    9.39
  -1  -7  -8   68.90   19.76
  -1  -7  -8   55.74   17.91
  -1  -7  -9    5.17    5.73
  -1  -7  -9    3.23    9.60
  -1  -7 -10   27.27   14.33
  -1  -7 -10   15.43   12.91
  -1  -7 -11   -1.07    4.71
  -1  -7 -11    7.27   12.82
  -1  -7 -12    3.32    2.99
  -1  -7 -12    2.97   12.85
  -1  -7 -13   -0.68    4.61
  -1  -7 -13   -3.52   15.25
  -1  -7 -14    2.64    4.99
  -1  -7 -14    3.30   12.76
  -1  -7 -15    5.47    4.66
  -1  -7 -15    1.94   13.25
  -1  -7 -16   -1.96    4.10
  -1  -7 -16   20.05   19.96
  -1  -7 -17    1.61    2.95
  -1  -7 -17    3.89   13.50
  -1  -7 -18    6.14    4.50
  -1  -7 -18   -2.72   14.02
   1   8 -22   -0.23    8.11
   1   8 -21    4.71   10.76
   1   8 -20   -0.66    6.81
   1   8 -19   17.37   13.25
   1   8 -18    1.13    5.33
   1   8 -17   10.73    8.49
  -1  -8  17    6.31    3.08
   1   8 -16    9.79    7.29
  -1  -8  16    3.29    3.35
   1   8 -15   10.63    7.26
  -1  -8  15    5.69    2.47
   1   8 -14  101.34   37.08
  -1  -8  14  186.74   38.65
   1   8 -13    4.36    5.16
   1   8 -12   74.52   27.88
   1   8 -11    3.86    3.26
  -1  -8  11   10.09    6.17
   1   8 -10    1.68    4.33
  -1  -8  10   -0.67    2.29
   1   8  -9    0.59    1.96
  -1  -8   9    7.31    3.70
  -1  -8   9    0.46    0.88
   1   8  -8    0.91    1.96
  -1  -8   8    6.73    3.67
  -1  -8   8    2.30    1.29
  -1  -8   7    2.15    2.26
  -1  -8   7    0.69    0.90
   1   8  -6    3.56    1.62
  -1  -8   6   14.42    4.82
   1   8  -5    3.41    1.99
   1   8  -5    3.21    1.48
  -1  -8   5    7.08    4.57
   1   8  -4    5.69    3.81
   1   8  -4    5.63    2.52
  -1  -8   4    8.10    5.52
   1   8  -3   44.53   12.69
   1   8  -3   51.40    8.84
  -1  -8   3   59.46   19.47
   1   8  -2   20.94    8.10
   1   8  -2   13.34    5.14
  -1  -8   2   19.80    7.03
   1   8  -1   25.10    8.52
  -1  -8   1   31.62   11.66
  -1  -8   1   10.20    4.02
   1   8   0   62.23   12.30
  -1  -8   0   82.45   17.84
  -1  -8   0   77.21   21.24
   1   8   1   36.94   14.01
  -1  -8  -1   30.10   13.59
  -1  -8  -1   27.59   10.99
  -1  -8  -2   -0.12    5.52
   1   8   3    5.83    4.99
  -1  -8  -3   16.02    6.64
  -1  -8  -3   11.07    6.96
  -1  -8  -4   41.32   15.41
  -1  -8  -4   27.45   12.69
  -1  -8  -5   12.23    7.25
  -1  -8  -5   12.26   12.35
  -1  -8  -6   22.35   14.56
  -1  -8  -6   62.57   21.40
  -1  -8  -7    8.16    3.59
  -1  -8  -7   25.66   17.46
  -1  -8  -8    9.38    6.79
  -1  -8  -8    6.22   12.11
  -1  -8  -9   11.99    9.48
  -1  -8  -9   19.76   16.46
  -1  -8 -10    4.30    3.81
  -1  -8 -10   -4.20   15.88
  -1  -8 -11    4.57    3.32
  -1  -8 -11    1.13   12.25
  -1  -8 -12    4.78    4.89
  -1  -8 -12    1.79   12.56
  -1  -8 -13    6.59    5.20
  -1  -8 -13   11.52   11.38
  -1  -8 -14    5.96    4.22
  -1  -8 -14    2.12   13.49
  -1  -8 -15    3.16    2.32
  -1  -8 -15   20.03   18.67
  -1  -8 -16    2.91    4.51
  -1  -8 -16    5.43   11.79
  -1  -8 -17    5.18    3.16
  -1  -8 -17    4.38   13.84
  -1  -8 -18    3.29    3.74
  -1  -8 -18    9.07   12.72
   1   9 -21   -0.23    7.40
   1   9 -20   -0.24    7.49
   1   9 -19    0.75    6.16
   1   9 -18    8.21    5.54
   1   9 -17   10.74    6.88
  -1  -9  17    0.01    1.20
   1   9 -16   -0.77    6.62
  -1  -9  16    1.50    1.96
   1   9 -15    9.12    7.67
  -1  -9  15    2.69    2.64
   1   9 -14   -0.25    5.33
  -1  -9  14    7.78    5.81
   1   9 -13   28.02   11.17
  -1  -9  13   22.53    7.67
   1   9 -12   38.24   17.50
   1   9 -11    8.57    5.77
  -1  -9  11    2.24    2.98
   1   9 -10    0.94    3.66
  -1  -9  10    1.26    2.21
   1   9  -9   15.77    6.78
  -1  -9   9    7.20    5.23
   1   9  -8    5.17    3.46
  -1  -9   8    2.13    2.81
  -1  -9   8    3.68    1.93
   1   9  -7    0.20    0.71
  -1  -9   7   -1.79    3.12
   1   9  -6    0.74    1.37
   1   9  -6    1.51    1.17
  -1  -9   6    0.39    3.72
   1   9  -5    2.89    1.39
   1   9  -5    7.34    3.68
  -1  -9   5    8.93    4.54
   1   9  -4   17.67    7.18
   1   9  -4   27.76   11.33
  -1  -9   4   30.19    9.56
   1   9  -3  127.84   14.26
   1   9  -3  184.73   20.00
  -1  -9   3  161.89   20.81
   1   9  -2  180.26   19.78
   1   9  -2  185.63   18.71
  -1  -9   2  198.11   25.93
   1   9  -1   88.65   14.81
  -1  -9   1   80.61   17.55
  -1  -9   1   93.59   22.76
   1   9   0    6.18    3.72
  -1  -9   0    6.11    3.48
  -1  -9   0   12.33    7.50
   1   9   1   34.21   13.63
  -1  -9  -1   40.91   18.47
  -1  -9  -1   36.77   14.91
   1   9   2    3.00    2.90
  -1  -9  -2    3.77    2.33
  -1  -9  -2   13.02    8.99
   1   9   3   -1.27    2.45
  -1  -9  -3   -0.51    3.57
  -1  -9  -3    1.99    5.29
  -1  -9  -4    5.04    3.05
  -1  -9  -4    9.92    8.80
  -1  -9  -5   12.08    8.01
  -1  -9  -5   17.79   13.62
  -1  -9  -6   -2.16    4.44
  -1  -9  -6   -1.43   11.08
  -1  -9  -7    3.41    3.58
  -1  -9  -7    6.76   11.38
  -1  -9  -8   19.93   12.96
  -1  -9  -9   25.20   16.09
  -1  -9  -9   69.67   30.52
  -1  -9 -10    7.72    5.69
  -1  -9 -10   18.91   17.61
  -1  -9 -11    1.34    4.03
  -1  -9 -11   13.70   20.09
  -1  -9 -12    1.36    3.94
  -1  -9 -12    0.03   14.91
  -1  -9 -13    1.65    2.37
  -1  -9 -13    8.99   16.55
  -1  -9 -14    2.85    4.12
  -1  -9 -14    3.37   14.61
  -1  -9 -15    8.54    5.39
  -1  -9 -15   20.63   20.82
  -1  -9 -16    9.69    4.32
  -1  -9 -16   10.43   15.29
  -1  -9 -17    5.07    4.38
  -1  -9 -17    5.06   13.09
   1  10 -21   -2.00    5.78
   1  10 -20    0.56    6.01
   1  10 -19    6.44    7.45
   1  10 -18    8.94    8.03
   1  10 -17   -1.33    6.81
  -1 -10  17    0.52    1.42
   1  10 -16   13.28    6.27
  -1 -10  16    6.55    4.74
   1  10 -15    6.75    5.66
  -1 -10  15    6.73    3.64
   1  10 -14   15.64    8.38
  -1 -10  14   17.85    6.18
   1  10 -13   -1.57    4.94
  -1 -10  13    1.72    2.52
   1  10 -12   34.63   18.60
   1  10 -11   -0.08    4.18
  -1 -10  11    3.37    1.63
   1  10 -10   24.07   12.20
  -1 -10  10    6.92    4.32
   1  10  -9   -0.65    3.31
  -1 -10   9    2.74    3.65
   1  10  -8    7.89    4.23
  -1 -10   8   14.96    9.16
   1  10  -7    0.17    0.96
   1  10  -7   -1.57    2.36
  -1 -10   7   -0.03    4.00
   1  10  -6   -0.65    2.72
   1  10  -6    0.82    1.54
  -1 -10   6    1.29    3.01
   1  10  -5   11.87    8.14
   1  10  -5   25.37   10.70
  -1 -10   5   37.82   15.74
   1  10  -4   30.46   15.68
   1  10  -4   52.99   15.07
  -1 -10   4   63.05   22.51
   1  10  -3   -0.09    2.76
   1  10  -3   -0.47    1.98
  -1 -10   3   -1.76    4.76
   1  10  -2   42.15   12.74
   1  10  -2   45.95   10.14
  -1 -10   2   48.84   19.48
   1  10  -1  108.20   23.71
  -1 -10   1  134.06   33.96
  -1 -10   1  213.26   20.15
   1  10   0   43.72   19.01
  -1 -10   0   58.60   20.02
  -1 -10   0   58.45   17.18
   1  10   1    0.25    1.54
  -1 -10  -1   -2.22    3.60
  -1 -10  -1    8.68    4.97
   1  10   2    3.36    2.47
  -1 -10  -2   11.02    7.72
  -1 -10  -2    9.71    8.91
  -1 -10  -3   14.26   13.55
  -1 -10  -4   25.23   14.61
  -1 -10  -4   39.79   26.86
  -1 -10  -5   19.51   10.32
  -1 -10  -5    9.83    9.83
  -1 -10  -6   -2.26    4.81
  -1 -10  -6   -2.06    8.61
  -1 -10  -8    3.56    2.89
  -1 -10  -8   25.15   20.02
  -1 -10  -9    7.52    5.38
  -1 -10  -9   -2.44   10.68
  -1 -10 -10    2.51    6.48
  -1 -10 -10    2.83   14.56
  -1 -10 -11    0.57    3.78
  -1 -10 -11   -1.49   13.76
  -1 -10 -12    7.06    4.12
  -1 -10 -12   26.69   20.15
  -1 -10 -13    6.39    5.69
  -1 -10 -13    2.83   15.43
  -1 -10 -14    4.54    4.66
  -1 -10 -14    6.22   14.63
  -1 -10 -15    3.64    5.47
  -1 -10 -15    2.50   12.41
  -1 -10 -16    4.01    2.89
   1  11 -20    6.03    6.72
   1  11 -19    2.91    6.83
   1  11 -18    5.87    4.90
   1  11 -17   -3.59    6.03
  -1 -11  17    3.01    2.96
   1  11 -16    6.06    5.63
  -1 -11  16    3.44    3.12
   1  11 -15    3.70    5.20
  -1 -11  15    0.83    2.29
   1  11 -14    4.63    4.42
  -1 -11  14   -0.59    2.49
   1  11 -13   11.45    4.91
  -1 -11  13    6.59    4.23
   1  11 -12   -0.55    4.37
   1  11 -11    8.71    3.97
  -1 -11  11    2.94    5.40
   1  11 -10    8.95    4.90
  -1 -11  10    9.61    6.96
   1  11  -9    3.59    2.85
  -1 -11   9   -1.18    3.74
   1  11  -8    1.33    1.48
   1  11  -8    0.17    2.34
  -1 -11   8    6.86    2.96
   1  11  -7   -0.65    1.97
   1  11  -7   49.79   17.74
  -1 -11   7   19.51   14.07
   1  11  -6    0.65    1.47
   1  11  -6    8.60    3.25
  -1 -11   6   -0.15    4.23
   1  11  -5    1.75    2.04
   1  11  -5    2.55    2.15
  -1 -11   5    0.86    5.21
   1  11  -4   34.15   15.43
   1  11  -4   61.71   17.07
  -1 -11   4   30.09   14.43
   1  11  -3   35.89   11.82
   1  11  -3   98.99   18.09
  -1 -11   3   39.84   24.94
   1  11  -2   10.64    7.86
   1  11  -2    5.44    2.62
  -1 -11   2    5.63    4.13
   1  11  -1    6.40    3.80
  -1 -11   1   13.48    8.93
   1  11   0   38.99   15.87
  -1 -11   0   67.91   24.49
  -1 -11   0   36.71   15.11
   1  11   1   23.73   10.46
  -1 -11  -1   46.99   19.38
  -1 -11  -1   60.56   20.16
  -1 -11  -2   10.54    5.95
  -1 -11  -2   11.48    9.61
  -1 -11  -3   10.54    5.86
  -1 -11  -3    6.20    5.44
  -1 -11  -4    3.64    4.05
  -1 -11  -4    4.72    4.77
  -1 -11  -5    5.55    5.68
  -1 -11  -5   13.58    9.36
  -1 -11  -6   12.17    7.64
  -1 -11  -6   11.24   13.48
  -1 -11  -7   14.13    6.96
  -1 -11  -7    3.37    7.46
  -1 -11  -8   24.64    9.43
  -1 -11  -8   20.59   17.83
  -1 -11  -9    8.31    4.95
  -1 -11  -9    6.39   11.79
  -1 -11 -10   12.60    5.67
  -1 -11 -10   12.68   17.78
  -1 -11 -11   -0.06    4.30
  -1 -11 -11    7.27   18.92
  -1 -11 -12    4.46    5.95
  -1 -11 -12    8.53   21.64
  -1 -11 -13    5.23    5.59
  -1 -11 -13   -0.04   13.54
  -1 -11 -14    3.49    3.16
  -1 -11 -14   -3.06   11.97
  -1 -11 -15    4.51    3.94
  -1 -11 -15   -2.90   14.11
   1  12 -19    7.73    5.42
   1  12 -18   -0.95    5.58
   1  12 -17    3.30    3.97
  -1 -12  17    1.09    1.90
   1  12 -16    1.60    4.46
  -1 -12  16    2.99    2.05
   1  12 -15    2.44    3.38
  -1 -12  15    1.35    2.15
   1  12 -14    5.64    3.52
  -1 -12  14    3.19    3.24
   1  12 -13    2.08    5.68
  -1 -12  13    2.29    3.39
   1  12 -12   14.47    8.31
   1  12 -11    6.57    5.34
  -1 -12  11    5.65    3.30
   1  12 -10    2.17    3.85
  -1 -12  10   -0.57    3.99
   1  12  -9    2.04    4.85
  -1 -12   9   -3.26    5.14
   1  12  -8   53.51   19.41
  -1 -12   8   54.27   21.79
   1  12  -7    0.25    1.45
  -1 -12   7    2.32    3.46
   1  12  -6    5.72    4.15
   1  12  -6   24.39    6.66
  -1 -12   6   26.96    8.82
   1  12  -5   11.95    8.61
  -1 -12   5   24.32   11.77
   1  12  -4   50.42    8.32
   1  12  -4   85.42   11.60
  -1 -12   4   71.66   14.39
   1  12  -3   63.30   12.34
   1  12  -3  100.31   10.78
  -1 -12   3   98.15   27.05
   1  12  -2    3.25    3.42
   1  12  -2    6.05    2.64
  -1 -12   2    9.44    7.11
   1  12  -1    3.27    2.44
   1  12  -1    5.33    2.92
  -1 -12   1    9.08    7.28
  -1 -12   0    5.20    5.76
  -1 -12   0    5.17    3.89
  -1 -12  -1   48.70   18.29
  -1 -12  -1   61.54   18.59
  -1 -12  -2   14.87   12.51
  -1 -12  -2   16.08   10.93
  -1 -12  -3   30.53   12.92
  -1 -12  -3   30.16   15.78
  -1 -12  -4   10.13    7.04
  -1 -12  -4   10.85    8.42
  -1 -12  -5    4.60    4.83
  -1 -12  -5    6.67   11.30
  -1 -12  -6   12.15    6.60
  -1 -12  -6    9.33   13.20
  -1 -12  -7    2.28    3.53
  -1 -12  -7   11.61   10.73
  -1 -12  -8    7.35    3.81
  -1 -12  -8    6.81   10.35
  -1 -12  -9    2.16    2.48
  -1 -12  -9   -2.66   10.12
  -1 -12 -10   -1.56    4.64
  -1 -12 -10    1.18    6.32
  -1 -12 -11    5.02    4.36
  -1 -12 -11   16.46   15.94
  -1 -12 -12    5.09    4.68
  -1 -12 -12   12.27   11.60
  -1 -12 -13    5.36    5.03
  -1 -12 -13    5.91   18.05
  -1 -12 -14    3.82    3.19
  -1 -12 -14   -2.43   12.41
   1  13 -18    6.49    4.34
   1  13 -17   -1.68    4.60
   1  13 -16   -0.61    4.46
  -1 -13  16    3.38    3.22
   1  13 -15   -0.77    4.81
  -1 -13  15    1.43    3.65
   1  13 -14    6.15    4.31
  -1 -13  14    2.55    2.78
   1  13 -13    5.07    5.30
  -1 -13  13    4.06    2.95
   1  13 -12    2.95    4.44
  -1 -13  12    5.40    3.56
   1  13 -11    3.77    2.82
  -1 -13  11   -2.05    4.51
   1  13 -10   12.53    5.78
  -1 -13  10    9.83    5.12
   1  13  -9   33.70   11.48
  -1 -13   9   67.44   20.68
   1  13  -8   52.10   15.10
  -1 -13   8   41.66   17.33
   1  13  -7   16.83    5.12
  -1 -13   7   32.00   14.20
   1  13  -6    0.12    2.31
  -1 -13   6    1.89    3.72
  -1 -13   5    9.67    5.37
  -1 -13   4   78.17   28.44
   1  13  -3  134.54   24.59
  -1 -13   3  131.42   33.70
   1  13  -2    8.76    3.53
  -1 -13   2    7.94    3.41
   1  13  -1    1.01    1.78
  -1 -13   1   -2.07    5.65
  -1 -13   0    4.77    2.99
  -1 -13   0    2.72    3.07
  -1 -13  -1   14.09    6.57
  -1 -13  -1    2.04    4.59
  -1 -13  -2   17.78    6.63
  -1 -13  -2   13.97    6.84
  -1 -13  -3    0.74    4.62
  -1 -13  -3    5.21    4.60
  -1 -13  -4   21.80   11.05
  -1 -13  -4   15.35    9.11
  -1 -13  -5   -0.66    4.87
  -1 -13  -5    7.10    6.41
  -1 -13  -6   -0.40    2.47
  -1 -13  -6    6.33    6.43
  -1 -13  -7    4.63    3.13
  -1 -13  -7    0.13    4.44
  -1 -13  -8    3.95    2.65
  -1 -13  -8   -3.97    9.00
  -1 -13  -9    1.31    4.17
  -1 -13  -9    5.67    9.03
  -1 -13 -10    8.33    6.71
  -1 -13 -10   14.62   16.49
  -1 -13 -11    5.68    4.19
  -1 -13 -11   -8.75   10.86
  -1 -13 -12    4.35    5.05
  -1 -13 -12   -5.21   10.65
  -1 -13 -13    2.55    4.74
  -1 -13 -13    7.27    6.92
  -1 -14  16    4.72    4.09
  -1 -14  15    5.34    4.26
  -1 -14  14    4.46    3.31
   1  14 -13    2.36    2.84
  -1 -14  13    3.23    3.65
   1  14 -12    4.14    4.11
  -1 -14  12    1.06    2.53
   1  14 -11    2.66    2.84
  -1 -14  11   -3.19    4.44
   1  14 -10    4.05    3.25
  -1 -14  10    1.31    2.36
   1  14  -9    2.82    2.91
  -1 -14   9    0.43    2.80
   1  14  -8    1.13    2.02
  -1 -14   8    8.90    5.54
   1  14  -7    1.26    2.43
  -1 -14   7    6.24    4.99
   1  14  -6    2.41    2.51
  -1 -14   6   11.25    4.74
  -1 -14   5   41.35   22.63
  -1 -14   4   52.86   13.71
   1  14  -3    2.30    2.49
  -1 -14   3    8.87    4.98
   1  14  -2    2.82    3.01
  -1 -14   2    4.16    3.83
   1  14  -1    1.91    2.67
  -1 -14   1    8.11    6.18
  -1 -14   0   27.94    8.70
  -1 -14  -1    6.22    3.68
  -1 -14  -1    5.66    3.83
  -1 -14  -2   10.52    5.65
  -1 -14  -2    6.91    5.35
  -1 -14  -3    2.99    3.14
  -1 -14  -3    1.00    5.40
  -1 -14  -4    5.88    5.02
  -1 -14  -4    2.08    7.20
  -1 -14  -5   14.22    7.71
  -1 -14  -5   10.67    7.28
  -1 -14  -6    2.89    2.96
  -1 -14  -6    6.50    5.92
  -1 -14  -7    2.86    3.09
  -1 -14  -7    8.94    7.57
  -1 -14  -8    4.40    4.54
  -1 -14  -8   15.96   10.25
  -1 -14  -9    3.86    3.94
  -1 -14  -9   -2.22    8.26
  -1 -14 -10    7.82    4.18
  -1 -14 -10    5.34    5.75
  -1 -14 -11    2.79    3.60
  -1 -14 -11    4.34    4.98
  -1 -15  16    2.79    2.96
  -1 -15  15    1.79    2.40
  -1 -15  14    2.47    1.35
  -1 -15  13    2.88    3.86
  -1 -15  12   -0.79    4.18
  -1 -15  11    2.51    3.34
  -1 -15  10    2.80    3.41
  -1 -15   9    2.15    3.94
  -1 -15   8   -1.75    5.48
  -1 -15   7    7.12    5.30
  -1 -15   6    4.44    3.06
  -1 -15   5    9.52    4.75
  -1 -15   4   10.07    4.72
   1  15  -3    2.44    1.63
  -1 -15   3    9.10    6.18
   1  15  -2    2.29    1.71
  -1 -15   2    0.34    2.96
   1  15  -1   -0.12    1.60
  -1 -15   1    1.59    3.93
   1  15   0    2.36    1.89
  -1 -15   0   10.07    6.76
  -1 -15  -1    6.74    5.17
  -1 -15  -2    4.89    3.85
  -1 -15  -3   11.20    7.84
  -1 -15  -4    4.69    5.17
  -1 -15  -5   -0.61    6.00
  -1 -15  -6    3.46    3.42
  -1 -15  -7    3.83    4.38
  -1 -15  -8    3.67    5.24
  -1 -15  -9    2.00    5.75
  -1 -16  15    5.20    3.23
  -1 -16  14    2.72    3.33
  -1 -16  13   -0.59    3.69
  -1 -16  12   -2.06    3.67
  -1 -16  10    4.04    3.06
  -1 -16   9    5.09    6.40
  -1 -16   8    7.56    3.43
  -1 -16   7    8.03    6.10
  -1 -16   6    1.56    2.39
  -1 -16   5    5.10    4.50
  -1 -16   4    3.85    4.62
  -1 -16   3    8.19    6.80
  -1 -16   2    1.56    5.80
  -1 -16   1   13.24    7.41
  -1 -16   0   -0.12    3.40
  -1 -16  -1    1.40    3.31
  -1 -16  -2    5.92    4.81
  -1 -16  -3    8.02    4.94
  -1 -16  -4    5.88    4.40
  -1 -16  -5    3.13    3.65
  -1 -16  -6   -2.40    5.63
  -1 -16  -7    9.31    5.71
  -1 -17  13   -0.53    3.70
  -1 -17  12    3.29    3.03
  -1 -17  11   -0.11    4.35
  -1 -17  10    2.14    3.35
  -1 -17   9    5.95    4.21
  -1 -17   8    8.10    5.45
  -1 -17   7   -3.87    5.27
  -1 -17   6   -0.27    5.68
  -1 -17   5   -0.34    5.35
  -1 -17   4    1.48    4.25
  -1 -17   3   -2.23    5.72
  -1 -17   2   -3.80    5.44
  -1 -17   1    6.26    6.95
  -1 -17   0    1.37    3.41
  -1 -17  -1    0.31    3.98
  -1 -17  -2    2.91    4.02
  -1 -17  -3    3.61    5.29
  -1 -17  -4    5.91    4.14
  -1 -17  -5   -2.88    4.74
  -1 -18   9    5.31    4.15
  -1 -18   8    4.91    3.72
  -1 -18   7    0.54    5.10
  -1 -18   6    7.05    5.28
  -1 -18   5   -1.41    4.48
  -1 -18   4    3.58    6.63
  -1 -18   3    2.29    4.77
  -1 -18   2    4.19    6.28
  -1 -18   1    4.86    4.03
  -1 -18   0    5.61    4.88
  -1 -18  -1    2.55    3.79
   2 -18  -3   -2.52    4.43
   2 -18  -2   -0.88    4.40
   2 -18  -1    5.36    4.38
   2 -18   0    4.28    3.67
   2 -18   1   24.44    9.01
   2 -18   2    7.39    5.78
   2 -18   3    3.80    3.32
   2 -18   4   -0.81    5.95
   2 -18   5   -2.87    6.48
   2 -18   6    3.97    3.84
   2 -18   7    2.86    3.43
   2 -18   8   10.21    5.19
   2 -18   9    0.71    5.09
   2 -18  10    2.32    3.35
   2 -17  -7   -2.37    4.76
   2 -17  -6   -0.68    5.02
   2 -17  -5   -1.63    5.00
   2 -17  -4    1.55    3.98
   2 -17  -3    2.72    5.65
   2 -17  -2    4.02    5.13
   2 -17  -1   -0.54    5.75
  -2  17   1    2.52    1.96
   2 -17   0    0.06    3.24
  -2  17   0   -0.18    2.32
   2 -17   1    4.25    4.81
  -2  17  -1    6.31    3.08
   2 -17   2    4.26    4.50
  -2  17  -2   -1.25    2.46
   2 -17   3   -0.64    6.76
  -2  17  -3    2.67    3.55
   2 -17   4    2.51    3.72
   2 -17   5    2.96    3.20
   2 -17   6   -0.36    5.26
   2 -17   7    2.13    4.37
  -2  17  -7    6.08    3.44
   2 -17   8    3.40    7.11
   2 -17   9   -0.06    4.76
   2 -17  10    6.70    4.60
   2 -17  11    0.77    2.42
   2 -17  12    9.04    5.11
   2 -16  -9    3.97    2.54
   2 -16  -9   -2.31    9.34
   2 -16  -8    3.36    3.84
   2 -16  -8    5.79    5.57
   2 -16  -7    5.45    3.67
   2 -16  -7    7.59    7.66
   2 -16  -6    9.87    5.16
   2 -16  -6   -3.90    8.85
   2 -16  -5    0.21    2.66
   2 -16  -5    7.22    5.72
   2 -16  -4    1.47    3.08
   2 -16  -4    0.65    2.85
   2 -16  -3   -0.04    5.90
   2 -16  -3   -4.60    4.84
   2 -16  -2    0.40    3.98
   2 -16  -2    1.56    6.47
   2 -16  -1    2.77    3.56
  -2  16   1    2.57    2.06
   2 -16   0    4.44    5.00
  -2  16   0    5.01    3.94
   2 -16   1    2.06    7.67
   2 -16   2    5.86    4.08
   2 -16   3   -2.14    6.40
  -2  16  -3    3.68    2.36
   2 -16   4    6.21    7.43
   2 -16   5    3.77    2.97
   2 -16   6    3.54    6.07
   2 -16   7    1.72    3.46
  -2  16  -7   -0.52    3.05
   2 -16   8    4.26    3.45
  -2  16  -8    0.37    2.30
   2 -16   9    4.44    4.23
  -2  16  -9    3.79    4.72
   2 -16  10    6.47    3.91
  -2  16 -10    4.33    4.71
   2 -16  11    4.33    2.53
  -2  16 -11    1.23    4.26
   2 -16  12   -2.66    4.56
  -2  16 -12   -1.96    3.50
   2 -16  13    5.19    2.40
  -2  16 -13    0.13    2.65
   2 -16  14    7.28    4.12
  -2  16 -14    3.80    3.32
   2 -15 -11    1.41    2.00
   2 -15 -11   13.90   11.54
   2 -15 -10    1.74    2.89
   2 -15 -10    4.17    6.50
   2 -15  -9    7.56    4.97
   2 -15  -9    7.07    7.43
   2 -15  -8    4.85    5.21
   2 -15  -8    0.60    3.94
   2 -15  -7   -0.43    5.26
   2 -15  -7   -1.93   11.14
   2 -15  -6    6.55    4.83
   2 -15  -6    2.02   11.95
   2 -15  -5    1.58    3.39
   2 -15  -5    3.90    8.11
   2 -15  -4    0.44    5.38
   2 -15  -4   -0.61    8.87
   2 -15  -3   -0.58    4.39
   2 -15  -3   -3.13    5.12
   2 -15  -2    1.16    2.82
   2 -15  -2   -2.38    5.22
   2 -15  -1    7.33    3.63
   2 -15   0    3.32    2.58
  -2  15   0    1.44    3.49
   2 -15   1    4.98    4.10
  -2  15  -1    7.79    3.97
   2 -15   2   -1.78    5.50
  -2  15  -2    3.68    4.06
   2 -15   3    9.26    5.95
   2 -15   4    6.26    5.17
   2 -15   5   10.29    4.47
   2 -15   6    1.24    2.89
  -2  15  -6    2.14    3.27
   2 -15   7    7.18    5.60
  -2  15  -7    2.42    1.78
   2 -15   8    0.79    6.24
  -2  15  -8    5.96    4.23
   2 -15   9   -0.39    4.89
  -2  15  -9    2.94    3.23
   2 -15  10    7.57    3.42
  -2  15 -10    8.11    3.66
   2 -15  11    3.65    2.61
  -2  15 -11    2.76    5.42
   2 -15  12    3.67    3.49
  -2  15 -12    7.00    4.59
  -2  15 -13    6.47    6.18
   2 -15  14    4.29    3.62
  -2  15 -14    7.13    6.48
   2 -15  15    6.21    4.92
  -2  15 -15    0.06    5.72
   2 -15  16   -1.62    3.03
  -2  15 -16    1.01    2.76
   2 -14 -12   -1.32    4.74
   2 -14 -12    3.70    7.13
   2 -14 -11    2.65    3.29
   2 -14 -11    7.10    7.71
   2 -14 -10    0.69    4.98
   2 -14 -10   -0.94   11.73
   2 -14  -9    3.36    4.47
   2 -14  -9   -6.24   11.81
   2 -14  -8    2.78    2.77
   2 -14  -8   11.81   10.45
   2 -14  -7    7.70    4.54
   2 -14  -7   16.41   10.31
   2 -14  -6   -0.57    5.37
   2 -14  -6    6.52    8.47
   2 -14  -5    5.55    6.10
   2 -14  -5   -3.22   10.51
   2 -14  -4   12.78    4.67
   2 -14  -4    4.62    6.58
   2 -14  -3    8.25    5.61
   2 -14  -3    5.88    3.47
   2 -14  -2    2.98    6.07
   2 -14  -2    5.26    6.38
   2 -14  -1    4.96    3.56
   2 -14  -1    8.95    7.23
   2 -14   0   -0.67    5.40
  -2  14   0    4.99    3.56
   2 -14   1   34.92   15.56
  -2  14  -1   31.80   13.31
   2 -14   2    5.71    4.03
  -2  14  -2    3.07    2.22
   2 -14   3    2.97    4.66
  -2  14  -3    3.89    4.56
   2 -14   4    7.31    6.76
   2 -14   5    2.20    4.98
   2 -14   6    0.33    4.67
  -2  14  -6    4.06    3.09
   2 -14   7   -1.08    5.45
  -2  14  -7    8.01    4.91
   2 -14   8    3.56    4.62
  -2  14  -8    0.01    2.41
   2 -14   9    1.64    3.74
  -2  14  -9    6.68    4.84
   2 -14  10   11.41    8.46
  -2  14 -10    8.08    5.38
   2 -14  11    5.29    4.80
  -2  14 -11   12.66    6.17
   2 -14  12    5.97    3.12
  -2  14 -12    1.86    3.57
  -2  14 -13   -0.14    5.76
   2 -14  14   -0.14    4.26
  -2  14 -14   -0.94    5.42
   2 -14  15   -0.05    3.48
  -2  14 -15    0.75    6.77
   2 -14  16    0.83    3.98
  -2  14 -16    9.16    8.17
   2 -14  17    2.25    3.09
  -2  14 -17    5.75    6.48
   2 -13 -14    4.65    3.77
   2 -13 -14    7.12   11.59
   2 -13 -13    1.45    2.90
   2 -13 -13   10.37   13.51
   2 -13 -12   -0.51    4.86
   2 -13 -12   -3.65   14.36
   2 -13 -11    4.06    3.67
   2 -13 -11    3.63   15.23
   2 -13 -10    2.67    4.11
   2 -13 -10   -1.02   12.14
   2 -13  -9    4.99    5.52
   2 -13  -9    5.01    9.98
   2 -13  -8    7.93    6.54
   2 -13  -8   12.07   13.60
   2 -13  -7   -2.03    6.08
   2 -13  -7   -4.50   11.66
   2 -13  -6   57.45    6.09
   2 -13  -6   -0.84   11.66
   2 -13  -5    4.16    4.39
   2 -13  -5   12.48    9.33
   2 -13  -4    1.71    3.59
   2 -13  -4   -1.92    9.56
   2 -13  -3   62.07   29.55
   2 -13  -3   62.38   25.71
   2 -13  -2   -2.07    4.73
   2 -13  -2   -1.74    5.45
   2 -13  -1    9.67    7.07
   2 -13  -1    9.06    6.17
   2 -13   0   12.16    5.72
   2 -13   1   44.94   17.56
  -2  13  -1   45.53   14.47
   2 -13   2    4.50    3.47
  -2  13  -2    4.96    2.52
   2 -13   3   -1.02    6.52
  -2  13  -3    2.02    3.63
   2 -13   4   23.34    9.16
  -2  13  -4   18.92    8.52
   2 -13   5   54.57   23.46
  -2  13  -5   59.59   21.81
   2 -13   6   31.97   11.29
  -2  13  -6   17.16    8.29
   2 -13   7    1.75    2.93
  -2  13  -7   -0.42    2.16
   2 -13   8   12.26    6.03
  -2  13  -8    6.12    5.86
   2 -13   9   -0.14    4.89
  -2  13  -9    9.66    5.43
   2 -13  10    8.68    4.52
  -2  13 -10   -1.72    5.41
   2 -13  11   31.79   11.36
  -2  13 -11   22.65    9.77
   2 -13  12    2.50    3.17
  -2  13 -12    4.22    5.05
   2 -13  13    5.19    4.11
  -2  13 -13   14.65   10.29
   2 -13  14    0.79    2.73
  -2  13 -14   -0.83    4.61
   2 -13  15    1.00    4.33
  -2  13 -15    4.13    5.57
   2 -13  16    1.31    2.18
  -2  13 -16    2.13    5.25
   2 -13  17    3.59    3.61
  -2  13 -17   -1.40    6.62
   2 -13  18    0.92    1.98
  -2  13 -18   -1.56    6.45
   2 -12 -15    3.93    2.55
   2 -12 -15   -0.78   16.19
   2 -12 -14    3.82    3.00
   2 -12 -14   -5.58   13.55
   2 -12 -13    3.09    2.63
   2 -12 -13    7.19   15.41
   2 -12 -12    2.46    3.12
   2 -12 -12   -3.65   14.95
   2 -12 -11    3.27    5.60
   2 -12 -11    1.06    9.05
   2 -12 -10    0.18    5.38
   2 -12 -10   10.05   12.36
   2 -12  -9    9.67    5.28
   2 -12  -9    9.75   11.13
   2 -12  -8   34.84   12.09
   2 -12  -8   19.23   11.73
   2 -12  -7   73.44   15.03
   2 -12  -7   43.45   18.47
   2 -12  -6   66.51   30.30
   2 -12  -6   51.28   23.51
   2 -12  -5   97.51   25.70
   2 -12  -5   95.11   40.57
   2 -12  -4   26.47   12.64
   2 -12  -4   12.63    7.64
   2 -12  -3  100.47   17.05
   2 -12  -3   90.12   28.89
   2 -12  -2    5.39    6.66
   2 -12  -1   35.26   23.73
   2 -12  -1   22.33   14.98
   2 -12   0   14.97    8.56
   2 -12   0   15.74   11.13
   2 -12   1   53.99   12.01
  -2  12  -1   53.73   17.60
   2 -12   2    2.68    2.83
  -2  12  -2    4.61    4.16
   2 -12   3   12.08    7.68
  -2  12  -3    9.04    5.95
   2 -12   4   96.86   33.70
  -2  12  -4   67.46   22.93
   2 -12   5   93.23   25.50
  -2  12  -5   71.46   20.05
   2 -12   6   90.46   23.68
  -2  12  -6   82.34   15.77
   2 -12   7   37.46   14.56
  -2  12  -7   33.51   12.29
   2 -12   8   23.46    8.37
  -2  12  -8   27.97   10.06
   2 -12   9   13.82    7.10
  -2  12  -9   10.36    5.45
   2 -12  10    9.95    6.41
  -2  12 -10    1.61    3.02
   2 -12  11    3.69    3.79
  -2  12 -11    2.78    5.54
   2 -12  12    8.24    3.32
  -2  12 -12    4.45    3.98
   2 -12  13   -0.01    4.92
  -2  12 -13   -2.35    6.67
   2 -12  14   -0.38    3.25
  -2  12 -14    8.11    6.86
   2 -12  15    5.04    4.78
  -2  12 -15    7.87    6.08
   2 -12  16    1.90    2.60
  -2  12 -16   13.23    6.76
   2 -12  17    8.06    4.19
  -2  12 -17    9.71    8.00
   2 -12  18   -0.09    1.75
  -2  12 -18    5.56    4.50
  -2  12 -19   10.04    9.87
   2 -11 -16    3.59    2.67
   2 -11 -16    4.83    7.96
   2 -11 -15    0.66    2.32
   2 -11 -15    7.74    8.89
   2 -11 -14    3.98    2.75
   2 -11 -14   -1.15   16.66
   2 -11 -13   13.37    5.76
   2 -11 -13   -3.97   15.53
   2 -11 -12    2.90    3.35
   2 -11 -12    3.21    8.11
   2 -11 -11    2.60    3.12
   2 -11 -11    3.36   16.55
   2 -11 -10    1.03    2.42
   2 -11 -10   11.16   18.89
   2 -11  -9   13.27    5.29
   2 -11  -9    7.10   12.06
   2 -11  -8    5.63    4.85
   2 -11  -8   11.73    9.30
   2 -11  -7   34.90   13.10
   2 -11  -7   42.74   35.84
   2 -11  -6   29.84   11.53
   2 -11  -6   15.72   12.56
   2 -11  -5    1.48    3.44
   2 -11  -5   -4.94   12.12
   2 -11  -4   31.88   17.46
   2 -11  -4    9.45   15.41
   2 -11  -3    5.76    3.66
   2 -11  -3   11.56    9.84
   2 -11  -2   10.56    7.66
   2 -11  -2    5.08    8.46
   2 -11  -1   58.83   18.65
   2 -11  -1   29.35   12.91
   2 -11   0   16.41    9.86
   2 -11   0   26.25   12.08
   2 -11   1    6.87    3.71
  -2  11  -1    2.58    2.97
   2 -11   2    5.09    4.00
  -2  11  -2    4.39    2.32
   2 -11   3   78.31   22.50
  -2  11  -3   65.01   16.29
   2 -11   4    5.58    3.42
  -2  11  -4   16.08    8.22
   2 -11   5    5.52    2.56
   2 -11   6   52.05   19.56
  -2  11  -6   41.11   14.46
   2 -11   7   28.75   22.97
  -2  11  -7   68.38   16.88
   2 -11   8   47.82   19.27
  -2  11  -8   45.00   18.36
   2 -11   9    3.28    2.77
  -2  11  -9    2.50    3.45
   2 -11  10  103.58   30.80
  -2  11 -10   76.91   24.27
   2 -11  11    4.64    2.13
  -2  11 -11    1.45    3.07
   2 -11  12    0.84    1.94
  -2  11 -12    4.95    5.82
   2 -11  13   -0.98    4.29
  -2  11 -13   -0.45    5.77
   2 -11  14    1.51    3.69
  -2  11 -14    8.58    5.97
   2 -11  15    8.04    5.98
  -2  11 -15   11.52    7.18
   2 -11  16    3.91    3.69
  -2  11 -16   12.48    9.69
   2 -11  17   13.95    5.05
  -2  11 -17    4.24    5.66
   2 -11  18    2.31    2.38
  -2  11 -18   -0.19    7.17
  -2  11 -19   -1.81    7.46
  -2  11 -20    8.04    7.51
   2 -10 -17   -2.70   14.35
   2 -10 -16    6.33    6.04
   2 -10 -16   14.55   15.68
   2 -10 -15    0.67    2.02
   2 -10 -15   13.06   15.75
   2 -10 -14   -0.25    3.95
   2 -10 -14   -1.89   16.39
   2 -10 -13    3.44    2.93
   2 -10 -13   17.12   23.87
   2 -10 -12    4.94    3.91
   2 -10 -12    7.87   19.66
   2 -10 -11   77.51   27.66
   2 -10 -11   77.61   42.58
   2 -10 -10   -1.77    4.35
   2 -10 -10  -14.22   14.70
   2 -10  -9    6.16    4.09
   2 -10  -9    3.60   10.62
   2 -10  -8    2.48    3.58
   2 -10  -8    3.11   13.59
   2 -10  -7    5.09    6.11
   2 -10  -7    4.22    7.70
   2 -10  -6   29.90   17.75
   2 -10  -6   22.54   19.94
   2 -10  -5   -1.76    3.84
   2 -10  -5    9.24   12.39
   2 -10  -4    5.37    4.05
   2 -10  -4    6.94    6.52
   2 -10  -3    7.70    3.41
   2 -10  -3   16.90   10.24
   2 -10  -2    5.27    4.22
   2 -10  -2    7.55    4.70
   2 -10  -1    3.94    3.54
   2 -10  -1    7.20    7.66
   2 -10   0    2.50    3.60
   2 -10   0    2.74    3.56
   2 -10   1    7.62    6.23
   2 -10   2   18.04    7.14
  -2  10  -2   20.06    9.04
   2 -10   3    1.59    2.83
  -2  10  -3    1.15    1.13
   2 -10   4   24.62    7.36
  -2  10  -4   20.82   10.86
   2 -10   5   26.19   12.83
  -2  10  -5   16.00   11.87
   2 -10   6    3.83    4.80
  -2  10  -6    5.41    2.37
   2 -10   7   30.50   11.22
  -2  10  -7   23.07    8.80
   2 -10   8    2.44    3.36
  -2  10  -8    2.78    2.68
   2 -10   9    2.28    3.01
  -2  10  -9    1.51    3.11
  -2  10 -10  115.46    9.09
   2 -10  11   30.56   12.24
  -2  10 -11   15.24    8.85
   2 -10  12    1.90    4.17
  -2  10 -12    2.87    7.11
   2 -10  13    1.85    2.88
  -2  10 -13    2.78    4.96
   2 -10  15    0.87    2.23
  -2  10 -15    9.47    8.60
   2 -10  16    1.12    2.78
  -2  10 -16   13.56    8.34
   2 -10  17    1.42    2.51
  -2  10 -17    1.03    4.28
  -2  10 -18   -5.36    8.20
  -2  10 -19   15.45    7.88
  -2  10 -20   16.69   14.29
   2  -9 -18   -0.82   17.02
   2  -9 -17    1.96    2.81
   2  -9 -17   10.05   14.26
   2  -9 -16    2.11    3.10
   2  -9 -16    1.56   18.95
   2  -9 -15    5.38    3.59
   2  -9 -15   15.87   15.52
   2  -9 -14    1.92    2.28
   2  -9 -14   28.07   30.86
   2  -9 -13    5.79    3.72
   2  -9 -13    9.34   16.61
   2  -9 -12    3.27    3.57
   2  -9 -12    3.16   16.99
   2  -9 -11   13.81    6.99
   2  -9 -11   33.88   21.73
   2  -9 -10   40.10   23.17
   2  -9 -10   27.25   16.90
   2  -9  -9   22.33    8.69
   2  -9  -9   38.25   22.33
   2  -9  -8   31.50   25.32
   2  -9  -6   22.64    7.10
   2  -9  -6   10.80    8.89
   2  -9  -5    1.84    1.91
   2  -9  -5    8.57    8.29
   2  -9  -4    5.53    4.18
   2  -9  -4    2.34    5.76
   2  -9  -3   57.04   17.59
   2  -9  -3   54.28   15.28
   2  -9  -2   17.68    6.46
   2  -9  -2   10.78    8.60
   2  -9  -1  256.54   28.10
   2  -9  -1  261.97   57.44
   2  -9   0    0.58    2.00
   2  -9   0    1.26    2.96
   2  -9   1   35.95   11.70
   2  -9   2   -0.55    5.31
  -2   9  -2   -0.63    2.66
   2  -9   3   -0.36    4.37
  -2   9  -3    2.61    2.18
   2  -9   4    3.23    3.16
  -2   9  -4    0.37    1.59
   2  -9   5   11.88    6.44
  -2   9  -5    8.74    5.70
   2  -9   6    2.72    2.26
  -2   9  -6    3.19    3.32
   2  -9   7   25.85    9.60
  -2   9  -7   18.27   11.74
   2  -9   8    0.81    2.44
  -2   9  -8    4.37    3.82
   2  -9   9   87.93   23.90
  -2   9  -9   75.59   19.90
   2  -9  10   11.62    8.07
  -2   9 -10   11.70    8.25
   2  -9  11   66.48   19.85
  -2   9 -11   39.23   17.86
   2  -9  12    2.21    2.08
  -2   9 -12    2.14    3.63
   2  -9  13   41.93   14.78
  -2   9 -13   38.94   14.82
   2  -9  14    9.08    6.04
  -2   9 -14   10.59    5.13
   2  -9  15    6.39    3.82
  -2   9 -15   -4.65    7.90
   2  -9  16    4.71    3.63
  -2   9 -16   -2.04    7.93
  -2   9 -17   -3.74    7.13
  -2   9 -18   -0.97    9.28
  -2   9 -19   -2.24    9.52
  -2   9 -20    2.99    6.89
  -2   9 -21   10.73    9.96
   2  -8 -19   -4.19   15.24
   2  -8 -18    1.29   16.18
   2  -8 -17    3.48    2.60
   2  -8 -17    2.56   17.67
   2  -8 -16    4.98    2.55
   2  -8 -16    8.45   16.00
   2  -8 -15    4.49    3.31
   2  -8 -15    5.39   18.13
   2  -8 -14    7.83    3.51
   2  -8 -14   21.75   25.39
   2  -8 -13    6.95    5.55
   2  -8 -13    2.82   15.80
   2  -8 -12   -1.13    3.97
   2  -8 -12   -3.02   14.16
   2  -8 -11   14.93    9.56
   2  -8 -11    8.22   16.55
   2  -8 -10    9.23    6.89
   2  -8 -10    6.43   15.08
   2  -8  -9   18.54   10.47
   2  -8  -9   21.42   17.12
   2  -8  -8    4.36    3.37
   2  -8  -8   12.88   19.19
   2  -8  -7   13.68    9.15
   2  -8  -7    6.21    9.36
   2  -8  -6    1.41    3.21
   2  -8  -6   -1.04    9.79
   2  -8  -5   59.07   24.45
   2  -8  -5   56.33   30.64
   2  -8  -4    6.82    3.83
   2  -8  -4    4.81    8.44
   2  -8  -3  125.15   14.53
   2  -8  -3  102.64   34.95
   2  -8  -2   71.83   12.40
   2  -8  -2   75.18   27.14
   2  -8  -1   41.72   19.52
   2  -8  -1   61.42   26.81
   2  -8   0   28.40   10.17
   2  -8   0   11.96    5.79
  -2   8   0   15.82    8.49
   2  -8   1    6.21    4.72
  -2   8  -1   11.94    8.81
   2  -8   2  311.06   23.10
  -2   8  -2  250.79   43.40
   2  -8   3   68.90   17.71
  -2   8  -3   36.02   12.41
  -2   8  -3  150.14   14.94
   2  -8   4   40.31   10.86
  -2   8  -4   20.70    7.26
  -2   8  -4   32.82   10.00
   2  -8   5  180.32   33.19
   2  -8   6  427.27   42.32
  -2   8  -6  306.82   30.25
   2  -8   7    1.15    2.60
  -2   8  -7    0.05    1.48
   2  -8   8    2.58    2.20
  -2   8  -8   14.86    6.99
   2  -8   9   10.77    7.63
  -2   8  -9   12.77    8.85
   2  -8  10  159.06   24.59
  -2   8 -10   79.76   13.38
   2  -8  11  123.34   29.78
  -2   8 -11  102.17   28.39
   2  -8  12   94.86   26.78
  -2   8 -12   79.28   30.79
   2  -8  13   16.15    9.97
  -2   8 -13   18.33   10.20
   2  -8  14    8.68    4.89
  -2   8 -14   10.17    5.08
   2  -8  15   -2.72    3.43
  -2   8 -15   -0.60    6.73
  -2   8 -16   -2.27    8.12
   2  -8  17    4.52    2.07
  -2   8 -17    5.18    6.41
   2  -8  18    2.24    3.54
  -2   8 -18   -2.83    7.84
  -2   8 -19   -2.05    9.70
  -2   8 -20    1.39    5.44
  -2   8 -21    9.00    9.27
   2  -7 -19   10.94   28.15
   2  -7 -18  -11.54   16.71
   2  -7 -17    2.78    2.58
   2  -7 -17    1.64   17.84
   2  -7 -16    1.62    1.94
   2  -7 -16    6.47   17.43
   2  -7 -15    6.92    4.14
   2  -7 -15   -5.29   15.71
   2  -7 -14    4.34    2.70
   2  -7 -14    1.35   18.07
   2  -7 -13    8.94    6.34
   2  -7 -13    9.15   16.28
   2  -7 -12   15.74    9.18
   2  -7 -12    8.29   15.55
   2  -7 -11  257.31   28.70
   2  -7 -11  344.72   43.76
   2  -7 -10    2.58    3.58
   2  -7 -10   10.80   19.06
   2  -7  -9   -2.09   13.59
   2  -7  -8    8.71    6.00
   2  -7  -8   12.81   16.82
   2  -7  -7   34.19   13.77
   2  -7  -7   45.53   16.03
   2  -7  -6   45.11   16.90
   2  -7  -6   62.57   33.48
   2  -7  -5   77.57   20.97
   2  -7  -5   62.86   17.93
   2  -7  -4   61.83   18.92
   2  -7  -4   55.08   19.36
   2  -7  -3    4.80    3.02
   2  -7  -3    6.43   11.64
   2  -7  -2  202.96   35.51
   2  -7  -2  247.62   35.52
  -2   7   2  338.39   26.09
   2  -7  -1   21.68    9.15
   2  -7  -1   11.01    5.09
  -2   7   1   10.59    6.70
   2  -7   0   68.92   22.33
   2  -7   0   40.03   10.85
  -2   7   0   45.42   12.23
   2  -7   1   63.33   17.97
  -2   7  -1   43.57   12.44
   2  -7   2    2.91    4.03
  -2   7  -2    8.17    7.39
   2  -7   3  225.95   34.69
  -2   7  -3  160.31   27.38
   2  -7   4   55.10   15.55
  -2   7  -4   62.55   16.38
   2  -7   5    1.90    2.21
   2  -7   5    0.61    1.51
  -2   7  -5   -3.37    3.52
   2  -7   6  199.04   16.49
   2  -7   7   15.34    8.74
  -2   7  -7   36.17   13.01
   2  -7   8    3.12    3.09
  -2   7  -8   -0.69    3.30
   2  -7   9   35.12   15.10
  -2   7  -9   20.82    8.94
   2  -7  10    7.17    3.78
  -2   7 -10    4.18    3.10
   2  -7  11   17.30    7.66
  -2   7 -11   13.50    9.72
   2  -7  12   63.55   19.36
  -2   7 -12   50.19   22.52
   2  -7  13   16.73    8.74
  -2   7 -13    9.02    7.61
  -2   7 -14    4.51    6.13
  -2   7 -15    0.36    5.11
  -2   7 -16   25.55   12.68
   2  -7  17    4.13    3.66
  -2   7 -17   -4.60    8.84
   2  -7  18    4.30    2.96
  -2   7 -18   -4.15    8.64
   2  -7  19    7.34    3.21
  -2   7 -19    3.31    7.28
  -2   7 -20    7.29    5.59
   2  -6 -20    6.05   19.26
   2  -6 -19   24.63   23.74
   2  -6 -18    2.76   17.68
   2  -6 -17    1.44    2.09
   2  -6 -17    2.16   18.37
   2  -6 -16    2.27    2.63
   2  -6 -16   15.33   24.10
   2  -6 -15   19.22    7.20
   2  -6 -15   26.49   28.49
   2  -6 -14    5.30    3.91
   2  -6 -14   23.45   22.97
   2  -6 -13    8.21    4.62
   2  -6 -13    1.72   15.60
   2  -6 -12    5.78    3.78
   2  -6 -12    9.56   16.41
   2  -6 -11   -0.29    4.93
   2  -6 -11   -6.16   13.62
   2  -6 -10   -0.44    1.35
   2  -6 -10    5.40   14.43
   2  -6  -9    3.27    2.01
   2  -6  -9   10.74   19.19
   2  -6  -8   -2.05    3.10
   2  -6  -8    9.27   11.16
   2  -6  -7   27.60   10.40
   2  -6  -7   39.99   16.39
   2  -6  -6   27.18   11.82
   2  -6  -6   10.14   11.24
   2  -6  -5    5.30    7.90
  -2   6   5    6.01    3.11
   2  -6  -4  166.32   26.29
   2  -6  -4  197.59   35.75
  -2   6   4  163.06   27.03
  -2   6   4  145.98   25.24
   2  -6  -3  168.57   26.65
   2  -6  -3  169.22   53.51
  -2   6   3  165.81   25.99
  -2   6   3  177.56   29.87
   2  -6  -2  270.03   25.28
   2  -6  -2  328.40   33.55
  -2   6   2  340.68   34.59
   2  -6  -1   40.03   13.36
   2  -6  -1   33.82   14.75
  -2   6   1   30.41   13.06
  -2   6   1   19.46   11.03
   2  -6   0   34.70   16.87
   2  -6   0    7.95    4.86
  -2   6   0   28.37   11.89
  -2   6   0   24.74   11.09
   2  -6   1  832.93  251.00
  -2   6  -1  747.97  225.04
   2  -6   2  115.95   25.80
  -2   6  -2  120.62   19.50
  -2   6  -2  110.35   22.91
   2  -6   3   90.47   25.77
  -2   6  -3   87.47   18.17
  -2   6  -3  151.30   34.53
   2  -6   4   91.20   21.17
   2  -6   4   63.19   11.40
  -2   6  -4   83.60   17.46
  -2   6  -4   67.28   17.66
   2  -6   5  115.76   26.38
   2  -6   5  105.55   16.46
  -2   6  -5   99.11   17.77
   2  -6   6   92.56   19.73
   2  -6   6   91.31   18.92
  -2   6  -6  107.66   31.62
   2  -6   7    2.75    4.37
  -2   6  -7    2.63    2.84
   2  -6   8   37.19   11.71
  -2   6  -8   24.78    8.73
   2  -6   9    4.41    3.64
  -2   6  -9    3.38    2.95
   2  -6  10   19.59    8.49
  -2   6 -10   18.51    9.18
   2  -6  11   34.90   15.39
  -2   6 -11   39.67   24.97
   2  -6  12   -1.26    3.33
  -2   6 -12    8.82    4.88
   2  -6  13    3.02    3.52
  -2   6 -13    8.42    5.62
  -2   6 -14   -1.30    7.63
   2  -6  15   21.77   11.52
  -2   6 -15   52.01   21.70
   2  -6  16    5.92    3.74
  -2   6 -16    1.44    9.04
   2  -6  17    8.22    5.23
  -2   6 -17    9.97    7.75
   2  -6  18    3.48    3.11
  -2   6 -18    9.60    9.79
  -2   6 -19    7.08    7.14
  -2   6 -20   -1.90    8.24
  -2   6 -21    0.42    5.90
   2  -5 -21   -2.07   19.43
   2  -5 -20   20.54   15.13
   2  -5 -19   -7.66   14.66
   2  -5 -18   -3.75   16.44
   2  -5 -17    0.36    1.49
   2  -5 -17    2.21   15.66
   2  -5 -16    0.23    2.74
   2  -5 -16   -1.32   15.63
   2  -5 -15    6.06    4.54
   2  -5 -15    5.04   13.73
   2  -5 -14    4.04    2.48
   2  -5 -14    1.38   13.82
   2  -5 -13   66.88   10.73
   2  -5 -13   78.44   31.32
   2  -5 -12    7.88    2.77
   2  -5 -12    6.43   13.34
   2  -5 -11  108.74   27.21
   2  -5 -11  103.92   27.51
   2  -5 -10   -1.04    3.21
   2  -5 -10    3.73   13.99
   2  -5  -9   13.34    4.37
   2  -5  -9   10.71   12.69
  -2   5   9    9.39    6.35
   2  -5  -8   -1.39    2.77
   2  -5  -8    5.73   10.69
  -2   5   8    1.59    2.17
   2  -5  -7   79.74   14.55
   2  -5  -7   66.58   16.17
  -2   5   7   59.27   13.65
   2  -5  -6  150.42   26.82
   2  -5  -6  131.99   28.59
  -2   5   6  121.10   18.77
   2  -5  -5   -3.94   11.64
  -2   5   5    0.83    1.39
  -2   5   5   -1.31    7.74
   2  -5  -4  572.14  172.50
   2  -5  -4  508.19   71.74
  -2   5   4  403.33   33.81
  -2   5   4  532.79   47.70
   2  -5  -3  229.84   20.64
   2  -5  -3  241.19   44.81
  -2   5   3  236.40   20.81
  -2   5   3  272.15   27.81
   2  -5  -2    1.48    2.78
   2  -5  -2   -3.08    9.16
  -2   5   2    1.99    2.32
  -2   5   2   -0.26    7.82
   2  -5  -1  189.02   18.09
   2  -5  -1  194.98   24.12
  -2   5   1  204.18   20.01
  -2   5   1  191.59   20.79
   2  -5   1  457.68   13.27
  -2   5  -1  468.89   11.60
  -2   5  -1  463.62   19.01
   2  -5   2  248.15   26.87
  -2   5  -2  241.63   19.30
  -2   5  -2  174.40   17.82
  -2   5  -2  273.82   22.12
   2  -5   3  175.07   16.66
   2  -5   3  177.39   19.93
  -2   5  -3  183.09   16.96
  -2   5  -3  186.64   18.40
   2  -5   4   52.17   16.58
   2  -5   4   41.52    9.46
  -2   5  -4   51.92   14.76
  -2   5  -4   39.19   10.17
   2  -5   5  278.02   25.84
   2  -5   5  279.71   49.54
  -2   5  -5  317.88   29.20
  -2   5  -5  175.84   19.61
   2  -5   6   90.00   23.49
   2  -5   6   24.31    7.91
  -2   5  -6   32.25   10.96
  -2   5  -6  116.56   19.08
   2  -5   7  183.97   31.06
  -2   5  -7  164.14   25.22
  -2   5  -7  204.55   38.20
   2  -5   8  100.43   21.05
  -2   5  -8  104.04   19.98
   2  -5   9  219.80   34.00
  -2   5  -9  182.64   20.11
   2  -5  10   43.40   14.59
  -2   5 -10   41.65   18.03
   2  -5  11    0.65    1.54
  -2   5 -11    1.69    4.39
   2  -5  12   27.22   10.22
  -2   5 -12   30.24   14.27
   2  -5  13   -1.43    3.52
  -2   5 -13   -1.23    6.71
  -2   5 -14   64.63   20.04
   2  -5  15    2.89    5.49
  -2   5 -15   -3.76    7.65
   2  -5  16    7.20    5.56
  -2   5 -16   -0.84    9.24
  -2   5 -17   14.14    9.66
   2  -5  18   16.07    7.96
  -2   5 -18   18.63   14.83
   2  -5  19    0.74    1.64
  -2   5 -19    4.05    4.72
  -2   5 -20    1.65    3.35
  -2   5 -21   -2.04    9.37
  -2   5 -22   -2.21    8.73
   2  -4 -21    9.65   14.25
   2  -4 -20    9.83   15.60
   2  -4 -19    7.15   17.05
   2  -4 -18   11.70   21.96
   2  -4 -17    5.02    2.71
   2  -4 -17   12.59   21.04
   2  -4 -16   -0.32    2.26
   2  -4 -16    4.92   16.81
   2  -4 -15    1.33    1.82
   2  -4 -15    9.78   15.79
   2  -4 -14   11.34    7.00
   2  -4 -14    6.65   14.55
   2  -4 -13  128.92   23.86
   2  -4 -13  143.89   31.54
   2  -4 -12    1.88    1.89
   2  -4 -12    1.10   11.10
   2  -4 -11    1.38    1.91
   2  -4 -11    1.16   10.80
   2  -4 -10   17.72    9.72
   2  -4 -10   20.59   16.16
   2  -4  -9   67.66   17.32
   2  -4  -9   60.29   20.75
  -2   4   9   59.86   13.88
   2  -4  -8   46.71    8.90
   2  -4  -8   10.70   10.50
  -2   4   8   16.88   10.78
   2  -4  -7   35.79   10.67
   2  -4  -7   24.51   16.07
  -2   4   7   24.75    6.29
   2  -4  -6  122.62   20.21
   2  -4  -6  165.81   33.24
  -2   4   6  114.74   19.81
  -2   4   6  101.17   35.26
   2  -4  -5  147.25   26.45
  -2   4   5  174.30   21.27
   2  -4  -4   55.47   17.55
   2  -4  -4   51.59   23.30
  -2   4   4   60.14   14.32
  -2   4   4   69.48   13.86
   2  -4  -3  353.64   29.38
   2  -4  -3  290.35   26.28
  -2   4   3  351.28   27.16
  -2   4   3  330.06   29.38
   2  -4  -2   99.05   12.59
   2  -4  -2  108.42   37.70
  -2   4   2   93.40   11.91
  -2   4   2   86.60   20.19
   2  -4  -1    0.42    3.06
   2  -4  -1    1.43    3.68
  -2   4   1   -0.11    3.14
   2  -4   0  171.55   13.92
   2  -4   0  113.13   22.63
  -2   4   0  184.74   16.26
  -2   4   0  193.62   19.51
   2  -4   1   44.54   16.19
  -2   4  -1   48.00   15.06
  -2   4  -1   38.54   16.71
  -2   4  -1   33.95   10.84
   2  -4   2   44.99   10.40
  -2   4  -2   67.32   11.30
  -2   4  -2   52.19   12.76
   2  -4   3  200.40   20.31
   2  -4   3  217.01   16.67
  -2   4  -3  221.09   19.87
  -2   4  -3  205.14   16.99
   2  -4   5   30.80   14.39
   2  -4   5   25.00   11.73
  -2   4  -5   22.53    9.58
  -2   4  -5   33.91   15.24
   2  -4   6  106.10   24.36
   2  -4   6  149.13   29.58
  -2   4  -6   82.52   15.97
   2  -4   7    5.92    4.55
  -2   4  -7    0.55    3.23
  -2   4  -7    2.24    2.46
   2  -4   8    4.25    4.01
   2  -4   9   17.14    6.97
  -2   4  -9   42.93   14.69
   2  -4  10   17.49    5.65
  -2   4 -10   17.89    7.12
   2  -4  11    4.71    2.61
  -2   4 -11    7.11    5.36
   2  -4  12    2.31    2.27
  -2   4 -12    1.07    7.70
   2  -4  13   93.54   22.37
  -2   4 -13  276.19   64.57
  -2   4 -14   17.39   11.15
   2  -4  15    0.95    3.66
  -2   4 -15   -1.14    8.67
  -2   4 -16    1.59    4.89
   2  -4  17    3.13    3.23
  -2   4 -17    6.19   11.50
   2  -4  18    6.03    3.44
  -2   4 -18    6.78    5.46
  -2   4 -19    6.48    9.89
  -2   4 -20    8.27   10.65
  -2   4 -21    5.27    5.90
  -2   4 -22    9.84    4.66
   2  -3 -22   -6.77   15.09
   2  -3 -21   -4.38   15.50
   2  -3 -20   12.09   16.54
   2  -3 -19   13.88   17.61
   2  -3 -18   15.35   21.67
   2  -3 -17    2.15    2.99
   2  -3 -17    7.75   16.91
   2  -3 -16    5.54    3.18
   2  -3 -16   24.04   19.62
   2  -3 -15   61.32   12.27
   2  -3 -15   57.56   27.44
   2  -3 -14    1.42    1.37
   2  -3 -14    5.12    2.78
   2  -3 -14    5.29    8.10
   2  -3 -13  324.03   46.31
   2  -3 -13  400.98   20.00
   2  -3 -13  346.46   48.49
   2  -3 -12    3.27    2.85
   2  -3 -12   -0.30   11.56
   2  -3 -11    1.21    1.46
   2  -3 -11    0.59    1.86
   2  -3 -11   20.31   20.35
   2  -3 -10   60.84   14.79
   2  -3 -10   69.31   19.80
   2  -3  -9   35.96    8.44
   2  -3  -9   27.02   15.14
   2  -3  -8   16.35    5.84
   2  -3  -8   11.68   15.17
  -2   3   8   13.98    4.76
   2  -3  -7  135.02   22.47
   2  -3  -7  108.46   22.84
  -2   3   7  127.04   19.76
   2  -3  -6  128.24   18.37
   2  -3  -6  165.19   29.02
  -2   3   6  142.74   22.72
   2  -3  -5   -4.20   11.42
  -2   3   5    1.13    1.32
  -2   3   5    0.06    3.92
   2  -3  -4  242.58   22.99
   2  -3  -4  203.52   21.05
  -2   3   4  241.44   18.74
  -2   3   4  207.88   19.31
   2  -3  -3  102.94   12.59
   2  -3  -3   82.64   18.90
  -2   3   3   94.01   10.47
  -2   3   3   95.28   16.58
   2  -3  -2    4.49    3.80
   2  -3  -2   16.62   13.91
  -2   3   2    3.44    2.66
  -2   3   2    0.13    6.42
   2  -3  -1  388.54   28.47
   2  -3  -1  484.80   34.35
  -2   3   1  407.94   29.67
  -2   3   1  527.97   21.43
   2  -3   0  188.93   15.66
   2  -3   0  123.04   21.13
  -2   3   0  209.29   18.56
  -2   3   0  208.85   23.25
   2  -3   1   53.51    7.01
  -2   3  -1   63.65    8.48
  -2   3  -1   78.25    9.48
  -2   3  -1   51.89    7.99
   2  -3   2 1080.91   20.16
   2  -3   2 1001.32   30.71
  -2   3  -2 1088.05   18.20
  -2   3  -2 1135.51   36.83
   2  -3   3  951.91   17.18
   2  -3   3 1010.43   23.40
  -2   3  -3  885.69   15.33
  -2   3  -3  894.85   24.42
   2  -3   4 2179.98   34.75
   2  -3   4 2204.67   34.07
  -2   3  -4 2273.70   36.03
   2  -3   5   54.21   21.16
   2  -3   5   51.85   11.71
  -2   3  -5   43.99   11.73
  -2   3  -5   59.52   19.77
   2  -3   6   35.00   17.67
   2  -3   6   25.74   13.27
  -2   3  -6   30.55   13.74
  -2   3  -6   29.99   14.61
   2  -3   7   -0.05    3.48
   2  -3   7    1.85    2.21
  -2   3  -7    0.99    1.90
  -2   3  -7   -4.04    5.32
   2  -3   8  151.48   25.19
  -2   3  -8  149.03   23.03
  -2   3  -8  238.58   32.95
   2  -3   9    0.99    4.15
  -2   3  -9    2.05    1.89
  -2   3  -9   -3.35    5.54
   2  -3  10    5.76    3.77
  -2   3 -10   12.60    6.05
   2  -3  11   20.57    8.70
  -2   3 -11   26.37   10.94
   2  -3  12   11.05    7.17
  -2   3 -12   12.23    9.60
   2  -3  13   -0.77    3.21
  -2   3 -13   -1.64    7.24
  -2   3 -14    0.54    5.43
  -2   3 -15   -3.72    9.08
   2  -3  16    1.23    1.97
  -2   3 -16    7.15   10.69
  -2   3 -17   17.70    8.88
  -2   3 -18    9.94    9.74
  -2   3 -19    9.73   10.62
  -2   3 -20    1.27   10.81
  -2   3 -21    0.39   10.97
  -2   3 -22    2.08    8.96
   2  -2 -22   19.69   18.50
   2  -2 -21    6.64   17.27
   2  -2 -20    2.47   17.10
   2  -2 -19    7.39   13.50
   2  -2 -18   17.99    9.04
   2  -2 -17    1.25    2.21
   2  -2 -17   10.36   17.17
   2  -2 -16   38.14   14.99
   2  -2 -16   65.07   25.86
   2  -2 -15    9.63    7.57
   2  -2 -15    7.21   13.12
   2  -2 -14   79.50   18.70
   2  -2 -14   55.88   25.07
   2  -2 -13    1.92    1.18
   2  -2 -13    2.14    2.40
   2  -2 -13   -3.14    9.71
   2  -2 -12   -0.18    0.95
   2  -2 -12   -0.17    1.88
   2  -2 -12   -3.68    9.27
   2  -2 -11   57.98   16.04
   2  -2 -11   49.67   28.18
   2  -2 -10   21.04    9.76
   2  -2 -10   24.91   17.66
   2  -2  -9   -0.39    2.13
   2  -2  -9   -4.42   11.60
   2  -2  -8  419.16   25.71
   2  -2  -8  355.37   31.53
   2  -2  -7  435.49   36.72
   2  -2  -7  190.94   26.12
  -2   2   7  441.73   39.17
   2  -2  -6   78.14   11.98
   2  -2  -6   88.41   22.33
  -2   2   6   69.77   29.84
   2  -2  -5  127.23   22.97
  -2   2   5  130.52   13.55
  -2   2   5  108.79   13.73
   2  -2  -4    2.06    1.37
   2  -2  -4  -11.01   11.80
  -2   2   4   -1.24    2.28
  -2   2   4   -2.78    9.67
   2  -2  -3  529.76   16.27
   2  -2  -3  332.02   30.61
  -2   2   3  373.50   27.42
  -2   2   3  351.22   30.79
   2  -2  -2 1242.98   20.19
   2  -2  -2 1326.48   28.15
  -2   2   2 1202.75   19.91
  -2   2   2 1444.76   32.33
   2  -2   1  103.98   15.79
   2  -2   1   82.93   12.23
  -2   2  -1  108.70   20.20
  -2   2  -1  125.53   22.89
   2  -2   3 1874.37   33.04
   2  -2   3 1852.43   30.25
  -2   2  -3 1932.59   30.62
   2  -2   4   22.22   12.30
   2  -2   4   19.20    8.26
  -2   2  -4   27.97   12.71
  -2   2  -4   19.81    9.21
   2  -2   5  550.43   12.51
   2  -2   5  549.74   15.10
  -2   2  -5  589.93   12.19
  -2   2  -5  470.62   18.11
   2  -2   6   51.14   14.80
  -2   2  -6   84.44   13.06
  -2   2  -6  118.13   19.32
   2  -2   7  647.92   43.52
  -2   2  -7  655.51   39.59
  -2   2  -7  705.71   53.76
   2  -2   8  156.48   24.37
  -2   2  -8  138.62   22.55
  -2   2  -8  158.39   29.66
   2  -2   9  564.69   39.36
  -2   2  -9  510.34   34.67
  -2   2  -9  630.28   49.94
   2  -2  10  158.30   16.66
  -2   2 -10  134.62   51.78
   2  -2  11   15.31    4.31
  -2   2 -11   35.09   13.98
   2  -2  12   10.91    7.36
  -2   2 -12    6.82    4.82
   2  -2  13   -1.49    2.63
  -2   2 -13   -2.25    8.08
  -2   2 -14   -7.08   10.50
  -2   2 -15  181.57   68.90
  -2   2 -16   15.62   13.99
  -2   2 -17    9.39   11.05
  -2   2 -18    4.20    4.73
  -2   2 -19    3.87   15.40
  -2   2 -20    5.64    7.79
  -2   2 -21   -6.57   10.17
  -2   2 -22    4.90    9.85
   2  -1 -22    9.37   13.71
   2  -1 -21    7.90   14.73
   2  -1 -20   10.08   18.72
   2  -1 -19    4.54    8.49
   2  -1 -18    1.08    6.71
   2  -1 -17    2.70    1.67
   2  -1 -17    9.23    9.58
   2  -1 -16   61.03   14.32
   2  -1 -15   -0.03    0.76
   2  -1 -15   -0.18    1.01
   2  -1 -15   -0.72   10.96
   2  -1 -14   73.13   10.85
   2  -1 -14  114.08   17.80
   2  -1 -14   85.25   32.94
   2  -1 -13    0.85    2.20
   2  -1 -13    1.45    4.45
   2  -1 -12   12.07    4.50
   2  -1 -12   12.64    8.36
   2  -1 -11   15.24    4.42
   2  -1 -11   13.09    9.36
   2  -1 -10  100.06   13.78
   2  -1 -10   97.02   14.77
   2  -1 -10   94.19   39.65
   2  -1  -9  485.74   28.97
   2  -1  -9  540.65   32.69
   2  -1  -9  384.61   46.11
   2  -1  -8  151.92   23.36
   2  -1  -8  119.97   50.54
   2  -1  -7  344.91   33.34
   2  -1  -7  267.22   60.39
  -2   1   7  323.35   29.34
   2  -1  -6   73.28   10.94
   2  -1  -6   51.97   16.46
  -2   1   6   41.19    7.35
   2  -1  -5  429.57   14.49
   2  -1  -5  329.89   26.92
  -2   1   5  365.74   28.86
   2  -1  -4   33.87   11.65
   2  -1  -4    1.57   11.94
  -2   1   4    1.94    1.41
  -2   1   4   -0.58    9.72
   2  -1  -3 1482.55   29.01
   2  -1  -3 1491.83   31.66
  -2   1   3 1484.26   22.46
  -2   1   3 1678.37   32.29
   2  -1  -2   44.22   13.02
   2  -1  -2   34.01   13.51
  -2   1   2   32.98   14.43
  -2   1   2   25.85   14.11
   2  -1  -1  523.09   10.81
   2  -1  -1  510.20   16.17
  -2   1   1  477.27    8.63
  -2   1   1  510.24   33.90
   2  -1   0  552.25    9.55
  -2   1   0  593.39   10.49
   2  -1   1    7.33    3.52
   2  -1   1    4.77    3.70
  -2   1  -1   13.37    6.30
  -2   1  -1    8.03    4.83
   2  -1   2 4391.80   66.34
   2  -1   3 1421.33   23.60
  -2   1  -3 1511.32   26.98
   2  -1   4   35.79   16.70
   2  -1   4   27.74   11.04
  -2   1  -4   33.53   11.72
  -2   1  -4   31.96   13.29
   2  -1   5  976.45   18.51
   2  -1   5  975.87   16.86
  -2   1  -5  940.75   16.60
   2  -1   6   46.11   14.99
   2  -1   6   45.72   15.15
  -2   1  -6   35.54   10.50
  -2   1  -6   79.42   25.37
   2  -1   7   78.50   16.84
   2  -1   7   66.75   17.88
  -2   1  -7   68.33    9.89
  -2   1  -7   75.87   26.76
   2  -1   8  532.94   33.09
  -2   1  -8  489.82   30.42
  -2   1  -8  526.49   40.07
   2  -1   9  142.96   22.87
  -2   1  -9  113.54   17.74
  -2   1  -9  124.48   23.33
   2  -1  10   36.12   12.76
  -2   1 -10   67.30   24.63
   2  -1  11   30.27   13.89
  -2   1 -11   53.76   20.65
   2  -1  12    2.38    2.82
  -2   1 -12   -2.70    7.82
  -2   1 -13   33.61   15.55
  -2   1 -14   17.15   16.54
  -2   1 -15   22.00    7.58
  -2   1 -15   26.61   12.00
  -2   1 -16    5.03    6.26
  -2   1 -17    2.12   10.63
  -2   1 -18    2.91    5.29
  -2   1 -19    8.75    4.55
  -2   1 -19   -3.72   11.07
  -2   1 -20   -5.20   11.29
  -2   1 -21    4.46    9.94
   2   0 -22    0.33   11.56
   2   0 -21    9.97   11.79
   2   0 -20    2.83    9.63
   2   0 -19    5.48    8.78
   2   0 -18    9.68   10.40
   2   0 -17    9.35    3.70
   2   0 -17   17.19   15.13
   2   0 -16   15.29    6.99
   2   0 -16    9.82    9.74
   2   0 -15  150.08   14.39
   2   0 -15  126.64   36.93
   2   0 -14    6.51    2.03
   2   0 -14   15.49    9.62
   2   0 -13    5.85    1.54
   2   0 -13   12.89   10.35
   2   0 -12    6.53    8.26
   2   0 -11    7.81    3.28
   2   0 -11    3.91    6.48
   2   0 -10   72.68   10.03
   2   0 -10   75.80   25.33
   2   0  -9  396.41   23.62
   2   0  -9  296.86   34.99
   2   0  -8  500.25   29.61
   2   0  -8  422.46   45.23
  -2   0   8  460.79   40.97
   2   0  -7   11.09   11.95
  -2   0   7    4.98    4.34
   2   0  -6   47.16    4.94
   2   0  -6   73.79   11.39
   2   0  -6   44.02   19.07
  -2   0   6   30.98   10.42
   2   0  -5   59.34   13.32
  -2   0   5   50.46    8.18
   2   0  -4  544.04   20.10
  -2   0   4  552.55   15.18
   2   0  -3 2520.19   45.51
   2   0  -2  311.36   28.80
   2   0  -2  249.60   21.39
  -2   0   2  277.88   20.43
  -2   0   2  242.42   21.54
   2   0  -1  803.01   12.78
   2   0  -1  733.18   16.38
  -2   0   1  733.83   12.63
  -2   0   1  707.40   17.91
   2   0   0  218.42   15.87
   2   0   0  231.59   16.81
  -2   0   0  223.64   16.47
  -2   0   0  256.57   20.30
   2   0   1 1562.76   25.06
   2   0   1 1688.45   25.59
   2   0   2 3362.96   51.24
   2   0   2 3110.44   46.38
  -2   0  -2 3341.04   49.96
  -2   0  -2 2945.79   45.12
   2   0   3  134.75    8.29
   2   0   3  120.93   15.72
  -2   0  -3  116.45   12.68
  -2   0  -3  116.17   20.91
   2   0   4  211.18   16.87
  -2   0  -4  123.93   13.02
   2   0   5   93.92   16.56
   2   0   5  105.78   14.21
  -2   0  -5  104.06   12.57
  -2   0  -5  101.72   21.23
   2   0   6   53.09   17.12
   2   0   6   46.08   15.65
  -2   0  -6   45.90   14.03
  -2   0  -6   55.83   20.68
   2   0   7    6.38    4.02
   2   0   7    4.45    3.65
  -2   0  -7    0.69    1.37
  -2   0  -7   -4.73    7.53
   2   0   8   85.72   16.47
  -2   0  -8   84.89   13.18
  -2   0  -8  116.12   39.37
   2   0   9   20.49    7.51
  -2   0  -9   31.68   12.37
  -2   0 -10    4.10    4.13
  -2   0 -11   11.49    9.86
  -2   0 -12    1.59    2.67
  -2   0 -12    4.20    3.48
  -2   0 -13   12.11    7.81
  -2   0 -13   24.21   16.16
  -2   0 -14   18.15    8.69
  -2   0 -14   25.07   11.38
  -2   0 -15   -4.99   11.42
  -2   0 -16    1.70    3.01
  -2   0 -16    3.32   12.27
  -2   0 -17    2.86    3.25
  -2   0 -17    4.32    6.86
  -2   0 -18   24.89   11.60
  -2   0 -18   31.24   22.09
  -2   0 -19    2.85    3.24
  -2   0 -19    2.63   13.09
  -2   0 -20   13.14   12.85
  -2   0 -21   -8.55   12.25
   2   1 -23   10.61    9.72
   2   1 -22    9.69    7.83
   2   1 -21    8.30    6.80
   2   1 -20    7.68   14.26
   2   1 -19   -5.78   10.29
   2   1 -18   10.17    7.55
   2   1 -17    0.04   12.99
   2   1 -16   25.52   12.71
   2   1 -15   70.14   13.20
   2   1 -15   85.91   34.94
   2   1 -14   15.26    3.76
   2   1 -14   20.14    6.66
   2   1 -14   30.35   16.30
   2   1 -13   -0.28    0.81
   2   1 -13    1.04    1.20
   2   1 -13   12.70   10.50
   2   1 -12   24.70    4.24
   2   1 -12   33.39   15.33
   2   1 -11   36.06    6.86
   2   1 -11   43.58   17.26
   2   1 -10  116.70   16.25
   2   1 -10  102.56   35.35
   2   1  -9   12.77    4.39
   2   1  -9    8.19    6.39
   2   1  -8  449.51   37.10
   2   1  -8  397.45   39.18
  -2  -1   8  441.85   50.19
   2   1  -7   21.34    7.60
   2   1  -7   18.98   11.00
  -2  -1   7   15.27    7.14
   2   1  -6  994.63   14.94
   2   1  -6  996.84   25.56
  -2  -1   6 1035.80   21.47
   2   1  -5  143.36   14.59
  -2  -1   5  115.34   11.43
  -2  -1   5  165.57   20.69
   2   1  -4   65.47   23.66
  -2  -1   4   46.24    5.50
  -2  -1   4   60.07   11.74
   2   1  -3  374.01   29.18
  -2  -1   3  349.53   25.84
   2   1  -2   48.77   14.67
  -2  -1   2   30.52   10.60
  -2  -1   2   31.53   10.63
  -2  -1   1   15.01    8.63
  -2  -1   1   13.41    5.94
  -2  -1   0 1606.18   28.41
   2   1   1 1361.99   24.81
  -2  -1  -1 1244.12   20.46
  -2  -1  -1 1240.53   22.54
   2   1   2 5523.02   97.62
  -2  -1  -2 5560.50   82.20
  -2  -1  -2 5626.73   16.85
  -2  -1  -3  385.24   27.91
   2   1   4 1263.51   20.77
   2   1   5   -1.24    2.46
  -2  -1  -5    1.44    1.60
  -2  -1  -5   -0.72    4.78
   2   1   6   51.43   17.49
  -2  -1  -6   50.25   12.49
  -2  -1  -6   57.59   22.11
  -2  -1  -6   59.19   13.32
  -2  -1  -7   73.24   15.30
  -2  -1  -7  179.22   30.76
  -2  -1  -7    3.96   28.91
  -2  -1  -8    0.75    1.89
  -2  -1  -8   -0.25    3.03
  -2  -1  -8    3.31    4.54
  -2  -1  -9  252.89   22.65
  -2  -1 -10   85.26   13.42
  -2  -1 -10  102.77   23.89
  -2  -1 -11   -1.98    7.85
  -2  -1 -12   48.84   16.21
  -2  -1 -12   38.27   17.13
  -2  -1 -13   72.51   18.69
  -2  -1 -13   84.56   29.10
  -2  -1 -14   41.04   11.08
  -2  -1 -14   26.86   16.24
  -2  -1 -15   52.02   16.46
  -2  -1 -15   38.48   17.00
  -2  -1 -16    2.32    3.68
  -2  -1 -16    6.48   16.58
  -2  -1 -17    9.19    4.03
  -2  -1 -17   17.53   15.20
  -2  -1 -18    5.43    2.84
  -2  -1 -18    6.29   11.89
  -2  -1 -19    9.76    4.01
  -2  -1 -19    6.02    8.87
  -2  -1 -20   15.95    9.65
  -2  -1 -21   13.22   13.72
   2   2 -23    5.59    5.72
   2   2 -22    8.81    6.56
   2   2 -21    6.00    7.79
   2   2 -20    4.98   12.13
   2   2 -19   10.61   11.05
   2   2 -18   12.83    7.79
   2   2 -17    5.90    8.17
   2   2 -16   10.42    9.85
   2   2 -15   57.62   12.83
   2   2 -15   86.14   38.06
   2   2 -14    3.97    1.43
   2   2 -14   11.29    8.62
   2   2 -13    2.90    1.78
   2   2 -13    6.05   11.63
   2   2 -12   14.72    5.27
   2   2 -12    8.54    8.78
   2   2 -11    2.15    1.27
   2   2 -11   -1.21    7.51
   2   2 -10   20.86    6.61
   2   2 -10    9.15   10.30
  -2  -2  10   13.87    3.77
   2   2  -9    4.42    2.11
   2   2  -9    5.87    7.44
  -2  -2   9    5.56    3.44
   2   2  -8  280.33   16.91
   2   2  -8  234.94   38.70
  -2  -2   8  267.76   22.08
   2   2  -7   41.65    7.29
  -2  -2   7   59.49   17.11
   2   2  -6  281.77   20.19
   2   2  -6  416.74   32.38
  -2  -2   6  329.69   23.59
  -2  -2   6  433.01   10.90
   2   2  -5   91.37   11.46
  -2  -2   5  115.63   12.34
  -2  -2   5  113.76   13.59
   2   2  -4   26.56    7.86
   2   2  -4   50.77   15.64
  -2  -2   4   28.56    8.23
  -2  -2   4   54.35   13.21
   2   2  -3  347.36   30.84
  -2  -2   3  301.67   21.95
  -2  -2   3  301.71   22.68
   2   2  -1 6084.01   18.71
   2   2   0 1885.42   28.15
   2   2   0 1817.22   28.41
  -2  -2   0 1628.83   25.03
  -2  -2   0 1717.32   27.13
   2   2   1 2802.45   41.94
   2   2   1 2797.44   43.17
  -2  -2  -1 3038.69   46.66
  -2  -2  -1 2889.06   44.63
   2   2   2 1560.55   25.60
  -2  -2  -2 1700.44   29.10
  -2  -2  -2 1576.94   32.58
   2   2   3 2312.40   72.65
  -2  -2  -3 2032.69   33.26
  -2  -2  -3 2421.75   47.00
   2   2   4   24.17   11.60
  -2  -2  -4   35.43   14.82
  -2  -2  -4   18.13   11.09
  -2  -2  -4   27.85    9.46
   2   2   5   -1.27    3.06
  -2  -2  -5    1.50    2.33
  -2  -2  -5    1.31    6.66
  -2  -2  -5    1.67    2.78
   2   2   6   25.71   10.01
  -2  -2  -6  144.30   30.57
  -2  -2  -6   32.26   16.49
  -2  -2  -6   81.33   13.46
  -2  -2  -7   44.30   11.19
  -2  -2  -7   74.80   20.01
  -2  -2  -7   87.76   23.85
  -2  -2  -8    5.25    4.24
  -2  -2  -8   -0.35    5.54
  -2  -2  -9   38.13    9.11
  -2  -2  -9   37.07   14.22
  -2  -2 -10    7.50    4.28
  -2  -2 -10    3.21    8.44
  -2  -2 -11   68.78   19.15
  -2  -2 -11   81.23   25.87
  -2  -2 -12    8.57    4.49
  -2  -2 -12   11.77    8.16
  -2  -2 -13    6.06    5.54
  -2  -2 -13    4.41    4.33
  -2  -2 -14    8.10    3.98
  -2  -2 -14    5.33   10.09
  -2  -2 -15    2.22    3.45
  -2  -2 -15    1.05    9.79
  -2  -2 -16    2.22    1.73
  -2  -2 -16   -1.98   11.15
  -2  -2 -17   25.92   10.43
  -2  -2 -17   14.82    7.97
  -2  -2 -18    8.56    5.39
  -2  -2 -18   10.64    9.17
  -2  -2 -19    4.76    2.16
  -2  -2 -19   10.56    9.70
  -2  -2 -20   10.13    8.84
  -2  -2 -21    3.81   14.21
   2   3 -23    8.11   11.04
   2   3 -22    7.64    7.62
   2   3 -21    3.92    5.57
   2   3 -20    2.34    5.10
   2   3 -19    5.66    7.04
   2   3 -18    1.44   12.76
   2   3 -17   10.63    9.62
   2   3 -16    8.65   12.17
   2   3 -15    5.12    1.41
   2   3 -15   -0.30    9.27
   2   3 -14    3.68    1.37
   2   3 -14    0.21    7.96
   2   3 -13    1.80    1.53
   2   3 -13    2.58    7.05
   2   3 -12   -0.29    0.95
   2   3 -12    4.99    5.56
  -2  -3  12    0.27    1.07
   2   3 -11   33.22    8.21
   2   3 -11   38.08   20.75
   2   3 -10    0.86    0.82
   2   3 -10    4.74    6.52
  -2  -3  10    0.66    1.51
   2   3  -9   33.95    6.13
   2   3  -9   37.93   11.84
  -2  -3   9   40.21   10.54
  -2  -3   9   33.17   12.09
   2   3  -8    8.68    3.35
   2   3  -8    5.59    5.51
  -2  -3   8    4.19    2.16
  -2  -3   8    4.00    3.11
   2   3  -7  137.29   19.72
  -2  -3   7  126.90   18.40
  -2  -3   7  150.22   28.94
   2   3  -6   -0.67    1.62
  -2  -3   6   -0.12    2.00
  -2  -3   6    1.27    2.44
   2   3  -5  135.91    3.88
  -2  -3   5  147.52   12.21
  -2  -3   5  150.24   14.21
   2   3  -4   30.54    8.37
  -2  -3   4   32.45    9.11
  -2  -3   4   46.62    8.31
   2   3  -3  272.36   20.17
  -2  -3   3  380.01   27.72
  -2  -3   3  300.38   21.53
  -2  -3   2  943.01   18.99
   2   3  -1   22.74    7.24
  -2  -3   1   39.08   14.30
   2   3   0   24.07    8.71
  -2  -3   0   57.72    8.89
  -2  -3   0   18.24    7.13
   2   3   1  382.20   28.40
  -2  -3  -1  375.24   27.78
  -2  -3  -1  296.89   22.25
   2   3   2 1140.20   19.69
  -2  -3  -2 1130.00   21.09
  -2  -3  -2 1177.94   30.63
   2   3   3    6.09    4.41
  -2  -3  -3    5.72    3.03
  -2  -3  -3    2.39    4.48
   2   3   4    1.29    3.15
  -2  -3  -4    6.16    4.78
  -2  -3  -4   -0.58    5.57
  -2  -3  -5  288.87   36.51
  -2  -3  -5  188.24   30.73
  -2  -3  -6  212.24   32.63
  -2  -3  -6  197.47   32.62
  -2  -3  -8   13.87    5.11
  -2  -3  -8   13.18    8.09
  -2  -3  -9    3.35    4.18
  -2  -3 -10    9.51    5.03
  -2  -3 -10   -7.58    8.57
  -2  -3 -11   21.69    8.92
  -2  -3 -11   12.85   13.00
  -2  -3 -12  533.38   20.22
  -2  -3 -13   17.03    9.51
  -2  -3 -13    5.29    9.15
  -2  -3 -14   53.19   12.96
  -2  -3 -14   28.64   14.81
  -2  -3 -15   24.73    7.61
  -2  -3 -15   30.84   20.45
  -2  -3 -16    8.98    5.40
  -2  -3 -16   14.28   12.61
  -2  -3 -17   -5.15   13.17
  -2  -3 -18    0.23    1.66
  -2  -3 -18    0.75    7.64
  -2  -3 -19    1.55    3.74
  -2  -3 -19    6.89    7.26
  -2  -3 -20   12.90    7.94
   2   4 -23    5.33    6.37
   2   4 -22    3.62    5.40
   2   4 -21    5.10    5.47
   2   4 -20    2.65    5.78
   2   4 -19    9.20    7.24
   2   4 -18    3.44    7.72
   2   4 -17   13.64   10.90
   2   4 -16    0.30    7.92
   2   4 -15   12.15    7.67
   2   4 -15    5.04    8.81
   2   4 -14    1.12    0.85
   2   4 -14    7.17    5.77
  -2  -4  14    2.42    1.36
   2   4 -13    1.02    0.95
   2   4 -13    0.51    4.40
   2   4 -12   15.68    6.06
   2   4 -12   27.70   12.90
   2   4 -11   27.73    7.35
   2   4 -11   31.66   12.56
  -2  -4  11   36.85    9.58
   2   4 -10    9.15    3.64
   2   4 -10   16.75    6.86
  -2  -4  10   12.58    3.82
   2   4  -9  243.17   17.64
   2   4  -9  215.74   18.52
  -2  -4   9  242.21   17.76
  -2  -4   9  213.19   16.06
   2   4  -8  352.12   22.54
   2   4  -8  372.10   29.86
  -2  -4   8  314.41   19.53
  -2  -4   8  330.93   21.08
   2   4  -7   23.50    7.19
   2   4  -7   21.23    9.94
  -2  -4   7   28.54   10.39
  -2  -4   7   15.02    6.49
   2   4  -6   56.33   13.21
   2   4  -6   42.24   12.15
  -2  -4   6   42.04   11.90
  -2  -4   6   44.15   15.21
   2   4  -5   27.36   11.71
   2   4  -5   20.76    8.13
  -2  -4   5   23.41   10.70
  -2  -4   5   23.77   10.06
  -2  -4   4 2023.73   34.82
  -2  -4   3 1218.39   23.28
   2   4  -2  281.18   20.58
  -2  -4   2  290.73   21.79
   2   4  -1   12.71    5.22
  -2  -4   1   16.42    7.36
   2   4   0  472.14   15.18
  -2  -4   0  539.79   11.62
   2   4   1   44.76    7.96
   2   4   1   54.87   11.17
  -2  -4  -1   55.46   14.01
  -2  -4  -1   53.49   18.87
   2   4   2   16.51    7.81
   2   4   2   19.39    9.20
  -2  -4  -2   16.46    9.85
  -2  -4  -2   21.07   10.10
   2   4   3   74.82   12.00
   2   4   3   74.58   11.74
  -2  -4  -3   61.45   14.16
  -2  -4  -3   69.37   13.56
   2   4   4  280.90   26.72
   2   4   4  286.58   19.23
  -2  -4  -4  196.31   31.93
  -2  -4  -4  270.18   26.73
   2   4   5  199.68   31.73
  -2  -4  -5  158.74   27.84
  -2  -4  -5  159.25   27.22
   2   4   6   22.16    7.88
  -2  -4  -6   35.86    9.86
  -2  -4  -6   24.78    8.99
  -2  -4  -7   -0.39    3.64
  -2  -4  -7    6.10    8.26
  -2  -4  -8   12.70    4.73
  -2  -4  -8   10.79    6.46
  -2  -4  -9    3.76    4.65
  -2  -4  -9    6.97    6.74
  -2  -4 -10   17.53    7.83
  -2  -4 -10   13.28   10.04
  -2  -4 -11   50.21   16.69
  -2  -4 -11   41.99   15.51
  -2  -4 -12   16.58    9.71
  -2  -4 -12   14.95   10.31
  -2  -4 -13   25.57   11.66
  -2  -4 -14   -0.31    3.53
  -2  -4 -14   -2.24   10.86
  -2  -4 -15    4.11    4.04
  -2  -4 -15   12.22    7.52
  -2  -4 -16    2.16    3.56
  -2  -4 -16   -2.07   11.09
  -2  -4 -17    4.00    2.38
  -2  -4 -17   13.48   17.42
  -2  -4 -18    1.36    2.24
  -2  -4 -18    3.07   13.15
  -2  -4 -19    3.86    3.25
  -2  -4 -19    8.46    8.76
  -2  -4 -20    3.73    4.82
   2   5 -23    3.71    8.63
   2   5 -22    6.12    4.68
   2   5 -21   -2.09   10.40
   2   5 -20    2.66    6.80
   2   5 -19    5.61    6.33
   2   5 -18   -0.26    8.52
   2   5 -17   10.94    8.51
   2   5 -16   43.81   23.69
  -2  -5  16   54.57   12.70
   2   5 -15    3.22    1.72
   2   5 -15   11.71   11.69
   2   5 -14    9.48    4.90
   2   5 -14   19.21   14.83
   2   5 -13   18.78    8.66
  -2  -5  13    6.61    2.17
   2   5 -12    2.33    1.97
   2   5 -12   -0.88    5.77
  -2  -5  12    0.16    0.85
   2   5 -11    1.66    1.87
   2   5 -11   -0.02    5.01
  -2  -5  11    2.82    1.28
   2   5 -10   62.48   15.82
   2   5 -10   53.98   19.29
  -2  -5  10   73.54   12.82
   2   5  -9   33.43    6.88
   2   5  -9   52.18   17.93
  -2  -5   9   28.68   10.67
  -2  -5   9   17.10    7.79
   2   5  -8  123.25   18.24
   2   5  -8   87.25   16.87
  -2  -5   8  124.60   20.30
  -2  -5   8   94.89   16.14
   2   5  -7  313.88   22.01
   2   5  -7  296.88   27.22
  -2  -5   7  299.89   19.69
  -2  -5   7  272.24   17.19
   2   5  -6  296.70   18.46
   2   5  -6  246.13   17.05
  -2  -5   6  320.95   24.80
  -2  -5   6  291.04   18.24
   2   5  -5  496.73   43.13
   2   5  -5  454.93   41.04
  -2  -5   5  487.27   41.44
  -2  -5   5  527.22   44.46
   2   5  -4   13.05    5.18
  -2  -5   4    6.52    9.18
  -2  -5   4    3.99    1.89
   2   5  -3   86.50   16.04
   2   5  -3   -2.68    3.07
  -2  -5   3  103.56   20.81
   2   5  -2   -5.45    3.51
   2   5  -2   16.54    7.10
   2   5  -2    8.32    3.46
  -2  -5   2   22.06    9.95
   2   5  -1   71.13   12.35
   2   5  -1   95.72   18.81
  -2  -5   1  110.56   21.12
  -2  -5   1  107.26   19.65
   2   5   0   37.08   10.69
   2   5   0   39.21   11.47
  -2  -5   0   32.94   13.71
  -2  -5   0   47.96   11.42
   2   5   1    1.75    1.16
   2   5   1    1.49    2.76
  -2  -5  -1   -3.07    4.77
  -2  -5  -1    2.52    2.40
   2   5   2   33.37   16.17
   2   5   2   17.52    7.40
  -2  -5  -2   12.92   10.48
  -2  -5  -2   16.41    8.93
   2   5   3  263.05   19.25
  -2  -5  -3  247.42   25.23
  -2  -5  -3  186.74   39.86
   2   5   4   69.44   19.79
  -2  -5  -4   83.46   20.27
  -2  -5  -4   78.10   26.62
   2   5   5  514.10   37.71
  -2  -5  -5  536.62   37.80
  -2  -5  -5  467.61   35.96
  -2  -5  -6    4.46    4.23
  -2  -5  -6    6.56    5.99
  -2  -5  -7   25.60    7.56
  -2  -5  -7   25.95   13.93
  -2  -5  -8    2.52    2.59
  -2  -5  -8    3.94    4.46
  -2  -5  -9   21.11   10.43
  -2  -5  -9   37.18   17.43
  -2  -5 -10   18.17    7.90
  -2  -5 -10   16.19   12.95
  -2  -5 -11   -0.78    4.13
  -2  -5 -11    0.25    9.87
  -2  -5 -12   40.30   14.08
  -2  -5 -12   21.86   12.07
  -2  -5 -13   15.42    6.10
  -2  -5 -13   10.45    7.98
  -2  -5 -14    3.60    3.15
  -2  -5 -14   -4.80   10.99
  -2  -5 -15    7.13    4.16
  -2  -5 -15    3.45    4.91
  -2  -5 -16    5.00    3.88
  -2  -5 -16    4.86    7.19
  -2  -5 -17    6.46    2.68
  -2  -5 -17   -1.74   10.48
  -2  -5 -18    4.44    4.53
  -2  -5 -18    7.18   11.19
  -2  -5 -19   12.40   10.32
  -2  -5 -19   16.75   19.93
   2   6 -22    6.87   11.75
   2   6 -21    3.83    7.67
   2   6 -20    1.68    5.73
   2   6 -19    4.72   10.02
   2   6 -18   12.74   10.61
   2   6 -17    7.04    4.36
   2   6 -16   23.50   13.57
   2   6 -15   24.64   13.56
   2   6 -14    9.12    4.99
  -2  -6  14   17.98    9.29
   2   6 -13   27.99   12.69
   2   6 -13   40.90   19.11
  -2  -6  13   55.93   18.60
   2   6 -12   16.00    7.91
   2   6 -12   21.87   13.87
  -2  -6  12   33.25   13.90
   2   6 -11    4.16    1.87
   2   6 -11    4.56    2.75
  -2  -6  11    2.21    1.70
   2   6 -10    2.95    1.48
   2   6 -10   13.04    6.23
  -2  -6  10    2.86    1.43
   2   6  -9   -0.33    1.71
   2   6  -9    1.46    3.37
  -2  -6   9    2.20    1.55
  -2  -6   9    1.07    0.98
   2   6  -8    0.36    1.00
   2   6  -8    2.42    2.71
  -2  -6   8    1.86    1.61
  -2  -6   8    0.40    1.01
   2   6  -7  205.23   18.42
   2   6  -7  166.67   13.04
  -2  -6   7  210.61   25.16
  -2  -6   7  176.06   12.68
   2   6  -6  151.53   24.55
   2   6  -6  167.34   27.27
  -2  -6   6  163.22   25.94
  -2  -6   6  161.79   27.73
   2   6  -5  154.12   24.39
   2   6  -5  131.12   20.72
  -2  -6   5  167.68   27.77
  -2  -6   5  190.30   28.79
   2   6  -4    4.80    2.55
   2   6  -4   12.86    4.58
  -2  -6   4   10.51    5.00
   2   6  -3   -1.29    2.72
   2   6  -3   -2.35    2.55
   2   6  -3    1.07    1.94
  -2  -6   3   -1.07    3.94
   2   6  -2   -3.71    3.54
   2   6  -2    7.19    3.93
   2   6  -2    4.13    3.63
  -2  -6   2   11.66    4.50
   2   6  -1  248.76   16.90
  -2  -6   1  280.03   19.91
  -2  -6   1  361.14   25.61
   2   6   0   18.97    7.51
  -2  -6   0   24.71   10.21
  -2  -6   0   12.74    6.34
   2   6   1   49.27   11.79
  -2  -6  -1   58.33   16.68
  -2  -6  -1   49.11    9.86
   2   6   2   -0.34    2.72
  -2  -6  -2    2.07    5.23
  -2  -6  -2    7.48   11.05
   2   6   3    3.92    3.35
  -2  -6  -3    2.40    2.62
  -2  -6  -3    0.17    6.78
   2   6   4    4.00    2.90
  -2  -6  -4    7.39    5.01
  -2  -6  -4    3.83   10.63
   2   6   5  359.57   37.05
  -2  -6  -5  488.39   48.84
  -2  -6  -5  469.87   50.27
  -2  -6  -6  139.71   21.91
  -2  -6  -6  147.59   45.29
  -2  -6  -7    6.49    4.31
  -2  -6  -7   14.06    7.62
  -2  -6  -8   27.69   14.80
  -2  -6  -8   13.48   11.03
  -2  -6  -9   11.62    7.79
  -2  -6  -9    2.07    5.36
  -2  -6 -10    8.83    5.92
  -2  -6 -10    8.85    9.08
  -2  -6 -11   10.57    7.29
  -2  -6 -11   12.89   11.41
  -2  -6 -12   47.29   14.55
  -2  -6 -12   35.84   16.57
  -2  -6 -13    4.32    3.99
  -2  -6 -13   -4.45    8.81
  -2  -6 -14   13.21    5.87
  -2  -6 -14   -0.83   10.84
  -2  -6 -15    6.75    5.18
  -2  -6 -15    3.69   13.92
  -2  -6 -16    3.55    3.60
  -2  -6 -16    1.22   19.50
  -2  -6 -17    4.00    4.63
  -2  -6 -17   16.24   18.51
  -2  -6 -18    8.30    5.30
  -2  -6 -18   14.69    9.31
  -2  -6 -19    1.61    2.03
  -2  -6 -19   -4.78   13.80
   2   7 -22   -1.28    8.14
   2   7 -21    0.44    4.20
   2   7 -20    8.70   10.22
   2   7 -19   -1.50    6.84
   2   7 -18   -0.37    6.71
   2   7 -17    3.07    4.56
   2   7 -16    8.63    8.44
  -2  -7  16    2.61    2.09
   2   7 -15   27.30   13.21
  -2  -7  15   38.36   12.66
   2   7 -14    5.96    4.58
  -2  -7  14   19.52    9.97
   2   7 -13   28.91   15.83
  -2  -7  13   55.43   16.50
   2   7 -12    3.03    3.71
  -2  -7  12   12.11    7.07
   2   7 -11    0.05    1.28
   2   7 -11    1.42    2.91
  -2  -7  11    5.21    2.16
   2   7 -10   -0.26    1.16
   2   7 -10    2.79    2.24
  -2  -7  10    0.54    1.24
  -2  -7  10    0.96    0.86
   2   7  -9    0.50    1.74
   2   7  -9   -2.30    3.07
  -2  -7   9    1.05    1.09
  -2  -7   9    0.53    1.07
   2   7  -8   26.59    7.48
   2   7  -8   24.25    7.00
  -2  -7   8   38.14   11.16
  -2  -7   8   25.51    8.27
   2   7  -7   44.42   14.80
  -2  -7   7   66.00   20.49
  -2  -7   7   53.61   12.35
   2   7  -6   14.48    5.37
  -2  -7   6   31.20    9.94
  -2  -7   6   18.20    6.66
   2   7  -5    6.07    3.21
   2   7  -5    3.72    1.82
  -2  -7   5    7.34    4.40
   2   7  -4   13.75    4.51
   2   7  -4   20.39    6.16
  -2  -7   4   27.08   10.48
   2   7  -3   65.92   13.44
   2   7  -3  111.28   22.35
  -2  -7   3   65.18   11.57
   2   7  -2  145.58   22.88
   2   7  -2  131.73   24.59
  -2  -7   2  101.83   16.86
   2   7  -1   71.33   15.07
  -2  -7   1   79.31   13.59
  -2  -7   1   86.61   21.10
   2   7   0   11.88    4.72
  -2  -7   0   13.70    5.54
  -2  -7   0    8.93    5.63
   2   7   1   23.01    8.72
  -2  -7  -1   39.04   13.32
  -2  -7  -1   22.11    8.51
   2   7   2    8.66    4.71
  -2  -7  -2   16.54    7.73
  -2  -7  -2    7.01    5.60
  -2  -7  -3   70.14   14.44
  -2  -7  -3  149.82   18.71
   2   7   4  163.74   20.85
  -2  -7  -4  203.35   22.93
  -2  -7  -4  206.17   26.69
  -2  -7  -5   36.96   15.68
  -2  -7  -5   34.23   14.10
  -2  -7  -6    4.81    3.78
  -2  -7  -6    1.56    7.49
  -2  -7  -7   18.78    8.49
  -2  -7  -7   16.95   14.45
  -2  -7  -8    0.25    3.46
  -2  -7  -8   -5.14   10.23
  -2  -7  -9   -0.22    5.60
  -2  -7  -9   -1.91   10.43
  -2  -7 -10   33.80   20.68
  -2  -7 -10   21.91   12.83
  -2  -7 -11    8.08    5.26
  -2  -7 -11    9.71   11.95
  -2  -7 -12    5.80    5.90
  -2  -7 -12   17.51   17.56
  -2  -7 -13    4.36    2.87
  -2  -7 -13   -1.65    7.07
  -2  -7 -14    6.51    4.36
  -2  -7 -14    9.34    7.70
  -2  -7 -15   -0.31    4.70
  -2  -7 -15   16.40   18.79
  -2  -7 -16    6.75    5.19
  -2  -7 -16   -5.48   13.81
  -2  -7 -17    0.73    2.53
  -2  -7 -17   16.04   19.33
  -2  -7 -18   -1.04    3.65
  -2  -7 -18    2.50   11.64
   2   8 -22    5.63    7.23
   2   8 -21    6.55   12.58
   2   8 -20   10.57    9.22
   2   8 -19    6.10    9.59
   2   8 -18    6.09    4.71
   2   8 -17   10.15    9.87
   2   8 -16    0.36    3.97
  -2  -8  16    4.24    3.70
   2   8 -15    4.51    3.39
  -2  -8  15    1.43    2.02
   2   8 -14   35.34   19.48
  -2  -8  14   44.24   15.97
   2   8 -13    1.41    3.33
  -2  -8  13    9.71    5.85
   2   8 -12   57.64   23.42
  -2  -8  12   90.83   21.46
   2   8 -11    0.83    2.60
  -2  -8  11    0.91    1.64
   2   8 -10    1.24    2.33
  -2  -8  10   -0.08    2.30
  -2  -8  10    0.86    0.79
   2   8  -9    5.09    3.18
  -2  -8   9    5.46    2.94
  -2  -8   9    4.04    1.23
   2   8  -8   16.11    6.95
  -2  -8   8   27.74   10.03
  -2  -8   8   10.01    5.98
   2   8  -7    2.93    1.97
  -2  -8   7    2.81    1.75
  -2  -8   7    1.28    1.09
   2   8  -6   34.14   11.71
   2   8  -6   25.12    5.47
  -2  -8   6   51.08   17.01
   2   8  -5    1.80    1.57
   2   8  -5    0.29    0.78
  -2  -8   5   -1.19    3.03
   2   8  -4  230.65   27.79
   2   8  -4  276.15   26.69
  -2  -8   4  295.07   30.53
   2   8  -3   39.77    9.30
   2   8  -3   22.23    6.41
  -2  -8   3   20.17    8.76
   2   8  -2  162.16   21.56
   2   8  -2  194.46   13.96
  -2  -8   2  164.06   15.93
   2   8  -1   54.83   16.47
  -2  -8   1   67.49   18.76
  -2  -8   1   43.99   13.24
   2   8   0    5.50    3.58
  -2  -8   0   23.08    9.93
  -2  -8   0    7.01    5.44
   2   8   1   33.89   11.26
  -2  -8  -1   39.26   13.16
  -2  -8  -1   30.01   11.47
   2   8   2   13.75    5.28
  -2  -8  -2   71.76   13.52
  -2  -8  -2   16.44    8.22
   2   8   3    4.76    2.40
  -2  -8  -3    4.44    3.31
  -2  -8  -3    2.31    6.20
   2   8   4    5.96    2.86
  -2  -8  -4   10.61    5.55
  -2  -8  -4   12.88   12.98
  -2  -8  -5   19.88   16.97
  -2  -8  -5   26.62   15.77
  -2  -8  -6    8.62    3.15
  -2  -8  -6   19.94   11.00
  -2  -8  -7   -3.65    9.96
  -2  -8  -8   -2.33    5.01
  -2  -8  -8    1.16   10.24
  -2  -8  -9   12.15   10.37
  -2  -8  -9    0.31   11.05
  -2  -8 -10   22.80    9.24
  -2  -8 -10   46.15   21.28
  -2  -8 -11    9.21    7.35
  -2  -8 -11   12.92   11.11
  -2  -8 -12    3.85    5.07
  -2  -8 -12    2.81   12.69
  -2  -8 -13    1.01    2.28
  -2  -8 -13    3.38   13.86
  -2  -8 -14   -0.91    4.32
  -2  -8 -14   -8.89   11.98
  -2  -8 -15    7.37    4.63
  -2  -8 -15    4.52   13.01
  -2  -8 -16    2.77    3.00
  -2  -8 -16   11.39   13.53
  -2  -8 -17   12.24    5.44
  -2  -8 -17    9.87   10.61
   2   9 -21    5.83    8.88
   2   9 -20   -2.79    6.21
   2   9 -19    5.14    8.37
   2   9 -18   -2.42    6.46
   2   9 -17   -0.65    3.83
   2   9 -16   11.28    6.32
  -2  -9  16    8.22    3.96
   2   9 -15   12.81    8.88
  -2  -9  15    8.46    4.23
   2   9 -14    7.45    6.53
  -2  -9  14    3.90    2.29
   2   9 -13   11.14    6.70
  -2  -9  13    4.42    3.00
   2   9 -12   52.23   22.16
  -2  -9  12   79.66   15.37
   2   9 -11    2.82    1.71
  -2  -9  11    1.72    1.49
   2   9 -10   -0.05    3.35
  -2  -9  10    3.40    2.46
  -2  -9  10   -0.13    1.31
   2   9  -9   46.36   15.94
  -2  -9   9    2.89   10.68
   2   9  -8    1.93    3.01
  -2  -9   8    1.40    1.98
  -2  -9   8    1.85    1.60
   2   9  -7    1.21    0.98
   2   9  -7    0.91    1.50
  -2  -9   7    2.54    1.80
   2   9  -6    3.91    2.06
   2   9  -6    2.58    1.38
  -2  -9   6   -0.37    3.52
   2   9  -5    2.21    2.72
   2   9  -5    1.91    1.28
  -2  -9   5    5.81    3.10
   2   9  -4   23.49   10.44
   2   9  -4   23.27    7.69
  -2  -9   4   22.35   12.81
   2   9  -3    2.88    3.64
   2   9  -3    3.33    1.11
  -2  -9   3    3.49    3.39
   2   9  -2    0.91    2.72
   2   9  -2    2.38    1.28
  -2  -9   2    3.88    2.47
   2   9  -1    3.61    2.56
  -2  -9   1    3.25    3.39
  -2  -9   1    1.71    2.66
   2   9   0   14.79    7.04
  -2  -9   0   28.81   14.11
  -2  -9   0    8.12    5.74
  -2  -9  -1    4.33    4.11
  -2  -9  -1   17.44   14.81
   2   9   2    2.54    2.44
  -2  -9  -2    4.12    2.79
  -2  -9  -2   -0.91    5.68
   2   9   3   25.78   15.09
  -2  -9  -3   53.98   21.36
  -2  -9  -3   35.38   22.28
  -2  -9  -4   21.86   13.87
  -2  -9  -4    8.88   11.21
  -2  -9  -5   13.89    8.74
  -2  -9  -5   14.32   11.77
  -2  -9  -7   -1.30    5.18
  -2  -9  -7   -1.76    9.95
  -2  -9  -8   13.63    7.76
  -2  -9  -8    3.47   11.17
  -2  -9  -9    8.44    6.67
  -2  -9  -9   10.29   16.95
  -2  -9 -10    3.23    3.92
  -2  -9 -10    4.38   13.00
  -2  -9 -11    2.41    4.59
  -2  -9 -11   -2.04   14.96
  -2  -9 -12    4.97    2.77
  -2  -9 -12   13.81   15.60
  -2  -9 -13    2.60    5.28
  -2  -9 -13    4.89   18.75
  -2  -9 -14    1.89    3.44
  -2  -9 -14   14.13   21.52
  -2  -9 -15   -2.18    4.83
  -2  -9 -15    6.72   14.32
  -2  -9 -16   11.27    8.70
  -2  -9 -16    1.86   13.48
   2  10 -21    8.70    8.68
   2  10 -20    3.21    8.33
   2  10 -19    5.01    4.84
   2  10 -18    2.63    6.34
   2  10 -17    4.54    3.05
   2  10 -16    4.25    5.34
  -2 -10  16    0.27    1.05
   2  10 -15   -1.94    5.18
  -2 -10  15    1.88    1.99
   2  10 -14   13.57    5.25
  -2 -10  14    4.17    3.40
   2  10 -13    9.77    8.25
  -2 -10  13   20.21   10.08
   2  10 -12    9.40    3.60
  -2 -10  12   17.59    8.82
   2  10 -11    2.49    2.98
  -2 -10  11    5.48    2.22
   2  10 -10   95.75   25.72
  -2 -10  10   41.62   18.75
   2  10  -9    3.92    3.12
  -2 -10   9   -0.88    4.30
  -2 -10   9    0.81    0.97
   2  10  -8    1.40    1.36
   2  10  -8   -0.28    1.91
  -2 -10   8   -0.14    3.37
   2  10  -7    1.39    1.59
   2  10  -7    3.66    2.50
  -2 -10   7    2.46    1.81
   2  10  -6    2.07    2.92
   2  10  -6   -0.25    1.55
  -2 -10   6    0.63    2.77
   2  10  -5   10.12    6.87
   2  10  -5   30.92   11.80
  -2 -10   5    7.12    9.77
   2  10  -4   -0.61    1.99
   2  10  -4    4.53    2.36
  -2 -10   4   -1.31    4.00
   2  10  -3   55.57   12.74
   2  10  -3   83.04   18.44
  -2 -10   3   59.72   24.44
   2  10  -2   15.88    6.81
   2  10  -2   29.02   12.51
  -2 -10   2   13.58   10.09
   2  10  -1    2.85    2.45
  -2 -10   1    4.60    4.55
  -2 -10   1    4.54    2.20
   2  10   0    4.59    2.08
  -2 -10   0   11.05    7.75
  -2 -10   0   10.25    8.49
   2  10   1    3.34    2.66
  -2 -10  -1    3.06    3.74
  -2 -10  -1    4.46    3.09
   2  10   2    5.30    2.56
  -2 -10  -2    9.15    6.33
  -2 -10  -2    5.94    5.64
  -2 -10  -3   15.71    8.15
  -2 -10  -3   12.40   10.02
  -2 -10  -4   34.35   17.79
  -2 -10  -4   41.19   24.06
  -2 -10  -5   -0.80    4.54
  -2 -10  -5   -5.11    7.53
  -2 -10  -6   19.75   11.65
  -2 -10  -6   19.38   14.63
  -2 -10  -7    5.11    3.92
  -2 -10  -7   -2.08   10.22
  -2 -10  -8    3.41    5.25
  -2 -10  -8    0.33   10.65
  -2 -10  -9    1.86    3.44
  -2 -10  -9    0.28   12.92
  -2 -10 -10   15.73    5.73
  -2 -10 -10   32.67   22.46
  -2 -10 -11    6.13    5.12
  -2 -10 -11   -0.74   12.59
  -2 -10 -12    3.97    4.27
  -2 -10 -12    5.97   14.68
  -2 -10 -13    4.65    3.29
  -2 -10 -13   18.90   19.67
  -2 -10 -14   -0.57    4.56
  -2 -10 -14    4.35   13.11
  -2 -10 -15    2.32    3.11
  -2 -10 -15    0.13   13.38
   2  11 -20    8.32    8.92
   2  11 -19    5.07    7.16
   2  11 -18   -3.72    5.55
   2  11 -17    3.64    5.92
   2  11 -16   -0.01    4.40
  -2 -11  16    0.95    1.87
   2  11 -15    2.78    3.57
  -2 -11  15    2.58    2.72
   2  11 -14    1.02    2.78
  -2 -11  14    0.84    1.61
   2  11 -13    5.14    4.40
  -2 -11  13    7.54    4.08
   2  11 -12    2.51    4.04
  -2 -11  12    1.72    2.82
   2  11 -11    3.25    6.42
  -2 -11  11    1.52    2.23
   2  11 -10    8.63    5.26
  -2 -11  10   14.54    7.82
   2  11  -9    2.84    1.38
   2  11  -9    9.00    2.23
  -2 -11   9    9.29    6.55
   2  11  -8    2.39    1.95
   2  11  -8    5.36    1.92
  -2 -11   8    3.60    2.36
   2  11  -7   -0.17    2.07
   2  11  -7    6.94    2.56
  -2 -11   7    3.18    2.56
   2  11  -6    4.31    2.29
   2  11  -6   32.56   11.84
  -2 -11   6    6.42    3.23
   2  11  -5    0.35    0.99
  -2 -11   5    6.38    4.54
   2  11  -4    5.54    4.17
   2  11  -4   10.41    6.37
  -2 -11   4   14.34    9.13
   2  11  -3   54.14   15.35
   2  11  -3   59.03   19.95
  -2 -11   3   52.14   21.73
   2  11  -2  125.62   25.87
   2  11  -2  268.75   39.37
  -2 -11   2  239.90   37.96
   2  11  -1    5.97    3.14
  -2 -11   1   17.97    9.55
   2  11   0   69.19   16.28
  -2 -11   0  126.43   14.47
  -2 -11   0  102.80   25.02
   2  11   1   14.87    8.42
  -2 -11  -1   29.14   19.05
  -2 -11  -1   16.82   10.60
   2  11   2    4.44    2.01
  -2 -11  -2    3.50    3.23
  -2 -11  -2    7.32    3.60
  -2 -11  -3   25.89   11.82
  -2 -11  -3   22.16    9.96
  -2 -11  -4    7.72    4.96
  -2 -11  -4    1.93    4.13
  -2 -11  -5   -0.56    5.51
  -2 -11  -5    5.35   11.41
  -2 -11  -6   -1.44    5.77
  -2 -11  -6    3.02    4.47
  -2 -11  -7    8.29    5.88
  -2 -11  -7   12.00   14.58
  -2 -11  -8   14.34    7.57
  -2 -11  -8    2.03   11.75
  -2 -11  -9   11.31    6.24
  -2 -11  -9   12.67   17.86
  -2 -11 -10    1.77    2.49
  -2 -11 -10    4.01   11.01
  -2 -11 -11    4.53    2.56
  -2 -11 -11    3.07   13.32
  -2 -11 -12    3.16    3.42
  -2 -11 -12   14.67   18.06
  -2 -11 -13    1.62    3.60
  -2 -11 -13   -0.21   11.64
  -2 -11 -14    8.62    5.50
  -2 -11 -14   10.90   13.16
   2  12 -19    7.37    6.83
   2  12 -18    7.26    7.75
   2  12 -17   -0.43    2.35
   2  12 -16    5.47    5.90
  -2 -12  16   -0.32    2.98
   2  12 -15   -0.65    4.27
  -2 -12  15    2.39    1.77
   2  12 -14    3.96    3.82
  -2 -12  14   -0.20    3.61
   2  12 -13    4.55    4.44
  -2 -12  13    1.61    2.44
   2  12 -12    6.22    4.48
  -2 -12  12    6.11    2.67
   2  12 -11    8.16    4.13
  -2 -12  11    3.18    3.69
   2  12 -10    4.90    2.33
  -2 -12  10    3.92    2.43
   2  12  -9    3.79    1.92
  -2 -12   9    1.91    4.34
   2  12  -8    3.51    2.35
  -2 -12   8    6.96    4.66
   2  12  -7    1.58    3.05
   2  12  -7    4.83    2.13
  -2 -12   7    2.58    5.09
   2  12  -6   -0.29    1.83
   2  12  -6    0.11    1.68
  -2 -12   6   -1.03    4.35
  -2 -12   5   11.90    9.76
   2  12  -4   18.37    9.11
  -2 -12   4   45.31   13.46
   2  12  -3   23.97   13.84
   2  12  -3   38.96   12.55
  -2 -12   3   29.96   19.41
   2  12  -2    3.81    1.70
   2  12  -2    7.94    3.05
  -2 -12   2   10.36    9.10
   2  12  -1    4.31    2.49
   2  12  -1   23.75    5.92
  -2 -12   1   13.64    9.19
  -2 -12   0   72.33   18.77
  -2 -12   0   52.80   17.32
  -2 -12  -1  167.93   37.46
  -2 -12  -1  147.17   49.25
  -2 -12  -2   30.47   17.34
  -2 -12  -2   15.28    8.61
  -2 -12  -3    1.13    6.76
  -2 -12  -3    2.27    4.08
  -2 -12  -4    2.29    4.82
  -2 -12  -4    0.48    7.64
  -2 -12  -5    1.98    4.82
  -2 -12  -5    2.76    6.42
  -2 -12  -6   10.84    6.33
  -2 -12  -6   -1.99    9.13
  -2 -12  -7    5.25    3.83
  -2 -12  -7    0.58    9.02
  -2 -12  -8    0.50    2.27
  -2 -12  -8   -2.42    9.09
  -2 -12  -9    2.16    3.76
  -2 -12  -9   -6.88    9.45
  -2 -12 -10   11.00    5.59
  -2 -12 -10   24.90   19.77
  -2 -12 -11    7.69    6.62
  -2 -12 -11   11.62   18.74
  -2 -12 -12   -0.20    4.37
  -2 -12 -12    0.02   11.29
  -2 -12 -13    5.28    3.89
  -2 -12 -13    4.30    9.96
  -2 -13  16    0.73    2.09
  -2 -13  15    2.85    1.89
   2  13 -14    3.65    3.35
  -2 -13  14    1.38    3.20
   2  13 -13    3.79    2.85
  -2 -13  13    2.51    2.90
   2  13 -12    2.85    3.72
  -2 -13  12    5.89    2.67
   2  13 -11   -1.79    2.51
   2  13 -10   18.08    8.92
  -2 -13  10   36.44   12.63
   2  13  -9   81.39    6.95
  -2 -13   9  108.52   24.70
   2  13  -8    4.64    2.20
  -2 -13   8    0.20    2.79
   2  13  -7    3.87    1.74
  -2 -13   7    4.30    4.14
   2  13  -6   17.26    5.19
  -2 -13   6   25.32   15.39
  -2 -13   5   65.43   23.03
   2  13  -4   34.97   11.37
  -2 -13   4   36.20   17.46
   2  13  -3   12.38    2.35
  -2 -13   3   11.51    4.75
   2  13  -2   39.17   12.76
  -2 -13   2   27.06   14.61
   2  13  -1   61.49   15.72
  -2 -13   1   73.92   22.63
  -2 -13   0   -0.73    5.00
  -2 -13  -1   30.86   14.28
  -2 -13  -1    1.31    2.83
  -2 -13  -2   28.95   11.27
  -2 -13  -2   22.49   12.14
  -2 -13  -3    6.68    3.93
  -2 -13  -3    0.67    8.07
  -2 -13  -4    0.59    6.14
  -2 -13  -4    5.16    5.26
  -2 -13  -5    5.02    3.51
  -2 -13  -5    5.28    4.54
  -2 -13  -6    1.15    2.66
  -2 -13  -6   -0.06    7.83
  -2 -13  -7    2.92    3.96
  -2 -13  -7    3.96    4.08
  -2 -13  -8    1.83    6.48
  -2 -13  -8    8.79   10.19
  -2 -13  -9    2.61    6.60
  -2 -13  -9    5.01    8.86
  -2 -13 -10    2.23    3.19
  -2 -13 -10    5.82    7.34
  -2 -13 -11    1.82    3.87
  -2 -13 -11   -2.88   10.90
  -2 -13 -12    9.62    5.66
  -2 -13 -12    7.67   11.04
  -2 -14  16    3.31    3.28
  -2 -14  15    1.69    3.27
  -2 -14  14    2.76    3.10
  -2 -14  13   -0.90    3.13
  -2 -14  12    5.81    5.47
  -2 -14  10   -1.35    4.96
  -2 -14   9    6.32    4.34
  -2 -14   8    8.89    4.77
  -2 -14   7    1.53    3.01
  -2 -14   6    5.13    4.14
  -2 -14   5    5.62    3.06
   2  14  -4    6.12    2.00
  -2 -14   4   14.47    9.13
   2  14  -3   23.51    5.80
  -2 -14   3   41.48   16.49
   2  14  -2    2.38    2.55
  -2 -14   2   -0.12    5.86
   2  14  -1    1.87    2.67
  -2 -14   1    2.52    5.90
  -2 -14   0   -0.89    6.00
  -2 -14  -1   10.68    6.32
  -2 -14  -2   -1.16    4.93
  -2 -14  -3    2.54    3.47
  -2 -14  -4    2.69    5.21
  -2 -14  -5   -0.20    2.58
  -2 -14  -6    6.51    7.72
  -2 -14  -6    4.92    6.93
  -2 -14  -7   -1.49    5.22
  -2 -14  -8    0.14    2.48
  -2 -14  -9   -1.37    5.02
  -2 -14 -10    5.26    5.43
  -2 -15  15    2.19    3.18
  -2 -15  14    2.01    3.35
  -2 -15  13    1.96    3.43
  -2 -15  12    0.42    4.63
  -2 -15  11    8.34    5.61
  -2 -15  10    4.40    2.10
  -2 -15   9    2.46    5.63
  -2 -15   8    2.24    3.52
  -2 -15   7    5.99    3.95
  -2 -15   6   21.38   10.95
  -2 -15   5    6.39    5.51
  -2 -15   4    7.72    3.39
  -2 -15   3    1.27    3.26
  -2 -15   2   32.84   15.42
  -2 -15   1    7.47    7.12
  -2 -15   0    4.10    4.03
  -2 -15  -1    8.31    5.86
  -2 -15  -2    4.12    5.70
  -2 -15  -3    9.33    5.10
  -2 -15  -4   11.67    5.50
  -2 -15  -5    3.74    4.49
  -2 -15  -6    5.68    4.28
  -2 -15  -7    3.67    4.67
  -2 -15  -8    6.54    4.69
  -2 -15  -9    0.38    4.20
  -2 -16  14    0.93    1.55
  -2 -16  13    0.02    2.24
  -2 -16  12    2.73    3.09
  -2 -16  11    5.01    5.77
  -2 -16  10    3.91    4.28
  -2 -16   9   -3.67    5.00
  -2 -16   8    8.53    6.48
  -2 -16   7    5.46    3.78
  -2 -16   6   -2.55    5.10
  -2 -16   5   -2.86    4.90
  -2 -16   4   -1.39    5.47
  -2 -16   3   -1.36    6.05
  -2 -16   2   -0.55    5.82
  -2 -16   1   10.67    6.84
  -2 -16   0    1.85    3.88
  -2 -16  -1   -0.84    6.29
  -2 -16  -2    1.08    6.44
  -2 -16  -3    7.28    5.61
  -2 -16  -4   10.19    6.87
  -2 -16  -5    6.40    4.48
  -2 -16  -6    6.95    7.15
  -2 -16  -7    4.22    4.60
  -2 -17  12   -0.20    4.01
  -2 -17  11    4.42    3.21
  -2 -17  10    6.44    5.93
  -2 -17   9    2.64    3.33
  -2 -17   8    6.15    5.94
  -2 -17   7    4.39    4.08
  -2 -17   6    0.83    2.94
  -2 -17   5    3.82    4.68
  -2 -17   4    6.71    5.64
  -2 -17   3    5.23    5.79
  -2 -17   2    6.83    5.40
  -2 -17   1    2.52    2.60
  -2 -17   0    1.74    4.68
  -2 -17  -1   11.24    5.53
  -2 -17  -2    5.04    5.75
  -2 -17  -3    7.61    6.34
  -2 -17  -4    2.40    3.36
  -2 -18   9    9.88    5.72
  -2 -18   8    6.33    5.21
  -2 -18   7    0.48    2.46
  -2 -18   6    1.93    3.05
  -2 -18   5    4.76    4.28
  -2 -18   4    4.12    2.44
  -2 -18   3    1.04    2.96
  -2 -18   2    3.70    3.63
  -2 -18   1    7.99    6.14
  -2 -18   0    4.53    4.90
   3 -18  -4   -1.66    5.46
   3 -18  -3    2.34    4.49
   3 -18  -2    2.46    3.44
  -3  18   2    4.87    3.31
   3 -18  -1    3.22    3.22
  -3  18   1    3.49    2.69
   3 -18   0    6.26    5.94
  -3  18   0   -0.13    2.86
   3 -18   1   27.43   11.07
  -3  18  -1   15.82    4.86
   3 -18   2    6.18    4.59
  -3  18  -2    6.38    4.50
   3 -18   3    1.82    2.62
   3 -18   4   -0.27    5.54
   3 -18   5   -0.73    6.09
   3 -18   6    3.69    3.14
   3 -18   7   -2.25    4.74
   3 -18   8   -1.41    5.52
   3 -18   9   -0.65    5.86
   3 -17  -7    7.24    6.27
   3 -17  -7    8.98    9.20
   3 -17  -6    6.51    6.11
   3 -17  -6    2.28    8.66
   3 -17  -5   -1.13    4.89
   3 -17  -5    3.66    4.58
   3 -17  -4    3.00    3.16
   3 -17  -4   -0.28    5.24
   3 -17  -3   -1.25    4.60
   3 -17  -3    6.41    5.52
   3 -17  -2    7.96    5.73
  -3  17   2   -1.08    3.20
   3 -17  -1   -0.75    6.58
  -3  17   1    8.41    3.71
   3 -17   0   -3.26    6.45
  -3  17   0    5.68    3.82
   3 -17   1    2.30    5.58
  -3  17  -1    4.53    2.61
   3 -17   2    1.10    3.99
  -3  17  -2    4.74    3.61
   3 -17   3    5.40    4.75
   3 -17   4    5.51    3.54
   3 -17   5    4.79    4.17
   3 -17   6    0.94    3.05
   3 -17   7   -0.05    5.67
  -3  17  -7    1.76    2.64
   3 -17   8    2.15    3.55
  -3  17  -8    2.24    4.24
   3 -17   9    1.03    5.48
  -3  17  -9   -0.11    3.07
   3 -17  10   -1.09    5.96
  -3  17 -10   -0.19    2.85
   3 -17  11   -0.05    4.71
  -3  17 -11    1.73    3.81
   3 -17  12   -0.34    5.01
  -3  17 -12    4.25    2.43
   3 -16  -9    3.16    1.77
   3 -16  -9   15.56   12.79
   3 -16  -8    2.76    4.33
   3 -16  -8   10.50    6.35
   3 -16  -7    3.63    6.61
   3 -16  -7    0.17    5.89
   3 -16  -6   14.81    5.60
   3 -16  -6    5.92    6.07
   3 -16  -5    0.36    3.29
   3 -16  -5    7.10    8.47
   3 -16  -4    0.96    5.64
   3 -16  -4    1.39    7.03
   3 -16  -3    9.04    7.74
   3 -16  -3    4.53    6.57
   3 -16  -2    3.78    4.94
   3 -16  -1    3.51    6.24
  -3  16   1    2.26    2.70
   3 -16   0    1.48    5.23
  -3  16   0    1.10    2.76
   3 -16   1   -2.24    6.03
  -3  16  -1    7.78    3.65
   3 -16   2    4.57    2.95
  -3  16  -2    3.46    2.34
   3 -16   3    6.46    4.78
   3 -16   5   -5.20    5.88
   3 -16   6    5.11    5.61
  -3  16  -6   -1.97    2.92
   3 -16   7    1.45    8.16
   3 -16   8    0.46    3.29
  -3  16  -8    5.41    3.69
   3 -16   9    1.01    4.04
  -3  16  -9   -1.12    3.52
   3 -16  10   11.89    5.29
  -3  16 -10    4.20    4.61
   3 -16  11    0.71    2.89
  -3  16 -11    6.61    3.77
   3 -16  12    5.37    3.93
  -3  16 -12    6.05    5.33
   3 -16  13    3.59    3.21
  -3  16 -13    2.39    3.59
   3 -16  14    4.64    3.33
  -3  16 -14    7.84    3.59
   3 -15 -11    3.34    6.83
   3 -15 -11    8.99    8.31
   3 -15 -10   -0.74    4.61
   3 -15 -10    7.65   16.27
   3 -15  -9    5.42    5.63
   3 -15  -9   10.54   12.32
   3 -15  -8    3.34    4.66
   3 -15  -8    5.61    7.65
   3 -15  -7   -1.32    5.11
   3 -15  -7    0.54    6.72
   3 -15  -6    3.47    3.23
   3 -15  -6    9.51    7.48
   3 -15  -5    4.79    3.76
   3 -15  -5    8.96    8.16
   3 -15  -4   -0.16    5.37
   3 -15  -4   -0.15    9.74
   3 -15  -3    0.53    2.72
   3 -15  -3    1.80    3.64
   3 -15  -2   -0.38    4.28
   3 -15  -2   10.29    7.59
   3 -15  -1    9.55    5.33
   3 -15   0    5.79    4.36
  -3  15   0    4.95    4.24
   3 -15   1    5.47    3.84
  -3  15  -1    4.01    3.16
   3 -15   2   11.64    5.73
  -3  15  -2    4.18    3.77
   3 -15   3    1.95    3.66
   3 -15   4    0.43    3.17
   3 -15   5    3.37    5.89
   3 -15   6   29.87   12.31
   3 -15   7    4.38    3.74
   3 -15   8    2.62    5.40
  -3  15  -8    1.67    2.81
   3 -15   9    1.10    3.91
  -3  15  -9    3.79    3.03
   3 -15  10   -0.10    5.41
  -3  15 -10   -0.36    4.17
   3 -15  11    2.84    3.38
  -3  15 -11    3.97    4.69
   3 -15  12    5.44    3.95
  -3  15 -12   11.51    5.63
   3 -15  13    2.56    2.82
  -3  15 -13   -1.01    4.44
   3 -15  14   22.49    8.42
  -3  15 -14    6.17    5.14
   3 -15  15    1.33    2.09
  -3  15 -15    1.13    3.16
   3 -14 -13   -0.24    3.74
   3 -14 -13   12.38   10.84
   3 -14 -12    5.77    6.02
   3 -14 -12    2.17    7.35
   3 -14 -11    2.44    2.94
   3 -14 -11   -0.26    6.34
   3 -14 -10   10.11    4.45
   3 -14 -10   13.02   12.85
   3 -14  -9    3.40    3.80
   3 -14  -9    8.69   10.61
   3 -14  -8    1.06    2.50
   3 -14  -8   10.67   11.01
   3 -14  -7    4.52    2.93
   3 -14  -7   -2.26   11.67
   3 -14  -6    1.14    6.58
   3 -14  -6    7.58   10.80
   3 -14  -5    6.43    4.96
   3 -14  -5    2.91    7.64
   3 -14  -4    3.63    4.74
   3 -14  -4   10.37    7.71
   3 -14  -3    3.47    3.84
   3 -14  -3    2.86    7.83
   3 -14  -2    0.90    3.03
   3 -14  -2    3.46    4.09
   3 -14  -1    5.36    3.65
   3 -14  -1   -0.25    6.94
   3 -14   0    7.75    5.49
  -3  14   0   -0.21    4.14
   3 -14   1   24.69   12.47
  -3  14  -1   37.01   13.92
   3 -14   2   -0.38    6.53
  -3  14  -2    6.73    5.40
   3 -14   3   47.76   21.27
  -3  14  -3   48.87   18.06
   3 -14   4   87.74   30.27
   3 -14   5    6.31    5.11
   3 -14   6    0.73    4.13
  -3  14  -6    7.23    4.24
   3 -14   7   -3.17    5.43
  -3  14  -7   -0.23    4.25
   3 -14   8    9.96    5.40
  -3  14  -8    8.95    4.96
   3 -14   9    3.51    3.31
  -3  14  -9    9.21    4.85
   3 -14  10    3.91    3.26
  -3  14 -10    3.26    5.88
   3 -14  11    5.53    5.29
  -3  14 -11   -1.39    5.00
   3 -14  12   14.18    7.13
  -3  14 -12   19.37    8.20
   3 -14  13    0.69    5.30
  -3  14 -13    4.02    2.61
   3 -14  14    7.16    3.97
  -3  14 -14   12.43    8.04
   3 -14  15    7.76    6.04
  -3  14 -15    7.57    5.56
   3 -14  16    0.92    2.86
  -3  14 -16    8.95    6.91
   3 -14  17    3.71    2.12
  -3  14 -17    7.53    7.02
   3 -13 -14    0.65    2.14
   3 -13 -14   14.48   13.23
   3 -13 -13    4.74    4.28
   3 -13 -13    3.76   11.91
   3 -13 -12    4.30    2.34
   3 -13 -12   12.80   17.25
   3 -13 -11   -1.06    4.12
   3 -13 -11   -0.72   14.34
   3 -13 -10   -0.95    4.92
   3 -13 -10   -6.51   14.08
   3 -13  -9    3.09    4.59
   3 -13  -9   11.87    8.91
   3 -13  -8    3.58    5.95
   3 -13  -8   14.46   13.42
   3 -13  -7    3.83    4.73
   3 -13  -7   12.71   15.36
   3 -13  -6    4.96    6.08
   3 -13  -6    6.40    7.02
   3 -13  -5    2.40    4.35
   3 -13  -5    8.86    6.58
   3 -13  -4   13.47    5.44
   3 -13  -4   15.64    9.65
   3 -13  -3   62.02   22.05
   3 -13  -3   51.82   29.56
   3 -13  -2    2.88    5.35
   3 -13  -2    6.08    5.23
   3 -13  -1    1.94    4.17
   3 -13  -1    0.18    3.46
   3 -13   0    4.87    3.11
   3 -13   1    3.89    4.32
  -3  13  -1    0.64    2.22
   3 -13   2    1.00    3.31
  -3  13  -2    4.84    3.89
   3 -13   3    9.57    4.33
  -3  13  -3   16.15    8.59
   3 -13   4    7.15    3.70
  -3  13  -4    7.25    2.59
   3 -13   5  195.28   44.50
   3 -13   6    1.50    3.80
  -3  13  -6    2.97    3.10
   3 -13   7    5.21    6.11
  -3  13  -7    4.10    3.14
   3 -13   8   31.71   12.68
  -3  13  -8   24.97   11.72
   3 -13   9   -0.92    5.49
  -3  13  -9   -2.65    4.60
   3 -13  10    3.26    3.00
  -3  13 -10    5.41    4.43
   3 -13  11    1.27    2.18
  -3  13 -11    2.29    3.47
   3 -13  12    2.97    3.63
  -3  13 -12    2.54    4.05
   3 -13  13    9.06    3.98
  -3  13 -13   12.77    5.42
   3 -13  14    6.34    4.81
  -3  13 -14   10.80    6.40
   3 -13  15    0.37    3.67
  -3  13 -15   -0.88    6.25
   3 -13  16    4.43    3.12
  -3  13 -16    2.49    4.95
   3 -13  17    0.34    3.54
  -3  13 -17    9.74    7.58
   3 -13  18    1.71    2.36
  -3  13 -18    9.67    5.51
   3 -12 -15    3.43    2.12
   3 -12 -15   17.14   18.57
   3 -12 -14    3.52    3.33
   3 -12 -14   -0.17   15.69
   3 -12 -13    1.42    4.53
   3 -12 -13   -5.51   13.13
   3 -12 -12    7.20    4.94
   3 -12 -12   17.88   13.57
   3 -12 -11    5.90    4.59
   3 -12 -11    3.51    7.37
   3 -12 -10   20.60   11.21
   3 -12 -10   12.84   12.94
   3 -12  -9   38.46   19.71
   3 -12  -9   21.81   14.30
   3 -12  -8   16.85    7.23
   3 -12  -8   14.82   17.51
   3 -12  -7   26.88   11.47
   3 -12  -7   20.84   10.93
   3 -12  -6    2.67    3.34
   3 -12  -6   -2.54   11.41
   3 -12  -5   -2.45    4.75
   3 -12  -5    4.31    7.94
   3 -12  -4   10.12    5.94
   3 -12  -4   12.12   10.96
   3 -12  -3    0.60    2.03
   3 -12  -3    3.29    6.59
   3 -12  -2   22.25    7.83
   3 -12  -2    9.92    8.69
   3 -12  -1   43.78   19.05
   3 -12  -1   41.51   18.90
   3 -12   0    9.03    7.34
   3 -12   1    5.73    6.75
  -3  12  -1   -0.25    4.16
   3 -12   2   -0.57    5.56
  -3  12  -2   -1.24    4.31
   3 -12   3   89.02   27.38
  -3  12  -3   66.80   24.72
   3 -12   4    8.83    6.12
  -3  12  -4   17.44    9.48
   3 -12   5   43.89   15.00
  -3  12  -5   33.41   12.37
   3 -12   6   -1.13    5.36
  -3  12  -6    2.23    3.23
   3 -12   7   44.89   13.82
  -3  12  -7   38.77   14.11
   3 -12   8    1.85    3.96
  -3  12  -8   -0.38    3.11
   3 -12   9    7.86    5.35
  -3  12  -9    6.17    4.74
   3 -12  10    8.02    6.43
  -3  12 -10    2.32    4.05
   3 -12  11    5.17    3.52
  -3  12 -11   -1.51    4.75
   3 -12  12    9.22    5.39
  -3  12 -12   28.69   12.34
   3 -12  13   -0.91    4.31
  -3  12 -13   -0.26    3.67
  -3  12 -14   -1.60    6.60
   3 -12  15   -0.30    3.80
  -3  12 -15    6.52    9.85
   3 -12  16    1.64    3.46
  -3  12 -16    2.79    7.39
   3 -12  17    2.54    2.60
  -3  12 -17    3.73    4.34
   3 -12  18    2.11    2.80
  -3  12 -18    7.42    8.32
   3 -11 -16    5.45    2.59
   3 -11 -16    5.25    5.81
   3 -11 -15    2.51    1.68
   3 -11 -15   13.31   11.57
   3 -11 -14    4.70    3.54
   3 -11 -14    7.55   12.77
   3 -11 -13    2.88    3.21
   3 -11 -13   13.00   22.79
   3 -11 -12    3.89    3.21
   3 -11 -12    6.99   16.29
   3 -11 -11   16.65    8.67
   3 -11 -11    8.13   11.41
   3 -11 -10    4.95    5.59
   3 -11 -10   -3.75   14.58
   3 -11  -9   29.06   15.11
   3 -11  -9   18.87   13.63
   3 -11  -8    8.66    5.30
   3 -11  -8    3.95    8.35
   3 -11  -7   22.06    9.35
   3 -11  -7   23.83   20.57
   3 -11  -6   19.44   11.16
   3 -11  -6    8.06    7.55
   3 -11  -5   40.54   12.01
   3 -11  -5   39.09   18.55
   3 -11  -4  161.18   19.80
   3 -11  -4  175.45   45.16
   3 -11  -3  212.55   36.15
   3 -11  -3  169.42   50.25
   3 -11  -2   19.95   10.26
   3 -11  -2   23.05   15.38
   3 -11  -1  134.44   31.74
   3 -11   0    5.02    4.71
   3 -11   0    7.98    4.29
   3 -11   1   11.26    7.11
  -3  11  -1   13.14    8.23
   3 -11   2   -0.01    4.64
  -3  11  -2    0.25    4.00
   3 -11   3   38.47    9.14
  -3  11  -3   45.34   16.52
   3 -11   4   27.10   10.70
  -3  11  -4   23.78   12.72
   3 -11   5   35.07   13.38
  -3  11  -5   27.30   11.00
   3 -11   6  117.46   27.72
  -3  11  -6  103.38   13.32
   3 -11   7   28.24   14.31
  -3  11  -7   25.70   12.19
   3 -11   8   14.35   10.12
  -3  11  -8   20.23    7.56
   3 -11   9   38.56   14.92
  -3  11  -9   27.00    9.48
   3 -11  10   27.30   11.04
  -3  11 -10   24.56    9.83
   3 -11  11    8.65    5.47
  -3  11 -11    3.07    4.24
   3 -11  12    3.13    2.99
  -3  11 -12   -0.98    5.12
   3 -11  13    2.55    4.50
  -3  11 -13    8.90    5.52
  -3  11 -14    0.75    3.11
   3 -11  15    2.18    3.52
  -3  11 -15   10.09    5.70
   3 -11  16    1.07    2.32
  -3  11 -16   -0.47    7.42
   3 -11  17    2.07    2.55
  -3  11 -17    4.01    5.45
   3 -11  18    0.58    2.02
  -3  11 -18    5.21    5.08
  -3  11 -19    1.64    5.71
   3 -10 -17   15.64   17.84
   3 -10 -16   13.33    6.25
   3 -10 -16   17.20   21.03
   3 -10 -15   -0.84    3.49
   3 -10 -15   -4.03   18.22
   3 -10 -14    1.91    3.70
   3 -10 -14  -17.18   14.91
   3 -10 -13    3.85    4.47
   3 -10 -13    3.78   19.25
   3 -10 -12   16.07    5.70
   3 -10 -12    9.41    9.09
   3 -10 -11   27.97   15.08
   3 -10 -11   35.26   17.21
   3 -10 -10   29.54   14.57
   3 -10 -10    8.12   12.44
   3 -10  -9   13.25    7.78
   3 -10  -9   13.29   15.67
   3 -10  -8   11.55    8.12
   3 -10  -8    6.62   11.91
   3 -10  -7   22.48    8.20
   3 -10  -7   10.76   17.17
   3 -10  -6   22.13   17.50
   3 -10  -6   24.06   16.50
   3 -10  -5    1.26    2.34
   3 -10  -5   -2.44   11.16
   3 -10  -4   91.90   17.75
   3 -10  -4   54.67   38.76
   3 -10  -3    2.65    4.70
   3 -10  -3   11.83   13.79
   3 -10  -2   36.09   16.47
   3 -10  -2   21.48   14.62
   3 -10  -1    1.05    4.92
   3 -10  -1    1.35    4.15
   3 -10   0   23.32    9.99
   3 -10   0   18.64    8.70
   3 -10   1    4.61    3.22
  -3  10  -1    5.50    1.92
   3 -10   2   17.58    8.48
  -3  10  -2   13.05    5.61
   3 -10   3    1.53    2.04
  -3  10  -3    0.18    1.78
   3 -10   4    9.83    6.48
  -3  10  -4    2.98    2.01
   3 -10   5   23.39   10.90
  -3  10  -5   10.74    7.41
   3 -10   6    7.88    4.54
  -3  10  -6   12.57    8.73
   3 -10   7   87.21   23.82
  -3  10  -7   69.80   25.49
   3 -10   8   79.05   23.35
  -3  10  -8   55.27   31.02
   3 -10   9  114.98   29.81
  -3  10  -9  127.12   21.78
   3 -10  10   38.24   13.89
  -3  10 -10   20.83    6.64
   3 -10  11    6.52    6.08
  -3  10 -11   10.41    4.98
   3 -10  12   10.18    5.71
  -3  10 -12    8.93    5.39
   3 -10  13    9.03    5.76
  -3  10 -13    6.65    4.36
  -3  10 -14   -1.08    7.18
   3 -10  15    2.80    2.36
  -3  10 -15    0.06    4.55
   3 -10  16    2.07    3.77
  -3  10 -16    4.41    9.12
   3 -10  17    5.44    3.20
  -3  10 -17   12.70    7.59
  -3  10 -18   -0.51    6.04
  -3  10 -19   12.65    7.18
  -3  10 -20    5.63    4.99
   3  -9 -18    8.37   20.98
   3  -9 -17    0.83   23.35
   3  -9 -16    0.86    2.01
   3  -9 -16    7.46   16.92
   3  -9 -15    2.54    2.37
   3  -9 -15    9.94   16.51
   3  -9 -14    1.49    3.79
   3  -9 -14   17.45   18.60
   3  -9 -13    1.45    3.28
   3  -9 -13   25.82   29.17
   3  -9 -12    6.21    5.71
   3  -9 -12    9.97   22.69
   3  -9 -11    8.31    7.05
   3  -9 -11    7.76    8.77
   3  -9 -10   42.40   20.28
   3  -9 -10   40.00   29.49
   3  -9  -9   17.70   10.12
   3  -9  -9   10.01   13.42
   3  -9  -8   40.66   28.69
   3  -9  -8   66.26   41.06
   3  -9  -7    6.34    3.71
   3  -9  -7   -8.39   15.04
   3  -9  -6   17.70    8.00
   3  -9  -6    8.04    5.79
   3  -9  -5    0.79    4.69
   3  -9  -5    4.22    5.52
   3  -9  -4    1.46    4.32
   3  -9  -4   10.80   10.80
   3  -9  -3    7.64    4.89
   3  -9  -3    3.32    6.10
   3  -9  -2  139.64   22.68
   3  -9  -2  141.86   42.06
   3  -9  -1    8.08    5.46
   3  -9  -1    7.80    9.45
   3  -9   0   27.04   15.20
   3  -9   1   32.69    6.70
  -3   9  -1   99.00   19.84
   3  -9   2    8.60    6.69
  -3   9  -2    3.24    2.57
   3  -9   3    8.22    5.12
  -3   9  -3   13.22    5.51
   3  -9   4    0.37    1.81
  -3   9  -4    0.27    1.71
   3  -9   5    9.64    4.92
  -3   9  -5   11.75    5.29
   3  -9   6   21.60    9.55
  -3   9  -6   16.47    7.12
   3  -9   7   84.67   26.54
   3  -9   8    8.75    5.50
  -3   9  -8   13.20    9.09
   3  -9   9  136.45   35.82
  -3   9  -9  124.41   27.88
   3  -9  10   15.83    9.04
  -3   9 -10   14.39    9.07
   3  -9  11    5.20    3.19
  -3   9 -11   -0.73    5.56
   3  -9  12    6.12    4.76
  -3   9 -12   -3.42    4.97
   3  -9  13    2.07    3.33
  -3   9 -13    5.09    5.63
   3  -9  14    0.07    2.61
  -3   9 -14    0.64    4.03
   3  -9  15    0.54    2.25
  -3   9 -15    3.62    3.44
   3  -9  16    1.23    1.98
  -3   9 -16    3.15    6.44
  -3   9 -17   -2.69    7.33
  -3   9 -18   19.51   13.49
   3  -9  19    2.66    2.50
  -3   9 -19   -0.85    8.38
  -3   9 -20   17.25   10.42
   3  -8 -19   21.50   15.53
   3  -8 -18    3.12   17.22
   3  -8 -17    4.94   15.31
   3  -8 -16    1.23    1.99
   3  -8 -16   11.20   25.58
   3  -8 -15    0.72    1.37
   3  -8 -15   -9.67   14.99
   3  -8 -14   10.00    5.68
   3  -8 -14   29.08   23.37
   3  -8 -13    4.56    4.63
   3  -8 -13   -5.16   17.20
   3  -8 -12    4.91    4.83
   3  -8 -12   22.47   25.01
   3  -8 -11   52.16   25.88
   3  -8 -11   28.74   18.81
   3  -8 -10   65.25   29.63
   3  -8 -10  120.31   25.09
   3  -8  -9   55.56   22.66
   3  -8  -9   42.44   28.42
   3  -8  -8    7.18    4.58
   3  -8  -8    7.37   12.30
   3  -8  -7   36.02   15.94
   3  -8  -7   11.63   12.92
   3  -8  -6    2.81    2.92
   3  -8  -6    0.83    4.50
   3  -8  -5   44.32   10.92
   3  -8  -5   33.60   14.31
   3  -8  -4   28.05   10.37
   3  -8  -4   16.04    7.80
   3  -8  -3  164.52   19.21
   3  -8  -3  162.59   24.86
   3  -8  -2    6.10    3.53
   3  -8  -2   13.15    8.28
   3  -8  -1  109.82   19.47
   3  -8  -1  112.07   34.20
   3  -8   0  202.91   20.44
   3  -8   0  263.16   28.76
   3  -8   1    3.41    3.54
   3  -8   2   64.72   20.52
   3  -8   3   94.31   19.05
  -3   8  -3   99.67   23.14
   3  -8   4    8.19    5.42
  -3   8  -4    4.70    4.02
   3  -8   5    8.51    3.85
  -3   8  -5    7.74    4.80
   3  -8   6    1.36    2.17
  -3   8  -6    4.69    2.45
   3  -8   7   56.35   13.79
  -3   8  -7   31.93   16.46
   3  -8   8   55.44   14.86
  -3   8  -8   33.58   12.61
   3  -8   9   65.67   22.36
  -3   8  -9   33.25   14.61
   3  -8  10   57.94   21.42
  -3   8 -10   41.48   28.60
   3  -8  11   62.23   21.73
  -3   8 -11   56.51   18.21
   3  -8  12   18.59   10.08
  -3   8 -12   16.88   11.95
   3  -8  13   34.16    9.72
  -3   8 -13   35.75   14.97
   3  -8  14    4.60    3.22
  -3   8 -14    1.18    4.16
   3  -8  15    1.78    4.24
  -3   8 -15    5.65    6.01
   3  -8  16    1.53    2.95
  -3   8 -16   -3.88    9.52
   3  -8  17    4.04    3.48
  -3   8 -17   12.11   10.44
   3  -8  18    1.61    3.47
  -3   8 -18   -1.12    8.20
   3  -8  19    1.72    2.09
  -3   8 -19   -1.10    5.71
  -3   8 -20    7.74    6.25
  -3   8 -21    3.26    5.85
   3  -7 -20    4.83   16.72
   3  -7 -19    3.06   18.15
   3  -7 -18    2.68   16.65
   3  -7 -17    6.90   17.29
   3  -7 -16    3.24    2.83
   3  -7 -16   14.87   24.08
   3  -7 -15   14.27    9.81
   3  -7 -15   18.94   17.30
   3  -7 -14    1.10    3.62
   3  -7 -14   -2.79   18.25
   3  -7 -13    6.12    4.58
   3  -7 -13    2.55   14.15
   3  -7 -12   -0.17    1.72
   3  -7 -12    2.38   14.65
   3  -7 -11  410.17   40.11
   3  -7 -11  411.17   53.35
   3  -7 -10  235.89   38.53
   3  -7 -10  166.15   36.12
   3  -7  -9   27.40   10.88
   3  -7  -9   36.05   22.51
   3  -7  -8   13.09    8.73
   3  -7  -8    9.51   11.57
   3  -7  -7    3.40    3.32
   3  -7  -7    6.11    7.29
   3  -7  -6   36.27   12.11
   3  -7  -6   34.30   15.62
   3  -7  -5  100.42   17.60
   3  -7  -5   37.14   40.45
   3  -7  -4   61.73   17.80
   3  -7  -4   58.44   18.38
   3  -7  -3   17.73    7.26
   3  -7  -3   15.53   10.96
   3  -7  -2  122.71   19.73
   3  -7  -2  120.85   36.57
   3  -7  -1   86.37   16.99
   3  -7  -1   73.28   26.20
   3  -7   0  205.12   36.26
   3  -7   0  154.97   27.91
   3  -7   1  144.81   31.42
  -3   7  -1  101.14   31.84
  -3   7  -1  128.93   28.49
   3  -7   2  464.79   35.26
  -3   7  -2  409.66   31.26
   3  -7   3  105.77   22.76
  -3   7  -3  134.24   31.83
   3  -7   4  667.23   46.08
   3  -7   5   90.95   21.14
  -3   7  -5   94.97   18.04
   3  -7   6   94.14   22.84
   3  -7   7   30.20   15.33
  -3   7  -7   35.73   13.82
   3  -7   8   17.86    8.29
  -3   7  -8   15.52    7.86
   3  -7   9   31.13   10.78
  -3   7  -9   24.85   11.97
   3  -7  10    5.59    3.18
  -3   7 -10    5.69    4.08
   3  -7  11   10.98    7.76
  -3   7 -11   13.81    8.59
   3  -7  12    3.69    2.65
  -3   7 -12   15.71    9.71
   3  -7  13    4.10    3.11
  -3   7 -13    4.85    3.72
   3  -7  14   -0.76    3.28
  -3   7 -14    0.78    4.37
   3  -7  15    6.70    3.95
  -3   7 -15   10.59    9.04
   3  -7  16    0.83    2.27
  -3   7 -16    4.51    3.95
   3  -7  17    6.94    3.71
  -3   7 -17   11.37    6.97
   3  -7  18   -0.01    2.69
  -3   7 -18   -4.02    8.67
   3  -7  19    5.06    4.38
  -3   7 -19   12.42    9.65
  -3   7 -20   12.27    8.15
  -3   7 -21    9.94    9.62
   3  -6 -20    1.98   16.66
   3  -6 -19  -20.04   17.47
   3  -6 -18   -0.36   16.46
   3  -6 -17    0.69    1.69
   3  -6 -17   16.18   25.45
   3  -6 -16    2.84    3.34
   3  -6 -16   21.55   25.10
   3  -6 -15    8.66    4.02
   3  -6 -15    9.72   16.91
   3  -6 -14    2.39    2.67
   3  -6 -14   -9.22   14.78
   3  -6 -13  104.19   25.09
   3  -6 -13  126.01   33.44
   3  -6 -12  156.67   17.69
   3  -6 -12  154.19   36.49
   3  -6 -11  253.77   38.16
   3  -6 -11  252.36   46.56
   3  -6 -10   62.17   14.22
   3  -6 -10   58.26   25.03
   3  -6  -9   -1.03    3.14
   3  -6  -9   -4.51   13.40
   3  -6  -8   38.00   15.17
   3  -6  -8   55.57   20.69
   3  -6  -7   90.29   17.59
   3  -6  -7  126.09   50.74
   3  -6  -6   29.47   10.38
   3  -6  -6   34.50   18.65
  -3   6   6   18.26    4.92
   3  -6  -5   48.05   13.65
   3  -6  -5   29.88   15.06
  -3   6   5   32.07   12.10
   3  -6  -4  401.94   68.58
  -3   6   4  419.95   25.58
   3  -6  -3  102.13   17.08
   3  -6  -3  104.86   32.50
  -3   6   3  103.06   16.21
  -3   6   3  106.48   20.62
   3  -6  -2  236.46   11.39
   3  -6  -2  273.21   25.69
  -3   6   2  255.55   21.05
  -3   6   2  300.31   22.28
   3  -6  -1   46.77   15.76
   3  -6  -1   40.87   18.36
  -3   6   1   40.45    9.95
  -3   6   1   32.66   16.49
   3  -6   0  498.62   43.48
   3  -6   0  367.45   35.48
  -3   6   0  496.42   44.88
  -3   6   0  448.61   61.96
   3  -6   1 1136.27  342.07
  -3   6  -1 1097.49  330.22
  -3   6  -1 1055.27  319.77
  -3   6  -1  835.16  251.51
   3  -6   2  372.34   29.32
  -3   6  -2  350.26   25.65
  -3   6  -2  312.80   38.03
  -3   6  -2  428.80   32.69
   3  -6   3   49.43   10.90
  -3   6  -3   60.92   14.96
  -3   6  -3   47.24    8.84
   3  -6   4   73.22   15.33
   3  -6   4   55.78    7.48
   3  -6   5  154.53   24.56
   3  -6   6  320.59   24.52
  -3   6  -6  307.59   26.42
   3  -6   7   47.02   17.40
  -3   6  -7   37.41   15.73
   3  -6   8  145.07   16.71
  -3   6  -8  124.05   17.37
   3  -6   9   18.15    8.76
  -3   6  -9   11.44    7.86
   3  -6  10    5.10    3.85
  -3   6 -10    2.98    4.77
   3  -6  11   13.96    9.00
  -3   6 -11   25.21   11.58
   3  -6  12    2.53    3.49
  -3   6 -12    6.01    4.31
  -3   6 -13    1.11    3.31
   3  -6  14    1.48    1.97
  -3   6 -14   -0.67    7.93
   3  -6  15   10.04    5.31
  -3   6 -15    3.45    6.30
   3  -6  16   15.23    5.73
  -3   6 -16   16.67   11.75
   3  -6  17   12.07    5.45
  -3   6 -17   14.80    8.69
   3  -6  18    3.51    3.24
  -3   6 -18   14.37   11.67
   3  -6  19    1.19    2.67
  -3   6 -19    7.93    6.24
  -3   6 -20    6.22    9.16
  -3   6 -21   13.36   13.86
   3  -5 -21    2.41   16.20
   3  -5 -20   27.44   30.09
   3  -5 -19    4.08   18.93
   3  -5 -18   10.37   20.11
   3  -5 -17    5.59    2.54
   3  -5 -17    4.58   16.90
   3  -5 -16   -2.12   17.78
   3  -5 -15    3.29    2.01
   3  -5 -15   -3.16   16.47
   3  -5 -14    0.53    3.47
   3  -5 -14   11.63   17.25
   3  -5 -13   18.17   11.25
   3  -5 -13   62.01   24.06
   3  -5 -12   32.71   19.68
   3  -5 -12   47.26   25.86
   3  -5 -11   33.87   18.74
   3  -5 -11   27.50   17.38
  -3   5  11   19.39   10.11
   3  -5 -10   20.58   10.95
   3  -5 -10   36.10   18.60
  -3   5  10    9.89    6.10
   3  -5  -9   38.29   17.97
   3  -5  -9   45.81   19.16
  -3   5   9   23.63    5.52
   3  -5  -8   55.81   12.99
   3  -5  -8   64.34   23.14
  -3   5   8   30.66    8.85
   3  -5  -7   12.93   10.38
  -3   5   7   13.82    5.84
   3  -5  -6   60.30    9.60
   3  -5  -6   48.59   16.27
  -3   5   6   50.51    6.97
   3  -5  -5  127.46   20.15
   3  -5  -5  118.57   24.58
  -3   5   5  127.88   23.05
   3  -5  -3  175.92   18.70
   3  -5  -3  133.50   27.33
  -3   5   3  167.82   28.07
  -3   5   3  160.70   26.78
   3  -5  -2   65.97   21.30
   3  -5  -2   70.77   24.09
  -3   5   2   64.29   11.36
  -3   5   2   64.62   16.34
   3  -5  -1  276.20   28.74
   3  -5  -1  243.06   25.16
  -3   5   1  276.05   25.37
  -3   5   1  234.54   23.47
   3  -5   0   54.94   13.45
   3  -5   0   65.45   22.95
  -3   5   0   63.45   17.91
  -3   5   0   59.31   18.15
   3  -5   1  492.40   42.00
  -3   5  -1  537.74   45.23
  -3   5  -1  518.54   54.83
  -3   5  -1  535.27   47.18
   3  -5   2   70.25   19.52
  -3   5  -2   84.10   17.45
  -3   5  -2   75.30   15.89
  -3   5  -2   88.72   21.51
   3  -5   3  451.18   39.20
   3  -5   3  403.46   34.91
  -3   5  -3  462.54   40.40
   3  -5   4   95.13   21.16
   3  -5   4  115.96   25.12
  -3   5  -4   85.21   15.20
   3  -5   5  174.88   27.69
   3  -5   5  164.61   26.80
  -3   5  -5  142.48   27.98
   3  -5   6   53.51   22.23
  -3   5  -6   90.22   35.01
   3  -5   7  186.39   16.02
  -3   5  -7  178.21   15.96
   3  -5   8   30.95    9.37
  -3   5  -8   16.85    6.71
   3  -5   9    0.23    2.17
  -3   5  -9    2.03    3.00
   3  -5  10    8.40    4.27
  -3   5 -10    9.69    6.56
   3  -5  11   14.40    6.49
  -3   5 -11   13.76   10.40
  -3   5 -12   -1.14    3.06
   3  -5  13    8.84    4.76
  -3   5 -13    2.62    5.22
   3  -5  14   19.10   12.94
  -3   5 -14  113.46   38.42
   3  -5  15   -2.71    3.26
  -3   5 -15    3.31    4.91
   3  -5  16   45.28   14.05
  -3   5 -16   38.16   20.17
   3  -5  17    3.13    3.93
  -3   5 -17   -7.38    8.30
   3  -5  18    7.05    3.62
  -3   5 -18    5.44    7.22
   3  -5  19    4.69    3.57
  -3   5 -19   18.06   13.09
  -3   5 -20    3.19    9.13
  -3   5 -21   10.52    6.65
   3  -4 -21   12.90   15.92
   3  -4 -20   27.05   27.49
   3  -4 -19    7.04   16.83
   3  -4 -18   13.83   14.87
   3  -4 -17    7.96    9.71
   3  -4 -17   28.60   22.84
   3  -4 -16    4.31    3.60
   3  -4 -16    2.18   15.58
   3  -4 -15    2.43    3.91
   3  -4 -15   -1.69   14.24
   3  -4 -14   21.80   10.87
   3  -4 -14   17.85   16.27
   3  -4 -13  157.39   16.25
   3  -4 -13  131.05   28.44
   3  -4 -12   16.33    7.47
   3  -4 -12   25.72   15.34
   3  -4 -11   20.41   10.42
   3  -4 -11   27.50   18.83
  -3   4  11   23.16    8.54
   3  -4 -10    9.98    5.13
   3  -4 -10    6.35   12.24
  -3   4  10    5.80    3.11
   3  -4  -9  151.21   17.76
   3  -4  -9  143.58   27.12
  -3   4   9  129.49   13.07
   3  -4  -8   60.99   11.57
   3  -4  -8   53.00   17.04
   3  -4  -7  191.09   30.55
   3  -4  -7  184.52   36.13
  -3   4   7  168.75   26.19
   3  -4  -6    4.18    3.01
   3  -4  -6    2.24   11.50
  -3   4   6    5.61    3.39
   3  -4  -5  574.86  173.45
   3  -4  -5  471.29   83.73
  -3   4   5  534.05   44.68
  -3   4   5  486.78   44.75
   3  -4  -4    7.60    2.99
   3  -4  -4   -1.17    6.28
  -3   4   4    5.39    2.51
  -3   4   4   -1.96    8.21
   3  -4  -3   71.01   11.58
   3  -4  -3   73.70   34.05
  -3   4   3   69.35   11.70
  -3   4   3   48.91   14.38
   3  -4  -2   94.62   11.41
   3  -4  -2   88.32   18.05
  -3   4   2   90.89   10.18
  -3   4   2  101.44   27.99
   3  -4  -1   65.06   14.07
   3  -4  -1   79.84   25.51
  -3   4   1   53.64    6.62
  -3   4   1   65.56   22.66
   3  -4   0   57.51   10.63
   3  -4   0  105.53   14.46
  -3   4   0   81.80   11.19
  -3   4   0   98.37   16.86
   3  -4   1  374.89   27.92
  -3   4  -1  400.95   34.30
   3  -4   2  681.54   15.93
  -3   4  -2  689.71   15.15
   3  -4   3 1379.58  414.92
   3  -4   3 1261.25  379.15
  -3   4  -3 1324.07  398.10
  -3   4  -3  780.25  234.87
   3  -4   4  251.73   26.54
   3  -4   4  249.28   22.25
  -3   4  -4  212.01   24.59
  -3   4  -4  137.70   20.83
   3  -4   5  342.30   30.08
   3  -4   5  420.24   38.30
  -3   4  -5  407.10   34.87
  -3   4  -5  465.79   43.29
   3  -4   6   57.75   21.47
  -3   4  -6   47.58   11.14
  -3   4  -6   57.62   20.10
   3  -4   7    8.30    4.45
  -3   4  -7   20.44    7.97
   3  -4   8  153.93   15.32
  -3   4  -8  146.64   14.01
   3  -4   9   29.92   12.02
  -3   4  -9   39.20   13.60
  -3   4 -10    9.46    6.04
   3  -4  11   30.39   12.92
  -3   4 -11   29.10   13.00
   3  -4  12   43.68   15.66
  -3   4 -12   42.87   16.83
   3  -4  13   16.45    8.76
  -3   4 -13   24.24   14.27
   3  -4  14   10.87    7.23
   3  -4  15    2.51    2.36
  -3   4 -15    3.91   11.52
  -3   4 -16   12.27    9.29
  -3   4 -17    4.31    7.00
   3  -4  18   -0.01    2.49
  -3   4 -18   14.83   13.30
  -3   4 -19   -5.30   10.17
  -3   4 -20   13.52    9.59
  -3   4 -21   -0.08    5.32
   3  -3 -22   -5.99   13.78
   3  -3 -21    3.65   15.46
   3  -3 -20    8.63   16.12
   3  -3 -19   -1.90   16.08
   3  -3 -18   -0.93   14.80
   3  -3 -17   -0.13    1.43
   3  -3 -17   14.16   15.82
   3  -3 -16   12.26    7.17
   3  -3 -16   21.47   24.94
   3  -3 -15   57.45   12.82
   3  -3 -15   58.91   24.14
   3  -3 -14   13.20    9.26
   3  -3 -14   12.66   14.56
   3  -3 -13   53.53   15.11
   3  -3 -13   39.58   21.27
   3  -3 -12    0.18    0.84
   3  -3 -12    2.03    1.94
   3  -3 -12    2.37   10.81
   3  -3 -11    1.85    1.26
   3  -3 -11   -2.36    9.96
   3  -3 -10   42.42    8.59
   3  -3 -10   34.02   18.77
   3  -3  -9   21.74    8.51
   3  -3  -9   40.03   23.39
  -3   3   9   14.15    5.95
   3  -3  -8  155.10   12.36
   3  -3  -8  126.97   27.47
  -3   3   8  124.15   17.12
   3  -3  -7  434.21   38.90
  -3   3   7  434.10   26.20
   3  -3  -6  344.45   38.96
   3  -3  -5  386.35   32.42
   3  -3  -5  450.55   46.37
  -3   3   5  431.43   35.91
  -3   3   5  438.48   41.52
   3  -3  -4  756.09   30.12
  -3   3   4  823.08   14.35
  -3   3   4  803.07   23.61
   3  -3  -3  204.39   19.56
   3  -3  -3  180.15   30.18
  -3   3   3  199.05   16.56
  -3   3   3  171.20   16.81
   3  -3  -2  638.05   13.45
   3  -3  -2  717.12   23.82
   3  -3  -1   32.87   14.59
   3  -3  -1   27.99   18.77
  -3   3   1   32.22    9.47
  -3   3   1   63.12   18.49
   3  -3   0  173.02   17.95
   3  -3   0  264.02   21.60
  -3   3   0  173.21   14.89
  -3   3   0  158.02   19.34
   3  -3   1  340.86   25.54
  -3   3  -1  310.61   24.18
  -3   3  -1  361.99   29.75
  -3   3  -1  318.07   34.12
   3  -3   2   71.48   12.37
   3  -3   2   53.36    7.84
  -3   3  -2   77.85   11.40
  -3   3  -2   58.13   10.65
   3  -3   3  544.84   12.73
  -3   3  -3  672.98   14.82
   3  -3   4  513.74   43.40
   3  -3   4  502.02   43.21
  -3   3  -4  494.59   41.41
  -3   3  -4  431.47   41.45
   3  -3   5   42.38   17.19
   3  -3   5   27.48   12.66
  -3   3  -5   33.79   12.33
  -3   3  -5   28.54   14.34
   3  -3   6  366.89   24.16
  -3   3  -6  379.35   24.46
  -3   3  -6  327.30   31.15
   3  -3   7    4.21    3.74
  -3   3  -7    5.27    4.89
   3  -3   8   29.97    6.98
  -3   3  -8   25.61   10.95
  -3   3  -9    3.12    3.16
   3  -3  10   46.46   19.54
  -3   3 -10   39.67   20.19
   3  -3  11    0.95    2.10
  -3   3 -11   -2.33    5.63
   3  -3  12   86.97   25.03
  -3   3 -12  181.77   53.36
   3  -3  14    1.22    3.97
  -3   3 -14    5.50    4.69
  -3   3 -15   12.15    8.07
   3  -3  16    2.43    3.01
  -3   3 -16   -5.55   11.81
   3  -3  17   -0.55    2.73
  -3   3 -17    2.02    6.40
  -3   3 -18   12.35    7.79
  -3   3 -19   10.31    7.48
  -3   3 -20    4.43    6.62
  -3   3 -21    9.90   13.11
   3  -2 -22   -2.43   12.83
   3  -2 -21    5.99   16.55
   3  -2 -20   -4.15   15.84
   3  -2 -19   15.50   22.46
   3  -2 -18    8.41   13.71
   3  -2 -17    3.75    2.40
   3  -2 -17   12.31   16.66
   3  -2 -16    4.39    1.99
   3  -2 -16   16.54   24.46
   3  -2 -15    1.36    0.89
   3  -2 -15    6.25    2.62
   3  -2 -15   19.83   14.87
   3  -2 -14   44.39   15.56
   3  -2 -14   57.99   26.26
   3  -2 -13    7.88    2.71
   3  -2 -13   19.25   18.21
   3  -2 -12    3.47    1.97
   3  -2 -12    5.00    1.89
   3  -2 -12    4.28   11.17
   3  -2 -11   17.29    8.60
   3  -2 -11   29.56   14.24
   3  -2 -10  160.04   16.31
   3  -2 -10  114.54   25.42
   3  -2  -9   -0.68    1.34
   3  -2  -9   -2.67   10.32
   3  -2  -8   57.59   10.12
  -3   2   8   51.02    6.12
   3  -2  -7  853.87  256.67
   3  -2  -7  584.17  177.81
  -3   2   7  933.95  281.60
   3  -2  -6    6.72    2.57
   3  -2  -6    4.40   12.32
  -3   2   6    4.03    2.09
  -3   2   6    5.47    4.27
   3  -2  -5   25.29    7.58
   3  -2  -5    5.78   13.68
  -3   2   5   25.91    9.23
  -3   2   5   15.04    8.34
   3  -2  -4    5.64    7.87
  -3   2   4    3.07    2.49
  -3   2   4    2.61    8.59
   3  -2  -3    2.37    1.74
   3  -2  -3   -1.48   12.24
  -3   2   3   -2.03    2.61
  -3   2   3   -1.89    9.32
   3  -2  -2  443.59    9.05
   3  -2  -2  464.22   19.25
  -3   2   2  427.82    5.60
  -3   2   2  491.05   34.91
   3  -2  -1  426.54    9.50
   3  -2  -1  263.53   37.81
  -3   2   1  514.66   12.54
  -3   2   1  428.95   17.41
   3  -2   1 1826.48   29.21
  -3   2  -1 1788.63   28.29
  -3   2  -1 1834.71   34.47
   3  -2   2  794.86   16.46
   3  -2   2  721.41   19.32
  -3   2  -2  826.15   15.38
  -3   2  -2  828.43   22.21
   3  -2   3  566.47   13.08
  -3   2  -3  609.56   12.98
   3  -2   4    6.26    4.08
   3  -2   4    6.35    3.37
  -3   2  -4    7.33    5.54
  -3   2  -4    8.15    5.29
   3  -2   5   76.31   16.82
   3  -2   5   78.98   12.46
  -3   2  -5   70.94   18.11
  -3   2  -5   85.40   27.50
   3  -2   6   23.89   13.80
   3  -2   6   30.90   12.07
  -3   2  -6   12.89    6.52
  -3   2  -6   53.50   15.85
   3  -2   7  140.04   25.11
  -3   2  -7  269.64   18.86
   3  -2   8  229.06   19.44
  -3   2  -8  241.92   21.89
   3  -2   9  182.69   21.55
  -3   2  -9  174.66   24.43
   3  -2  10    6.98    4.04
  -3   2 -10   10.79    6.30
   3  -2  11   10.49    5.11
  -3   2 -11   39.21   16.93
   3  -2  12   -0.08    2.21
  -3   2 -12    3.55    6.91
   3  -2  13    3.36    2.30
  -3   2 -13   -0.47    8.53
   3  -2  14    2.46    3.36
  -3   2 -14   11.87    8.73
   3  -2  15   28.03   11.87
  -3   2 -15   27.63   16.20
  -3   2 -16    3.89    5.83
  -3   2 -17    0.82    9.56
  -3   2 -18    8.72    6.78
  -3   2 -19   -0.48   13.26
  -3   2 -20    3.98   11.62
  -3   2 -21    5.31    6.72
   3  -1 -22    4.63   13.70
   3  -1 -21   -6.08   14.65
   3  -1 -20    9.88   16.34
   3  -1 -19   11.07   13.88
   3  -1 -18   -9.24   14.46
   3  -1 -17    8.57   18.10
   3  -1 -16   15.06    6.65
   3  -1 -16   -8.58   14.45
   3  -1 -15    3.14    1.26
   3  -1 -15   15.13    7.95
   3  -1 -15    9.66    9.73
   3  -1 -14   18.94    6.87
   3  -1 -14   39.01   12.91
   3  -1 -14   45.40   25.93
   3  -1 -13   49.42   10.54
   3  -1 -13  100.12   21.82
   3  -1 -13   78.80   62.79
   3  -1 -12    0.99    0.62
   3  -1 -12   15.26    3.52
   3  -1 -12    6.57    6.80
   3  -1 -11    7.78    3.92
   3  -1 -11    3.50    1.37
   3  -1 -11   15.61   11.55
   3  -1 -10   -5.14    2.90
   3  -1 -10   31.75   15.89
   3  -1  -9   -7.10    5.46
   3  -1  -9  102.12   23.73
   3  -1  -8   -7.22    5.59
   3  -1  -8   83.13   20.55
   3  -1  -7   -5.68    5.11
   3  -1  -7   74.25   19.04
  -3   1   7  108.18   33.11
   3  -1  -6   -5.57    4.68
   3  -1  -6   36.06   17.55
  -3   1   6   30.08   10.66
  -3   1   6   30.06   13.57
   3  -1  -4  417.79   36.25
  -3   1   4  506.26    9.39
  -3   1   4  450.90   18.35
   3  -1  -3  446.30   21.04
  -3   1   3  338.73   24.31
  -3   1   3  441.60   19.46
   3  -1  -2  137.95    8.63
   3  -1  -2  112.26   17.35
  -3   1   2  128.87   13.66
  -3   1   2  154.17   43.29
   3  -1   0   -2.62    4.02
  -3   1   0   -5.35    5.90
  -3   1   0   15.12   15.97
   3  -1   2 1198.50   25.19
  -3   1  -2 1344.28   22.06
  -3   1  -2 1261.45   30.96
   3  -1   3 3454.26   52.72
   3  -1   3 3421.31   51.03
  -3   1  -3 3499.69   52.75
  -3   1  -3 3349.56   50.35
   3  -1   4  345.61   25.75
   3  -1   4  331.88   24.29
  -3   1  -4  336.00   26.51
  -3   1  -4  319.21   23.66
   3  -1   5   37.83   13.29
  -3   1  -5   10.13    6.21
   3  -1   6   67.04   19.39
   3  -1   6   98.87   28.16
  -3   1  -6   46.61   11.83
  -3   1  -6  155.97   41.08
   3  -1   7   57.96   16.23
  -3   1  -7   53.45   22.95
   3  -1   8    1.58    2.66
  -3   1  -8    2.33    2.35
   3  -1   9    6.92    4.73
  -3   1  -9    9.65    6.41
   3  -1  10   26.27   10.88
  -3   1 -10   49.67   20.70
   3  -1  11    3.50    2.25
  -3   1 -11    8.19    5.32
   3  -1  12   24.94   11.18
  -3   1 -12   14.36    9.39
  -3   1 -13   -0.89   10.07
  -3   1 -14   -1.25   10.10
  -3   1 -15   29.43   15.42
  -3   1 -16    3.16    6.37
  -3   1 -17    0.13    3.31
  -3   1 -17   18.13    9.06
  -3   1 -18    4.70   11.58
  -3   1 -19   17.10    6.96
  -3   1 -19   24.53   18.54
  -3   1 -20   14.46    4.89
  -3   1 -20   18.25   11.59
  -3   1 -21   -3.99    9.58
   3   0 -22    8.34   20.60
   3   0 -21   11.20   25.96
   3   0 -20   -7.34   17.89
   3   0 -19  -10.40   13.81
   3   0 -18    8.22   11.43
   3   0 -17   17.99   20.99
   3   0 -16   36.00   22.61
   3   0 -15  122.67   10.62
   3   0 -15  107.28   51.32
   3   0 -14    0.48    0.52
   3   0 -13    8.88    2.61
   3   0 -13   10.92   10.08
   3   0 -12   13.51    5.48
   3   0 -12    9.31    6.75
   3   0 -11   -1.56    8.80
   3   0 -10   12.96   10.57
   3   0  -9  117.88   32.07
   3   0  -8  360.71   28.15
  -3   0   8  365.07   25.99
   3   0  -7   38.05   11.97
  -3   0   7   49.89   12.70
   3   0  -6   98.45   16.33
  -3   0   6  113.55   23.32
   3   0  -5  301.24   30.62
  -3   0   5  256.54   25.37
   3   0  -4   67.13   16.46
  -3   0   4   70.98    7.56
  -3   0   4   56.49   11.69
   3   0  -3  907.11   35.75
  -3   0   3 1067.05   16.70
   3   0  -2 3955.60   58.39
   3   0  -2 3899.59   61.62
  -3   0   2 3910.12   57.69
  -3   0   2 3689.09   57.93
   3   0   0  649.56   13.80
   3   0   0  656.84   12.69
  -3   0   0  664.59   15.83
   3   0   2  464.93   12.42
   3   0   2  405.67   30.33
  -3   0  -2  448.21    9.68
  -3   0  -2  390.49   31.41
   3   0   3  101.20   14.25
   3   0   3   80.25   11.68
  -3   0  -3  105.68   15.00
  -3   0  -3  109.56   36.27
   3   0   4  804.14   20.22
   3   0   4  751.54   13.93
  -3   0  -4  799.50   15.55
  -3   0  -4  858.45   16.55
   3   0   5   82.62   16.67
   3   0   5   73.30   17.22
  -3   0  -5   66.93   18.07
  -3   0  -5   90.16   18.26
   3   0   6  113.43   18.85
   3   0   6   91.84   18.71
  -3   0  -6  116.72   17.83
  -3   0  -6   86.07   26.21
   3   0   7  132.65   21.31
  -3   0  -7  134.99   28.22
   3   0   8   78.03   15.41
  -3   0  -8   78.93   31.85
   3   0   9   80.55   15.77
  -3   0  -9   99.78   33.02
  -3   0 -10   39.14   18.10
  -3   0 -11    5.00    8.41
  -3   0 -12   41.67   16.40
  -3   0 -12   20.42    9.84
  -3   0 -13    6.65    3.35
  -3   0 -13   11.39    9.57
  -3   0 -14   42.56    6.43
  -3   0 -14   46.05   26.59
  -3   0 -15   -0.19    3.25
  -3   0 -15   -4.27   10.30
  -3   0 -16   -0.19    3.83
  -3   0 -16    0.12   11.95
  -3   0 -17   10.00    4.10
  -3   0 -17    8.42   11.20
  -3   0 -18    4.65    2.71
  -3   0 -18   -0.03   11.65
  -3   0 -19    3.68    4.44
  -3   0 -19    3.11   10.56
  -3   0 -20    5.52    2.70
  -3   0 -20    5.42   10.33
  -3   0 -21   -6.28   10.28
   3   1 -23    6.14   12.48
   3   1 -22   11.40    7.87
   3   1 -21   -1.75   13.69
   3   1 -20    9.12   21.43
   3   1 -19   15.00   10.48
   3   1 -18    4.44    8.72
   3   1 -17   -3.10   11.56
   3   1 -16   14.78   15.62
   3   1 -15   83.09   34.35
   3   1 -14    5.68    5.35
   3   1 -13    1.04    0.84
   3   1 -13   15.56    5.15
   3   1 -13   -3.69    9.42
   3   1 -12   76.88   26.70
   3   1 -11   -0.15    8.70
   3   1 -10   69.35   27.91
   3   1  -9   58.29   34.64
   3   1  -8   13.51    9.14
  -3  -1   8   11.67    7.43
   3   1  -7   -1.23    8.46
  -3  -1   7    2.13    4.78
   3   1  -6   90.54   17.30
  -3  -1   6   91.80   14.74
   3   1  -5  126.79   18.33
  -3  -1   5  132.73   13.27
  -3  -1   5  124.14   18.92
   3   1  -4  129.03   17.93
  -3  -1   4  120.68   13.04
  -3  -1   4  136.56   10.28
   3   1  -3  110.77   17.34
  -3  -1   3  120.15   13.57
  -3  -1   3   98.03   14.21
  -3  -1   2 2911.28   43.23
  -3  -1   2 3005.17   48.00
  -3  -1   1 2437.02   37.60
   3   1   0 9829.93   38.34
  -3  -1   010047.96   22.32
  -3  -1   0 9933.10   64.32
   3   1   1 1425.71   26.64
  -3  -1  -1 1432.87   31.82
   3   1   2 1849.83   29.78
   3   1   2 1816.72   31.35
  -3  -1  -2 1746.71   34.39
   3   1   3 1174.65   22.16
   3   1   4   47.41   12.24
  -3  -1  -4   51.56   13.00
  -3  -1  -4   57.95   23.19
   3   1   5   44.35   14.20
  -3  -1  -5   75.84   18.14
  -3  -1  -5   44.75   21.01
   3   1   6   83.24   23.18
  -3  -1  -6   96.95   15.73
  -3  -1  -6  110.13   36.48
  -3  -1  -7  413.93   30.38
  -3  -1  -8    6.75    5.21
  -3  -1  -8   15.36    9.67
  -3  -1  -9   95.00   22.61
  -3  -1  -9  111.01   19.15
  -3  -1 -10    5.06    3.93
  -3  -1 -10    1.54    6.70
  -3  -1 -11   20.93    8.39
  -3  -1 -11   24.08   13.31
  -3  -1 -12    1.38    3.23
  -3  -1 -12    1.82    8.71
  -3  -1 -13    7.32    5.36
  -3  -1 -13   20.14   10.92
  -3  -1 -14   31.00   11.05
  -3  -1 -14   19.55   12.69
  -3  -1 -15   11.08    5.89
  -3  -1 -15    5.57    9.54
  -3  -1 -16    0.80    2.03
  -3  -1 -16    1.89    7.76
  -3  -1 -17    6.80    4.15
  -3  -1 -17    9.83    7.07
  -3  -1 -18    0.12    2.09
  -3  -1 -18    4.57   11.18
  -3  -1 -19    4.17    4.45
  -3  -1 -19   -3.62   10.69
  -3  -1 -20    1.62    2.09
  -3  -1 -20   -3.55   10.34
   3   2 -23   -6.15   13.67
   3   2 -22    7.80   14.42
   3   2 -21    9.44    6.49
   3   2 -20   -1.46   11.02
   3   2 -19   -2.26   12.01
   3   2 -18    9.33    7.14
   3   2 -17   -0.30    5.37
   3   2 -16   12.83    3.09
   3   2 -16   30.15   18.66
   3   2 -15   36.61   12.12
   3   2 -15   49.22   28.86
   3   2 -14  176.65   62.92
   3   2 -13   12.77    7.55
   3   2 -13   23.25   18.81
   3   2 -12    3.80    4.43
   3   2 -11   47.84   18.84
   3   2 -10  260.92   17.33
  -3  -2   9   47.22   11.44
  -3  -2   8    2.37    1.14
  -3  -2   8    3.66    3.10
  -3  -2   7   86.56   25.96
   3   2  -6  214.35   18.08
  -3  -2   6  213.83   17.83
  -3  -2   6  383.74   33.25
   3   2  -5  507.07    9.82
  -3  -2   5  428.35    8.76
  -3  -2   5  440.54   12.60
  -3  -2   4   31.97    8.80
  -3  -2   4   45.90    9.73
   3   2  -3  127.77   13.35
   3   2  -3  151.42   17.17
  -3  -2   3  130.01   15.43
  -3  -2   2  555.06   12.54
  -3  -2   2  466.32   14.82
   3   2  -1  675.41   13.45
  -3  -2   1  736.39   16.49
  -3  -2   1  655.75   13.53
  -3  -2   0 1569.86   26.68
  -3  -2   0 1550.63   26.74
  -3  -2  -1 1436.74   23.21
  -3  -2  -1 1389.00   24.04
  -3  -2  -1 1437.90   23.43
  -3  -2  -2  815.92   15.31
  -3  -2  -2  905.13   19.44
  -3  -2  -2  861.67   18.85
  -3  -2  -3   10.65    5.48
  -3  -2  -3   13.08    7.52
  -3  -2  -3   20.19    8.98
  -3  -2  -4  189.45   19.11
  -3  -2  -4  184.61   22.04
  -3  -2  -4  155.80   34.43
  -3  -2  -5  292.82   19.59
  -3  -2  -5  242.80   25.74
  -3  -2  -5  221.70   42.37
  -3  -2  -6    2.89    4.00
  -3  -2  -7   94.14   20.04
  -3  -2  -7   99.24   16.49
  -3  -2  -8    5.18    4.61
  -3  -2  -8   -1.27    6.09
  -3  -2  -9    2.85    2.70
  -3  -2  -9    2.27    3.68
  -3  -2 -10    1.84    2.81
  -3  -2 -10    2.01    5.44
  -3  -2 -11    8.42    4.94
  -3  -2 -11    2.24    2.88
  -3  -2 -12   41.55   16.54
  -3  -2 -12   50.70   25.41
  -3  -2 -13   79.36   20.47
  -3  -2 -13   73.23   15.49
  -3  -2 -14   26.34   10.14
  -3  -2 -14   22.48   17.23
  -3  -2 -15    0.80    2.70
  -3  -2 -15    9.84   10.11
  -3  -2 -16   19.02    8.10
  -3  -2 -16   28.35   17.23
  -3  -2 -17    0.39    2.38
  -3  -2 -17    1.33   11.15
  -3  -2 -18    5.03    3.00
  -3  -2 -18    1.52    9.06
  -3  -2 -19    2.34    7.29
  -3  -2 -20   20.90   10.33
   3   3 -23   15.95   17.68
   3   3 -22   10.72   12.08
   3   3 -21    3.66    6.22
   3   3 -20    6.10    5.56
   3   3 -19   10.29    8.53
   3   3 -18    5.95    7.14
   3   3 -17   -6.00    8.57
   3   3 -16   25.08   15.62
   3   3 -15   17.79    8.56
   3   3 -15   30.59   18.15
   3   3 -14    5.81    1.75
   3   3 -14    8.52   12.13
   3   3 -13    2.33    1.43
   3   3 -13   -0.43    4.51
   3   3 -12    2.23    1.01
   3   3 -12    7.37    8.01
   3   3 -11  206.34   41.78
  -3  -3  11  214.59   21.04
   3   3 -10    1.41    7.20
  -3  -3  10    1.96    1.43
   3   3  -9   68.06   22.46
  -3  -3   9   62.42   11.03
  -3  -3   9   56.74   19.47
   3   3  -8   45.02    5.63
   3   3  -8   53.90   19.94
  -3  -3   8   38.61    5.19
  -3  -3   8   49.78   14.69
   3   3  -7  132.38   20.28
   3   3  -7  234.22   37.41
  -3  -3   7  150.89   22.86
  -3  -3   7  246.88   17.43
   3   3  -6    4.96    4.38
  -3  -3   6    2.64    1.35
  -3  -3   6    1.54    2.00
   3   3  -5  328.63   31.47
  -3  -3   5  346.66   29.37
  -3  -3   5  330.29   27.91
   3   3  -4   36.64   12.48
   3   3  -4   42.76    9.54
  -3  -3   4   40.46    8.38
  -3  -3   4   31.41   10.09
   3   3  -2  627.43   14.23
  -3  -3   2  621.15   14.40
  -3  -3   2  654.38   11.92
  -3  -3   2  612.50    9.31
   3   3  -1 1761.63   28.62
  -3  -3   1 1762.44   32.83
   3   3   0  519.15    9.30
   3   3   0  483.05   11.62
  -3  -3   0  447.94    9.81
  -3  -3   0  481.37   12.18
   3   3   1  616.32   13.20
   3   3   1  580.47   12.28
  -3  -3  -1  580.52   12.90
  -3  -3  -1  600.27   14.17
   3   3   2   20.75    8.80
   3   3   2   24.58   11.53
  -3  -3  -2   28.45   15.36
  -3  -3  -2   33.23   16.85
   3   3   3   34.22   14.58
  -3  -3  -3   62.67   14.49
  -3  -3  -3   17.66   15.00
   3   3   4    3.31    2.12
  -3  -3  -4   12.65    6.97
  -3  -3  -4    4.97    5.33
  -3  -3  -4    1.22    2.56
   3   3   5   43.17   13.59
  -3  -3  -5   63.45   15.44
  -3  -3  -5   50.60   16.36
  -3  -3  -6  153.06   17.96
  -3  -3  -6  121.57   22.43
  -3  -3  -7    8.32    3.86
  -3  -3  -7   16.22    6.70
  -3  -3  -8   32.04    9.79
  -3  -3  -9    3.56    3.93
  -3  -3  -9   12.49    8.63
  -3  -3 -10   -1.18    2.86
  -3  -3 -10    0.10    6.91
  -3  -3 -11   29.01   12.66
  -3  -3 -11   49.72   21.42
  -3  -3 -12   66.73   15.18
  -3  -3 -12   60.62   30.73
  -3  -3 -13   40.10   18.05
  -3  -3 -13   24.81   14.18
  -3  -3 -14  236.39   22.32
  -3  -3 -14  185.34   40.22
  -3  -3 -15    5.25    4.72
  -3  -3 -15    8.64   14.83
  -3  -3 -16    9.95    4.83
  -3  -3 -16    3.92    6.02
  -3  -3 -17    4.24    2.50
  -3  -3 -17    7.45    9.00
  -3  -3 -18    3.32    1.82
  -3  -3 -18   -3.08   12.09
  -3  -3 -19   10.84    9.66
  -3  -3 -20    0.84   10.72
   3   4 -23   11.34    6.98
   3   4 -22   -4.96    8.28
   3   4 -21    6.71    6.88
   3   4 -20   15.97   10.04
   3   4 -19    0.98   12.11
   3   4 -18   -0.76   10.02
   3   4 -17   51.21   18.64
   3   4 -16   10.33    8.05
   3   4 -15    9.23    5.99
   3   4 -15   22.01   13.93
   3   4 -14   19.33    7.56
   3   4 -14   28.68   17.06
   3   4 -13    0.61    0.80
   3   4 -13    6.13    6.29
   3   4 -12   13.75    5.48
   3   4 -12   19.70   11.72
  -3  -4  12   11.12    4.54
   3   4 -11    1.99    1.31
   3   4 -11    1.26    5.32
  -3  -4  11    2.30    1.67
   3   4 -10   12.31    4.98
   3   4 -10   18.25    8.83
  -3  -4  10   13.96    3.99
  -3  -4  10    8.91    3.71
   3   4  -9   14.60    5.06
   3   4  -9   17.12    9.34
  -3  -4   9   12.76    4.18
  -3  -4   9   11.29    4.56
   3   4  -8   44.45    6.61
   3   4  -8   79.25   15.48
  -3  -4   8   37.66    7.14
  -3  -4   8   64.21   13.95
   3   4  -7    2.63    1.77
   3   4  -7    4.02    5.25
  -3  -4   7    1.97    2.36
  -3  -4   7    0.96    1.09
   3   4  -6   22.68    8.97
   3   4  -6   29.20   14.20
  -3  -4   6   25.91   11.13
  -3  -4   6   21.09    9.69
   3   4  -5    1.37    2.37
   3   4  -5    1.30    1.96
  -3  -4   5   -0.05    2.25
  -3  -4   5    0.46    0.59
   3   4  -4   72.69   13.93
   3   4  -4   -9.34    7.21
  -3  -4   4   80.10   15.25
  -3  -4   4   66.06   20.38
   3   4  -3  240.62   21.21
  -3  -4   3  150.63   21.81
   3   4  -2   42.02   10.90
  -3  -4   2   42.69   10.61
   3   4  -1   18.10    8.53
  -3  -4   1   28.45   12.63
  -3  -4   1   13.48    5.87
   3   4   0  154.68   22.42
   3   4   0  153.73   22.73
  -3  -4   0  119.70   18.16
  -3  -4   0  147.96   24.03
   3   4   1   31.53   11.70
   3   4   1   39.45   15.47
  -3  -4  -1   47.25   17.76
  -3  -4  -1   41.04   15.17
   3   4   2   48.60   13.01
   3   4   2   48.72   11.34
  -3  -4  -2   49.57   16.89
  -3  -4  -2   70.93   19.54
   3   4   3    1.84    2.45
  -3  -4  -3   -2.16    4.71
  -3  -4  -3    3.48    2.41
   3   4   4  382.84   27.52
  -3  -4  -4  302.61   20.79
  -3  -4  -4  275.43   20.65
   3   4   5  106.41   19.44
  -3  -4  -5  107.86   19.65
  -3  -4  -5   79.32   14.85
  -3  -4  -6    2.91    3.51
  -3  -4  -6    7.03    7.99
  -3  -4  -7    3.94    2.97
  -3  -4  -7    2.92    3.81
  -3  -4  -8    0.10    2.50
  -3  -4  -8   -0.05    6.17
  -3  -4  -9   -0.30    3.72
  -3  -4  -9   -1.04    4.42
  -3  -4 -10   18.64    9.07
  -3  -4 -10   16.49   16.23
  -3  -4 -11   23.22   13.86
  -3  -4 -11   14.44   13.12
  -3  -4 -12   62.67   11.45
  -3  -4 -12   39.44   16.59
  -3  -4 -13   59.48   22.33
  -3  -4 -14   26.11    9.06
  -3  -4 -14   30.87   17.21
  -3  -4 -15    2.99    3.57
  -3  -4 -15    3.67    7.69
  -3  -4 -16   70.63   25.92
  -3  -4 -16   33.30   21.54
  -3  -4 -17   32.94   15.76
  -3  -4 -17   27.79   15.68
  -3  -4 -18   32.75   10.79
  -3  -4 -18    9.35   13.04
  -3  -4 -19   11.83    3.40
  -3  -4 -19   19.33   16.11
   3   5 -23   10.46    8.16
   3   5 -22    6.87    8.38
   3   5 -21    0.98    6.47
   3   5 -20    6.64    6.10
   3   5 -19    2.75    5.36
   3   5 -18    8.73    7.66
   3   5 -17   10.60   10.11
   3   5 -16   40.06   22.90
  -3  -5  16   27.63   10.27
   3   5 -15   16.37    9.35
   3   5 -15   32.62   17.98
   3   5 -14   17.35    8.28
   3   5 -14   53.37   17.38
  -3  -5  14   26.21   14.18
   3   5 -13   10.67    7.68
   3   5 -13   47.68   18.46
  -3  -5  13   26.84   10.45
   3   5 -12   -1.35    1.19
   3   5 -12    8.32    7.78
  -3  -5  12    0.32    0.82
   3   5 -11   14.62    6.29
   3   5 -11   13.09    7.59
  -3  -5  11   16.78    6.83
   3   5 -10   17.73    5.47
   3   5 -10   19.61    7.94
  -3  -5  10   16.95    5.74
  -3  -5  10   13.32    5.28
   3   5  -9   15.27    5.23
   3   5  -9   13.83    4.86
  -3  -5   9   18.38    6.20
  -3  -5   9    8.29    3.72
   3   5  -8   15.81    8.13
   3   5  -8   82.19   20.84
  -3  -5   8   17.85    6.57
  -3  -5   8    9.18    3.75
   3   5  -7  101.19   18.00
   3   5  -7   85.49   15.21
  -3  -5   7  103.32   22.41
  -3  -5   7   95.12   17.87
   3   5  -6   86.95   15.35
   3   5  -6   66.98    8.95
  -3  -5   6   90.73   14.49
  -3  -5   6   82.96   14.99
   3   5  -5   44.25    6.25
  -3  -5   5   63.44    9.18
  -3  -5   5   52.77    8.19
   3   5  -4  400.83   31.50
   3   5  -4  526.51   34.90
  -3  -5   4  452.64   47.08
  -3  -5   3  308.72   27.61
   3   5  -2   -1.46    2.23
  -3  -5   2    7.17    4.02
   3   5  -1   14.68    6.42
  -3  -5   1   18.27    8.60
   3   5   0   36.52   10.87
   3   5   0   18.75    7.49
  -3  -5   0   33.58   12.10
  -3  -5   0   26.99   10.79
   3   5   1   62.47   10.91
  -3  -5  -1   91.24   18.06
  -3  -5  -1   54.83   19.87
   3   5   2   16.35    6.66
  -3  -5  -2   14.83    7.03
  -3  -5  -2   14.92    8.32
   3   5   3   31.24   12.29
  -3  -5  -3  135.79   26.81
  -3  -5  -3   54.57   21.06
   3   5   4   92.30   13.97
  -3  -5  -4  100.39   26.14
  -3  -5  -4  114.80   28.48
   3   5   5    8.66    4.06
  -3  -5  -5   19.06    8.24
  -3  -5  -5   13.97    7.69
  -3  -5  -6   31.93   12.05
  -3  -5  -6   26.83    9.03
  -3  -5  -7   36.83   16.87
  -3  -5  -7   30.60   13.12
  -3  -5  -8   45.40   23.66
  -3  -5  -8    8.57   16.06
  -3  -5  -9    9.63    6.11
  -3  -5  -9   15.98   11.16
  -3  -5 -10    5.08    4.00
  -3  -5 -10   -1.69    8.10
  -3  -5 -11    7.07    3.70
  -3  -5 -11    4.33    8.75
  -3  -5 -12    1.36    4.74
  -3  -5 -12    3.42    6.32
  -3  -5 -13   32.10   12.28
  -3  -5 -14    4.79    6.29
  -3  -5 -14    4.08    8.61
  -3  -5 -15    3.73    4.65
  -3  -5 -15    5.53    7.10
  -3  -5 -16   -0.08    2.10
  -3  -5 -16    0.79    5.34
  -3  -5 -17    9.37    5.04
  -3  -5 -17    4.49    7.10
  -3  -5 -18    2.35    2.50
  -3  -5 -18    7.71    9.74
  -3  -5 -19    3.00    3.60
  -3  -5 -19   -0.38   11.62
   3   6 -22   -0.79    7.78
   3   6 -21   -2.20    7.14
   3   6 -20    4.65    8.75
   3   6 -19    6.40    5.09
   3   6 -18    9.13    7.15
   3   6 -17   10.98   10.07
   3   6 -16    5.28    6.23
   3   6 -15    5.01    7.17
  -3  -6  15    1.66    2.80
   3   6 -14   18.04   10.23
   3   6 -14   30.60   14.19
  -3  -6  14   37.69   13.76
   3   6 -13    4.34    2.50
   3   6 -13    9.57    8.26
  -3  -6  13   18.60    7.82
   3   6 -12    2.27    1.28
   3   6 -12   -0.41    5.74
  -3  -6  12    2.17    1.93
   3   6 -11    2.29    2.65
   3   6 -11    2.39    3.20
  -3  -6  11    1.87    1.28
   3   6 -10   20.64    8.78
   3   6 -10   28.47   11.68
  -3  -6  10   25.51    9.50
  -3  -6  10   12.10    6.10
   3   6  -9   11.25    4.52
   3   6  -9   17.38    7.35
  -3  -6   9   20.79    7.26
  -3  -6   9    6.69    2.87
   3   6  -8  133.53   16.07
   3   6  -8  105.14   16.61
  -3  -6   8  137.94   16.18
  -3  -6   8  106.40   17.71
   3   6  -7   33.24   10.71
   3   6  -7   32.73   12.13
  -3  -6   7   53.71   16.28
  -3  -6   7   38.09    6.83
   3   6  -6  182.23   14.47
   3   6  -6  232.99   18.67
  -3  -6   6  215.92   16.94
  -3  -6   6  208.41   15.13
   3   6  -5   65.94    9.89
  -3  -6   5   77.60   15.65
  -3  -6   5   93.94   14.00
   3   6  -4    9.14    3.41
  -3  -6   4    9.61    4.24
  -3  -6   3  278.26   25.51
  -3  -6   2   50.63   16.57
   3   6  -1  225.23   33.94
  -3  -6   1  267.14   18.72
  -3  -6   1  256.77   18.26
   3   6   0   35.91    8.46
  -3  -6   0   45.77   12.21
  -3  -6   0   24.67    8.26
   3   6   1  257.45   21.66
  -3  -6  -1  267.73   26.86
  -3  -6  -1  267.66   22.19
   3   6   2    8.88    3.85
  -3  -6  -2    9.40    6.67
  -3  -6  -2   10.43    8.35
   3   6   3    6.24    3.47
  -3  -6  -3    7.80    3.82
  -3  -6  -3    8.99    7.53
   3   6   4    3.90    2.55
  -3  -6  -4    2.03    2.26
  -3  -6  -4    3.70    3.91
  -3  -6  -5   96.79   22.15
  -3  -6  -5   78.53   30.28
  -3  -6  -6   34.73   15.98
  -3  -6  -6   17.28    9.94
  -3  -6  -7    3.42    4.60
  -3  -6  -7   -0.17    5.06
  -3  -6  -8    6.86    5.55
  -3  -6  -8   -0.56    7.94
  -3  -6  -9   13.00    8.60
  -3  -6  -9    7.07   10.86
  -3  -6 -10    1.38    2.57
  -3  -6 -10   -0.11    8.87
  -3  -6 -11    9.03    4.54
  -3  -6 -11    2.27    7.93
  -3  -6 -12   14.95    5.06
  -3  -6 -12   23.57   13.64
  -3  -6 -13   -1.82    3.95
  -3  -6 -13   -0.70    5.82
  -3  -6 -14   11.39    5.36
  -3  -6 -14    8.40    6.74
  -3  -6 -15   -0.40    3.54
  -3  -6 -15    2.02   11.13
  -3  -6 -16    3.50    4.34
  -3  -6 -16   -4.66   10.30
  -3  -6 -17    4.73    4.65
  -3  -6 -17    9.10    7.92
  -3  -6 -18    1.47    2.49
  -3  -6 -18    8.52   12.92
   3   7 -22    7.27    7.92
   3   7 -21    9.79    7.43
   3   7 -20   -2.11    7.42
   3   7 -19    9.69    9.28
   3   7 -18   -0.28    5.60
   3   7 -17    0.84    7.26
   3   7 -16    7.98    9.88
  -3  -7  16    5.17    2.58
   3   7 -15  139.00   29.29
  -3  -7  15   23.62    7.77
   3   7 -14   21.76   12.17
  -3  -7  14   38.57   14.20
   3   7 -13    9.90    6.70
   3   7 -13   15.60   10.48
  -3  -7  13   22.65   11.55
   3   7 -12   50.64   15.19
   3   7 -12   67.58   18.45
  -3  -7  12   80.94   19.87
   3   7 -11   11.29    7.50
   3   7 -11   20.88   10.55
  -3  -7  11   24.10   10.80
   3   7 -10    0.75    1.30
   3   7 -10   -4.12    3.65
  -3  -7  10   -0.28    1.32
  -3  -7  10    0.64    0.62
   3   7  -9    9.31    4.78
   3   7  -9   10.68    5.69
  -3  -7   9   11.59    5.59
  -3  -7   9    4.01    1.60
   3   7  -8    3.70    3.06
  -3  -7   8    3.07    2.99
  -3  -7   8    1.93    1.38
   3   7  -7   50.53   14.50
  -3  -7   7   73.65   20.37
  -3  -7   7   48.38   12.36
   3   7  -6    7.48    4.60
  -3  -7   6    3.65    4.41
   3   7  -5   39.68    8.17
  -3  -7   5   63.89   16.91
  -3  -7   4   48.64   12.84
  -3  -7   3   67.41   20.70
   3   7  -2    7.65    1.95
  -3  -7   2   12.21    5.84
  -3  -7   1   97.08   14.59
  -3  -7   1   54.18   17.43
   3   7   0   10.78    3.48
  -3  -7   0   10.61    5.20
  -3  -7   0    6.80    4.11
   3   7   1    9.35    4.43
  -3  -7  -1    7.77    6.08
  -3  -7  -1    4.14    7.38
   3   7   2   39.18   13.42
  -3  -7  -2   46.63   22.17
  -3  -7  -2   55.39   15.18
   3   7   3   73.21   11.61
  -3  -7  -3   82.44   19.33
  -3  -7  -3   89.63   16.93
   3   7   4   30.09   10.53
  -3  -7  -4   35.90   14.95
  -3  -7  -4   21.68   12.29
  -3  -7  -5   39.26   13.38
  -3  -7  -5   27.21   13.45
  -3  -7  -6   -1.96    4.43
  -3  -7  -6    7.77    6.10
  -3  -7  -7   12.67    8.66
  -3  -7  -7    7.57    9.36
  -3  -7  -8    1.72    2.53
  -3  -7  -8   -4.65   11.54
  -3  -7  -9   12.02    9.38
  -3  -7  -9    4.30    7.90
  -3  -7 -10    4.32    3.24
  -3  -7 -10    3.58    5.33
  -3  -7 -11    4.30    2.72
  -3  -7 -11    3.63    4.62
  -3  -7 -12   11.86    6.28
  -3  -7 -12   13.94   13.13
  -3  -7 -13   -0.40    4.27
  -3  -7 -13   17.20   18.62
  -3  -7 -14    2.28    2.96
  -3  -7 -14    7.74   15.04
  -3  -7 -15    1.29    4.75
  -3  -7 -15   -1.06   11.94
  -3  -7 -16   -1.49    4.47
  -3  -7 -16    6.83    7.15
  -3  -7 -17    2.68    2.48
  -3  -7 -17    8.40    9.39
   3   8 -22   12.85    8.02
   3   8 -21    7.21    7.34
   3   8 -20    4.24    5.31
   3   8 -19    4.18    5.44
   3   8 -18    4.75    3.26
   3   8 -17    6.80    5.71
   3   8 -16   10.38   11.41
  -3  -8  16    2.97    2.69
   3   8 -15    4.46    5.98
  -3  -8  15   -0.23    1.76
   3   8 -14   14.58   10.31
  -3  -8  14   18.98    8.90
   3   8 -13   40.37   12.07
  -3  -8  13   58.78   12.04
   3   8 -12   11.28    7.48
  -3  -8  12    6.17    1.99
   3   8 -11   -0.34    4.52
   3   8 -10    0.46    2.03
  -3  -8  10    1.04    1.55
  -3  -8  10    1.13    0.93
   3   8  -9   -0.39    3.34
  -3  -8   9    2.53    2.38
  -3  -8   9    1.30    1.02
  -3  -8   8    4.53    2.75
  -3  -8   8    2.86    1.25
   3   8  -7    4.99    2.95
  -3  -8   7    7.09    4.58
  -3  -8   7    3.65    1.44
   3   8  -6    0.35    0.96
  -3  -8   6    1.78    3.88
  -3  -8   5   21.58    7.64
  -3  -8   4   13.33    5.61
  -3  -8   3   13.06    5.11
   3   8  -2   32.00    6.86
  -3  -8   2   75.66   16.93
  -3  -8   1   -0.10    2.13
  -3  -8   1    3.29    2.29
   3   8   0   40.94    9.90
  -3  -8   0   54.32   16.82
  -3  -8   0   40.18   13.91
   3   8   1   18.49    8.37
  -3  -8  -1   20.36   13.31
  -3  -8  -1    3.21    3.29
   3   8   2   26.49   10.95
  -3  -8  -2   39.18   18.32
  -3  -8  -2   24.67    9.35
   3   8   3    5.70    3.17
  -3  -8  -3   12.12    6.84
  -3  -8  -3   12.18   13.10
   3   8   4    2.23    2.25
  -3  -8  -4    5.73    2.80
  -3  -8  -4    1.74    7.46
  -3  -8  -5    9.21    5.45
  -3  -8  -5   14.20   13.04
  -3  -8  -6   45.89   18.61
  -3  -8  -6   31.15   17.77
  -3  -8  -7   11.33    6.63
  -3  -8  -7   16.29   15.33
  -3  -8  -8   49.92   19.08
  -3  -8  -8   57.75   20.10
  -3  -8  -9   13.10    9.04
  -3  -8  -9    8.78   11.01
  -3  -8 -10   12.09    5.63
  -3  -8 -10    7.16   14.38
  -3  -8 -11    8.49    4.44
  -3  -8 -11    6.95   12.94
  -3  -8 -12   -1.36    4.89
  -3  -8 -12   -2.16   12.58
  -3  -8 -13    0.70    2.69
  -3  -8 -13    0.77   11.47
  -3  -8 -14   -0.06    2.32
  -3  -8 -14    3.03   12.22
  -3  -8 -15    4.87    6.00
  -3  -8 -15   -2.66   11.88
  -3  -8 -16    3.25    5.81
  -3  -8 -16    1.20   10.17
  -3  -8 -17   13.19   11.82
  -3  -8 -17   14.35   13.18
   3   9 -21    1.76    8.04
   3   9 -20    5.87    7.95
   3   9 -19    5.78    5.86
   3   9 -18    2.60   10.48
   3   9 -17    0.11    6.54
   3   9 -16    1.47    2.80
  -3  -9  16    0.01    2.00
   3   9 -15    7.55    6.70
  -3  -9  15    7.21    3.63
   3   9 -14   -1.85    5.47
  -3  -9  14    0.15    1.13
   3   9 -13    5.29    3.45
  -3  -9  13    1.04    1.53
   3   9 -12   32.66   18.99
  -3  -9  12   49.35   14.55
   3   9 -11    2.65    2.51
   3   9 -10    1.64    2.24
  -3  -9  10    1.29    1.76
  -3  -9  10    0.76    0.93
   3   9  -9   57.32   21.28
  -3  -9   9    4.05   10.14
   3   9  -8   25.62   10.86
  -3  -9   8    4.14    3.22
   3   9  -7   -0.01    1.48
   3   9  -7    4.53    2.56
  -3  -9   7    6.12    4.01
   3   9  -6    0.56    1.17
  -3  -9   6    6.54    3.92
   3   9  -5   29.16    8.58
  -3  -9   5   38.20   14.94
  -3  -9   4    5.62    3.47
   3   9  -3   16.96    6.07
  -3  -9   3   25.83   10.71
   3   9  -2   -2.57    2.41
  -3  -9   2   13.30    7.78
  -3  -9   1    8.18    3.95
  -3  -9   1    5.88    2.71
   3   9   0    1.53    1.56
  -3  -9   0    1.65    2.15
  -3  -9   0   -0.95    3.04
   3   9   1    4.40    1.84
  -3  -9  -1   11.99    8.31
  -3  -9  -1    3.38    2.64
   3   9   2   -1.00    1.82
  -3  -9  -2    3.65    2.99
  -3  -9  -2    1.87    3.02
   3   9   3   40.89   13.32
  -3  -9  -3   52.90   24.78
  -3  -9  -3   49.85   16.97
  -3  -9  -4    5.76    3.52
  -3  -9  -4    1.97    7.08
  -3  -9  -5   22.87   12.48
  -3  -9  -5   26.18   15.91
  -3  -9  -6   28.44   12.39
  -3  -9  -7   25.84   15.51
  -3  -9  -7    6.75    9.93
  -3  -9  -8    7.49    8.94
  -3  -9  -8    3.61   11.51
  -3  -9  -9   61.10   29.60
  -3  -9  -9   53.21   21.09
  -3  -9 -10    2.79    4.51
  -3  -9 -10   -2.00   12.02
  -3  -9 -11    1.53    5.87
  -3  -9 -11    5.20   11.18
  -3  -9 -12   -0.05    4.79
  -3  -9 -12    5.96   10.41
  -3  -9 -13    5.79    7.23
  -3  -9 -13    1.93   12.63
  -3  -9 -14    8.09    4.07
  -3  -9 -14    1.09   11.38
  -3  -9 -15    0.45    2.76
  -3  -9 -15   11.51   14.71
  -3  -9 -16    6.36    5.30
  -3  -9 -16   -4.35   11.00
   3  10 -21    7.82    5.83
   3  10 -20    5.77    8.39
   3  10 -19    2.81    5.86
   3  10 -18    3.20    4.89
   3  10 -17   -2.08    5.05
   3  10 -16   -1.56    4.83
  -3 -10  16   -0.07    2.07
   3  10 -15   -0.08    5.46
  -3 -10  15   -0.64    2.33
   3  10 -14    0.39    3.60
  -3 -10  14    3.24    3.49
   3  10 -13    6.91    6.29
  -3 -10  13    1.11    1.83
   3  10 -12    3.90    2.77
  -3 -10  12    2.13    4.92
   3  10 -11   12.46    8.78
   3  10 -10    5.18    3.65
  -3 -10  10    4.26    3.67
  -3 -10  10    1.05    1.40
   3  10  -9    0.43    1.46
  -3 -10   9    5.92    4.39
   3  10  -8    0.40    0.86
   3  10  -8   -0.36    1.87
  -3 -10   8    3.68    3.48
   3  10  -7    0.90    0.95
   3  10  -7    7.36    2.74
  -3 -10   7    8.11    4.70
  -3 -10   6    5.13    3.66
   3  10  -5   19.65    8.37
   3  10  -5   37.78   11.17
  -3 -10   5   37.22   20.33
   3  10  -4   22.28    2.15
  -3 -10   4    1.01    2.23
   3  10  -3   -2.66    1.47
  -3 -10   3    4.82    3.31
   3  10  -2   12.16    6.55
  -3 -10   2   11.61    7.61
   3  10  -1  120.84   21.60
  -3 -10   1  141.40   34.78
   3  10   0    2.80    2.00
  -3 -10   0    5.79    4.34
  -3 -10   0   -0.06    3.66
   3  10   1   12.82    8.00
  -3 -10  -1   23.62   10.62
  -3 -10  -1   11.60    8.73
   3  10   2   13.78    7.80
  -3 -10  -2   35.62   18.47
  -3 -10  -2   12.21    7.44
   3  10   3    3.61    2.12
  -3 -10  -3   13.29    7.46
  -3 -10  -3    5.27    7.26
  -3 -10  -4    5.91    2.58
  -3 -10  -4    5.11    4.10
  -3 -10  -5    9.93   10.41
  -3 -10  -5    8.77    9.75
  -3 -10  -6   -1.33    5.75
  -3 -10  -6    2.22    9.61
  -3 -10  -7   27.90   19.78
  -3 -10  -8    4.07    7.26
  -3 -10  -8   -0.83   12.25
  -3 -10  -9    2.37    4.84
  -3 -10  -9    3.30   17.18
  -3 -10 -10   -2.53    6.27
  -3 -10 -10   -0.93   12.47
  -3 -10 -11   -0.21    4.75
  -3 -10 -11    6.18   11.91
  -3 -10 -12    2.42    4.82
  -3 -10 -12    4.54   13.10
  -3 -10 -13    2.68    3.09
  -3 -10 -13   -2.41   12.93
  -3 -10 -14   -0.78    4.54
  -3 -10 -14   21.44   17.22
  -3 -10 -15   10.08    5.61
  -3 -10 -15   -1.23   11.78
   3  11 -20   -2.75    5.68
   3  11 -19   10.36    7.59
   3  11 -18    5.77    6.46
   3  11 -17    6.41    6.92
   3  11 -16   -0.14    4.70
  -3 -11  16    0.01    1.58
   3  11 -15   12.29    9.46
  -3 -11  15    2.52    1.71
   3  11 -14    3.52    3.61
  -3 -11  14    0.64    2.87
   3  11 -13   12.49    7.48
  -3 -11  13   18.51    9.28
   3  11 -12    6.51    5.20
  -3 -11  12   14.98    6.32
   3  11 -11    6.13    4.22
   3  11 -10    4.10    2.26
  -3 -11  10   -0.27    4.02
   3  11  -9   -0.07    0.89
   3  11  -9    4.14    2.71
  -3 -11   9    8.65    4.17
   3  11  -8    1.49    1.66
  -3 -11   8    2.72    3.29
   3  11  -7    7.27    4.45
  -3 -11   7   22.91   11.26
   3  11  -6    7.86    3.69
  -3 -11   6   25.24   13.42
  -3 -11   5   24.22   13.19
   3  11  -4   34.18   11.43
  -3 -11   4   24.71   14.93
   3  11  -3   -1.93    2.22
  -3 -11   3   80.78   21.13
   3  11  -2    6.51    2.20
   3  11  -2   30.83    5.89
  -3 -11   2   13.02    7.03
   3  11  -1   86.80   18.25
  -3 -11   1  145.37   18.37
   3  11   0  391.54   35.32
  -3 -11   0  471.22   32.37
  -3 -11   0  508.98   15.81
   3  11   1   13.47    6.98
  -3 -11  -1   19.52   13.63
  -3 -11  -1    7.39    4.87
  -3 -11  -2    4.85    4.51
  -3 -11  -2    7.23    4.38
  -3 -11  -3   15.81    9.08
  -3 -11  -3   21.64   14.99
  -3 -11  -4    8.71    6.49
  -3 -11  -4    4.71    6.92
  -3 -11  -5   -0.26    6.94
  -3 -11  -5    7.98    7.85
  -3 -11  -6   10.74    6.69
  -3 -11  -6   -3.00    8.48
  -3 -11  -7   -1.31    5.71
  -3 -11  -7   -2.33   10.50
  -3 -11  -8    6.96    5.91
  -3 -11  -8    7.12   13.72
  -3 -11  -9    7.83    5.69
  -3 -11  -9    0.99    9.45
  -3 -11 -10   -1.97    4.98
  -3 -11 -10   13.90   16.23
  -3 -11 -11    2.56    4.17
  -3 -11 -11    2.90   12.12
  -3 -11 -12    4.87    4.75
  -3 -11 -12   14.68   16.25
  -3 -11 -13    1.54    3.98
  -3 -11 -13    7.79   11.23
  -3 -11 -14   -0.67    4.51
  -3 -11 -14    5.06   10.39
  -3 -12  16    5.29    2.80
   3  12 -15    1.58    2.89
  -3 -12  15    0.69    2.23
   3  12 -14   -1.12    3.53
  -3 -12  14    2.37    2.76
   3  12 -13    6.17    3.82
  -3 -12  13    5.22    3.46
   3  12 -12   13.51   11.63
  -3 -12  12   40.79   16.80
   3  12 -11   -0.96    2.38
  -3 -12  11    7.45    4.18
   3  12 -10    2.94    2.18
  -3 -12  10    3.79    3.14
   3  12  -9    2.96    2.22
  -3 -12   9    3.47    2.78
  -3 -12   8    1.42    3.37
  -3 -12   7    6.01    3.40
  -3 -12   6    2.38    7.05
  -3 -12   5    3.67    3.94
  -3 -12   4   11.35    8.05
   3  12  -3   49.71   13.03
   3  12  -3   -1.01    1.82
  -3 -12   3  114.56   25.04
   3  12  -2   64.42   15.23
  -3 -12   2   58.42   16.76
   3  12  -1    3.56    1.86
  -3 -12   1    5.12    3.83
  -3 -12   0   39.64   16.62
  -3 -12   0   22.81   11.62
  -3 -12  -1   10.97    6.76
  -3 -12  -1    4.77    4.94
  -3 -12  -2    8.33    7.95
  -3 -12  -2    9.99    6.24
  -3 -12  -3    3.97    4.58
  -3 -12  -3    1.48    6.57
  -3 -12  -4    3.29    4.24
  -3 -12  -4   -2.18    6.35
  -3 -12  -5    3.20    3.39
  -3 -12  -5   16.62    9.35
  -3 -12  -6    9.03    5.32
  -3 -12  -6    4.59    8.56
  -3 -12  -7    2.59    3.51
  -3 -12  -7   10.32    9.97
  -3 -12  -8    3.18    3.80
  -3 -12  -8    8.02    9.86
  -3 -12  -9    5.08    3.09
  -3 -12  -9   -0.34    8.49
  -3 -12 -10    7.07    4.58
  -3 -12 -10    8.94    9.75
  -3 -12 -11   -0.40    5.36
  -3 -12 -11   -0.11   10.28
  -3 -12 -12    7.54    5.86
  -3 -12 -12   -4.36   11.90
  -3 -12 -13    5.79    4.84
  -3 -12 -13   11.46   11.24
  -3 -13  15    1.84    3.26
  -3 -13  14    5.41    3.53
  -3 -13  13    0.91    1.85
  -3 -13  12   -0.17    2.57
  -3 -13  11    7.59    4.94
  -3 -13  10   -1.23    5.03
  -3 -13   9   10.65    4.92
  -3 -13   8    4.21    3.45
  -3 -13   7   18.18    6.83
  -3 -13   6    5.23    3.58
  -3 -13   5   -0.44    4.54
  -3 -13   4   -0.19    4.66
   3  13  -3   -3.42    2.67
  -3 -13   3    5.12    5.03
   3  13  -2   43.59   14.28
  -3 -13   2   54.05   24.04
   3  13  -1   13.53    3.64
  -3 -13   1   11.54    6.70
  -3 -13   0    2.51    4.57
  -3 -13  -1    6.85    3.82
  -3 -13  -2   16.04    8.56
  -3 -13  -3    2.47    3.07
  -3 -13  -3    4.75    5.43
  -3 -13  -4   -0.53    4.96
  -3 -13  -4   10.06    5.57
  -3 -13  -5    1.61    5.42
  -3 -13  -5    7.52    7.14
  -3 -13  -6    2.45    2.93
  -3 -13  -6    3.88    4.30
  -3 -13  -7    0.62    3.20
  -3 -13  -7   -2.45    6.34
  -3 -13  -8    4.87    5.65
  -3 -13  -8   -4.56    8.04
  -3 -13  -9    1.90    1.98
  -3 -13  -9    4.60    6.65
  -3 -13 -10    7.90    4.46
  -3 -13 -10    1.67    4.66
  -3 -13 -11    4.84    5.89
  -3 -14  15   -0.30    2.65
  -3 -14  14    3.87    3.40
  -3 -14  13    6.54    4.42
  -3 -14  12   -0.55    3.10
  -3 -14  11    6.88    3.05
  -3 -14  10    9.63    4.65
  -3 -14   9    3.26    4.85
  -3 -14   8   12.11    6.18
  -3 -14   7    5.30    3.44
  -3 -14   6    2.52    4.63
  -3 -14   5   -0.16    2.36
  -3 -14   4    6.35    2.68
  -3 -14   3   18.15    7.60
  -3 -14   2    3.30    3.53
  -3 -14   1    4.70    6.18
  -3 -14   0    3.99    4.62
  -3 -14  -1   -1.65    5.01
  -3 -14  -2    4.69    6.01
  -3 -14  -3    3.65    4.97
  -3 -14  -4    3.79    3.07
  -3 -14  -5   -2.29    5.29
  -3 -14  -6    6.60    6.12
  -3 -14  -7    1.60    5.24
  -3 -14  -8   -0.07    4.78
  -3 -14  -9    3.35    3.16
  -3 -14 -10    2.33    5.46
  -3 -15  15    4.11    2.69
  -3 -15  14    2.42    2.51
  -3 -15  13    2.31    2.76
  -3 -15  12   -0.01    3.85
  -3 -15  11    1.07    2.61
  -3 -15   9    2.68    2.26
  -3 -15   8    4.39    2.83
  -3 -15   7    3.44    3.48
  -3 -15   6    5.73    4.71
  -3 -15   5    2.42    6.48
  -3 -15   4   -0.20    5.80
  -3 -15   3    7.64    4.84
  -3 -15   2   23.07    8.19
  -3 -15   1    6.87    5.00
  -3 -15   0    4.13    4.83
  -3 -15  -1   -1.76    6.16
  -3 -15  -2    1.04    5.52
  -3 -15  -3    7.50    5.50
  -3 -15  -4    8.98    5.39
  -3 -15  -5   -0.85    5.72
  -3 -15  -6    7.75    6.26
  -3 -15  -7    1.93    3.17
  -3 -15  -8    5.28    4.58
  -3 -16  14    2.33    3.26
  -3 -16  13    4.45    3.22
  -3 -16  12    6.30    3.27
  -3 -16  11    3.81    3.47
  -3 -16  10    5.90    2.51
  -3 -16   9    1.31    3.69
  -3 -16   8    6.09    4.38
  -3 -16   7   22.60    9.01
  -3 -16   6   -3.60    5.49
  -3 -16   5    2.72    4.89
  -3 -16   4    3.97    3.55
  -3 -16   3    1.48    5.94
  -3 -16   2    7.04    6.72
  -3 -16   1    6.40    6.10
  -3 -16   0    3.35    3.86
  -3 -16  -1    5.63    3.39
  -3 -16  -2    3.23    4.89
  -3 -16  -3    2.85    4.19
  -3 -16  -4   -5.49    4.84
  -3 -16  -5   18.94    7.88
  -3 -16  -6    5.65    3.87
  -3 -17  12    3.48    2.36
  -3 -17  11    1.30    5.13
  -3 -17  10    3.83    2.78
  -3 -17   9    5.59    4.64
  -3 -17   8    7.72    5.96
  -3 -17   7    1.08    3.49
  -3 -17   6    1.36    3.70
  -3 -17   5    0.86    3.33
  -3 -17   4    1.98    4.42
  -3 -17   3    0.27    6.08
  -3 -17   2   -2.05    6.05
  -3 -17   1    4.73    5.92
  -3 -17   0    3.98    3.91
  -3 -17  -1    4.95    4.15
  -3 -17  -2   -2.97    5.21
  -3 -17  -3    9.66    4.52
  -3 -18   7   -2.81    4.19
  -3 -18   6    0.82    1.95
  -3 -18   5   -0.79    3.17
  -3 -18   4   -0.39    5.35
  -3 -18   3    1.58    3.40
   4 -18  -4   -0.22    5.44
   4 -18  -3    3.59    4.09
  -4  18   3    4.16    2.72
   4 -18  -2    2.74    3.96
  -4  18   2    2.19    2.64
   4 -18  -1   -0.61    3.42
  -4  18   1    4.62    3.19
   4 -18   0    9.50    5.17
  -4  18   0   -0.02    2.76
   4 -18   1    6.02    2.63
  -4  18  -1    3.63    2.45
   4 -18   2   -2.24    5.73
  -4  18  -2    3.04    2.66
   4 -18   3   -2.18    5.51
  -4  18  -3    3.49    2.68
   4 -18   4    5.72    3.76
   4 -18   5    2.65    4.21
   4 -18   6    4.91    6.31
   4 -18   7    3.16    3.86
  -4  18  -7   -0.07    1.69
   4 -18   8    3.80    3.54
  -4  18  -8   -0.03    2.15
   4 -18   9    3.45    5.37
  -4  18  -9    2.59    2.82
   4 -17  -7    4.78    5.48
   4 -17  -7    2.36    5.82
   4 -17  -6    0.89    3.86
   4 -17  -6   -2.74    5.26
   4 -17  -5    3.04    3.38
   4 -17  -5    3.68    4.48
   4 -17  -4    6.82    4.66
   4 -17  -4    6.48    6.98
   4 -17  -3    3.48    3.94
   4 -17  -2   10.09    5.69
  -4  17   2    4.58    3.28
   4 -17  -1    6.02    5.58
  -4  17   1    7.88    3.69
   4 -17   0    4.57    5.89
  -4  17   0    3.68    3.14
   4 -17   1   -1.52    6.04
   4 -17   2   -1.02    5.95
   4 -17   3   -0.54    5.93
  -4  17  -3    3.50    2.56
   4 -17   4    7.99    5.48
   4 -17   5   -0.56    5.87
   4 -17   6    4.88    7.29
  -4  17  -6    6.19    3.36
   4 -17   7   12.88    7.77
  -4  17  -7    3.95    3.42
   4 -17   8   10.69    6.11
  -4  17  -8    4.58    3.47
   4 -17   9   -0.34    5.13
  -4  17  -9    1.47    2.28
   4 -17  10    5.16    6.76
  -4  17 -10    0.99    2.01
   4 -17  11    0.57    2.99
  -4  17 -11    2.39    2.57
   4 -17  12    2.03    3.89
   4 -16  -9   -0.48    2.79
   4 -16  -9   -0.51    6.49
   4 -16  -8    4.75    6.30
   4 -16  -8   16.78   13.29
   4 -16  -7    8.36    7.14
   4 -16  -7   -6.19    9.72
   4 -16  -6    9.14    6.38
   4 -16  -6   18.23   12.95
   4 -16  -5    2.57    2.91
   4 -16  -5    3.55    5.67
   4 -16  -4    2.52    4.68
   4 -16  -4   -0.93    3.71
   4 -16  -3   -0.44    6.15
   4 -16  -3   12.93    6.21
   4 -16  -2    1.78    4.99
   4 -16  -1    4.16    3.24
  -4  16   1   -1.15    3.53
   4 -16   0    2.16    4.02
  -4  16   0    1.58    2.42
   4 -16   1   -0.46    4.36
  -4  16  -1    3.98    2.87
   4 -16   2    1.29    3.60
  -4  16  -2    6.55    4.28
   4 -16   3   11.57    7.01
   4 -16   4    3.97    2.83
   4 -16   5    2.45    3.93
   4 -16   6    2.76    2.90
  -4  16  -6    1.78    5.32
   4 -16   7    3.30    5.46
  -4  16  -7    5.28    3.20
   4 -16   8    3.45    3.43
  -4  16  -8    3.65    4.43
   4 -16   9   -3.96    6.29
  -4  16  -9    7.08    4.46
   4 -16  10    1.57    2.88
  -4  16 -10    2.61    4.50
   4 -16  11    1.70    7.06
  -4  16 -11    2.02    3.52
   4 -16  12   10.23    7.04
  -4  16 -12   -1.33    4.21
   4 -16  13    3.46    2.59
  -4  16 -13    4.93    3.36
   4 -15 -11    0.69    3.12
   4 -15 -11   -3.83   13.49
   4 -15 -10    4.65    4.36
   4 -15 -10   -6.71   13.14
   4 -15  -9    7.00    2.77
   4 -15  -9   13.91    8.85
   4 -15  -8   -2.15    4.95
   4 -15  -8    6.79    8.94
   4 -15  -7    4.32    2.76
   4 -15  -7    5.51    9.98
   4 -15  -6    2.32    4.81
   4 -15  -6   -2.61   13.14
   4 -15  -5    3.08    2.31
   4 -15  -5   -1.64   12.44
   4 -15  -4    6.95    4.76
   4 -15  -4    7.22    6.93
   4 -15  -3   -0.72    6.09
   4 -15  -3    1.68    2.44
   4 -15  -2    0.51    3.70
   4 -15  -2    5.29    5.37
   4 -15  -1    7.86    3.23
  -4  15   1    5.75    4.49
   4 -15   0    2.65    3.19
  -4  15   0    4.10    2.06
   4 -15   1    3.18    3.21
   4 -15   2    4.67    5.01
  -4  15  -2    2.97    3.16
   4 -15   3   10.92    4.40
   4 -15   4    0.92    3.44
  -4  15  -4    1.19    2.03
   4 -15   5    1.73    2.72
  -4  15  -5   -0.54    3.27
   4 -15   6    6.66    5.49
   4 -15   7    4.59    4.62
  -4  15  -7    1.25    2.25
   4 -15   8   13.99    6.61
  -4  15  -8    0.69    4.77
   4 -15   9    1.70    4.12
  -4  15  -9    2.80    3.26
   4 -15  10   -0.22    5.51
  -4  15 -10    7.41    5.60
   4 -15  11    1.47    3.12
  -4  15 -11    7.86    5.17
   4 -15  12    1.94    2.93
  -4  15 -12    7.54    5.25
   4 -15  13    0.77    2.44
  -4  15 -13    4.43    3.68
   4 -15  14   -2.62    4.27
  -4  15 -14    2.85    4.23
   4 -15  15    3.73    3.99
  -4  15 -15   -1.43    5.25
   4 -14 -13   -1.43    3.97
   4 -14 -12    3.44    4.40
   4 -14 -11   10.80    6.23
   4 -14 -11    8.66    8.19
   4 -14 -10    4.07    5.23
   4 -14  -9    6.75    4.03
   4 -14  -9   18.44   21.37
   4 -14  -8    7.28    3.78
   4 -14  -8   -3.65   14.33
   4 -14  -7   -1.31    4.49
   4 -14  -7   -4.35   11.84
   4 -14  -6    3.16    3.83
   4 -14  -6    8.81   12.81
   4 -14  -5    1.89    2.21
   4 -14  -5   -2.33   12.36
   4 -14  -4   -2.79    5.06
   4 -14  -4    5.56    4.60
   4 -14  -3   20.76    7.87
   4 -14  -3    9.87    6.74
   4 -14  -2   27.32    9.03
   4 -14  -2   27.95   13.75
   4 -14  -1   30.68    9.30
   4 -14   0   40.24   13.39
   4 -14   1    6.76    4.33
  -4  14  -1   11.74    3.88
   4 -14   2   90.20   24.25
  -4  14  -2   94.40   17.70
   4 -14   3   51.33   17.92
  -4  14  -3   44.72   20.16
   4 -14   4   41.55   14.95
   4 -14   5    8.02    4.77
  -4  14  -5    8.11    3.93
   4 -14   6    1.22    4.00
  -4  14  -6    3.02    2.80
   4 -14   7   12.07    5.91
  -4  14  -7    9.41    4.23
   4 -14   8   14.97    5.67
  -4  14  -8    6.09    4.19
   4 -14   9    2.20    5.22
  -4  14  -9    9.20    6.47
   4 -14  10    4.02    4.69
  -4  14 -10    3.25    6.15
   4 -14  11    6.77    2.84
  -4  14 -11    3.78    3.70
   4 -14  12    5.09    3.86
  -4  14 -12    4.08    3.02
   4 -14  13    3.34    4.30
  -4  14 -13    5.44    5.84
  -4  14 -14   11.75    8.19
   4 -14  15    2.48    3.33
  -4  14 -15    3.29    6.67
   4 -14  16   -1.41    3.36
  -4  14 -16    1.82    5.28
   4 -13 -14   -0.44    3.57
   4 -13 -14   13.81   12.23
   4 -13 -13    1.89    3.97
   4 -13 -13    6.03    5.29
   4 -13 -12    5.58    3.99
   4 -13 -12    0.67   10.31
   4 -13 -11   -0.16    2.12
   4 -13 -11    8.59   13.65
   4 -13 -10    2.11    5.84
   4 -13 -10   -2.18   14.22
   4 -13  -9    2.63    3.28
   4 -13  -9   10.33    8.32
   4 -13  -8    4.28    2.53
   4 -13  -8   14.24   14.52
   4 -13  -7    3.06    2.95
   4 -13  -7    9.47   10.01
   4 -13  -6   16.15    7.42
   4 -13  -6    5.32    6.11
   4 -13  -5    3.24    6.70
   4 -13  -5   -0.38    8.35
   4 -13  -4   -0.60    4.32
   4 -13  -4   12.11   10.38
   4 -13  -3    5.90    4.69
   4 -13  -3   -2.89    5.76
   4 -13  -2   15.56    7.13
   4 -13  -2   13.20    7.67
   4 -13  -1   51.78   15.07
   4 -13  -1   51.70   24.86
   4 -13   0  102.94   30.28
  -4  13   0   90.27   22.12
   4 -13   1   42.55   13.94
  -4  13  -1   37.87   14.35
   4 -13   2   46.66   17.47
  -4  13  -2   51.26   21.50
   4 -13   3    6.72    5.59
  -4  13  -3    8.52    6.15
   4 -13   4    0.83    2.74
  -4  13  -4    0.19    2.43
   4 -13   5    8.13    5.32
  -4  13  -5    8.76    4.63
   4 -13   6   20.44    9.85
  -4  13  -6   15.64    4.96
   4 -13   7   20.38   11.64
  -4  13  -7   20.21    9.93
   4 -13   8   22.02    7.24
  -4  13  -8   11.79    4.41
   4 -13   9    5.22    5.89
  -4  13  -9   12.54    6.79
   4 -13  10   -0.00    3.40
  -4  13 -10    4.41    5.09
   4 -13  11   -1.27    4.45
  -4  13 -11    3.97    4.46
   4 -13  12    0.43    5.35
  -4  13 -12   11.18    5.98
   4 -13  13    2.85    4.66
  -4  13 -13    9.20    6.59
  -4  13 -14    1.42    8.18
   4 -13  15    2.55    1.52
  -4  13 -15    2.10    3.26
   4 -13  16    4.45    3.86
  -4  13 -16   -2.24    6.97
   4 -13  17    1.73    1.72
  -4  13 -17    3.40    8.90
   4 -12 -15    1.82    1.83
   4 -12 -15    1.67    7.81
   4 -12 -14    8.00    4.83
   4 -12 -14   17.50   17.71
   4 -12 -13    0.26    1.82
   4 -12 -13    0.31   10.17
   4 -12 -12    0.32    2.95
   4 -12 -12    3.75    6.18
   4 -12 -11    7.25    4.08
   4 -12 -11    6.07   16.00
   4 -12 -10    2.61    5.51
   4 -12 -10    6.15    9.46
   4 -12  -9    0.54    5.72
   4 -12  -9    6.02    8.29
   4 -12  -8   18.67    9.33
   4 -12  -8   17.23   16.57
   4 -12  -7   -0.26    2.93
   4 -12  -7   15.09    9.04
   4 -12  -6    1.93    4.66
   4 -12  -6    3.55    8.19
   4 -12  -5   13.08    6.52
   4 -12  -5   15.73   18.03
   4 -12  -4   11.37    6.68
   4 -12  -4    6.26    9.61
   4 -12  -3    4.25    3.22
   4 -12  -3   15.20   20.25
   4 -12  -2   99.09   11.41
   4 -12  -2   53.64   16.50
   4 -12  -1  146.20   27.64
   4 -12  -1  189.16   35.84
   4 -12   0   75.22   15.51
   4 -12   1    4.57    2.74
  -4  12  -1   -0.64    2.35
   4 -12   2    1.99    3.17
  -4  12  -2    4.06    3.15
   4 -12   3   -1.01    5.89
  -4  12  -3    1.17    2.15
   4 -12   4   14.52    9.34
  -4  12  -4   31.58   12.05
   4 -12   5   58.52   17.58
  -4  12  -5   43.50   23.89
   4 -12   6    6.28    5.66
  -4  12  -6    6.41    4.71
   4 -12   7    2.33    5.57
  -4  12  -7    2.93    5.18
   4 -12   8    1.86    3.04
  -4  12  -8    8.23    6.38
   4 -12   9   37.50   17.18
  -4  12  -9   26.87   11.34
   4 -12  10    0.27    2.82
  -4  12 -10   -0.15    5.97
   4 -12  11    2.08    4.21
  -4  12 -11    4.18    4.23
   4 -12  12   -1.31    4.37
  -4  12 -12    4.32    5.96
   4 -12  13    0.12    4.34
  -4  12 -13   -3.51    4.83
   4 -12  14    3.40    2.59
  -4  12 -14   -1.17    7.02
   4 -12  15    7.18    4.80
  -4  12 -15   -2.65    8.40
   4 -12  16   -1.92    3.22
  -4  12 -16    8.98    4.40
   4 -12  17   -0.69    2.76
  -4  12 -17    6.68    4.89
   4 -12  18    0.70    1.66
  -4  12 -18    6.34    7.49
   4 -11 -16    2.72   17.65
   4 -11 -15   -1.45    3.10
   4 -11 -15    7.57   19.58
   4 -11 -14    3.95    3.24
   4 -11 -14    6.38    9.24
   4 -11 -13    0.19    2.68
   4 -11 -13    5.31    9.23
   4 -11 -12   -1.82    4.41
   4 -11 -12    6.08   12.03
   4 -11 -11    2.20    3.96
   4 -11 -11   11.11   10.66
   4 -11 -10    9.47    6.57
   4 -11 -10    2.47   18.27
   4 -11  -9   33.39   15.09
   4 -11  -9   47.14   24.07
   4 -11  -8    7.65    6.94
   4 -11  -8    4.19    5.50
   4 -11  -7    9.22    6.09
   4 -11  -7   16.83   13.20
   4 -11  -6   22.48    8.38
   4 -11  -6   26.53   11.71
   4 -11  -5   82.54   29.84
   4 -11  -5   95.13   39.16
   4 -11  -4   41.31   16.12
   4 -11  -4   36.24   16.75
   4 -11  -3  176.42   22.01
   4 -11  -3  139.78   42.53
   4 -11  -2   24.69   11.20
   4 -11  -2   12.13   10.02
   4 -11  -1   41.25   14.09
   4 -11  -1   36.48   25.00
   4 -11   0   55.58   19.22
   4 -11   1   69.79   19.79
  -4  11  -1   66.14   19.84
   4 -11   2   32.64   14.18
  -4  11  -2   67.06   26.42
   4 -11   3   27.15   11.31
  -4  11  -3   22.09   11.56
   4 -11   4   -1.91    4.75
  -4  11  -4   -0.19    3.62
   4 -11   5   24.96   13.43
  -4  11  -5   24.91   12.26
   4 -11   6   11.05    7.36
  -4  11  -6    9.45    6.38
   4 -11   7  139.19   32.53
   4 -11   8   13.23    9.00
  -4  11  -8   17.88   10.48
   4 -11   9   36.28   12.11
  -4  11  -9   27.50    9.98
   4 -11  10   51.54   18.40
  -4  11 -10   41.71   16.77
   4 -11  11   11.90    8.75
  -4  11 -11   16.02    7.21
   4 -11  12    0.58    4.23
  -4  11 -12    1.63    5.37
   4 -11  13    3.50    4.07
  -4  11 -13   15.43    6.42
   4 -11  14    6.57    4.33
  -4  11 -14    4.60    6.31
   4 -11  15    1.72    2.93
  -4  11 -15    7.66    6.55
   4 -11  16   11.95    5.49
  -4  11 -16    7.14    5.10
   4 -11  17    2.06    1.99
  -4  11 -17   11.94    7.80
  -4  11 -18   10.26    6.81
   4 -11  19    2.14    2.60
  -4  11 -19    7.41    7.52
   4 -10 -17   -4.06   14.90
   4 -10 -16    3.51    2.70
   4 -10 -16    9.85   15.74
   4 -10 -15    5.51    4.33
   4 -10 -15    9.86   15.98
   4 -10 -14    3.79    2.47
   4 -10 -14    6.02   13.90
   4 -10 -13    1.83    3.80
   4 -10 -13   13.48   17.59
   4 -10 -12    2.18    5.20
   4 -10 -12   14.29   15.54
   4 -10 -11    6.16    4.87
   4 -10 -11   15.77   20.09
   4 -10 -10    4.29    3.53
   4 -10 -10   -5.79   14.16
   4 -10  -9   28.82   12.90
   4 -10  -9   19.94   16.25
   4 -10  -8   79.86   25.70
   4 -10  -8   78.06   35.69
   4 -10  -7    6.90    4.88
   4 -10  -7    7.56   11.39
   4 -10  -6    5.20    4.44
   4 -10  -6    3.36    7.27
   4 -10  -5  220.47   34.64
   4 -10  -5  192.58   72.90
   4 -10  -4   28.26   10.81
   4 -10  -4   15.17   14.59
   4 -10  -3    3.26    3.85
   4 -10  -3   12.15   15.61
   4 -10  -2   12.55    9.12
   4 -10  -2   19.27   13.55
   4 -10  -1    6.59    4.50
   4 -10  -1   -0.49    5.81
   4 -10   0   93.04   27.74
   4 -10   0  135.82   36.30
   4 -10   1    9.35    6.86
  -4  10  -1   13.79    9.55
   4 -10   2   37.35   17.51
  -4  10  -2   38.27   18.87
   4 -10   3    1.09    4.75
  -4  10  -3    5.30    3.56
   4 -10   4   -0.17    4.01
  -4  10  -4    6.82    3.69
   4 -10   5    2.87    2.99
  -4  10  -5   13.42    9.69
   4 -10   6  109.65   29.52
  -4  10  -6  124.93   20.68
   4 -10   7  264.06   50.28
  -4  10  -7  221.43   36.13
   4 -10   8   39.49   16.99
  -4  10  -8   33.44   14.77
   4 -10   9   65.18   16.87
  -4  10  -9   31.08   15.33
   4 -10  10   78.09   21.75
  -4  10 -10   51.43   13.92
   4 -10  11   57.20   13.84
  -4  10 -11   53.12   20.82
   4 -10  12   13.21    6.10
  -4  10 -12    1.20    3.13
   4 -10  13    2.21    3.49
   4 -10  14    0.64    4.27
  -4  10 -14    5.62    4.06
   4 -10  15    9.53    3.69
  -4  10 -15    9.73    5.38
   4 -10  16    1.15    2.63
  -4  10 -16    3.48    3.33
   4 -10  17   20.42    9.32
  -4  10 -17   17.40   12.35
   4 -10  18    4.48    3.45
  -4  10 -18    7.96    8.42
   4 -10  19    1.63    2.14
  -4  10 -19   -1.89    9.37
   4  -9 -18    4.30   20.74
   4  -9 -17   16.38   18.55
   4  -9 -16    3.72    2.45
   4  -9 -16   14.78   21.53
   4  -9 -15    5.99    3.76
   4  -9 -15   -0.72   18.36
   4  -9 -14   -2.09    3.96
   4  -9 -14    9.80   16.00
   4  -9 -13    3.65    3.08
   4  -9 -13   11.88   11.87
   4  -9 -12    6.92    6.07
   4  -9 -12    8.44    6.12
   4  -9 -11   38.65   24.82
   4  -9 -11   17.31   16.24
   4  -9 -10    8.80    4.80
   4  -9 -10   13.65   23.04
   4  -9  -9    5.21    3.05
   4  -9  -9    2.25    6.50
   4  -9  -8   39.53   17.82
   4  -9  -8   31.56   21.59
   4  -9  -7    3.63    3.30
   4  -9  -7    4.74    6.88
   4  -9  -6   39.61   15.18
   4  -9  -6   25.43   14.10
   4  -9  -5   57.58   17.01
   4  -9  -5   46.86   17.25
   4  -9  -4    4.21    2.50
   4  -9  -4    2.22    4.48
   4  -9  -3   57.57   17.08
   4  -9  -3   44.89   12.56
   4  -9  -2   26.39   10.88
   4  -9  -2   27.93   13.18
   4  -9  -1   35.08   11.94
   4  -9  -1    9.75    5.94
   4  -9   0    2.97    2.57
   4  -9   0    5.54    4.71
   4  -9   1   19.77    6.18
  -4   9  -1   19.07    6.59
   4  -9   2   14.31    6.18
  -4   9  -2    7.09    4.10
   4  -9   3   -0.16    4.92
  -4   9  -3   -3.84    3.86
   4  -9   4   21.70    8.98
  -4   9  -4   17.57    8.09
   4  -9   5   39.70   14.51
  -4   9  -5   32.13   14.38
   4  -9   6   28.41   13.54
  -4   9  -6   18.50    7.83
   4  -9   7   59.59   19.67
  -4   9  -7   33.26   15.01
   4  -9   8  110.58   28.90
  -4   9  -8  102.86   22.05
   4  -9   9   56.91   19.54
  -4   9  -9   27.43   14.53
   4  -9  10   80.25   17.93
  -4   9 -10   69.13   15.36
   4  -9  11   23.25    8.30
  -4   9 -11   14.33    8.44
   4  -9  12    1.20    1.38
  -4   9 -12    3.50    4.15
   4  -9  13   72.89   23.28
  -4   9 -13   52.79   27.49
   4  -9  14    7.71    4.80
  -4   9 -14   20.87    7.79
   4  -9  15    3.49    3.32
  -4   9 -15   -3.77    7.69
   4  -9  16    3.99    2.75
  -4   9 -16    5.62    5.18
   4  -9  17    2.44    2.69
  -4   9 -17    2.30    6.91
   4  -9  18    1.44    2.39
  -4   9 -18   10.41    7.24
   4  -9  19   -0.05    2.95
  -4   9 -19    8.14    7.77
  -4   9 -20   -0.42   10.26
   4  -8 -19   -1.88   17.62
   4  -8 -18   11.46   16.72
   4  -8 -17   21.29   24.76
   4  -8 -16    1.13    2.74
   4  -8 -16    7.71   17.53
   4  -8 -15    2.67    3.64
   4  -8 -15   -0.83   14.97
   4  -8 -14    4.19    3.05
   4  -8 -14   -1.09   16.96
   4  -8 -13   12.05    4.69
   4  -8 -13    9.17   24.48
   4  -8 -12   -0.09    4.20
   4  -8 -12   22.08   21.75
   4  -8 -11   56.05   24.97
   4  -8 -11   42.51   24.28
   4  -8 -10  109.53   11.80
   4  -8 -10  149.10   27.15
   4  -8  -9  134.87   20.68
   4  -8  -9  177.05   32.48
   4  -8  -8   -0.02    3.43
   4  -8  -8    6.27    7.60
   4  -8  -7   -1.66    3.59
   4  -8  -7   -0.76   15.14
   4  -8  -6   17.25    7.16
   4  -8  -6   11.56   10.99
   4  -8  -5    4.72    3.20
   4  -8  -5   -2.28   10.01
   4  -8  -4   17.40    6.24
   4  -8  -4   10.20    6.62
   4  -8  -3   65.36   20.11
   4  -8  -3   54.79   23.10
   4  -8  -2    1.21    5.40
   4  -8  -2   -5.84    9.58
   4  -8  -1  177.19   23.98
   4  -8  -1   93.08   18.09
   4  -8   0  132.40   24.33
   4  -8   0  229.59   30.51
   4  -8   1   19.63    8.03
  -4   8  -1   17.90    6.71
   4  -8   2    1.58    2.01
  -4   8  -2    2.69    3.24
   4  -8   3   34.05    8.88
  -4   8  -3   29.67   14.88
   4  -8   4  102.50   28.20
   4  -8   5  153.39   23.64
  -4   8  -5   92.77   14.83
   4  -8   6   -1.68    4.81
  -4   8  -6    2.15    2.60
   4  -8   7    4.53    3.74
  -4   8  -7    2.49    2.97
   4  -8   8   87.49   27.83
  -4   8  -8   41.53   29.15
   4  -8   9    8.75    6.74
  -4   8  -9   10.23    8.12
   4  -8  10   64.61   24.66
  -4   8 -10   35.71   17.81
   4  -8  11   24.49    8.33
  -4   8 -11   17.83    9.73
   4  -8  12   -2.42    4.59
  -4   8 -12    5.42    4.07
   4  -8  13    3.65    3.13
  -4   8 -13   15.95    7.73
   4  -8  14    2.53    3.39
  -4   8 -14    5.84    4.27
   4  -8  15   -0.76    3.18
  -4   8 -15    0.45    3.02
   4  -8  16    5.27    2.60
  -4   8 -16    4.71    5.94
   4  -8  17    1.69    4.30
  -4   8 -17    1.11    5.81
   4  -8  18    2.25    3.74
  -4   8 -18   14.72   11.16
   4  -8  19    0.89    2.32
  -4   8 -19    4.91    5.36
  -4   8 -20   10.22   11.88
   4  -7 -20    5.99   18.99
   4  -7 -19   16.87   22.48
   4  -7 -18   15.91   24.61
   4  -7 -17    3.50   17.18
   4  -7 -16    1.11    1.72
   4  -7 -16   -5.01   15.91
   4  -7 -15    1.20    2.81
   4  -7 -15    5.60   18.03
   4  -7 -14    5.10    4.12
   4  -7 -14   27.68   23.53
   4  -7 -13    1.02    1.53
   4  -7 -13   -6.33   13.23
   4  -7 -12   -1.70    3.32
   4  -7 -12    5.77   15.43
   4  -7 -11    1.77    2.97
   4  -7 -11   -6.76   16.18
   4  -7 -10   26.09   17.45
   4  -7 -10    9.72   25.04
   4  -7  -9  305.88   46.08
   4  -7  -9  238.25   57.83
   4  -7  -8   10.03    7.48
   4  -7  -8    5.31   13.46
   4  -7  -7   34.11   12.95
   4  -7  -7   32.83   21.37
   4  -7  -6   21.70    6.59
   4  -7  -6   19.21    9.27
   4  -7  -5   55.53   18.85
   4  -7  -5   24.52   14.12
   4  -7  -4    3.04    2.71
   4  -7  -4   -1.90   12.31
   4  -7  -3    0.73    4.99
   4  -7  -3   -0.69   11.55
   4  -7  -2   55.18   16.82
   4  -7  -2   52.38   19.46
   4  -7  -1  632.95   44.08
   4  -7  -1  383.44   29.79
   4  -7   0  119.12   26.35
   4  -7   0  166.72   18.80
   4  -7   1   58.51   18.59
  -4   7  -1   42.64   15.67
   4  -7   2    7.12    4.29
  -4   7  -2    5.60    4.41
   4  -7   3   41.36   12.76
  -4   7  -3   38.74   13.35
   4  -7   5    4.95    3.77
  -4   7  -5    7.07    3.92
   4  -7   6   81.00   26.42
  -4   7  -6   39.15   13.49
   4  -7   7   23.19   11.94
  -4   7  -7   41.16   15.18
   4  -7   8   -1.19    3.98
  -4   7  -8   -1.05    4.52
   4  -7   9   11.60    7.41
  -4   7  -9    3.49    3.13
   4  -7  10    7.21    6.18
  -4   7 -10   11.85    7.40
   4  -7  11   33.67   15.09
  -4   7 -11   30.38    8.12
   4  -7  12   31.88   10.50
  -4   7 -12   22.34    9.59
   4  -7  13    3.55    3.70
  -4   7 -13    3.02    5.14
  -4   7 -14    4.68    6.44
   4  -7  15    3.12    5.81
  -4   7 -15    3.61    8.18
   4  -7  16    4.51    3.47
  -4   7 -16   12.55    5.94
   4  -7  17    1.04    2.85
  -4   7 -17   -2.91    7.99
   4  -7  18    1.28    2.76
  -4   7 -18    9.22    6.22
   4  -7  19    2.83    2.61
  -4   7 -19    5.10    7.24
  -4   7 -20   10.29    8.00
   4  -6 -20    6.47   15.68
   4  -6 -19   10.75   23.33
   4  -6 -18    1.65   18.34
   4  -6 -17    4.90   16.91
   4  -6 -16    3.55    2.39
   4  -6 -16   11.36   15.60
   4  -6 -15    5.04    2.50
   4  -6 -15   -8.05   17.09
   4  -6 -14   48.47   18.29
   4  -6 -14   32.70   18.92
   4  -6 -13   14.55    8.92
   4  -6 -13   19.96   23.58
   4  -6 -12  163.29   11.17
   4  -6 -12  161.56   31.77
   4  -6 -11   98.78   18.68
   4  -6 -11   65.78   25.69
   4  -6 -10   16.47   10.26
   4  -6 -10    9.72   13.10
   4  -6  -9   12.29    7.72
   4  -6  -9   17.53   12.87
   4  -6  -8   27.97   32.87
  -4   6   8   13.61    7.31
   4  -6  -7   48.54   18.22
   4  -6  -7   54.51   19.04
  -4   6   7   38.95    6.77
   4  -6  -6   46.30   34.53
   4  -6  -5    3.38    1.59
   4  -6  -5    3.64    6.03
  -4   6   5    1.82    1.69
   4  -6  -4  266.54   23.78
   4  -6  -4  213.55   28.07
  -4   6   4  207.51   15.78
   4  -6  -3   16.73    7.21
   4  -6  -3   14.75    9.86
  -4   6   3   11.42    6.37
   4  -6  -2  668.13   41.40
   4  -6  -2  650.70   45.30
  -4   6   2  664.50   40.20
   4  -6  -1  128.72   21.17
   4  -6  -1   90.69   16.26
  -4   6   1  144.21   22.95
   4  -6   0   -0.69    5.69
   4  -6   0    1.68    5.83
   4  -6   1   82.86   25.54
  -4   6  -1   75.25    7.62
   4  -6   2  427.77   29.47
   4  -6   3    3.69    4.63
  -4   6  -3   14.78    6.39
   4  -6   4    1.65    2.26
  -4   6  -4    3.91    3.01
   4  -6   5  295.31   23.84
   4  -6   6  151.99   25.55
   4  -6   7    5.56    5.92
  -4   6  -7    1.64    2.57
   4  -6   8   -0.89    4.05
  -4   6  -8   -0.66    3.98
   4  -6   9    2.13    2.61
  -4   6  -9    0.79    4.79
   4  -6  10   24.04   11.08
  -4   6 -10   12.62    9.47
   4  -6  11   20.05    7.88
  -4   6 -11   42.95   29.16
  -4   6 -12   -0.12    5.81
   4  -6  13    2.72    6.19
  -4   6 -13   -1.06    5.90
   4  -6  14   -0.26    3.94
  -4   6 -14   -1.55    7.91
  -4   6 -15    6.15    6.04
   4  -6  16    2.29    3.53
  -4   6 -16   -0.54    7.19
   4  -6  17    0.52    1.51
  -4   6 -17   -0.43    7.54
   4  -6  18    0.21    1.32
  -4   6 -18    0.87    6.88
  -4   6 -19    2.17    4.59
  -4   6 -20    6.43    9.32
  -4   6 -21   -0.68    8.34
   4  -5 -21    5.55   15.55
   4  -5 -20    2.94   17.95
   4  -5 -19   20.13   31.96
   4  -5 -18    6.32   19.04
   4  -5 -17   -5.11   15.45
   4  -5 -16    9.02    3.96
   4  -5 -16   16.91   25.32
   4  -5 -15    1.47    2.07
   4  -5 -15    9.33   17.22
   4  -5 -14   61.03   14.54
   4  -5 -14   29.64   17.28
   4  -5 -13   -0.65    2.40
   4  -5 -13   16.60   23.35
   4  -5 -12  276.15   24.77
   4  -5 -12  238.43   37.95
  -4   5  11   40.70   10.47
   4  -5 -10   14.53    7.85
   4  -5 -10    3.59   11.68
   4  -5  -9   63.10   12.38
   4  -5  -9   46.37   18.47
  -4   5   9   43.30   11.85
   4  -5  -8  155.39   17.79
   4  -5  -8  143.78   34.82
  -4   5   8  134.07   15.06
   4  -5  -7    2.55    2.30
   4  -5  -7    2.77    5.24
  -4   5   7    0.18    2.57
   4  -5  -6   21.20    7.94
   4  -5  -6   12.97    7.10
  -4   5   6   19.03    6.99
   4  -5  -5  134.10   21.30
   4  -5  -5  113.52   46.52
  -4   5   5  100.89   15.62
   4  -5  -4   80.05   16.66
   4  -5  -4   77.91   41.13
  -4   5   4   81.19   13.19
   4  -5  -3  487.06   30.61
   4  -5  -3  640.44   58.50
  -4   5   3  614.20   37.52
  -4   5   3  708.76   52.90
   4  -5  -2  231.98   23.38
   4  -5  -2  246.63   34.27
  -4   5   2  216.67   19.80
  -4   5   2  228.61   53.87
   4  -5  -1    3.16    2.67
   4  -5  -1    4.84    4.34
  -4   5   1    3.77    2.69
  -4   5   1   -2.70    9.79
   4  -5   0   89.68   19.96
   4  -5   0  141.21   50.21
  -4   5   0   92.10   16.42
  -4   5   0   82.36   30.33
   4  -5   1   61.23   22.58
  -4   5  -1   51.18   13.77
  -4   5  -1   44.82   16.33
  -4   5  -1   56.21   22.71
   4  -5   2    6.38    5.93
  -4   5  -2    0.54    2.40
  -4   5  -2    3.94    3.18
  -4   5  -2   48.71   15.68
   4  -5   3  526.52   33.16
   4  -5   3  392.81   26.09
   4  -5   4  114.08   18.76
  -4   5  -4  107.63   19.17
   4  -5   5   35.92    9.71
  -4   5  -5   49.22   12.33
   4  -5   6   51.20   22.49
  -4   5  -6   44.49   22.87
   4  -5   7  105.31   15.72
  -4   5  -7   61.42   15.60
   4  -5   8    3.18    1.95
  -4   5  -8    1.83    2.73
   4  -5   9    3.90    3.21
  -4   5  -9    4.23    2.33
   4  -5  10    7.99    6.36
  -4   5 -10    4.72    2.88
   4  -5  11  103.61   22.00
  -4   5 -11   88.39   36.92
   4  -5  12   16.68    9.24
  -4   5 -12   15.77    8.71
   4  -5  13    8.37    4.27
  -4   5 -13    4.41    4.57
   4  -5  14   12.20    6.77
  -4   5 -14   47.60   18.96
  -4   5 -15   10.64    8.61
   4  -5  16    5.06    3.98
  -4   5 -16    1.33    3.95
  -4   5 -17    3.47    4.75
   4  -5  18    3.06    2.70
  -4   5 -18    6.17   10.07
   4  -5  19   -0.47    2.37
  -4   5 -19    2.33    4.80
  -4   5 -20   -6.47    8.96
   4  -4 -21   25.02   16.43
   4  -4 -20   -1.97   18.97
   4  -4 -19    6.84   17.19
   4  -4 -18    9.27   17.73
   4  -4 -17    2.16   15.59
   4  -4 -16    4.14    4.18
   4  -4 -16   26.43   25.96
   4  -4 -15   -0.17    1.64
   4  -4 -15   -4.05   17.11
   4  -4 -14   43.86   15.32
   4  -4 -13   66.70   13.51
   4  -4 -13   50.02   25.74
   4  -4 -12   43.99   15.37
   4  -4 -12   32.17   21.86
   4  -4 -11   58.08   17.00
   4  -4 -11   41.57   22.33
   4  -4 -10    2.70    2.15
   4  -4 -10    6.52   11.41
  -4   4  10   -0.50    1.22
   4  -4  -9   96.35   15.32
   4  -4  -9   80.00   22.17
   4  -4  -8    2.48    1.32
   4  -4  -8   -0.11   13.13
  -4   4   8    2.16    2.34
   4  -4  -7   71.68   12.70
   4  -4  -7   64.20   24.44
  -4   4   7   65.19   14.08
   4  -4  -6    3.74    2.75
   4  -4  -6    1.68    5.16
  -4   4   6    3.44    2.56
   4  -4  -5   39.85    9.79
   4  -4  -5   31.78   12.77
  -4   4   5   27.81    6.98
   4  -4  -4   33.11   12.24
   4  -4  -4   27.05   14.94
  -4   4   4   34.21   14.55
  -4   4   4   46.84   13.33
   4  -4  -3   63.15   14.67
   4  -4  -3   57.59   27.05
  -4   4   3   62.74   14.55
  -4   4   3   66.12   25.65
   4  -4  -2   47.81   14.85
   4  -4  -2   43.20   18.60
  -4   4   2   55.10   16.34
  -4   4   2   31.63   14.26
   4  -4  -1   65.83   20.89
   4  -4  -1   49.88   15.38
  -4   4   1   67.98   11.49
  -4   4   1   77.13   33.78
   4  -4   0   52.12   16.94
  -4   4   0   43.79    9.38
  -4   4   0   52.68   18.86
   4  -4   1    5.55    4.77
  -4   4  -1   -0.53    3.53
  -4   4  -1   -4.48    4.25
  -4   4  -1    3.35    4.43
   4  -4   2  240.49   31.93
  -4   4  -2  235.60   28.16
   4  -4   3   97.04   16.01
   4  -4   3   70.03   12.38
  -4   4  -3   78.16   15.63
  -4   4  -3   86.77   22.26
   4  -4   4    0.41    4.38
   4  -4   4   -0.44    6.00
  -4   4  -4    3.44    3.98
  -4   4  -4   -0.01    7.12
   4  -4   5   37.55   10.30
  -4   4  -5   29.29   12.12
   4  -4   6   15.85    7.11
  -4   4  -6    5.27    4.57
   4  -4   7   21.32    7.92
  -4   4  -7   11.88    5.97
   4  -4   8   79.87   20.62
  -4   4  -8   81.61   14.40
   4  -4   9   28.23   11.65
  -4   4  -9   31.08   17.71
   4  -4  10  109.28   37.55
  -4   4 -10  139.56   31.96
   4  -4  11    3.08    2.45
  -4   4 -11    0.28    2.60
   4  -4  12   44.14   19.76
  -4   4 -12   42.58   19.19
   4  -4  13   35.83   13.96
  -4   4 -13   21.10    8.59
   4  -4  14    0.22    2.67
  -4   4 -14    9.98    7.49
  -4   4 -15    4.89    5.93
   4  -4  16   33.18   14.28
  -4   4 -16   19.67   11.95
   4  -4  17    2.59    3.28
  -4   4 -17    2.28    5.08
   4  -4  18    1.06    2.14
  -4   4 -18   27.35   11.23
  -4   4 -19    3.47    8.48
  -4   4 -20    3.16    5.42
  -4   4 -21    3.88    6.53
   4  -3 -22    9.12   21.35
   4  -3 -21   13.44   25.69
   4  -3 -20    8.95   18.45
   4  -3 -19    1.09   18.69
   4  -3 -18    9.35   16.10
   4  -3 -17    6.09   17.42
   4  -3 -16    5.83    3.96
   4  -3 -16   -8.16   19.54
   4  -3 -15   24.91    8.13
   4  -3 -15   14.76   17.20
   4  -3 -14   18.07    8.62
   4  -3 -14    4.55   15.73
   4  -3 -13   25.92   10.59
   4  -3 -13   21.58   16.17
   4  -3 -12    1.22    1.63
   4  -3 -12   -3.52   12.83
   4  -3 -11    1.26    1.41
   4  -3 -11    3.77   10.10
   4  -3 -10    7.01    3.55
   4  -3 -10   16.15   14.86
  -4   3  10    3.72    2.61
   4  -3  -9  174.24   17.27
   4  -3  -9  152.48   25.71
   4  -3  -8   11.72    4.19
   4  -3  -8    4.76   12.03
  -4   3   8    8.33    2.61
   4  -3  -7  327.85   19.84
   4  -3  -7  328.91   33.02
  -4   3   7  370.44   23.93
   4  -3  -6   21.19    7.82
   4  -3  -6   19.25   14.47
  -4   3   6   17.15    6.47
   4  -3  -5   38.25    8.83
   4  -3  -5   27.23   17.17
  -4   3   5   48.12   13.53
  -4   3   5   57.44   14.57
   4  -3  -4    8.13    6.01
   4  -3  -4    4.15    5.88
  -4   3   4   12.67    5.73
  -4   3   4    4.74    8.42
   4  -3  -3  140.47   15.17
   4  -3  -3  136.24   37.84
  -4   3   3  155.22   14.94
  -4   3   3  133.41   12.24
   4  -3  -2  991.92   18.00
   4  -3  -2  923.77   42.44
  -4   3   2  924.74   15.96
  -4   3   2  952.55   26.09
   4  -3  -1  262.42   20.26
   4  -3  -1  168.45   18.30
  -4   3   1  254.57   18.85
   4  -3   0  808.35   18.75
  -4   3   0  801.97   15.85
  -4   3   0  813.85   17.05
   4  -3   1    0.29    5.97
  -4   3  -1    0.43    4.21
  -4   3  -1    1.87    3.14
  -4   3  -1    2.74    3.21
   4  -3   2   68.04   21.14
   4  -3   2   48.46    9.10
  -4   3  -2   62.35   14.96
  -4   3  -2   64.74   14.45
   4  -3   3   20.03   11.75
  -4   3  -3    6.88    2.86
  -4   3  -3   39.26   14.74
   4  -3   4   12.25    6.76
   4  -3   4    3.86    2.64
  -4   3  -4    4.11    3.28
  -4   3  -4   11.45    5.60
   4  -3   5   60.58   18.26
  -4   3  -5   61.08   15.28
  -4   3  -5   55.51   20.80
   4  -3   6   26.61   11.09
  -4   3  -6   12.20    7.38
   4  -3   7    4.30    2.92
  -4   3  -7   -0.62    4.36
   4  -3   8  128.23   16.45
  -4   3  -8  127.84   21.42
   4  -3   9   52.87   20.53
  -4   3  -9   51.04   18.15
   4  -3  10  110.49   17.75
  -4   3 -10  103.07   19.87
   4  -3  11   39.87   19.03
  -4   3 -11   39.96   18.91
   4  -3  12    3.80    3.44
  -4   3 -12    3.28    6.42
   4  -3  13   48.51   13.42
  -4   3 -13   92.74   26.34
   4  -3  14    2.90    5.63
  -4   3 -14   -2.39    8.76
  -4   3 -15    1.60    6.79
   4  -3  16    7.67    3.38
  -4   3 -16   -0.78   10.28
   4  -3  17   -0.63    2.68
  -4   3 -17    4.43    4.39
  -4   3 -18   -3.53   10.84
  -4   3 -19   16.23   16.33
  -4   3 -20    3.57   11.30
  -4   3 -21   11.22    8.50
   4  -2 -22   -6.89   15.53
   4  -2 -21   13.39   15.18
   4  -2 -20    9.79   22.42
   4  -2 -19    8.08   14.74
   4  -2 -18   -4.86   13.02
   4  -2 -17   16.72   16.26
   4  -2 -16   10.12    3.45
   4  -2 -16   10.43   21.81
   4  -2 -15   -1.64    1.36
   4  -2 -15   24.05   13.23
   4  -2 -14    1.16    0.61
   4  -2 -14    9.91   12.90
   4  -2 -13   -2.97    3.20
   4  -2 -13   -0.80   12.20
   4  -2 -12   -3.16    2.54
   4  -2 -12   24.86   16.38
   4  -2 -11   -1.02    1.68
   4  -2 -11   -2.47   10.57
   4  -2 -10   54.25   14.25
   4  -2 -10   55.86   19.32
   4  -2  -9   58.14   14.28
   4  -2  -9   36.25   12.89
   4  -2  -8   40.77   10.62
   4  -2  -8   14.21   12.00
   4  -2  -7  114.46   17.34
   4  -2  -7  102.36   20.96
  -4   2   7  106.46   16.59
   4  -2  -6   45.33    9.96
   4  -2  -6   43.71   17.29
  -4   2   6   45.28    9.85
  -4   2   6   38.09   13.30
   4  -2  -5   88.58   12.92
   4  -2  -5   69.16   20.79
  -4   2   5   75.83   12.88
  -4   2   5   66.81   14.97
   4  -2  -4  369.41   27.68
   4  -2  -4  307.83   42.95
  -4   2   4  350.47   25.70
  -4   2   4  288.77   25.24
   4  -2  -3  371.60   26.99
   4  -2  -3  350.04   56.08
  -4   2   3  324.54   25.02
  -4   2   3  331.69   28.59
   4  -2  -2  699.55   23.68
  -4   2   2  683.46   14.29
  -4   2   2  799.66   24.80
   4  -2   1 2993.39   46.48
   4  -2   2  484.50   12.86
   4  -2   2  584.33   15.14
  -4   2  -2  533.91   16.14
  -4   2  -2  486.55   15.59
   4  -2   3   32.52   14.49
   4  -2   3   29.54   11.85
  -4   2  -3   25.83   12.52
  -4   2  -3   39.26   10.54
   4  -2   4    2.85    2.36
   4  -2   4    3.69    2.47
  -4   2  -4    4.82    4.30
  -4   2  -4   -0.06    4.66
   4  -2   5   59.34   18.56
   4  -2   5   28.81   10.03
  -4   2  -5   41.05    9.57
  -4   2  -5   32.83   13.87
   4  -2   6  338.57   21.95
  -4   2  -6  277.46   20.49
   4  -2   7  155.00   15.22
  -4   2  -7  237.56   19.22
   4  -2   8   48.66   18.31
  -4   2  -8   45.65   14.71
   4  -2   9    3.49    2.85
  -4   2  -9    6.51    3.86
   4  -2  10    2.98    2.10
  -4   2 -10    4.56    4.13
   4  -2  11    0.47    3.30
  -4   2 -11   -1.92    6.12
   4  -2  12    2.88    3.20
  -4   2 -12   14.00   10.07
   4  -2  13   42.36   13.63
  -4   2 -13   35.09   21.25
   4  -2  14    1.99    4.79
  -4   2 -14    7.90    6.27
  -4   2 -15    5.23   13.20
  -4   2 -16    8.98    6.50
  -4   2 -17    0.47   10.96
  -4   2 -18    7.94    6.19
  -4   2 -19    7.91    5.04
  -4   2 -20    5.76   10.87
  -4   2 -21   13.79   14.36
   4  -1 -22  -10.35   13.85
   4  -1 -21   -0.84   13.42
   4  -1 -20   -1.68   17.02
   4  -1 -19   10.29   19.59
   4  -1 -18    9.81   13.77
   4  -1 -17   21.63   16.39
   4  -1 -16   27.02   16.96
   4  -1 -15   65.44   25.94
   4  -1 -14    0.11   11.85
   4  -1 -13   49.47   24.73
   4  -1 -12   -1.61   10.95
   4  -1 -11   19.44   13.55
   4  -1 -10   15.73   13.20
   4  -1  -9   43.55   18.04
   4  -1  -8   14.59   11.99
   4  -1  -7   -4.64    3.63
   4  -1  -6   33.14   11.98
   4  -1  -6    8.82   11.36
  -4   1   6    9.55    3.74
  -4   1   6    8.57    6.80
   4  -1  -5  270.32   23.45
   4  -1  -5  212.87   27.06
  -4   1   5  245.45   20.88
  -4   1   5  224.01   22.53
   4  -1  -4  146.10   12.59
   4  -1  -4  130.19   36.54
  -4   1   4  152.41   12.38
  -4   1   4  123.70   17.21
   4  -1  -3  596.84   12.32
   4  -1  -3  706.35   23.29
  -4   1   3  674.76   12.02
  -4   1   3  757.23   24.40
   4  -1  -2  493.28   13.69
   4  -1  -2  391.70   44.81
  -4   1   2  549.97   10.60
  -4   1   2  391.27   36.21
   4  -1  -1  105.08   13.98
   4  -1  -1  184.60   28.79
  -4   1   1  118.31   13.22
  -4   1   1  107.34   17.86
   4  -1   0  201.74   19.19
  -4   1   0  218.90   17.10
  -4   1   0  257.70   26.93
  -4   1   0  226.51   26.10
   4  -1   1 2757.26   42.96
  -4   1  -1 2744.45   47.12
   4  -1   2 1222.44   22.07
   4  -1   2 1393.37   22.66
  -4   1  -2 1287.16   21.38
  -4   1  -2 1464.00   28.85
   4  -1   3   56.80   21.37
   4  -1   3   43.08    9.71
  -4   1  -3   38.36    8.52
  -4   1  -3   54.07   17.94
   4  -1   4  219.33   21.55
   4  -1   4  203.99   18.07
  -4   1  -4  224.40   21.99
  -4   1  -4  195.79   18.14
   4  -1   5    0.22    4.48
   4  -1   5   -0.49    3.86
  -4   1  -5   -2.12    3.49
  -4   1  -5   -0.22    6.44
   4  -1   6   88.87   22.69
  -4   1  -6  113.16   17.82
   4  -1   7  602.18   41.47
  -4   1  -7  581.46   41.66
   4  -1   8   58.65   23.17
  -4   1  -8   46.54   23.21
   4  -1   9   11.08    5.64
  -4   1  -9   11.50    6.85
   4  -1  10    4.19    3.19
  -4   1 -10    9.82    7.46
   4  -1  11   26.81   12.71
  -4   1 -11   57.35   17.32
   4  -1  12    3.06    2.15
  -4   1 -12    5.99    4.89
  -4   1 -13   13.02   11.20
  -4   1 -14   -0.71   10.49
  -4   1 -15   -0.40    3.31
  -4   1 -15   -2.12    6.95
  -4   1 -16    7.16    7.67
  -4   1 -17    3.01    4.76
  -4   1 -17   -6.10   10.23
  -4   1 -18    3.83    8.48
  -4   1 -19    4.59    4.18
  -4   1 -19   12.43   15.90
  -4   1 -20   10.71    3.59
  -4   1 -20   10.98    7.31
   4   0 -23    9.58   17.52
   4   0 -22    9.11   18.68
   4   0 -21   23.18   22.20
   4   0 -20    5.22   15.55
   4   0 -19   10.97   19.96
   4   0 -18    8.56   14.06
   4   0 -17    3.75   14.48
   4   0 -16   24.86   20.94
   4   0 -15   51.84   22.32
   4   0 -14   96.23   28.59
   4   0 -13   14.05   14.17
   4   0 -12   11.79   16.86
   4   0 -11  135.78   21.82
   4   0 -10    8.92    9.64
   4   0  -9   10.53    9.60
   4   0  -8  628.20   48.97
  -4   0   8  550.77   35.68
   4   0  -7   61.47   18.09
  -4   0   7   52.38   21.46
   4   0  -6   48.28   14.53
  -4   0   6   49.34    8.48
  -4   0   6   39.63   11.46
   4   0  -5  104.54   38.39
  -4   0   5  121.52   17.18
  -4   0   5   74.87   13.99
   4   0  -4  534.29    9.95
   4   0  -4  478.75   21.63
  -4   0   4  566.47   11.83
  -4   0   4  419.43   32.57
   4   0  -3  847.71   14.33
   4   0  -3  776.15   32.01
  -4   0   3  843.92   14.24
  -4   0   3  719.97   17.56
   4   0  -1 2225.53   35.75
  -4   0   1 2067.31   32.22
  -4   0   1 2029.11   35.02
  -4   0   1 1977.17   33.03
   4   0   0    2.76    2.89
   4   0   0    0.59    1.48
  -4   0   0    0.64    2.29
  -4   0   0    3.83    3.19
   4   0   1 5499.92   82.39
   4   0   2 1788.81   30.26
   4   0   2 1653.82   31.49
  -4   0  -2 1893.17   30.24
  -4   0  -2 1716.61   27.54
   4   0   3   55.22   23.14
   4   0   3   42.67   14.71
  -4   0  -3   38.15    9.99
  -4   0  -3   45.02   17.91
   4   0   4  204.54   22.41
   4   0   4  131.87   20.13
  -4   0  -4  200.16   23.58
  -4   0  -4   93.33   15.46
   4   0   5  210.53   34.44
   4   0   5  236.52    7.59
  -4   0  -5  224.22   34.97
  -4   0  -5  268.60   19.44
   4   0   6   76.13    6.76
  -4   0  -6  161.85   39.70
   4   0   7   17.29    7.59
  -4   0  -7   11.83    5.91
   4   0   8   34.23   12.39
  -4   0  -8   32.04   15.56
   4   0   9    3.26    2.70
  -4   0  -9   -1.49    6.44
  -4   0 -10   29.09   15.74
  -4   0 -11    6.23    9.53
  -4   0 -12    5.04    5.57
  -4   0 -13    4.94    4.03
  -4   0 -13    6.33    7.29
  -4   0 -14   10.43    5.70
  -4   0 -14    5.27    6.34
  -4   0 -15   12.10    4.23
  -4   0 -15   12.08   14.56
  -4   0 -16   -0.43    3.46
  -4   0 -16    5.36    6.36
  -4   0 -17    0.74    2.05
  -4   0 -17    9.40    6.49
  -4   0 -18    7.91    3.66
  -4   0 -18   -0.92   10.50
  -4   0 -19    0.87    2.44
  -4   0 -19    9.88   11.97
  -4   0 -20   92.25    4.19
   4   1 -23   -2.21   13.04
   4   1 -22   11.82   12.83
   4   1 -21   -0.58   13.43
   4   1 -20    7.26   14.16
   4   1 -19    7.70   15.23
   4   1 -18   27.84   19.84
   4   1 -17   -6.96   14.35
   4   1 -16   13.78   11.37
   4   1 -15   16.64   24.23
   4   1 -14   18.56   15.44
   4   1 -13   44.16   21.85
   4   1 -12    9.67    9.81
   4   1 -11   14.84   14.03
   4   1 -10   96.77   19.93
  -4  -1   8  572.58   37.38
  -4  -1   7  151.56   24.93
   4   1  -6    1.27    8.10
  -4  -1   6    1.33    1.10
  -4  -1   6    2.59    5.48
   4   1  -5   88.25   23.70
  -4  -1   5   88.78   14.17
  -4  -1   5   68.46   12.16
  -4  -1   4  621.73   13.71
   4   1  -3   17.56   11.75
  -4  -1   3   19.10    9.81
  -4  -1   3    9.36    4.89
  -4  -1   3   19.94   11.30
  -4  -1   2 2460.90   37.80
  -4  -1   1  850.16   18.87
  -4  -1   0 5762.74   18.21
   4   1   1   -4.36    4.64
   4   1   1    3.04    2.14
  -4  -1  -1    0.92    2.34
  -4  -1  -1    3.69    2.63
   4   1   2   26.99   12.52
  -4  -1  -2   27.72   10.20
  -4  -1  -2   22.18   11.97
   4   1   3   60.76   26.47
  -4  -1  -3   44.15   11.21
  -4  -1  -3   55.00   18.99
   4   1   4  282.69   26.83
  -4  -1  -4  294.37   27.37
  -4  -1  -4  627.43  189.93
  -4  -1  -5  140.08   31.14
  -4  -1  -6   99.48   27.52
  -4  -1  -7   13.63    6.00
  -4  -1  -8  242.44   30.07
  -4  -1  -9   20.85    7.98
  -4  -1  -9   45.93   15.30
  -4  -1 -10    3.32    4.03
  -4  -1 -10    8.05    4.27
  -4  -1 -11    4.47    5.54
  -4  -1 -11    4.92    3.83
  -4  -1 -12   10.55    7.34
  -4  -1 -12   14.44   10.26
  -4  -1 -13    9.14    6.84
  -4  -1 -13    5.08    6.03
  -4  -1 -14    7.98    7.44
  -4  -1 -15    4.65    4.22
  -4  -1 -15    8.57   10.94
  -4  -1 -16    0.22    1.99
  -4  -1 -16   -3.95    9.91
  -4  -1 -17    7.38    3.96
  -4  -1 -17   17.47   18.98
  -4  -1 -18    3.53    3.27
  -4  -1 -18   11.82   10.58
  -4  -1 -19    1.42    2.48
  -4  -1 -19    5.29   10.56
  -4  -1 -20    2.98    3.32
  -4  -1 -20    8.84   13.50
   4   2 -23   17.73   17.78
   4   2 -22    2.83   12.76
   4   2 -21    2.52   13.23
   4   2 -20    8.97   17.63
   4   2 -19    6.19   14.93
   4   2 -18    1.61    5.52
   4   2 -17   16.24   16.80
   4   2 -16   20.82   17.75
   4   2 -15   87.42   24.02
   4   2 -14  173.17   38.56
   4   2 -13   23.44   18.21
   4   2 -12   -3.32    9.06
   4   2 -11    9.36    9.95
   4   2 -10  170.75   36.22
   4   2  -9    2.79    7.42
  -4  -2   9   -0.33    3.80
   4   2  -8  360.05   27.15
  -4  -2   8  384.71   25.12
   4   2  -7   19.25    8.30
  -4  -2   7   21.04    6.17
  -4  -2   7   21.94    8.18
   4   2  -6   26.36   12.98
  -4  -2   6   15.06    6.53
  -4  -2   6   21.39    8.69
   4   2  -5    0.06    3.82
  -4  -2   5    2.70    1.41
  -4  -2   5    1.74    2.15
   4   2  -4   41.29   13.27
  -4  -2   4   30.31   11.78
  -4  -2   4   22.56    9.93
  -4  -2   4   25.43   10.37
   4   2  -3  463.56   22.67
  -4  -2   3  316.02   23.64
  -4  -2   3  426.49    8.03
  -4  -2   3  408.56   31.12
  -4  -2   2  350.60   25.40
  -4  -2   2  382.87   28.71
  -4  -2   2  351.51   28.54
  -4  -2   2  395.43   29.30
   4   2   0  429.02    6.34
  -4  -2   0  379.28   28.61
  -4  -2   0  351.13   38.57
  -4  -2   0  434.05   13.56
   4   2   1    1.07    1.99
  -4  -2  -1   -1.83    3.69
  -4  -2  -1    1.73    1.08
  -4  -2  -1    3.67    3.66
   4   2   2    0.23    0.98
  -4  -2  -2    5.23    5.79
  -4  -2  -2    0.98    1.44
  -4  -2  -2    1.86    1.76
   4   2   3   30.48   17.35
  -4  -2  -3   34.85   13.52
  -4  -2  -3   56.77   20.30
  -4  -2  -3   25.58   12.68
   4   2   4    4.68    2.52
  -4  -2  -4    9.20    6.75
  -4  -2  -4    8.30    5.23
   4   2   5   83.05   20.45
  -4  -2  -5   76.50   13.91
  -4  -2  -5  107.48   23.56
  -4  -2  -6    1.78    4.14
  -4  -2  -6    4.29    4.02
  -4  -2  -7  241.14   25.39
  -4  -2  -7  308.98   35.93
  -4  -2  -8   15.71    4.55
  -4  -2  -8   20.51    9.76
  -4  -2  -9   26.48   12.89
  -4  -2  -9   16.25    8.03
  -4  -2 -10    0.31    2.99
  -4  -2 -10    1.85    2.95
  -4  -2 -11   46.43   18.37
  -4  -2 -11   40.00   24.64
  -4  -2 -12   52.96   15.76
  -4  -2 -12   47.76   30.06
  -4  -2 -13   10.68    5.97
  -4  -2 -13   -1.68    8.69
  -4  -2 -14   64.93   15.71
  -4  -2 -14   62.01   26.17
  -4  -2 -15    4.59    3.42
  -4  -2 -15   -0.39    9.24
  -4  -2 -16   12.75    5.13
  -4  -2 -16    5.73    7.93
  -4  -2 -17   -0.57    2.24
  -4  -2 -17    2.31   11.08
  -4  -2 -18    2.78    2.39
  -4  -2 -18   -0.53    9.73
  -4  -2 -19    3.88    3.30
  -4  -2 -19    2.82   11.79
  -4  -2 -20    5.18    3.35
  -4  -2 -20   13.65    8.07
   4   3 -23    7.28   15.01
   4   3 -22    4.68   11.78
   4   3 -21    2.43   13.72
   4   3 -20   -4.31   11.96
   4   3 -19    8.97   13.22
   4   3 -18   13.95   10.35
   4   3 -17   -5.25    8.99
   4   3 -16   60.50   22.85
   4   3 -15   52.80   28.67
   4   3 -14   23.87   11.55
   4   3 -13    3.26    5.57
   4   3 -12   -0.24    7.37
   4   3 -11    9.67    6.20
   4   3 -10    2.93    4.88
  -4  -3  10    1.29    1.84
   4   3  -9   73.26   22.58
  -4  -3   9   54.73   13.57
   4   3  -8    3.03    6.21
  -4  -3   8    3.31    2.07
  -4  -3   8    1.87    2.13
   4   3  -7  451.21   29.52
  -4  -3   7  383.78   23.03
  -4  -3   7  468.42   32.04
   4   3  -6    2.89    7.98
  -4  -3   6    1.15    1.35
  -4  -3   6   -0.45    2.82
   4   3  -5   81.41   14.33
  -4  -3   5   67.31   14.37
  -4  -3   5   63.86   15.97
   4   3  -4   26.52    9.27
   4   3  -4   44.76   14.22
  -4  -3   4   24.36    9.59
  -4  -3   4   41.22   11.40
  -4  -3   3   34.30   11.41
   4   3  -2    9.82    4.05
  -4  -3   2   24.63   10.82
  -4  -3   2   14.30    9.51
  -4  -3   2   29.00   10.54
   4   3  -1   -1.19    2.22
  -4  -3   1    2.81    2.41
  -4  -3   1    1.70    1.51
   4   3   0   10.14    5.03
  -4  -3   0   18.28    9.86
  -4  -3   0   16.19    8.42
   4   3   1  130.61   19.51
  -4  -3  -1  168.11   27.84
  -4  -3  -1   95.95   17.01
   4   3   2  470.36   42.28
  -4  -3  -2  601.70  181.62
  -4  -3  -2  563.55  172.40
  -4  -3  -2  513.18   42.76
   4   3   3    1.25    0.99
  -4  -3  -3    1.57    2.73
  -4  -3  -3   -0.49    3.96
   4   3   4   17.66    8.37
  -4  -3  -4   23.82   10.40
  -4  -3  -4   27.31   11.22
   4   3   5   -0.31    2.01
  -4  -3  -5    5.20    4.12
  -4  -3  -5    1.29    2.34
  -4  -3  -6   45.29   16.59
  -4  -3  -6   39.52   16.47
  -4  -3  -7   70.50   23.13
  -4  -3  -7   92.82   26.67
  -4  -3  -8   -0.17    4.70
  -4  -3  -8   -0.40    5.72
  -4  -3  -9    5.87    2.89
  -4  -3  -9   -0.92    6.74
  -4  -3 -10   41.95   20.56
  -4  -3 -10   12.32    9.29
  -4  -3 -11   10.25    6.18
  -4  -3 -11   19.94   14.90
  -4  -3 -12   29.31   14.59
  -4  -3 -12   27.54   13.61
  -4  -3 -13   28.89   12.28
  -4  -3 -13   21.11   13.71
  -4  -3 -14    2.65    3.83
  -4  -3 -14    9.20   11.44
  -4  -3 -15    1.57    5.08
  -4  -3 -15   -0.11    9.92
  -4  -3 -16    3.76    4.90
  -4  -3 -16    7.93   14.68
  -4  -3 -17    0.77    3.69
  -4  -3 -17    4.74    9.23
  -4  -3 -18   -0.77    3.08
  -4  -3 -18   13.37   12.17
  -4  -3 -19    1.16    2.59
  -4  -3 -19    6.48    6.22
   4   4 -23    2.70    9.65
   4   4 -22   -4.61   10.06
   4   4 -21   15.13   12.20
   4   4 -20   13.82   19.72
   4   4 -19    5.63    5.66
   4   4 -18    2.12    5.27
   4   4 -17   -2.13    9.05
   4   4 -16    8.39    5.89
   4   4 -15   -3.91    8.93
   4   4 -14   60.91   25.76
   4   4 -13   75.81   39.24
  -4  -4  13  115.01   16.64
   4   4 -12   17.20    9.43
  -4  -4  12   10.44    6.33
   4   4 -11   54.67   17.94
  -4  -4  11   65.38   11.37
   4   4 -10    7.70    6.65
  -4  -4  10    4.78    1.40
  -4  -4  10    4.11    2.83
   4   4  -9    2.57    2.78
  -4  -4   9    0.83    1.11
  -4  -4   9    0.56    3.00
   4   4  -8   21.99   12.87
  -4  -4   8   16.14    8.10
  -4  -4   8   13.30    7.43
   4   4  -7   26.91    9.55
   4   4  -7   27.52    8.98
  -4  -4   7   28.42   10.65
  -4  -4   7   45.28   12.60
   4   4  -6   -0.05    2.08
   4   4  -6    0.70    4.19
  -4  -4   6   -0.67    2.27
  -4  -4   6    1.40    1.56
   4   4  -5   16.83    4.83
   4   4  -5   25.12   10.33
  -4  -4   5   28.30   12.19
  -4  -4   5   26.44    8.68
   4   4  -4    8.03    4.26
  -4  -4   4    7.66    4.14
   4   4  -3    7.26    3.23
  -4  -4   3    9.98    5.64
   4   4  -2    6.33    2.54
  -4  -4   2    5.04    3.06
   4   4  -1  129.98   21.73
   4   4  -1  179.61   16.72
  -4  -4   1  144.50   24.95
   4   4   0   21.22    7.89
   4   4   0    5.92    3.95
  -4  -4   0   13.08    5.77
  -4  -4   0   12.30    8.06
   4   4   1  238.89   18.30
  -4  -4  -1  249.79   17.62
  -4  -4  -1  208.87   34.66
   4   4   2    3.30    2.02
  -4  -4  -2   32.00   13.36
  -4  -4  -2    6.22    4.38
   4   4   3   48.01    7.77
  -4  -4  -3   51.06   19.00
  -4  -4  -3   61.72   17.51
   4   4   4   18.35    8.23
  -4  -4  -4   37.64   14.80
  -4  -4  -4   26.39   15.03
   4   4   5   12.38    6.11
  -4  -4  -5   16.43    6.81
  -4  -4  -5   12.62    6.30
  -4  -4  -6  347.57   36.52
  -4  -4  -6  297.15   33.12
  -4  -4  -7   18.38    9.87
  -4  -4  -7   19.65   10.91
  -4  -4  -8    2.67    2.45
  -4  -4  -8    5.56    4.64
  -4  -4  -9   26.92   14.93
  -4  -4  -9   14.12   15.06
  -4  -4 -10   21.14   12.73
  -4  -4 -10   22.85   13.66
  -4  -4 -11   18.00    9.86
  -4  -4 -11   13.45   11.55
  -4  -4 -12  183.15   41.89
  -4  -4 -12  120.71   40.59
  -4  -4 -13    9.95    4.91
  -4  -4 -13    3.61    8.50
  -4  -4 -14   28.65   10.02
  -4  -4 -14   18.04    9.04
  -4  -4 -15   31.01   12.53
  -4  -4 -15   26.24   14.98
  -4  -4 -16   24.47   10.52
  -4  -4 -16   14.38   11.35
  -4  -4 -17   12.77   12.52
  -4  -4 -18    2.26    3.71
  -4  -4 -18   -1.50   10.34
  -4  -4 -19    2.66    3.69
  -4  -4 -19    9.03   10.98
   4   5 -23    5.38    7.01
   4   5 -22    4.54    6.22
   4   5 -21    6.34    3.73
   4   5 -20    9.18    9.70
   4   5 -19    7.19   10.40
   4   5 -18    6.73    5.68
   4   5 -17   10.79    7.92
   4   5 -16   -0.59    8.36
   4   5 -15    7.63    8.17
   4   5 -14   26.00   17.56
  -4  -5  14   53.28    7.53
   4   5 -13   22.77   11.40
   4   5 -12    4.95    5.62
  -4  -5  12    2.51    1.59
   4   5 -11   18.32    7.41
   4   5 -11   25.05   13.81
  -4  -5  11   22.46    7.95
   4   5 -10   58.02   24.37
  -4  -5  10   75.14   12.38
  -4  -5  10   70.93   14.28
   4   5  -9  120.94   22.64
  -4  -5   9  123.53    8.51
  -4  -5   9  117.86   17.64
   4   5  -8  418.81   32.41
  -4  -5   8  435.29   29.80
  -4  -5   8  350.77   24.95
   4   5  -7   -0.49    3.38
  -4  -5   7    2.67    1.36
  -4  -5   7   -0.16    1.18
   4   5  -6   86.40   12.72
   4   5  -6  105.36   16.06
  -4  -5   6   92.44   15.43
  -4  -5   6   77.13   11.51
   4   5  -5    9.80    4.06
   4   5  -5   -7.05    4.07
  -4  -5   5   11.41    5.21
   4   5  -4    8.07    3.27
  -4  -5   4    6.86    4.66
   4   5  -3   70.63   10.08
  -4  -5   3   84.67   13.78
   4   5  -2  318.35   19.82
  -4  -5   2  336.81   22.22
   4   5  -1   17.00    4.54
  -4  -5   1   14.76    8.83
  -4  -5   1   11.84    4.54
   4   5   0  112.16   16.86
  -4  -5   0  100.55   16.24
  -4  -5   0  117.89   18.82
   4   5   1   89.78   14.89
  -4  -5  -1  126.26   30.61
  -4  -5  -1   96.39   21.44
   4   5   2  112.13   16.29
  -4  -5  -2  135.72   22.50
  -4  -5  -2  110.74   18.04
   4   5   3    0.86    0.70
  -4  -5  -3    2.07    2.01
  -4  -5  -3    1.29    4.27
   4   5   4  247.92   26.89
  -4  -5  -4  337.32   33.68
  -4  -5  -4  307.01   32.49
  -4  -5  -5  110.40   22.06
  -4  -5  -5   72.74   32.17
  -4  -5  -6   11.91    6.85
  -4  -5  -6   15.42    8.71
  -4  -5  -7   30.88   13.13
  -4  -5  -7   16.51    8.37
  -4  -5  -8    0.09    4.39
  -4  -5  -8    6.38    6.15
  -4  -5  -9   47.68   18.17
  -4  -5  -9   34.80   15.86
  -4  -5 -10    7.43    7.09
  -4  -5 -10    5.26    6.85
  -4  -5 -11   14.90    7.50
  -4  -5 -11    6.96    6.63
  -4  -5 -12   32.61   16.91
  -4  -5 -12   20.71   12.24
  -4  -5 -13   22.21    8.67
  -4  -5 -13    7.91    6.08
  -4  -5 -14    5.44    3.41
  -4  -5 -14    8.71    4.64
  -4  -5 -15    1.24    2.24
  -4  -5 -15    5.40    4.90
  -4  -5 -16    0.51    4.00
  -4  -5 -16    7.68    7.46
  -4  -5 -17    4.57    5.36
  -4  -5 -17    4.40   10.64
  -4  -5 -18    3.04    4.03
  -4  -5 -18    7.58    9.30
   4   6 -22    3.58   13.97
   4   6 -21   12.12    7.51
   4   6 -20    4.23    5.04
   4   6 -19    7.23    5.46
   4   6 -18   10.22    8.68
   4   6 -17   21.16   16.22
   4   6 -16    7.05   10.59
   4   6 -15   52.62   24.13
  -4  -6  15   78.26   16.24
   4   6 -14   42.03    7.25
   4   6 -14   49.11   24.99
  -4  -6  14   69.03   10.73
   4   6 -13    3.98    2.31
   4   6 -13   22.51   14.13
  -4  -6  13   13.57    6.90
   4   6 -12   17.20    8.47
   4   6 -12   58.71   27.29
  -4  -6  12   35.79   13.14
   4   6 -11    0.84    1.23
   4   6 -11    1.21    2.54
  -4  -6  11    2.27    2.15
  -4  -6  11    2.25    1.74
   4   6 -10    8.25    4.82
   4   6 -10   22.16   14.20
  -4  -6  10    9.12    4.43
  -4  -6  10    1.79    1.29
   4   6  -9   48.94   11.46
   4   6  -9   47.66   20.47
  -4  -6   9   84.03   15.21
  -4  -6   9   23.06   11.33
   4   6  -8   -0.38    2.91
  -4  -6   8    1.02    1.85
  -4  -6   8    0.92    1.31
   4   6  -7   70.18   11.34
  -4  -6   7   69.25   12.28
  -4  -6   7   56.77   13.04
   4   6  -6   40.80    7.93
   4   6  -6   -5.17    5.88
  -4  -6   6   19.20   13.90
  -4  -6   6   43.12    8.21
   4   6  -5   41.72    9.82
  -4  -6   5   51.58   15.94
  -4  -6   4   10.74    5.00
  -4  -6   3    3.69    2.40
  -4  -6   2   44.68   16.12
   4   6  -1   89.73   11.96
  -4  -6   1  182.40   14.09
  -4  -6   0  147.30   14.35
  -4  -6   0  157.44   12.45
   4   6   1    0.98    1.08
  -4  -6  -1    4.52    2.84
  -4  -6  -1   -2.24    4.25
   4   6   2    4.61    1.45
  -4  -6  -2    8.82    6.07
  -4  -6  -2    6.75    4.78
   4   6   3  159.17   15.67
  -4  -6  -3  190.50   26.15
  -4  -6  -3  202.44   22.28
   4   6   4    9.17    4.01
  -4  -6  -4   19.78    8.14
  -4  -6  -4   12.49    9.90
  -4  -6  -5    0.68    1.74
  -4  -6  -5    3.90    4.34
  -4  -6  -6    2.71    3.53
  -4  -6  -6    3.79    6.25
  -4  -6  -7   49.72   18.21
  -4  -6  -7   53.26   29.83
  -4  -6  -8   28.36   13.52
  -4  -6  -8   34.19   18.09
  -4  -6  -9    0.86    3.79
  -4  -6  -9    9.50   10.96
  -4  -6 -10   18.98   10.18
  -4  -6 -10   21.77   14.52
  -4  -6 -11    7.08    5.16
  -4  -6 -11    1.12    5.45
  -4  -6 -12    4.30    3.92
  -4  -6 -12   10.01    5.04
  -4  -6 -13    4.04    3.35
  -4  -6 -13    6.90   13.71
  -4  -6 -14    4.60    3.36
  -4  -6 -14    3.90    5.64
  -4  -6 -15    2.16    2.63
  -4  -6 -15    3.56    5.09
  -4  -6 -16    4.41    3.72
  -4  -6 -16    3.57    6.34
  -4  -6 -17    6.77    3.69
  -4  -6 -17   23.61   13.64
  -4  -6 -18    6.82    5.62
   4   7 -22    2.05    8.38
   4   7 -21    5.26    6.90
   4   7 -20   -1.65    8.12
   4   7 -19    0.33    5.21
   4   7 -18   -2.93    7.13
   4   7 -17   14.25    6.94
   4   7 -16   10.56    5.39
   4   7 -15   15.68   10.84
  -4  -7  15    2.75    1.93
   4   7 -14   15.72   10.19
  -4  -7  14    8.57    3.37
   4   7 -13   97.25    7.11
   4   7 -13   89.19   42.75
  -4  -7  13  114.37   11.59
   4   7 -12   12.68    6.75
   4   7 -12   27.50   18.36
  -4  -7  12   22.60   11.78
   4   7 -11   52.42   14.91
   4   7 -11   78.88   40.08
  -4  -7  11   72.34   15.90
  -4  -7  11   44.67   14.03
   4   7 -10    3.34    1.48
   4   7 -10    6.01    5.49
  -4  -7  10    2.61    2.21
  -4  -7  10    3.33    2.14
   4   7  -9   20.85    8.27
   4   7  -9   24.76   14.98
  -4  -7   9   30.61   11.70
  -4  -7   9   14.91    7.25
   4   7  -8    6.55    3.42
  -4  -7   8   15.97    7.80
  -4  -7   8    3.67    1.05
   4   7  -7   41.39   10.76
  -4  -7   7   48.15   15.01
  -4  -7   7   36.74    5.83
   4   7  -6    1.85    2.01
  -4  -7   6    4.53    2.32
  -4  -7   5  408.29   40.30
  -4  -7   4   51.20   15.39
  -4  -7   3    9.49    5.51
  -4  -7   2   34.73   19.15
   4   7  -1    4.48    1.36
  -4  -7   1    3.85    5.51
  -4  -7   1    1.98    2.00
   4   7   0    1.31    0.57
  -4  -7   0    5.36    3.52
  -4  -7   0    5.16    4.12
   4   7   1    7.19    2.97
  -4  -7  -1   15.56    5.66
  -4  -7  -1    8.46    5.82
   4   7   2    2.13    1.19
  -4  -7  -2    3.14    4.21
  -4  -7  -2    1.60    4.24
   4   7   3   21.23   12.95
  -4  -7  -3   34.80   16.49
  -4  -7  -3   30.83   18.07
   4   7   4   13.65    9.18
  -4  -7  -4   18.33    9.27
  -4  -7  -4   14.11   13.17
  -4  -7  -5  110.62   26.96
  -4  -7  -5   92.14   33.20
  -4  -7  -6   28.95   21.09
  -4  -7  -6   38.95   26.57
  -4  -7  -7    8.14    5.20
  -4  -7  -7    4.72    7.38
  -4  -7  -8    1.34    2.81
  -4  -7  -8   -0.38    7.59
  -4  -7  -9    5.52    3.46
  -4  -7  -9    1.13    5.08
  -4  -7 -10    4.88    4.13
  -4  -7 -10    2.05    4.17
  -4  -7 -11   -2.22    9.95
  -4  -7 -12    5.51    4.27
  -4  -7 -12   -2.39    9.36
  -4  -7 -13    4.41    3.64
  -4  -7 -13   -6.47    8.81
  -4  -7 -14   -0.80    4.73
  -4  -7 -14    8.55    9.82
  -4  -7 -15    8.01    4.71
  -4  -7 -15   -1.07    9.34
  -4  -7 -16    3.33    5.14
  -4  -7 -16    8.68   10.17
   4   8 -22    3.70    4.12
   4   8 -21   -4.48    6.28
   4   8 -20    4.81    4.21
   4   8 -19    5.97    4.48
   4   8 -18    7.35    6.09
   4   8 -17   -5.72    7.38
   4   8 -16   -3.10    7.01
   4   8 -15   -2.78    7.47
  -4  -8  15    1.18    1.67
   4   8 -14    4.45    2.88
  -4  -8  14   -0.32    1.74
   4   8 -13   28.44   17.19
  -4  -8  13   20.81    7.95
   4   8 -12   74.70   26.33
  -4  -8  12   27.67   10.40
   4   8 -11   28.27   16.46
  -4  -8  11   46.34   26.58
  -4  -8  11    0.38    1.67
   4   8 -10   17.26    8.29
  -4  -8  10   24.02   11.45
  -4  -8  10    7.41    1.85
   4   8  -9   20.48   11.82
  -4  -8   9   26.67   13.04
   4   8  -8    2.93    3.23
  -4  -8   8    7.99    3.74
   4   8  -7   19.44    7.46
  -4  -8   7    1.54    1.56
  -4  -8   6   16.11    8.63
  -4  -8   5   -0.88    3.05
  -4  -8   4    3.09    2.14
  -4  -8   3   18.61   13.18
  -4  -8   2   49.00   13.59
  -4  -8   1    4.50    3.58
  -4  -8   1    2.73    1.86
   4   8   0    5.81    1.94
  -4  -8   0   11.21    5.29
  -4  -8   0    6.30    4.95
   4   8   1    7.33    3.47
  -4  -8  -1    4.70    4.47
  -4  -8  -1   -0.42    3.29
   4   8   2   17.70    7.26
  -4  -8  -2   22.35   11.47
  -4  -8  -2   14.90   10.48
   4   8   3   -0.63    1.47
  -4  -8  -3    4.76    4.08
  -4  -8  -3    2.57    8.55
   4   8   4   25.02   14.82
  -4  -8  -4   57.72   17.30
  -4  -8  -4   42.74   15.29
  -4  -8  -5   10.89    6.85
  -4  -8  -5    3.93    7.48
  -4  -8  -6   22.18   11.73
  -4  -8  -6   28.46   17.93
  -4  -8  -7    4.63    5.29
  -4  -8  -8   79.18   34.88
  -4  -8  -9    2.36    6.85
  -4  -8 -10    0.08    5.02
  -4  -8 -10   10.12   14.37
  -4  -8 -11    7.21    7.07
  -4  -8 -12    6.35    7.71
  -4  -8 -13   -0.39    4.93
  -4  -8 -13   -0.47   12.32
  -4  -8 -14    2.53    2.81
  -4  -8 -14   10.92   10.72
  -4  -8 -15    3.68    2.79
  -4  -8 -15    5.11   13.34
  -4  -8 -16    3.47    2.07
  -4  -8 -16    5.28   12.32
   4   9 -21    1.86    6.93
   4   9 -20   -1.07    6.27
   4   9 -19   -2.40    6.01
   4   9 -18   -3.04    5.97
   4   9 -17    3.22    3.66
   4   9 -16    1.74    9.61
   4   9 -15   11.19    7.90
  -4  -9  15   -0.30    1.99
   4   9 -14    6.86    8.16
  -4  -9  14   10.83    5.44
   4   9 -13    2.26    5.88
  -4  -9  13    1.14    1.90
   4   9 -12    0.05    3.36
  -4  -9  12   -2.08    2.73
   4   9 -11   -0.21    4.21
  -4  -9  11    5.20    2.65
  -4  -9  10   18.77    9.54
  -4  -9  10    8.93    4.24
   4   9  -9   11.65    8.94
  -4  -9   9    3.06    2.44
  -4  -9   9    0.81    0.55
  -4  -9   8   10.70    6.98
  -4  -9   7    2.46    2.81
  -4  -9   6   11.40    7.29
  -4  -9   5    3.55    4.01
  -4  -9   4    5.80    2.78
  -4  -9   3    4.18    3.91
  -4  -9   2    5.85    3.47
   4   9  -1    0.40    0.46
  -4  -9   1   -1.94    4.30
  -4  -9   0    7.03    3.60
  -4  -9   0   -0.79    2.63
   4   9   1   15.65    7.79
  -4  -9  -1   26.62   13.01
  -4  -9  -1   13.93    9.38
   4   9   2    2.12    1.80
  -4  -9  -2    7.43    4.04
  -4  -9  -2    6.55    7.30
   4   9   3    0.33    1.03
  -4  -9  -3    1.58    2.77
  -4  -9  -3   -1.97    4.72
  -4  -9  -4    2.62    8.24
  -4  -9  -4   -2.30    6.08
  -4  -9  -5   23.87    9.33
  -4  -9  -5   47.49   11.54
  -4  -9  -6   42.09   22.96
  -4  -9  -6   50.04   16.17
  -4  -9  -7   69.36   22.14
  -4  -9  -7    5.02   12.70
  -4  -9  -8   34.68   22.87
  -4  -9  -8   16.96   14.06
  -4  -9  -9   12.76    5.51
  -4  -9  -9    3.07   10.81
  -4  -9 -10   10.09    6.14
  -4  -9 -10   -3.09   10.32
  -4  -9 -11   -0.78    5.29
  -4  -9 -11   19.52   18.55
  -4  -9 -12    2.82    3.09
  -4  -9 -12   -2.41   12.01
  -4  -9 -13    3.29    3.54
  -4  -9 -13   11.48   15.36
  -4  -9 -14    4.34    4.37
  -4  -9 -14   -3.15    9.03
  -4  -9 -15    6.47    5.65
  -4  -9 -15   -8.99   10.55
   4  10 -20   -1.62    5.07
   4  10 -19    0.39    3.51
   4  10 -18    1.45    7.55
   4  10 -17    3.88    4.59
   4  10 -16    7.59    8.02
   4  10 -15    0.33    2.51
  -4 -10  15    0.94    1.89
   4  10 -14    6.38    7.15
  -4 -10  14   10.75    4.98
   4  10 -13    2.29    6.54
  -4 -10  13    5.78    4.62
   4  10 -12    4.05    6.22
  -4 -10  12    8.08    5.38
   4  10 -11    1.23    1.71
  -4 -10  11    3.06    5.05
   4  10 -10    1.62    4.54
  -4 -10  10    0.49    1.74
   4  10  -9    1.23    0.98
  -4 -10   9    8.46    3.85
  -4 -10   8   -0.56    3.88
  -4 -10   7    6.01    3.85
  -4 -10   6   -0.11    4.38
  -4 -10   5   73.53   26.98
  -4 -10   4   15.07    9.62
  -4 -10   3   44.78   15.18
  -4 -10   2    3.88    3.09
   4  10  -1    0.52    0.57
  -4 -10   1    2.64    2.58
   4  10   0    3.38    1.50
  -4 -10   0    9.13    5.85
  -4 -10   0   -1.70    2.31
   4  10   1    2.79    1.35
  -4 -10  -1    5.05    3.83
  -4 -10  -1   -2.84    3.25
   4  10   2    9.45    7.70
  -4 -10  -2   26.45   10.14
  -4 -10  -2   23.44    9.54
  -4 -10  -3   20.41    8.18
  -4 -10  -3   11.41    9.25
  -4 -10  -4    2.61    5.51
  -4 -10  -4   14.21   12.80
  -4 -10  -5    1.11    3.86
  -4 -10  -5   -3.70    7.18
  -4 -10  -6    0.06    8.19
  -4 -10  -6    5.63   11.18
  -4 -10  -7    5.95    7.87
  -4 -10  -7    1.86   10.45
  -4 -10  -8   17.22    9.24
  -4 -10  -8   12.19   10.51
  -4 -10  -9   15.51    9.66
  -4 -10  -9   19.36   15.75
  -4 -10 -10   15.81    8.43
  -4 -10 -10   11.70   10.37
  -4 -10 -11    4.63    6.10
  -4 -10 -11    5.99   12.64
  -4 -10 -12    4.10    4.67
  -4 -10 -12    7.88   17.95
  -4 -10 -13    6.20    4.91
  -4 -10 -13   -2.02   10.31
  -4 -10 -14    3.13    4.11
  -4 -10 -14   -2.27   10.16
   4  11 -17    2.41    4.67
   4  11 -16    2.87    3.27
   4  11 -15    3.83    3.55
  -4 -11  15    3.41    3.48
   4  11 -14    2.20    4.23
  -4 -11  14    3.73    2.74
   4  11 -13   -0.32    3.59
  -4 -11  13    3.18    3.35
   4  11 -12   23.65   14.65
  -4 -11  12   38.69   20.40
   4  11 -11    8.19    6.01
  -4 -11  11   33.70   15.65
   4  11 -10   18.59   10.27
  -4 -11  10   23.81   11.73
  -4 -11   9    0.62    4.29
  -4 -11   8   -0.93    4.45
  -4 -11   7    3.24    5.10
  -4 -11   6    0.38    1.59
  -4 -11   5   16.72    8.71
  -4 -11   4    5.82    3.59
  -4 -11   3    5.67    3.59
  -4 -11   2   15.79   10.11
   4  11  -1   82.31    4.43
  -4 -11   1  103.88   29.75
   4  11   0  236.26    5.62
  -4 -11   0  259.84   10.09
   4  11   1   -0.35    0.90
  -4 -11  -1   -2.87    6.13
  -4 -11  -1    1.90    3.66
  -4 -11  -2    2.54    5.42
  -4 -11  -2    5.43    4.62
  -4 -11  -3    9.47    8.34
  -4 -11  -3    8.13    6.79
  -4 -11  -4    1.20    7.41
  -4 -11  -4   -0.75    5.11
  -4 -11  -5   -0.49    6.49
  -4 -11  -5   -0.08    6.56
  -4 -11  -6    8.97    6.12
  -4 -11  -6    3.60    7.18
  -4 -11  -7    1.39    3.72
  -4 -11  -7    1.29    8.71
  -4 -11  -8   28.61   12.76
  -4 -11  -8   21.61   16.68
  -4 -11  -9   -3.18    5.49
  -4 -11  -9    7.35    9.46
  -4 -11 -10    5.55    3.90
  -4 -11 -10    6.17   13.79
  -4 -11 -11    5.95    3.66
  -4 -11 -11   14.52   15.30
  -4 -11 -12   -0.70    5.08
  -4 -11 -12    1.46   12.43
  -4 -11 -13    2.01    3.54
  -4 -11 -13   -1.55   10.35
  -4 -12  15    2.42    2.14
  -4 -12  14    1.86    2.45
  -4 -12  13   -0.01    1.87
  -4 -12  12   22.15   10.45
  -4 -12  11    2.23    5.33
  -4 -12   9   -0.19    3.77
  -4 -12   8   -0.16    3.75
  -4 -12   7   13.47    4.98
  -4 -12   6   -1.24    4.63
  -4 -12   5    3.84    2.83
  -4 -12   4   26.65   14.99
  -4 -12   3   33.12   18.19
  -4 -12   2    4.53    3.32
   4  12  -1   27.98    8.57
  -4 -12   1    5.14    2.90
  -4 -12   0  172.08   51.63
  -4 -12  -1   13.87    4.35
  -4 -12  -1    6.31    5.13
  -4 -12  -2    3.59    3.86
  -4 -12  -2    5.00    4.75
  -4 -12  -3    3.26    5.45
  -4 -12  -3   11.29    6.22
  -4 -12  -4    7.41    6.30
  -4 -12  -4    0.10    5.45
  -4 -12  -5    3.37    4.26
  -4 -12  -5   -3.39    5.48
  -4 -12  -6    7.78    3.81
  -4 -12  -6    3.26    5.28
  -4 -12  -7    5.65    4.95
  -4 -12  -7    3.33    4.16
  -4 -12  -8    8.12    5.60
  -4 -12  -8   13.52   13.14
  -4 -12  -9    8.46    6.15
  -4 -12  -9   -3.78    9.55
  -4 -12 -10    4.30    4.33
  -4 -12 -10    5.95    9.50
  -4 -12 -11    3.78    4.11
  -4 -12 -11   21.77   18.88
  -4 -12 -12    2.67    4.56
  -4 -12 -12    3.67    8.23
  -4 -13  15    2.54    2.78
  -4 -13  14    1.36    4.17
  -4 -13  13   -1.07    3.27
  -4 -13  12    3.17    2.65
  -4 -13  11    0.01    2.92
  -4 -13   9    7.62    3.65
  -4 -13   8   23.69   10.26
  -4 -13   7    1.34    2.72
  -4 -13   6    5.87    3.84
  -4 -13   5    7.71    6.46
  -4 -13   4    1.77    5.27
  -4 -13   3    0.29    2.71
  -4 -13   2   10.02    7.27
  -4 -13   1    6.62    4.86
  -4 -13   0    8.99    4.02
  -4 -13  -1    8.71    7.22
  -4 -13  -2    6.35    4.64
  -4 -13  -3    2.17    3.24
  -4 -13  -4    4.72    4.37
  -4 -13  -5    7.62    6.38
  -4 -13  -6   -0.49    5.87
  -4 -13  -7    4.23    4.15
  -4 -13  -8    5.84    3.59
  -4 -13  -9    8.79    3.81
  -4 -13 -10    2.70    5.42
  -4 -14  15    1.20    1.98
  -4 -14  14    3.17    2.49
  -4 -14  13    1.32    3.03
  -4 -14  12    2.81    2.01
  -4 -14  11    4.50    3.31
  -4 -14  10   -0.52    3.61
  -4 -14   9   12.27    4.06
  -4 -14   8    1.48    4.96
  -4 -14   7   -0.67    4.60
  -4 -14   6    5.24    2.82
  -4 -14   5    7.97    5.38
  -4 -14   4   -1.91    5.01
  -4 -14   3   32.14   18.21
  -4 -14   2    7.76    5.15
  -4 -14   1   19.11    8.70
  -4 -14   0    4.06    3.66
  -4 -14  -1   13.36    7.70
  -4 -14  -2   -1.69    6.59
  -4 -14  -3    1.84    3.94
  -4 -14  -4    4.55    4.45
  -4 -14  -5   -0.22    6.02
  -4 -14  -6    6.72    3.27
  -4 -14  -7    0.20    2.54
  -4 -14  -8   -1.39    5.48
  -4 -14  -9    3.22    4.63
  -4 -15  14    1.70    2.40
  -4 -15  13    1.91    3.31
  -4 -15  12    2.58    2.68
  -4 -15  11    4.94    3.77
  -4 -15  10    6.82    4.75
  -4 -15   9   10.68    5.86
  -4 -15   8    3.75    4.19
  -4 -15   7    0.95    5.13
  -4 -15   6    8.67    5.39
  -4 -15   5    2.53    2.00
  -4 -15   4    9.20    4.50
  -4 -15   3    3.53    4.27
  -4 -15   2    7.92    5.12
  -4 -15   1    6.82    3.54
  -4 -15   0   10.20    5.83
  -4 -15  -1    0.20    2.76
  -4 -15  -2    2.98    3.98
  -4 -15  -3    5.94    3.36
  -4 -15  -4    0.11    3.68
  -4 -15  -5   -0.21    5.52
  -4 -15  -6    2.39    3.31
  -4 -15  -7    5.22    2.69
  -4 -16  13    5.47    2.98
  -4 -16  12    5.40    3.23
  -4 -16  11    0.55    2.14
  -4 -16  10    1.83    3.12
  -4 -16   9    2.45    3.45
  -4 -16   8    3.84    5.25
  -4 -16   7    6.17    5.47
  -4 -16   6    7.45    5.67
  -4 -16   5    4.41    3.53
  -4 -16   4   10.92    8.07
  -4 -16   3   15.10    8.34
  -4 -16   2    0.88    2.35
  -4 -16   1    5.99    5.98
  -4 -16   0    8.20    6.81
  -4 -16  -1    4.36    5.05
  -4 -16  -2    1.27    3.31
  -4 -16  -3    1.60    2.86
  -4 -16  -4    2.82    3.83
  -4 -17  10    1.62    3.60
  -4 -17   8   -0.14    3.84
  -4 -17   7    0.95    3.06
  -4 -17   6    7.84    7.71
  -4 -17   5   24.86   15.30
  -4 -17   4   -2.17    4.95
  -4 -17   3    6.64    6.45
  -4 -17   2   10.74    5.48
  -4 -17   1    6.81    5.11
  -4 -17   0    7.43    6.01
  -4 -17  -1    3.87    6.34
   5 -18  -3    4.19    4.60
  -5  18   3    2.99    3.04
   5 -18  -2   -1.05    5.11
  -5  18   2    0.16    1.83
   5 -18  -1    5.17    3.80
  -5  18   1    4.00    3.31
   5 -18   0    6.82    6.63
  -5  18   0    0.37    2.35
   5 -18   1    1.81    3.79
  -5  18  -1    1.23    3.07
   5 -18   2    6.00    4.96
  -5  18  -2    2.01    3.03
   5 -18   3    5.34    4.27
   5 -18   4    3.91    6.05
   5 -18   5    2.59    3.38
   5 -18   6    5.92    7.19
  -5  18  -6    1.37    2.34
   5 -18   7    2.81    4.17
  -5  18  -7   -0.01    1.43
   5 -18   8   -0.10    5.28
  -5  18  -8    4.56    2.84
   5 -17  -7   -0.25    5.26
   5 -17  -7   -1.33    5.51
   5 -17  -6    5.12    3.80
   5 -17  -6   -2.02    5.72
   5 -17  -5    4.18    3.91
   5 -17  -5   -0.31    4.36
   5 -17  -4    1.35    5.50
   5 -17  -4   -1.22    5.95
   5 -17  -3    0.74    2.41
   5 -17  -2    4.77    4.41
  -5  17   2    8.67    4.14
   5 -17  -1   -1.45    5.63
  -5  17   1    4.47    4.86
   5 -17   0    5.90    6.15
  -5  17   0    3.88    3.06
   5 -17   1    0.90    4.51
  -5  17  -1    2.93    3.46
   5 -17   2   -0.45    5.97
   5 -17   3   -0.31    6.44
  -5  17  -3    3.32    2.65
   5 -17   4    7.00    7.24
  -5  17  -4    3.24    1.96
   5 -17   5   10.63    6.34
   5 -17   6    0.34    4.28
  -5  17  -6    2.28    3.31
   5 -17   7    4.46    3.70
  -5  17  -7    1.92    3.43
   5 -17   8    4.48    3.82
  -5  17  -8   -1.76    3.23
   5 -17   9    2.52    5.92
  -5  17  -9    6.53    3.38
   5 -17  10    3.76    4.15
  -5  17 -10    0.15    2.00
   5 -17  11   -0.09    3.71
  -5  17 -11   -1.89    3.87
   5 -16  -9   -0.64    5.25
   5 -16  -9   -0.78   12.15
   5 -16  -8    8.10    5.98
   5 -16  -8   11.73   11.71
   5 -16  -7    2.76    6.18
   5 -16  -7   -0.61   12.05
   5 -16  -6   -0.38    5.82
   5 -16  -6   10.56   10.19
   5 -16  -5    5.81    4.48
   5 -16  -5    5.89    5.98
   5 -16  -4   13.99    5.81
   5 -16  -4   10.28    6.96
   5 -16  -3   -0.33    3.95
   5 -16  -3   -1.91    6.69
   5 -16  -2    1.73    3.97
  -5  16   2   -0.42    1.83
   5 -16  -1    0.23    6.30
  -5  16   1    4.26    2.84
   5 -16   0   -0.29    5.80
  -5  16   0   -1.50    3.59
   5 -16   1    0.40    4.64
  -5  16  -1    7.16    5.08
   5 -16   2   -2.40    5.95
  -5  16  -2    3.98    3.43
   5 -16   3    2.97    4.78
   5 -16   4   10.35    5.99
   5 -16   5    3.74    3.03
  -5  16  -5    4.91    5.05
   5 -16   6    7.27    7.08
  -5  16  -6    2.88    2.32
   5 -16   7    2.62    5.15
  -5  16  -7    0.56    2.23
   5 -16   8    3.61    3.87
  -5  16  -8    4.95    4.48
   5 -16   9    3.12    4.19
  -5  16  -9    7.54    3.84
   5 -16  10   -2.65    4.81
  -5  16 -10    4.56    3.38
   5 -16  11    3.48    3.62
  -5  16 -11    1.07    3.10
   5 -16  12    3.61    3.71
  -5  16 -12    9.23    4.56
   5 -16  13    0.61    2.73
  -5  16 -13   -0.00    3.55
   5 -15 -11    7.93    4.61
   5 -15 -11   19.40   15.41
   5 -15 -10    1.75    4.31
   5 -15 -10   14.68   13.20
   5 -15  -9    2.60    2.70
   5 -15  -8    1.25    6.21
   5 -15  -7    4.91    3.79
   5 -15  -6    6.89    4.26
   5 -15  -5    0.61    4.86
   5 -15  -4    3.88    4.14
   5 -15  -3   20.18    9.76
   5 -15  -2    1.10    5.78
   5 -15  -1    6.58    6.38
  -5  15   1    9.13    5.10
   5 -15   0    7.17    3.50
  -5  15   0    3.99    3.87
   5 -15   1   -4.76    4.77
  -5  15  -1   -0.15    3.09
   5 -15   2   18.30    8.68
  -5  15  -2   14.70    5.99
   5 -15   3    6.19    3.90
   5 -15   4    3.23    5.08
   5 -15   5    2.35    3.34
  -5  15  -5    6.20    3.87
   5 -15   6    0.90    3.79
  -5  15  -6    6.60    2.78
   5 -15   7    1.76    3.99
  -5  15  -7   -0.39    3.96
   5 -15   8   -1.91    6.31
  -5  15  -8    2.49    1.92
   5 -15   9    4.37    3.40
  -5  15  -9    6.35    3.85
   5 -15  10    5.39    6.14
  -5  15 -10   -0.22    4.08
   5 -15  11   -0.93    5.34
  -5  15 -11    1.53    2.00
   5 -15  12   -1.02    5.34
  -5  15 -12    1.08    3.30
   5 -15  13    2.42    2.85
  -5  15 -13    0.44    3.87
  -5  15 -14    6.09    5.12
   5 -14 -13    3.27    2.79
   5 -14 -13   19.63   16.84
   5 -14 -12    5.31    2.01
   5 -14 -12    1.43    4.19
   5 -14 -11    5.69    4.31
   5 -14 -11   -2.12   13.92
   5 -14 -10    1.09    2.55
   5 -14 -10    8.77    7.80
   5 -14  -9   10.16    6.64
   5 -14  -9   -0.34    7.25
   5 -14  -8    5.27    5.22
   5 -14  -8   12.86   14.83
   5 -14  -7    3.73    2.79
   5 -14  -7   -7.07   12.62
   5 -14  -6    2.36    3.25
   5 -14  -6   -1.36   12.80
   5 -14  -5   17.19    9.83
   5 -14  -5   14.85   11.06
   5 -14  -4   24.95   12.13
   5 -14  -4    2.71    5.83
   5 -14  -3   21.06    8.15
   5 -14  -3   22.25   12.87
   5 -14  -2    7.30    6.82
   5 -14  -2    5.13    7.52
   5 -14  -1   16.20    8.15
  -5  14   1   10.12    4.06
   5 -14   0    8.26    5.50
   5 -14   1   25.56    8.81
   5 -14   2   89.80   27.40
   5 -14   3   14.39    5.25
   5 -14   4    4.00    4.55
  -5  14  -4   -0.13    1.70
   5 -14   5    2.19    5.84
  -5  14  -5    6.75    4.19
   5 -14   6   24.81   11.14
  -5  14  -6   14.36    5.46
   5 -14   7    6.48    4.67
  -5  14  -7    5.49    2.59
   5 -14   8    8.64    5.54
  -5  14  -8   -2.21    4.04
   5 -14   9    6.48    5.34
  -5  14  -9    4.21    3.20
   5 -14  10    4.22    4.40
  -5  14 -10    7.78    5.05
   5 -14  11    2.37    3.44
  -5  14 -11    4.33    4.12
   5 -14  12    0.34    5.77
  -5  14 -12    7.36    5.73
   5 -14  13    2.23    5.10
  -5  14 -13    0.54    3.78
   5 -14  14    1.53    2.73
  -5  14 -14    8.95    5.41
   5 -14  15    0.65    2.84
  -5  14 -15    3.64    5.95
   5 -14  16    3.70    4.95
  -5  14 -16    4.06    5.76
   5 -13 -14   -1.64    2.91
   5 -13 -14   10.38    7.88
   5 -13 -13   -0.63    3.61
   5 -13 -13   25.42   17.22
   5 -13 -12    4.47    4.81
   5 -13 -12    7.33   13.83
   5 -13 -11    2.27    2.98
   5 -13 -11    2.17    7.92
[truncated: 414,819 more chars]
